# Supplementary material for: Morphine and high-fat diet differentially alter the gut microbiota composition and metabolic function in lean versus obese mice
Source: ISME Commun. 2022 Aug 5;2:66. doi: 10.1038/s43705-022-00131-6 (PMC9723762; doi:10.1038/s43705-022-00131-6)
Supplement: Supplementary file 2 — Supplemental Table S1 [file 43705_2022_131_MOESM2_ESM.xlsx]

## Sheet: Supplemental_Table_S1_SampleDes
Individual	Group	Line	Treatment	MouseWeight(g)	ExperimentalGroup	Urine Morphine Concentration (ng/mL)	Plasma G-CSF (pg/mL)	Plasma Eotaxin (pg/mL)	Plasma GM-CSF (pg/mL)	Plasma IFNy (pg/mL)	Plasma IL-1a (pg/mL)	Plasma IL-1B (pg/mL)	Plasma IL-2 (pg/mL)	Plasma IL-4 (pg/mL)	Plasma IL-3 (pg/mL)	Plasma IL-5 (pg/mL)	Plasma IL-6 (pg/mL)	Plasma IL-7 (pg/mL)	Plasma IL-9 (pg/mL)	Plasma IL-10 (pg/mL)	Plasma IL-12(p40) (pg/mL)	Plasma IL-12(P70) (pg/mL)	Plasma LIF (pg/mL)	Plasma IL-13 (pg/mL)	Plasma LIX (pg/mL)	Plasma IL-15 (pg/mL)	Plasma IL-17A (pg/mL)	Plasma IP-10 (pg/mL)	Plasma KC (pg/mL)	Plasma MCP-1 (pg/mL)	Plasma MIP-1a (pg/mL)	Plasma MIP-1b (pg/mL)	Plasma M-CSF (pg/mL)	Plasma MIP-2 (pg/mL)	Plasma MIG (pg/mL)	Plasma RANTES (pg/mL)	Plasma VEGF (pg/mL)	Plasma TNF-a (pg/mL)	Tissue G-CSF (pg/mL)	Tissue Eotaxin (pg/mL)	Tissue GM-CSF (pg/mL)	Tissue IFNy (pg/mL)	Tissue IL-1a (pg/mL)	Tissue IL-1B (pg/mL)	Tissue IL-2 (pg/mL)	Tissue IL-4 (pg/mL)	Tissue IL-3 (pg/mL)	Tissue IL-5 (pg/mL)	Tissue IL-6 (pg/mL)
A	2	db	saline	56.7	db.S	0	257.8	587.7	1.85031	1.27108	7.4	1.44932	2.82955	2.15624	1.07224	25.5	10.2	2.58291	81.1	26.4	2.63383	1.17731	2.64265	582	275.3	0.369481	1.90181	102.6	110.6	35.2	24.3	7.7	2.15122	10.4	72.8	6.7	0.411508	3.1649	0.8	3.9	1.8	2.5	77.6	0.2	16.1	0.9	0.1	0.1	0.1
B	2	B6	morph	31	B6.M	55939.6	161.6	361.3	2.76069	0.5302	4	0.614763	3.02387	0.014011	0.27396	1.17106	5.5	3.2	117.8	2.71788	2.76915	3.16477	1.27675	501.3	290.8	0.488398	2.51523	114.3	67.7	7.3	2.61582	0.997512	1.3605	0.715871	52.3	7.7	2.18505	1.28689	1	56.1	0.1	0.1	39.2	0.6	10.8	0.7	0.1	0.1	0.1
C	1	DIO	morph	38.3	DIO.M	57991.3	145.9	984	1.06629	2.47366	52.4	2.30706	2.49987	1.24275	2.12284	6.2	21.1	0.27107	320.4	9	0.456976	1.92799	0.046508	182.6	4133.4	2.29257	15.1	145.1	124.3	21.9	36.1	2.55745	10	92.3	199.4	11.8	1.72948	5.1	19.3	25.2	1.8	2.6	77.3	2	23	1.6	1.2	0.1	0.1
D	3	DIO	morph	46.8	DIO.M	48532.1	135.3	1321.8	2.39473	1.48044	108.1	0.046449	2.60001	2.64473	0.758649	33.1	9.9	2.05322	415.8	1.3918	2.07806	2.56057	2.48221	283.3	3300.5	1.91139	10.4	219.2	55.2	15.4	2.28322	0.321785	0.475571	74.1	157.9	0.944582	0.245182	4	1.7	22.9	5.6	3.6	68.1	2.3	22.2	2.3	1.9	0.9	1
E	3	db	saline	59.1	db.S	0	267.8	847.1	1.66692	1.03472	109.2	1.30023	3.05555	0.345361	0.0512742	9.6	43.9	0.695551	248.7	17.5	0.387177	0.256761	1.26978	405	2628.9	3.15333	1.95882	201	139.6	5.3	43.4	1.60522	4.5	73.6	97.2	5.6	1.84785	1.76397	1	5	1.8	0.1	22	0.6	2.6	0.6	0.2	0.1	0.1
F	1	B6	morph	30	B6.M	20606.4	247.7	991.8	3.14639	2.73627	125.5	1.79064	2.69383	0.992075	3.11089	6.2	8.2	1.77959	396.2	3.1235	0.968808	0.943635	2.82471	569.3	5583.9	1.69491	8.8	128.1	110.7	17.7	62.3	5.9	7.7	110.1	172.1	0.275571	1.55786	1.74883	2.8	41.1	0.1	0.3	14.5	0.1	5.3	0.7	0.1	0.1	0.1
G	2	DIO	saline	42.2	DIO.S	0	89.9	365.6	0.227475	3.19438	11.9	0.00888715	1.76835	0.0545463	0.898483	2.88934	14.7	0.550711	275.1	2.15541	1.32287	2.1046	1.15917	320.8	2.74459	1.54514	0.769078	206.2	32.9	59.3	10	1.883	2.8294	2.89762	176.7	2.00037	0.491814	7.8	0.7	12.5	0.1	0.2	20.2	0.4	6.1	0.7	0.1	0.1	0.1
H	3	DIO	saline	42.8	DIO.S	0	97	1016.9	4.1	0.397225	49.6	2.6842	1.9441	1.56335	2.59392	41.8	5.9	2.82642	208.6	3.8	2.39899	2.08244	2.00021	760	2275.9	1.37637	1.05494	277.7	60.8	2.32009	46.9	38.8	1.73614	73.4	223.6	21.9	3.00535	4.9	2.8	11	0.1	2.9	96.6	0.8	30.5	0.9	0.1	0.1	0.6
J	1	B6	saline	33	B6.S	0	206.6	904	0.879349	0.332061	62.4	0.436465	1.96124	2.46879	2.52572	8.6	2.85168	1.22277	298.3	1.11212	0.718285	2.28093	3.13176	604.1	4475.3	0.510352	9.7	121.7	34.2	4.4	0.193481	7.7	7.3	92.3	93.6	1.53238	0.69475	2.90258	1.8	20.7	2.9	3.6	33.8	1.7	9.4	0.8	0.3	0.9	0.5
K	2	db	morph	57.3	db.M	19190.1	218.1	1255	2.81058	1.73798	132.9	2.53891	0.463786	0.738762	0.224405	49	23.6	0.595794	432.3	39.2	2.27877	2.52542	2.68368	135.9	4676.2	2.69986	1.69158	182.4	360.5	25.7	29.9	29.7	4	92.6	156.3	18.6	0.719703	3.3	1.1	11	8.8	5.5	34.9	1.6	5.3	1	0.3	0.3	2.1
L	3	B6	saline	28.4	B6.S	0	186.5	481.8	2.02011	2.60676	13.6	2.71633	2.0631	0.465368	0.451946	23.8	0.913757	2.7766	222.9	2.89526	1.41799	2.91795	1.28216	637	329.5	0.669057	2.95769	151.3	8.1	2.14273	2.7321	0.471358	5.1	16.6	38.4	14.2	2.75878	0.797956	2.4	38.5	4.7	4.3	13.7	0.4	4	0.9	0.4	0.1	1.2
M	1	db	saline	53.6	db.S	0	162.8	684	2.38873	0.634569	134	0.856466	1.6701	1.3144	2.64371	5.3	0.290322	2.78779	167.5	9	1.2989	1.28631	2.73643	70.9	1347.9	2.12907	0.18872	135.5	99.3	26.5	1.62683	1.16597	1.21647	75.1	94.6	7.8	1.61965	1.62832	0.7	38.5	4.3	2.6	154.9	1.3	25.9	0.8	0.3	0.1	1
N	3	db	morph	57.2	db.M	14333.5	113.6	484.4	1.26764	0.843445	5.3	2.72745	0.132497	2.68676	0.585673	3.3	8	1.28572	51.2	1.25944	2.85217	0.68888	2.20146	491.6	85.2	0.88134	2.99068	109.4	93.3	0.606951	1.35575	2.97562	3.10126	0.841259	36	6	2.26714	0.61242	1.8	5.4	4.7	3.5	14.8	0.4	2.9	0.6	0.3	0.3	1
P	1	DIO	saline	39.2	DIO.S	0	148.8	769.3	2.52632	0.0598798	45.2	6	1.85706	5.9	0.0496536	47.5	21.8	3.5	171.4	20.8	0.0431263	49.2	2.6245	469.1	1990.2	233.7	12.7	139.4	53	22.9	15	0.206766	1.59661	40.3	147.3	14.8	2.13154	4.5	2.3	10.3	9.4	5.2	13.4	0.8	3.4	0.8	0.5	0.9	2.8
Q	3	B6	morph	33	B6.M	39641.9	2.04866	1189.1	1.31374	0.952205	227.6	3.13528	2.27586	0.627819	2.23521	16.9	5.8	5.9	1142.1	1.97762	2.75759	2.58851	1.28965	302.2	3449.4	343	0.957272	173	10.6	2.0998	43	32.3	0.421585	74.1	91.3	4.7	1.18878	0.00980662	0.2	32.4	2.4	0.4	25.4	0.1	7.8	0.7	0.1	0.1	0.1
R	2	DIO	morph	36.3	DIO.M	67255	203.8	294.9	67.1	0.765653	20.5	0.0883946	3.16223	1.7861	0.368599	5.7	15.4	2.62798	101.7	2.06314	1.92209	1.22676	1.57175	91.5	31.7	212.8	1.69216	184.7	47.4	1.73617	1.85101	2.15335	2.14094	3.08784	72.9	5.3	1.52725	0.895227	0.2	41.3	0.1	0.1	19.4	0.8	4	0.8	0.1	0.1	0.1
S	1	db	morph	53.8	db.M	17188	170.5	1486.6	2.27027	1.06795	97.3	1.02408	0.146168	2.71043	1.25637	0.529079	5.9	1.68173	315.3	2.98281	2.94208	0.721637	1.7623	578.6	3810.5	1.70593	1.22354	164.3	177.2	43.3	55.1	2.63285	1.50053	98.2	90.5	12.5	1.1227	3.14802	0.3	9.9	4.1	0.7	58.5	0.5	10.9	0.7	0.1	0.1	0.1
T	2	B6	saline	30.5	B6.S	0	156.9	949.9	3.11948	0.359478	231.2	0.940212	0.0084292	1.50556	1.06484	1.63078	3.4	3.14023	326.9	1.46914	2.51349	1.58099	1.80345	644.7	4010.7	1.19794	1.67514	111.4	29.1	1.29825	25.6	3.19832	2.46091	73.4	53	12.8	1.68327	2.2407	0.1	58.4	0.1	0.3	10.1	0.1	2.1	0.7	0.1	0.1	0.1
[truncated: 21 more columns]
