# Supplementary material for: Morphine and high-fat diet differentially alter the gut microbiota composition and metabolic function in lean versus obese mice
Source: ISME Commun. 2022 Aug 5;2:66. doi: 10.1038/s43705-022-00131-6 (PMC9723762; doi:10.1038/s43705-022-00131-6)
Supplement: Supplementary file 4 — Supplemental Table S3 [file 43705_2022_131_MOESM4_ESM.xlsx]

## Sheet: Supplemental_Table_S3_Discripti
Genome group	Species Group	AssemblyName	GenBankAccession	Genome Taxonomy Name	NCBI Name	Isolate ID	BioSampleAccession	lowest named level	lowest observed taxonomy level	Method	Note	GTDTax	contamination	completion	B6_S_I	B6_S_L	B6_S_T	B6_T_B	B6_T_F	B6_T_Q	DIO_S_G	DIO_S_H	DIO_S_P	DIO_T_C	DIO_T_D	DIO_T_R	db_S_A	db_S_E	db_S_M	db_T_K	db_T_N	db_T_S
1_1	1_1	SL341413bin.58.fasta	JAAWKF000000000	Dubosiella newyorkensis 1_1	Dubosiella newyorkensis	ABMPRH_1_1	SAMN14273536	Species	species	ANI/Placement	topological placement and ANI have congruent species assignments	1_1_d__Bacteria;p__Firmicutes;c__Bacilli;o__Erysipelotrichales;f__Erysipelotrichaceae;g__Dubosiella;s__Dubosiella newyorkensis	2.02	96.9	0	0	0	0	9.70807	0	151.067	0	13.2698	265.119	100.772	475.988	1084.27	0	0	0	0	0
10_1	10_1	SL341420bin.107.fasta	JAAWEU000000000	Lactococcus lactis 10_1	Lactococcus lactis	ABMPRH_10_1	SAMN14273537	Species	species	ANI/Placement	topological placement and ANI have congruent species assignments	10_1_d__Bacteria;p__Firmicutes;c__Bacilli;o__Lactobacillales;f__Streptococcaceae;g__Lactococcus;s__Lactococcus lactis	0.19	99.5	2.39335	0	0	0	0	0	244.568	233.38	1562.78	3174.18	523.733	1661.33	0	0	0	0	0	0
100_1	100_1	Metaba2Co-AssemblyBins.575.fasta	JAAVYU000000000	Clostridia bacterium 100_1	Clostridia bacterium	ABMPRH_100_1	SAMN14273538	class	family	Placement	taxonomic novelty determined using RED	100_1_d__Bacteria;p__Firmicutes_A;c__Clostridia;o__4C28d-15;f__CAG-727;g__;s__	0.03	93.15	10.4165	7.18915	10.051	0	0	0	0	0	0	0	0	0	3.35462	0	2.24816	0	2.87918	13.0978
101_1	101_1	SL341403bin.209.fasta	JAAWRS000000000	Clostridia bacterium 101_1	Clostridia bacterium	ABMPRH_101_1	SAMN14273539	class	family	Placement	taxonomic novelty determined using RED	101_1_d__Bacteria;p__Firmicutes_A;c__Clostridia;o__4C28d-15;f__CAG-727;g__;s__	0	87.9	15.1111	2.85928	13.4995	0	0	0	0	0	0	0	0	0	3.52592	4.62468	4.72783	0	3.66009	21.826
102_1	102_1	SL341415bin.144.fasta	JAAWJO000000000	Clostridia bacterium 102_1	Clostridia bacterium	ABMPRH_102_1	SAMN14273540	class	family	Placement	taxonomic novelty determined using RED	102_1_d__Bacteria;p__Firmicutes_A;c__Clostridia;o__4C28d-15;f__CAG-727;g__;s__	0.03	93.15	78.3239	0	27.0936	0	0	0	0	0	0	0	0	0	0	0	0	0	0	0
103_1	103_1	Metaba2Co-AssemblyBins.348.fasta	JAAWBU000000000	Clostridia bacterium 103_1	Clostridia bacterium	ABMPRH_103_1	SAMN14273541	class	family	Placement	taxonomic novelty determined using RED	103_1_d__Bacteria;p__Firmicutes_A;c__Clostridia;o__4C28d-15;f__CAG-727;g__;s__	0.4	94.76	18.91	4.2909	21.092	0	0	0	4.80451	0	0	0	0	0	5.64315	8.34539	11.8007	0	4.88188	28.6787
104_1	104_1	SL341418bin.72.fasta	JAAWFT000000000	Clostridia bacterium 104_1	Clostridia bacterium	ABMPRH_104_1	SAMN14273542	class	genus	Placement	taxonomic classification fully defined by topology	104_1_d__Bacteria;p__Firmicutes_A;c__Clostridia;o__4C28d-15;f__CAG-917;g__CAG-475;s__	0.1	91.5	33.1639	132.886	1183.5	9.16703	0	13.6513	0	0	0	0	95.3102	0	33.6054	0	72.2016	23.0827	6.0433	415.21
105_1	105_1	SL341404bin.113.fasta	JAAWQR000000000	Oscillospirales bacterium 105_1	Clostridiales bacterium	ABMPRH_105_1	SAMN14273543	order	family	Placement	taxonomic novelty determined using RED	105_1_d__Bacteria;p__Firmicutes_A;c__Clostridia;o__Oscillospirales;f__CAG-272;g__;s__	0.22	95.62	0	2.32117	42.1546	15.059	0	0	0	0	0	0	0	0	0	0	0	0	0	0
106_1	106_1	SL341416bin.128.fasta	JAAWIM000000000	Clostridia bacterium. 106_1_1	Clostridia bacterium	ABMPRH_106_1_1	SAMN14273544	class	family	Placement	taxonomic novelty determined using RED	106_1_d__Bacteria;p__Firmicutes_A;c__Clostridia;o__4C28d-15;f__UBA3700;g__;s__f	0.22	94.18	42.905	70.3906	340.061	9.10504	18.7795	0	0	0	0	0	0	0	155.056	67.9292	215.985	25.5144	0	910.811
106_2	106_1	SL341408bin.61.fasta	JAAWOC000000000	Clostridia bacterium 106_1_2	Clostridia bacterium	ABMPRH_106_1_2	SAMN14273545	class	family	Placement	taxonomic novelty determined using RED	106_2_d__Bacteria;p__Firmicutes_A;c__Clostridia;o__4C28d-15;f__UBA3700;g__;s__	0.39	94.02	97.9506	307.623	1490.91	23.3215	4.5293	0	0	0	0	0	0	0	24.8459	9.96224	29.8742	4.51533	0	115.899
106_3	106_1	SL341415bin.89.fasta	JAAWIT000000000	Clostridia bacterium 106_1_3	Clostridia bacterium	ABMPRH_106_1_3	SAMN14273546	class	family	Placement	taxonomic novelty determined using RED	106_3_d__Bacteria;p__Firmicutes_A;c__Clostridia;o__4C28d-15;f__UBA3700;g__;s__	0.22	92.17	155.041	196.655	961.648	18.6507	5.23804	0	0	0	0	0	0	0	33.149	12.9872	41.5419	5.69745	0	162.782
107_0	107_0	Metaba2Co-AssemblyBins.458.fasta	JAAWAG000000000	Clostridia bacterium 107_0	Clostridia bacterium	ABMPRH_107_0	SAMN14273547	class	family	Placement	taxonomic novelty determined using RED	107_0_d__Bacteria;p__Firmicutes_A;c__Clostridia;o__4C28d-15;f__UBA3700;g__;s__	0.81	79.08	0	0	0	0	0	0	0	0	0	0	0	0	2.20718	10.8707	0	0	0	0
108_1	108_1	Metaba2Co-AssemblyBins.186.fasta	JAAWDJ000000000	Clostridia bacterium 108_1	Clostridia bacterium	ABMPRH_108_1	SAMN14273548	class	family	Placement	taxonomic novelty determined using RED	108_1_d__Bacteria;p__Firmicutes_A;c__Clostridia;o__4C28d-15;f__CAG-552;g__;s__	0	95.16	0	5.17344	10.6346	0	0	0	6.08467	4.11732	3.71756	0	2.21295	0	12.6583	9.81586	4.00134	0	4.72697	32.203
109_1	109_1	Metaba2Co-AssemblyBins.376.fasta	JAAWBJ000000000	Clostridia bacterium 109_1	Clostridia bacterium	ABMPRH_109_1	SAMN14273549	class	family	Placement	taxonomic novelty determined using RED	109_1_d__Bacteria;p__Firmicutes_A;c__Clostridia;o__4C28d-15;f__CAG-552;g__;s__	0	93.95	0	11.2141	40.8225	0	0	0	0	0	0	2.04936	0	0	0	0	2.36281	0	0	8.73011
11_1	11_1	SL341401bin.5.fasta	JAAWTL000000000	Erysipelatoclostridium cocleatum 11_1_1	[Clostridium] cocleatum	ABMPRH_11_1_1	SAMN14273550	Species	species	ANI/Placement	topological placement and ANI have congruent species assignments	11_1_d__Bacteria;p__Firmicutes;c__Bacilli;o__Erysipelotrichales;f__Erysipelatoclostridiaceae;g__Erysipelatoclostridium;s__Erysipelatoclostridium cocleatum	0	99.06	0	32.5984	29.5385	46.344	80.9169	64.3603	29.7098	31.185	80.0811	130.943	44.0483	155.669	21.2201	37.1453	24.2457	15.5896	16.1513	41.9959
11_2	11_1	SL341411bin.66.fasta	JAAWLR000000000	Erysipelatoclostridium cocleatum 11_1_2	[Clostridium] cocleatum	ABMPRH_11_1_2	SAMN14273551	Species	species	ANI/Placement	topological placement and ANI have congruent species assignments	11_2_d__Bacteria;p__Firmicutes;c__Bacilli;o__Erysipelotrichales;f__Erysipelatoclostridiaceae;g__Erysipelatoclostridium;s__Erysipelatoclostridium cocleatum	0	100	0	16.1571	14.3333	24.5304	45.2362	34.4165	33.2805	35.1792	89.6398	150.933	50.0553	175.511	43.4866	73.3954	50.2318	31.606	30.883	84.6383
110_1	110_1	SL341409bin.124.fasta	JAAWNT000000000	Oscillospirales bacterium 110_1	Clostridiales bacterium	ABMPRH_110_1	SAMN14273552	order	family	Placement	taxonomic novelty determined using RED	110_1_d__Bacteria;p__Firmicutes_A;c__Clostridia;o__Oscillospirales;f__DTU089;g__;s__	0.67	98.32	3.75946	56.2559	107.591	53.2076	13.5027	12.0075	34.6377	42.5214	40.9624	86.1149	48.0923	113.421	0	0	0	0	0	0
111_1	111_1	SL341418bin.75.fasta	JAAWFS000000000	Clostridia bacterium 111_1	Clostridia bacterium	ABMPRH_111_1	SAMN14273553	class	genus	Placement	taxonomic novelty determined using RED	111_1_d__Bacteria;p__Firmicutes_A;c__Clostridia;o__4C28d-15;f__CAG-727;g__UBA11940;s__	0.81	95.16	21.7129	0	331.232	0	0	2.7226	0	0	0	0	0	0	28.0351	0	79.2036	0	3.92887	2.48355
112_1	112_1	Metaba2Co-AssemblyBins.524.fasta	JAAVZJ000000000	Clostridia bacterium 112_1	Clostridia bacterium	ABMPRH_112_1	SAMN14273554	class	genus	Placement	taxonomic novelty determined using RED	112_1_d__Bacteria;p__Firmicutes_A;c__Clostridia;o__4C28d-15;f__CAG-727;g__UBA11940;s__	0.05	93.55	20.3316	0	14.7602	0	14.2098	2.2798	0	0	0	0	0	0	3.38619	0	0	0	0	0
113_1	113_1	Metaba2Co-AssemblyBins.39.fasta	JAAWBE000000000	Clostridia bacterium 113_1	Clostridia bacterium	ABMPRH_113_1	SAMN14273555	class	genus	Placement	taxonomic novelty determined using RED	113_1_d__Bacteria;p__Firmicutes_A;c__Clostridia;o__4C28d-15;f__CAG-727;g__UBA11940;s__	0.81	94.35	11.0566	0	10.5451	0	0	0	0	0	0	0	0	0	4.9119	0	5.6449	0	0	4.37233
114_1	114_1	Metaba2Co-AssemblyBins.478.fasta	JAAVZY000000000	Ruminococcaceae bacterium 114_1	Oscillospiraceae bacterium	ABMPRH_114_1	SAMN14273556	Family	genus	Placement	taxonomic novelty determined using RED	114_1_d__Bacteria;p__Firmicutes_A;c__Clostridia;o__Oscillospirales;f__Ruminococcaceae;g__UBA866;s__	0	95.97	7.75221	13.6817	6.54696	3.43935	2.37195	3.70885	24.2582	52.9978	10.4317	7.56358	14.711	10.4216	3.50694	53.8536	0	59.6748	21.3551	0
115_1	115_1	SL341403bin.41.fasta	JAAWRH000000000	Ruminococcaceae bacterium 115_1	Oscillospiraceae bacterium	ABMPRH_115_1	SAMN14273557	Family	genus	Placement	taxonomic novelty determined using RED	115_1_d__Bacteria;p__Firmicutes_A;c__Clostridia;o__Oscillospirales;f__Ruminococcaceae;g__UBA1405;s__	1.34	95.3	13.0101	19.4315	20.149	3.48633	3.60321	5.35262	0	3.23779	0	0	3.36666	4.55059	18.5308	9.35436	5.84	19.3014	7.18165	35.4944
116_1	116_1	Metaba2Co-AssemblyBins.197.fasta	JAAWDH000000000	Ruminococcaceae bacterium 116_1	Oscillospiraceae bacterium	ABMPRH_116_1	SAMN14273558	Family	genus	Placement	taxonomic novelty determined using RED	116_1_d__Bacteria;p__Firmicutes_A;c__Clostridia;o__Oscillospirales;f__Ruminococcaceae;g__UBA1448;s__	2.91	96.64	0	0	7.74098	0	3.41777	0	0	0	0	2.5295	2.51991	4.44758	7.72055	10.6993	2.4351	23.0475	9.27071	7.4522
117_1	117_1	Metaba2Co-AssemblyBins.403.fasta	JAAWBA000000000	Clostridia bacterium 117_1	Clostridia bacterium	ABMPRH_117_1	SAMN14273559	class	family	Placement	taxonomic novelty determined using RED	117_1_d__Bacteria;p__Firmicutes_A;c__Clostridia;o__4C28d-15;f__CAG-552;g__;s__	0	96.77	28.7021	6.53682	72.8176	0	0	0	0	0	0	0	0	0	0	0	0	0	0	0
117_2	117_2	Metaba2Co-AssemblyBins.473.fasta	JAAWAB000000000	Clostridia bacterium 117_2	Clostridia bacterium	ABMPRH_117_2	SAMN14273560	class	family	Placement	taxonomic novelty determined using RED	117_2_d__Bacteria;p__Firmicutes_A;c__Clostridia;o__4C28d-15;f__CAG-552;g__;s__	0	91.86	0	4.69837	10.7556	0	0	0	0	0	0	0	0	0	4.02032	5.36699	3.21267	0	0	3.03458
118_0	118_0	Metaba2Co-AssemblyBins.160.fasta	JAAWDP000000000	Clostridia bacterium 118_0	Clostridia bacterium	ABMPRH_118_0	SAMN14273561	class	family	Placement	taxonomic novelty determined using RED	118_0_d__Bacteria;p__Firmicutes_A;c__Clostridia;o__4C28d-15;f__CAG-552;g__;s__	0.4	96.37	12.6653	0	0	0	0	0	0	0	0	0	0	0	2.82165	4.49086	0	0	2.91853	10.1839
119_1	119_1	Metaba2Co-AssemblyBins.489.fasta	JAAVZV000000000	Clostridia bacterium 119_1	Clostridia bacterium	ABMPRH_119_1	SAMN14273562	class	genus	Placement	taxonomic novelty determined using RED	119_1_d__Bacteria;p__Firmicutes_A;c__Clostridia;o__CAG-41;f__UBA1381;g__CAG-41;s__	0	96.64	20.3247	0	3.19461	3.40756	0	0	0	0	0	0	0	0	0	0	0	0	0	0
119_2	119_2	Metaba2Co-AssemblyBins.325.fasta	JAAWBY000000000	Clostridia bacterium 119_2_1	Clostridia bacterium	ABMPRH_119_2_1	SAMN14273563	class	genus	Placement	taxonomic novelty determined using RED	119_2_d__Bacteria;p__Firmicutes_A;c__Clostridia;o__CAG-41;f__UBA1381;g__CAG-41;s__	1.23	81.64	4.52907	0	0	2.28137	20.9841	0	0	0	0	0	0	0	0	0	0	0	0	0
119_3	119_2	SL341412bin.56.fasta	JAAWKX000000000	Clostridia bacterium 119_2_2	Clostridia bacterium	ABMPRH_119_2_2	SAMN14273564	class	genus	Placement	taxonomic novelty determined using RED	119_3_d__Bacteria;p__Firmicutes_A;c__Clostridia;o__CAG-41;f__UBA1381;g__CAG-41;s__	0.34	97.99	6.03644	0	0	2.05927	39.3897	0	0	0	0	0	0	0	0	0	0	0	0	0
119_4	119_2	SL341415bin.222.fasta	JAAWJG000000000	Clostridia bacterium 119_2_3	Clostridia bacterium	ABMPRH_119_2_3	SAMN14273565	class	genus	Placement	taxonomic novelty determined using RED	119_4_d__Bacteria;p__Firmicutes_A;c__Clostridia;o__CAG-41;f__UBA1381;g__CAG-41;s__	2.01	86.94	8.08541	0	0	3.09431	14.6621	0	0	0	0	0	0	0	0	0	0	0	0	0
12_1	12_1	SL341419bin.59.fasta	JAAWFB000000000	Turicibacter sp 12_1_1	Turicibacter sp	ABMPRH_12_1_1	SAMN14273566	genus	species	ANI/Placement	topological placement and ANI have congruent species assignments	12_1_d__Bacteria;p__Firmicutes;c__Bacilli;o__Haloplasmatales;f__Turicibacteraceae;g__Turicibacter;s__GCA_002311155.1	2.21	89.94	0	25.23	168.167	125.86	58.4657	0	0	0	0	0	0	0	12.0574	23.8952	0	19.5352	63.1073	0
12_2	12_1	SL341407bin.197.fasta	JAAWPC000000000	Turicibacter sp 12_1_2	Turicibacter sp	ABMPRH_12_1_2	SAMN14273567	genus	species	ANI/Placement	topological placement and ANI have congruent species assignments	12_2_d__Bacteria;p__Firmicutes;c__Bacilli;o__Haloplasmatales;f__Turicibacteraceae;g__Turicibacter;s__GCA_002311155.1	0	58.62	0	13.092	101.852	67.3799	29.5124	0	0	0	0	0	0	0	8.08741	8.97115	0	8.24103	25.79	0
120_0	120_0	Metaba2Co-AssemblyBins.412.fasta	JAAWAU000000000	Staphylococcus sciuri 120_0	Staphylococcus sciuri	ABMPRH_120_0	SAMN14273568	Species	species	ANI	topological placement and ANI have incongruent species assignments	120_0_d__Bacteria;p__Firmicutes;c__Bacilli;o__Staphylococcales;f__Staphylococcaceae;g__Staphylococcus_A;s__Staphylococcus_A sciuri	3.23	93.78	0	0	5.35059	2.08144	0	3.18289	0	0	0	0	0	0	0	0	0	0	0	0
121_0	121_0	Metaba2Co-AssemblyBins.601.fasta	JAAVYJ000000000	Staphylococcus xylosus 121_0	Staphylococcus xylosus	ABMPRH_121_0	SAMN14273569	Species	species	ANI/Placement	topological placement and ANI have congruent species assignments	121_0_d__Bacteria;p__Firmicutes;c__Bacilli;o__Staphylococcales;f__Staphylococcaceae;g__Staphylococcus;s__Staphylococcus xylosus	3.33	86.28	0	0	0	0	0	0	0	0	0	0	0	7.45908	0	0	0	0	0	0
122_1	122_1	Metaba2Co-AssemblyBins.153.fasta	JAAWDT000000000	Anaerotignaceae bacterium 122_1	Firmicutes bacterium	ABMPRH_122_1	SAMN14273570	Family	genus	Placement	taxonomic novelty determined using RED	122_1_d__Bacteria;p__Firmicutes_A;c__Clostridia;o__Lachnospirales;f__Anaerotignaceae;g__ASF356;s__	0	97.32	3.1958	25.6673	24.4226	0	0	0	7.60768	13.7236	26.2376	0	0	41.2362	0	3.25962	0	0	0	4.04387
122_2	122_2	SL341407bin.196.fasta	JAAWPD000000000	Anaerotignaceae bacterium sp. 122_2	Firmicutes bacterium	ABMPRH_122_2	SAMN14273571	Family	genus	Placement	taxonomic novelty determined using RED	122_2_d__Bacteria;p__Firmicutes_A;c__Clostridia;o__Lachnospirales;f__Anaerotignaceae;g__ASF356;s__	0	97.32	2.95738	14.4863	9.96769	0	7.19777	6.26598	0	0	0	0	0	3.30932	57.2744	137.706	14.358	15.8342	3.69542	142.304
123_1	123_1	SL341417bin.208.fasta	JAAWGP000000000	Lachnospirales bacterium 123_1	Clostridiales bacterium	ABMPRH_123_1	SAMN14273572	order	family	Placement	taxonomic novelty determined using RED	123_1_d__Bacteria;p__Firmicutes_A;c__Clostridia;o__Lachnospirales;f__CAG-274;g__;s__	0	97.2	15.9468	17.091	0	0	0	0	0	0	0	0	0	0	0	0	0	0	0	0
124_1	124_1	SL341419bin.78.fasta	JAAWEY000000000	Anaerotignum sp 124_1_1	Anaerotignum sp	ABMPRH_124_1_1	SAMN14273573	genus	genus	Placement	taxonomic classification fully defined by topology	124_1_d__Bacteria;p__Firmicutes_A;c__Clostridia;o__Lachnospirales;f__Anaerotignaceae;g__Anaerotignum;s__	0.17	93.29	2.46027	9.15014	2.80897	0	0	0	36.3555	29.8432	22.1084	41.2823	61.9001	0	4.43202	9.347	0	7.59187	19.202	13.275
124_2	124_1	SL341417bin.114.fasta	JAAWHE000000000	Anaerotignum sp 124_1_2	Anaerotignum sp	ABMPRH_124_1_2	SAMN14273574	genus	genus	Placement	taxonomic classification fully defined by topology	124_2_d__Bacteria;p__Firmicutes_A;c__Clostridia;o__Lachnospirales;f__Anaerotignaceae;g__Anaerotignum;s__	0.17	94.63	2.63619	23.1777	6.06893	0	0	2.13242	16.9348	69.123	7.78317	20.9458	136.256	2.9263	0	2.89173	0	2.35233	7.25834	4.07588
125_0	125_0	Metaba2Co-AssemblyBins.592.fasta	JAAVYN000000000	Anaerotignaceae bacterium 125_0	Firmicutes bacterium	ABMPRH_125_0	SAMN14273575	Family	genus	Placement	taxonomic novelty determined using RED	125_0_d__Bacteria;p__Firmicutes_A;c__Clostridia;o__Lachnospirales;f__Anaerotignaceae;g__UBA8514;s__	0	58.39	5.71473	4.76923	4.19174	0	4.26905	0	0	0	0	0	0	0	0	0	0	0	0	3.27341
126_1	126_1	Metaba2Co-AssemblyBins.510.fasta	JAAVZO000000000	Oscillospirales bacterium 126_1	Clostridiales bacterium	ABMPRH_126_1	SAMN14273576	order	family	Placement	taxonomic novelty determined using RED	126_1_d__Bacteria;p__Firmicutes_A;c__Clostridia;o__Oscillospirales;f__CAG-272;g__;s__	1.34	88.67	0	0	0	0	0	0	0	0	0	0	0	0	4.49486	0	0	0	0	10.824
127_1	127_1	Metaba2Co-AssemblyBins.14.fasta	JAAWDX000000000	Lachnospiraceae bacterium 127_1	Lachnospiraceae bacterium	ABMPRH_127_1	SAMN14273577	Family	family	Placement	taxonomic novelty determined using RED	127_1_d__Bacteria;p__Firmicutes_A;c__Clostridia;o__Lachnospirales;f__UBA1390;g__;s__	2.24	98.77	2.93472	2.89902	9.37565	14.9943	25.2274	3.4608	6.69322	0	6.18042	40.6392	11.7272	41.9294	0	0	0	0	0	0
128_1	128_1	Metaba2Co-AssemblyBins.395.fasta	JAAWBC000000000	Oscillospirales bacterium 128_1	Clostridiales bacterium	ABMPRH_128_1	SAMN14273578	order	family	Placement	taxonomic novelty determined using RED	128_1_d__Bacteria;p__Firmicutes_A;c__Clostridia;o__Oscillospirales;f__CAG-272;g__;s__	0.67	98.43	0	0	0	0	0	0	0	0	0	0	0	0	58.9299	32.3151	19.2671	62.439	38.6111	85.3043
129_1	129_1	Metaba2Co-AssemblyBins.159.fasta	JAAWDQ000000000	Oscillospirales bacterium 129_1	Clostridiales bacterium	ABMPRH_129_1	SAMN14273579	order	family	Placement	taxonomic novelty determined using RED	129_1_d__Bacteria;p__Firmicutes_A;c__Clostridia;o__Oscillospirales;f__CAG-272;g__;s__	0	98.43	5.63908	38.2793	151.892	40.6471	0	78.5247	19.5798	25.2051	9.02869	27.4088	49.4061	99.6799	0	0	0	0	0	0
13_1	13_1	Metaba2Co-AssemblyBins.298.fasta	JAAWCF000000000	Erysipelotrichaceae bacterium 13_1_1	Erysipelotrichaceae bacterium	ABMPRH_13_1_1	SAMN14273580	Family	family	Placement	taxonomic novelty determined using RED	13_1_d__Bacteria;p__Firmicutes;c__Bacilli;o__Erysipelotrichales;f__Erysipelotrichaceae;g__;s__	2.83	97.64	0	0	4.13496	3.15276	0	0	0	0	0	0	0	0	5.8274	0	0	0	0	0
13_2	13_1	SL341407bin.89.fasta	JAAWON000000000	Erysipelotrichaceae bacterium 13_1_2	Erysipelotrichaceae bacterium	ABMPRH_13_1_2	SAMN14273581	Family	family	Placement	taxonomic novelty determined using RED	13_2_d__Bacteria;p__Firmicutes;c__Bacilli;o__Erysipelotrichales;f__Erysipelotrichaceae;g__;s__	0.94	86.79	0	0	0	0	0	0	0	0	0	0	0	0	10.6748	0	0	0	0	0
130_1	130_1	SL341403bin.31.fasta	JAAWRI000000000	Enterobacter steigerwaltii 130_1	Enterobacter steigerwaltii	ABMPRH_130_1	SAMN14273582	Species	species	ANI/Placement	topological placement and ANI have congruent species assignments	130_1_d__Bacteria;p__Proteobacteria;c__Gammaproteobacteria;o__Enterobacterales;f__Enterobacteriaceae;g__Enterobacter;s__Enterobacter steigerwaltii	0.15	98.58	0	0	0	0	0	0	2.12482	0	0	0	0	0	13.8388	0	46.8002	0	0	441.48
130_2	130_2	SL341416bin.92.fasta	JAAWHH000000000	Enterobacter cloacae 130_2	Enterobacter sp.	ABMPRH_130_2	SAMN14273583	Species	species	ANI/Placement	topological placement and ANI have congruent species assignments	130_2_d__Bacteria;p__Proteobacteria;c__Gammaproteobacteria;o__Enterobacterales;f__Enterobacteriaceae;g__Enterobacter;s__Enterobacter cloacae_B	0.38	95.54	0	0	0	0	0	0	0	9.23529	0	0	3.18721	0	0	0	0	40.7058	0	2.05846
131_1	131_1	SL341403bin.98.fasta	JAAWQT000000000	Emergencia sp 131_1_1	Emergencia sp	ABMPRH_131_1_1	SAMN14273584	genus	genus	Placement	taxonomic novelty determined using RED	131_1_d__Bacteria;p__Firmicutes_A;c__Clostridia;o__Peptostreptococcales;f__Anaerovoracaceae;g__Emergencia;s__	0	98.94	0	12.9479	19.05	30.1285	6.34602	11.6769	30.4748	32.6951	16.2162	103.7	49.3388	178.25	14.0448	21.0419	13.7679	18.8637	12.0072	18.9643
131_2	131_1	SL341401bin.68.fasta	JAAWTI000000000	Emergencia sp 131_1_2	Emergencia sp	ABMPRH_131_1_2	SAMN14273585	genus	genus	Placement	taxonomic novelty determined using RED	131_2_d__Bacteria;p__Firmicutes_A;c__Clostridia;o__Peptostreptococcales;f__Anaerovoracaceae;g__Emergencia;s__	0	98.94	0	2.69463	3.96444	8.43332	21.2208	42.7103	7.58205	7.15429	3.4963	22.3145	12.4952	44.0975	2.8785	4.69052	2.70601	4.02705	3.1945	4.15842
132_0	132_0	Metaba2Co-AssemblyBins.169.fasta	JAAWDM000000000	Anaerotignaceae bacterium 132_0	Firmicutes bacterium	ABMPRH_132_0	SAMN14273586	Family	genus	Placement	taxonomic classification fully defined by topology	132_0_d__Bacteria;p__Firmicutes_A;c__Clostridia;o__Peptostreptococcales;f__Anaerovoracaceae;g__CAG-145;s__	0	99.47	0	0	0	0	3.95473	0	0	0	0	0	0	0	0	0	0	0	2.04891	0
133_1	133_1	Metaba2Co-AssemblyBins.564.fasta	JAAVYY000000000	Anaerotignaceae bacterium 133_1	Firmicutes bacterium	ABMPRH_133_1	SAMN14273587	Family	genus	Placement	taxonomic classification fully defined by topology	133_1_d__Bacteria;p__Firmicutes_A;c__Clostridia;o__Peptostreptococcales;f__Anaerovoracaceae;g__CAG-145;s__	0	100	3.04945	0	3.60485	5.91328	4.69108	0	0	0	3.64769	13.281	4.84429	13.4445	2.12753	2.54948	3.91587	2.90002	3.37767	4.64464
134_1	134_1	SL341402bin.57.fasta	JAAWST000000000	Anaerotignaceae bacterium 134_1	Firmicutes bacterium	ABMPRH_134_1	SAMN14273588	Family	family	Placement	taxonomic novelty determined using RED	134_1_d__Bacteria;p__Firmicutes_A;c__Clostridia;o__Peptostreptococcales;f__Anaerovoracaceae;g__;s__	0	97.16	4.47904	27.0613	20.3879	22.0947	5.11725	20.1495	3.25349	0	0	2.89225	18.3639	21.8761	4.31765	9.75323	0	6.32894	7.52877	6.19459
135_1	135_1	Metaba2Co-AssemblyBins.130.fasta	JAAWED000000000	Anaerotignaceae bacterium 135_1	Firmicutes bacterium	ABMPRH_135_1	SAMN14273589	Family	family	Placement	taxonomic novelty determined using RED	135_1_d__Bacteria;p__Firmicutes_A;c__Clostridia;o__Peptostreptococcales;f__Anaerovoracaceae;g__;s__	0	97.87	0	2.77046	0	0	0	0	0	0	0	0	0	3.90187	9.43466	26.6288	0	11.9735	13.7242	9.55652
136_1	136_1	Metaba2Co-AssemblyBins.20.fasta	JAAWDG000000000	Oscillospirales bacterium 136_1	Clostridiales bacterium	ABMPRH_136_1	SAMN14273590	order	family	Placement	taxonomic classification fully defined by topology	136_1_d__Bacteria;p__Firmicutes_A;c__Clostridia;o__Oscillospirales;f__CAG-272;g__;s__	0.67	95.06	0	0	6.91002	0	0	0	0	0	5.49624	4.49669	5.76122	5.31909	0	0	0	0	3.94155	0
136_2	136_2	Metaba2Co-AssemblyBins.588.fasta	JAAVYP000000000	Oscillospirales bacterium 136_2	Clostridiales bacterium	ABMPRH_136_2	SAMN14273591	order	family	Placement	taxonomic classification fully defined by topology	136_2_d__Bacteria;p__Firmicutes_A;c__Clostridia;o__Oscillospirales;f__CAG-272;g__;s__	0	92.18	0	0	0	0	0	0	0	0	0	0	0	0	5.35241	0	6.83324	0	0	4.30663
137_1	137_1	Metaba2Co-AssemblyBins.176.fasta	JAAWDK000000000	Ruminiclostridium sp 137_1	Ruminiclostridium sp	ABMPRH_137_1	SAMN14273592	genus	genus	Placement	taxonomic classification fully defined by topology	137_1_d__Bacteria;p__Firmicutes_A;c__Clostridia;o__Oscillospirales;f__Ruminococcaceae;g__Ruminiclostridium_E;s__	0	97.09	29.9101	0	109.688	0	0	0	0	0	0	0	0	0	0	59.4745	34.5548	36.5515	0	23.7146
138_1	138_1	SL341415bin.95.fasta	JAAWIR000000000	Butyricicoccaceae bacterium 138_1	Clostridiaceae bacterium	ABMPRH_138_1	SAMN14273593	Family	family	Placement	taxonomic classification fully defined by topology	138_1_d__Bacteria;p__Firmicutes_A;c__Clostridia;o__Oscillospirales;f__Butyricicoccaceae;g__;s__	0	95.3	27.7904	14.8223	8.62346	3.56535	0	0	7.16175	12.1864	8.0784	28.0822	12.2286	27.9078	8.09646	9.20337	2.11503	6.66601	4.88968	16.1205
139_0	139_0	Metaba2Co-AssemblyBins.404.fasta	JAAWAZ000000000	Bacilli bacterium 139_0	Bacilli bacterium	ABMPRH_139_0	SAMN14273594	class	genus	Placement	taxonomic classification fully defined by topology	139_0_d__Bacteria;p__Firmicutes;c__Bacilli;o__RF39;f__UBA660;g__CAG-877;s__	5.62	69.38	0	0	0	0	0	0	0	0	0	0	0	0	0	3.20168	0	7.4328	0	0
14_1	14_1	SL341416bin.227.fasta	JAAWHX000000000	Erysipelotrichaceae bacterium 14_1	Erysipelotrichaceae bacterium	ABMPRH_14_1	SAMN14273595	Family	family	Placement	taxonomic novelty determined using RED	14_1_d__Bacteria;p__Firmicutes;c__Bacilli;o__Erysipelotrichales;f__Erysipelotrichaceae;g__;s__	1.26	93.4	0	7.17739	0	0	0	0	0	0	0	0	0	0	2.71984	28.8849	0	23.1538	0	0
140_1	140_1	Metaba2Co-AssemblyBins.341.fasta	JAAWBW000000000	Lachnospiraceae bacterium 140_1	Lachnospiraceae bacterium	ABMPRH_140_1	SAMN14273596	Family	genus	Placement	taxonomic classification fully defined by topology	140_1_d__Bacteria;p__Firmicutes_A;c__Clostridia;o__Lachnospirales;f__Lachnospiraceae;g__CAG-81;s__	1.27	82.81	4.71285	0	0	0	3.88961	0	0	0	0	0	0	0	0	0	0	0	0	0
140_2	140_2	Metaba2Co-AssemblyBins.419.fasta	JAAWAR000000000	Lachnospiraceae bacterium 140_2	Lachnospiraceae bacterium	ABMPRH_140_2	SAMN14273597	Family	genus	Placement	taxonomic classification fully defined by topology	140_2_d__Bacteria;p__Firmicutes_A;c__Clostridia;o__Lachnospirales;f__Lachnospiraceae;g__CAG-81;s__	1.05	90.89	0	0	0	0	0	0	0	0	0	0	0	0	0	2.36087	0	4.14266	0	0
141_0	141_0	Metaba2Co-AssemblyBins.367.fasta	JAAWBO000000000	Oscillospirales bacterium 141_0	Clostridiales bacterium	ABMPRH_141_0	SAMN14273598	order	family	Placement	taxonomic novelty determined using RED	141_0_d__Bacteria;p__Firmicutes_A;c__Clostridia;o__Oscillospirales;f__DTU089;g__;s__	2.68	55.96	0	0	5.42917	2.84704	0	2.74026	0	0	0	0	0	0	2.79712	0	0	0	4.26543	4.8586
142_0	142_0	Metaba2Co-AssemblyBins.566.fasta	JAAVYX000000000	Oscillospirales bacterium 142_0	Clostridiales bacterium	ABMPRH_142_0	SAMN14273599	order	family	Placement	taxonomic novelty determined using RED	142_0_d__Bacteria;p__Firmicutes_A;c__Clostridia;o__Oscillospirales;f__DTU089;g__;s__	0.67	81.57	0	0	0	0	13.4115	0	0	0	0	0	0	0	0	2.28216	0	0	2.4057	0
143_1	143_1	SL341412bin.104.fasta	JAAWLK000000000	Acutalibacter sp 143_1_1	Acutalibacter sp	ABMPRH_143_1_1	SAMN14273600	genus	genus	Placement	taxonomic novelty determined using RED	143_1_d__Bacteria;p__Firmicutes_A;c__Clostridia;o__Oscillospirales;f__DTU089;g__Acutalibacter;s__	0	97.99	20.0961	22.9001	22.5071	12.4508	35.2064	10.5363	0	0	3.35241	6.86608	9.42509	16.2088	0	0	0	5.00508	2.65391	0
143_2	143_1	SL341416bin.150.fasta	JAAWII000000000	Acutalibacter sp 143_1_2	Acutalibacter sp	ABMPRH_143_1_2	SAMN14273601	genus	genus	Placement	taxonomic novelty determined using RED	143_2_d__Bacteria;p__Firmicutes_A;c__Clostridia;o__Oscillospirales;f__DTU089;g__Acutalibacter;s__	0	95.75	0	0	0	0	0	0	0	0	0	0	0	0	44.1381	28.7979	5.62257	195.303	79.3147	36.5851
143_3	143_1	Metaba2Co-AssemblyBins.50.fasta	JAAVZS000000000	Acutalibacter sp 143_1_3	Acutalibacter sp	ABMPRH_143_1_3	SAMN14273602	genus	genus	Placement	taxonomic novelty determined using RED	143_3_d__Bacteria;p__Firmicutes_A;c__Clostridia;o__Oscillospirales;f__DTU089;g__Acutalibacter;s__	1.36	59.86	2.91671	3.18101	3.19081	2.10833	6.29158	0	0	0	0	0	0	2.48291	14.7457	9.79313	0	69.6396	28.75	11.5711
144_0	144_0	Metaba2Co-AssemblyBins.621.fasta	JAAVYD000000000	Anaerovoracaceae bacterium 144_0	Firmicutes bacterium	ABMPRH_144_0	SAMN14273603	Family	family	Placement	taxonomic classification fully defined by topology	144_0_d__Bacteria;p__Firmicutes_A;c__Clostridia;o__Peptostreptococcales;f__Anaerovoracaceae;g__;s__	3.78	93.23	6.53317	6.40161	4.45199	3.72521	13.1734	3.75947	0	0	0	0	0	2.132	0	0	0	3.79672	0	0
145_1	145_1	SL341410bin.71.fasta	JAAWMX000000000	Acutalibacter sp 145_1	Acutalibacter sp	ABMPRH_145_1	SAMN14273604	genus	genus	Placement	taxonomic novelty determined using RED	145_1_d__Bacteria;p__Firmicutes_A;c__Clostridia;o__Oscillospirales;f__DTU089;g__Acutalibacter;s__	0	96.98	0	2.7603	0	0	0	0	3.01134	11.7305	10.7154	9.9916	51.1368	116.469	0	3.68931	0	0	0	0
145_2	145_2	SL341411bin.130.fasta	JAAWMQ000000000	Acutalibacter muris 145_2_1	Acutalibacter muris	ABMPRH_145_2_1	SAMN14273605	Species	species	ANI/Placement	topological placement and ANI have congruent species assignments	145_2_d__Bacteria;p__Firmicutes_A;c__Clostridia;o__Oscillospirales;f__DTU089;g__Acutalibacter;s__Acutalibacter muris	0	83.16	20.3402	43.9355	32.6825	21.6474	27.7977	10.7619	0	0	0	0	0	0	40.3473	368.451	0	127.489	13.0161	46.5221
145_3	145_2	SL341403bin.169.fasta	JAAWSA000000000	Acutalibacter muris 145_2_2	Acutalibacter muris	ABMPRH_145_2_2	SAMN14273606	Species	species	ANI/Placement	topological placement and ANI have congruent species assignments	145_3_d__Bacteria;p__Firmicutes_A;c__Clostridia;o__Oscillospirales;f__DTU089;g__Acutalibacter;s__Acutalibacter muris	0	97.99	176.919	364.342	251.54	101.724	102.348	58.944	0	0	0	2.98476	0	2.58176	328.097	95.4727	16.0181	40.4865	5.30326	467.767
146_1	146_1	SL341403bin.124.fasta	JAAWSH000000000	Acutalibacter sp 146_1	Acutalibacter sp	ABMPRH_146_1	SAMN14273607	genus	genus	Placement	taxonomic novelty determined using RED	146_1_d__Bacteria;p__Firmicutes_A;c__Clostridia;o__Oscillospirales;f__DTU089;g__Acutalibacter;s__	0.67	62.44	3.32417	3.48883	0	0	0	0	0	0	0	0	0	2.41585	10.6558	0	0	4.30867	0	12.2306
147_1	147_1	Metaba2Co-AssemblyBins.523.fasta	JAAVZK000000000	Acutalibacter sp 147_1	Acutalibacter sp	ABMPRH_147_1	SAMN14273608	genus	genus	Placement	taxonomic novelty determined using RED	147_1_d__Bacteria;p__Firmicutes_A;c__Clostridia;o__Oscillospirales;f__DTU089;g__Acutalibacter;s__	0	81.54	0	11.1141	9.11988	0	0	0	0	0	6.47467	18.7607	10.3733	9.0891	9.08261	5.56255	0	5.09914	35.5724	2.53719
147_2	147_2	SL341409bin.20.fasta	JAAWNP000000000	Acutalibacter sp 147_2	Acutalibacter sp	ABMPRH_147_2	SAMN14273609	genus	genus	Placement	taxonomic novelty determined using RED	147_2_d__Bacteria;p__Firmicutes_A;c__Clostridia;o__Oscillospirales;f__DTU089;g__Acutalibacter;s__	0	95.97	0	0	0	0	0	0	5.7797	3.47028	13.5482	72.924	20.2869	21.6336	0	21.2471	0	61.5995	0	0
148_1	148_1	Metaba2Co-AssemblyBins.389.fasta	JAAWBF000000000	Oscillospiraceae bacterium 148_1	Oscillospiraceae bacterium	ABMPRH_148_1	SAMN14273610	Family	genus	Placement	taxonomic novelty determined using RED	148_1_d__Bacteria;p__Firmicutes_A;c__Clostridia;o__Oscillospirales;f__Oscillospiraceae;g__Marseille-P3106;s__	0.69	86.26	0	4.02453	2.0496	0	0	2.37715	0	0	0	0	0	0	3.01598	16.2349	0	14.456	5.63465	13.6583
149_1	149_1	SL341417bin.141.fasta	JAAWGZ000000000	Ruminiclostridium so 149_1_1	Ruminiclostridium so	ABMPRH_149_1_1	SAMN14273611	genus	genus	Placement	taxonomic classification fully defined by topology	149_1_d__Bacteria;p__Firmicutes_A;c__Clostridia;o__Oscillospirales;f__Oscillospiraceae;g__Ruminiclostridium_C;s__	0	95.64	3.99251	30.7329	32.2155	8.43358	0	3.32812	10.4052	17.4116	4.39753	23.864	19.0583	28.9849	3.40175	10.8163	0	9.91987	5.18597	8.37377
149_2	149_1	SL341403bin.97.fasta	JAAWQU000000000	Ruminiclostridium so 149_1_2	Ruminiclostridium so	ABMPRH_149_1_2	SAMN14273612	genus	genus	Placement	taxonomic classification fully defined by topology	149_2_d__Bacteria;p__Firmicutes_A;c__Clostridia;o__Oscillospirales;f__Oscillospiraceae;g__Ruminiclostridium_C;s__	0	97.65	6.28058	7.643	8.80939	2.89517	5.74973	11.4687	22.4462	41.7219	19.0486	30.2095	61.677	101.394	12.1202	41.3326	4.24651	35.1121	16.0155	35.5342
149_3	149_2	Metaba2Co-AssemblyBins.464.fasta	JAAWAE000000000	Ruminiclostridium so 149__2	Ruminiclostridium so	ABMPRH_149_2	SAMN14273613	genus	genus	Placement	taxonomic classification fully defined by topology	149_3_d__Bacteria;p__Firmicutes_A;c__Clostridia;o__Oscillospirales;f__Oscillospiraceae;g__Ruminiclostridium_C;s__	0	87.77	3.7006	0	3.08561	0	0	0	0	0	8.74393	3.73618	0	0	0	0	0	0	0	0
15_1	15_1	SL341403bin.26.fasta	JAAWRK000000000	Erysipelotrichaceae bacterium 15_1_1	Erysipelotrichaceae bacterium	ABMPRH_15_1_1	SAMN14273614	Family	family	Placement	taxonomic novelty determined using RED	15_1_d__Bacteria;p__Firmicutes;c__Bacilli;o__Erysipelotrichales;f__Erysipelotrichaceae;g__;s__	1.08	100	0	0	0	44.4599	0	0	0	0	0	0	0	0	9.20679	0	40.7167	0	3.10433	73.1658
15_2	15_1	SL341408bin.37.fasta	JAAWOF000000000	Erysipelotrichaceae bacterium 15_1_2	Erysipelotrichaceae bacterium	ABMPRH_15_1_2	SAMN14273615	Family	family	Placement	taxonomic novelty determined using RED	15_2_d__Bacteria;p__Firmicutes;c__Bacilli;o__Erysipelotrichales;f__Erysipelotrichaceae;g__;s__	1.08	96.23	0	0	6.15671	98.8935	0	0	0	0	0	0	0	0	4.01662	0	17.7927	0	0	32.4553
150_1	150_1	SL341402bin.142.fasta	JAAWSY000000000	Oscillospiraceae bacterium 150_1	Oscillospiraceae bacterium	ABMPRH_150_1	SAMN14273616	Family	genus	Placement	taxonomic novelty determined using RED	150_1_d__Bacteria;p__Firmicutes_A;c__Clostridia;o__Oscillospirales;f__Oscillospiraceae;g__Marseille-P3106;s__	1.34	68.79	46.2361	48.3855	120.637	17.2504	9.24158	0	32.8954	63.9781	25.8137	57.2885	38.6101	37.6852	21.7687	23.3628	34.3983	34.3213	8.0333	44.5474
151_1	151_1	SL341404bin.299.fasta	JAAWPV000000000	Oscillospiraceae bacterium 151_1	Oscillospiraceae bacterium	ABMPRH_151_1	SAMN14273617	Family	genus	Placement	taxonomic novelty determined using RED	151_1_d__Bacteria;p__Firmicutes_A;c__Clostridia;o__Oscillospirales;f__Oscillospiraceae;g__Marseille-P3106;s__	2.71	68.37	15.526	7.8796	20.3452	2.04681	4.00801	0	2.47402	6.28367	2.11976	7.00818	2.38159	2.38516	4.16063	2.26996	4.80702	3.50094	0	7.30617
151_2	151_2	Metaba2Co-AssemblyBins.115.fasta	JAAWEH000000000	Oscillospiraceae bacterium151_2	Oscillospiraceae bacterium151_2	ABMPRH_151_2	SAMN14273618	Family	genus	Placement	taxonomic novelty determined using RED	151_2_d__Bacteria;p__Firmicutes_A;c__Clostridia;o__Oscillospirales;f__Oscillospiraceae;g__Marseille-P3106;s__	0.67	67.11	13.8418	9.88971	11.2673	3.17248	7.58658	0	0	0	0	0	0	0	11.419	4.9236	7.68463	10.5868	4.2686	7.31718
151_3	151_3	SL341409bin.127.fasta	JAAWNQ000000000	Oscillospiraceae bacterium 151_3	Oscillospiraceae bacterium	ABMPRH_151_3	SAMN14273619	Family	genus	Placement	taxonomic novelty determined using RED	151_3_d__Bacteria;p__Firmicutes_A;c__Clostridia;o__Oscillospirales;f__Oscillospiraceae;g__Marseille-P3106;s__	0	92.95	0	0	0	0	2.77819	0	16.1199	19.9606	11.5815	29.2398	5.85634	8.07552	0	0	0	0	0	0
151_4	151_4	Metaba2Co-AssemblyBins.394.fasta	JAAWBD000000000	Oscillospiraceae bacterium 151_4	Oscillospiraceae bacterium	ABMPRH_151_4	SAMN14273620	Family	genus	Placement	taxonomic novelty determined using RED	151_4_d__Bacteria;p__Firmicutes_A;c__Clostridia;o__Oscillospirales;f__Oscillospiraceae;g__Marseille-P3106;s__	1.01	71.18	4.9743	5.13535	6.18646	0	2.56902	0	2.86327	4.17855	2.75311	6.13703	0	0	0	0	0	2.12103	0	2.88023
152_1	152_1	SL341417bin.110.fasta	JAAWHG000000000	Oscillospiraceae bacterium 152_1	Oscillospiraceae bacterium	ABMPRH_152_1	SAMN14273621	Family	family	Placement	taxonomic novelty determined using RED	152_1_d__Bacteria;p__Firmicutes_A;c__Clostridia;o__Oscillospirales;f__Oscillospiraceae;g__;s__	0	92.95	65.9788	78.007	82.8233	24.4135	9.37062	11.2959	22.2828	17.2946	13.7481	18.1337	53.6178	44.4752	31.4499	51.2588	20.536	66.1955	18.1727	36.1823
153_0	153_0	Metaba2Co-AssemblyBins.194.fasta	JAAWDI000000000	Oscillospiraceae bacterium 153_0	Oscillospiraceae bacterium	ABMPRH_153_0	SAMN14273622	Family	family	Placement	taxonomic classification fully defined by topology	153_0_d__Bacteria;p__Firmicutes_A;c__Clostridia;o__Oscillospirales;f__Oscillospiraceae;g__;s__	0	71.96	4.38205	3.25833	4.4195	0	2.49286	0	0	0	0	0	0	0	0	0	0	0	0	0
154_1	154_1	SL341403bin.242.fasta	JAAWRL000000000	Angelakisella sp 154_1	Angelakisella sp	ABMPRH_154_1	SAMN14273623	genus	genus	Placement	taxonomic classification fully defined by topology	154_1_d__Bacteria;p__Firmicutes_A;c__Clostridia;o__Oscillospirales;f__Ruminococcaceae;g__Angelakisella;s__	0.13	95.41	100.969	28.5307	52.1392	4.52796	6.90887	16.6419	0	0	0	0	0	0	43.6949	34.3224	3.84986	6.95365	25.4955	95.9601
154_2	154_2	SL341420bin.35.fasta	JAAWEO000000000	Angelakisella sp 154_2	Angelakisella sp	ABMPRH_154_2	SAMN14273624	genus	genus	Placement	taxonomic classification fully defined by topology	154_2_d__Bacteria;p__Firmicutes_A;c__Clostridia;o__Oscillospirales;f__Ruminococcaceae;g__Angelakisella;s__	0.2	90.25	2.97141	15.4561	6.70776	0	0	0	25.8862	86.6523	34.4339	23.2281	19.7516	23.9357	0	5.61326	0	5.79658	0	0
154_3	154_3	SL341416bin.196.fasta	JAAWID000000000	Angelakisella sp 154_3_1	Angelakisella sp	ABMPRH_154_3_1	SAMN14273625	genus	genus	Placement	taxonomic classification fully defined by topology	154_3_d__Bacteria;p__Firmicutes_A;c__Clostridia;o__Oscillospirales;f__Ruminococcaceae;g__Angelakisella;s__	0	93.61	0	23.1216	31.8459	2.31032	0	0	51.2137	94.973	38.3181	34.7965	55.3286	106.109	0	23.0989	0	53.3394	15.8405	0
154_4	154_3	SL341420bin.87.fasta	JAAWTY000000000	Angelakisella sp 154_3_2	Angelakisella sp	ABMPRH_154_3_2	SAMN14273626	genus	genus	Placement	taxonomic classification fully defined by topology	154_4_d__Bacteria;p__Firmicutes_A;c__Clostridia;o__Oscillospirales;f__Ruminococcaceae;g__Angelakisella;s__	0	96.11	3.80768	54.0618	74.4478	4.89281	2.97813	0	112.275	204.927	168.458	83.7135	114.575	222.822	0	7.91344	0	18.1949	5.79012	0
154_5	154_4	SL341411bin.120.fasta	JAAWMS000000000	Angelakisella sp 154_4	Angelakisella sp	ABMPRH_154_4	SAMN14273627	genus	genus	Placement	taxonomic classification fully defined by topology	154_5_d__Bacteria;p__Firmicutes_A;c__Clostridia;o__Oscillospirales;f__Ruminococcaceae;g__Angelakisella;s__	0.13	91.31	3.15	4.95914	7.21938	0	0	0	2.18305	21.3241	2.38976	2.09397	6.55981	3.77288	6.93753	65.0217	0	11.8627	2.93028	5.20875
154_6	154_5	SL341417bin.170.fasta	JAAWGY000000000	Angelakisella sp 154_5_1	Angelakisella sp	ABMPRH_154_5_1	SAMN14273628	genus	genus	Placement	taxonomic classification fully defined by topology	154_6_d__Bacteria;p__Firmicutes_A;c__Clostridia;o__Oscillospirales;f__Ruminococcaceae;g__Angelakisella;s__	0.13	83.45	7.53633	58.2794	12.7813	0	0	0	5.49864	10.21	4.06044	3.34339	6.16188	3.61613	17.2162	3.89444	2.90368	14.1639	0	10.2143
154_7	154_5	SL341403bin.198.fasta	JAAWRX000000000	Angelakisella sp 154_5_2	Angelakisella sp	ABMPRH_154_5_2	SAMN14273629	genus	genus	Placement	taxonomic classification fully defined by topology	154_7_d__Bacteria;p__Firmicutes_A;c__Clostridia;o__Oscillospirales;f__Ruminococcaceae;g__Angelakisella;s__	0	80.6	3.03806	24.5268	5.18727	0	0	0	2.27834	4.39332	0	0	2.82272	0	7.65285	4.94761	5.15415	11.2034	0	11.556
155_1	155_1	Metaba2Co-AssemblyBins.323.fasta	JAAWBZ000000000	Oscillospiraceae bacterium 155_1	Oscillospiraceae bacterium	ABMPRH_155_1	SAMN14273630	Family	family	Placement	taxonomic novelty determined using RED	155_1_d__Bacteria;p__Firmicutes_A;c__Clostridia;o__Oscillospirales;f__Oscillospiraceae;g__;s__	5.48	93.9	7.33443	14.7992	10.1915	3.65346	5.95665	2.19394	3.3158	6.95506	2.61266	3.87933	10.0107	10.6497	22.0549	45.8205	5.71402	60.2315	15.8952	21.339
156_1	156_1	Metaba2Co-AssemblyBins.303.fasta	JAAWCD000000000	Oscillospiraceae bacterium 156_1	Oscillospiraceae bacterium	ABMPRH_156_1	SAMN14273631	Family	family	Placement	taxonomic classification fully defined by topology	156_1_d__Bacteria;p__Firmicutes_A;c__Clostridia;o__Oscillospirales;f__Oscillospiraceae;g__;s__	0	98.52	8.73409	29.1178	9.9679	4.27181	0	2.03984	0	0	0	0	0	3.04295	5.83888	12.9312	0	11.6473	2.2358	9.15692
157_1	157_1	SL341404bin.99.fasta	JAAWPH000000000	Oscillospiraceae bacterium 157_1	Oscillospiraceae bacterium	ABMPRH_157_1	SAMN14273632	Family	family	Placement	taxonomic novelty determined using RED	157_1_d__Bacteria;p__Firmicutes_A;c__Clostridia;o__Oscillospirales;f__Oscillospiraceae;g__;s__	0.67	76.64	0	0	14.7927	0	0	0	0	0	0	5.31027	6.39475	2.52016	12.0954	5.96993	0	17.838	2.03847	0
157_10	157_5	SL341403bin.180.fasta	JAAWRZ000000000	Oscillospiraceae bacterium 157_5_1	Oscillospiraceae bacterium	ABMPRH_157_5_1	SAMN14273633	Family	family	Placement	taxonomic novelty determined using RED	157_10_d__Bacteria;p__Firmicutes_A;c__Clostridia;o__Oscillospirales;f__Oscillospiraceae;g__;s__	1.34	85.9	9.0284	25.782	7.48992	0	5.43052	0	0	2.04229	0	0	0	3.1354	15.8452	13.2334	2.87189	52.461	16.1788	45.3674
157_11	157_5	SL341417bin.205.fasta	JAAWGQ000000000	Oscillospiraceae bacterium 157_5_2	Oscillospiraceae bacterium	ABMPRH_157_5_2	SAMN14273634	Family	family	Placement	taxonomic novelty determined using RED	157_11_d__Bacteria;p__Firmicutes_A;c__Clostridia;o__Oscillospirales;f__Oscillospiraceae;g__;s__	2.59	76.78	7.94899	29.5232	3.28674	0	5.10608	0	0	0	0	0	0	0	10.1223	6.07008	0	31.862	9.31465	26.0499
157_2	157_2	SL341410bin.56.fasta	JAAWNA000000000	Oscillospiraceae bacterium 157_2	Oscillospiraceae bacterium	ABMPRH_157_2	SAMN14273635	Family	family	Placement	taxonomic novelty determined using RED	157_2_d__Bacteria;p__Firmicutes_A;c__Clostridia;o__Oscillospirales;f__Oscillospiraceae;g__;s__	0	94.09	4.56014	0	0	0	29.6059	0	145.752	313.514	127.335	124.059	340.149	417.236	365.463	109.412	116.639	106.322	79.4834	45.473
157_3	157_3	SL341408bin.75.fasta	JAAWOA000000000	Oscillospiraceae bacterium 157_3_1	Oscillospiraceae bacterium	ABMPRH_157_3_1	SAMN14273636	Family	family	Placement	taxonomic novelty determined using RED	157_3_d__Bacteria;p__Firmicutes_A;c__Clostridia;o__Oscillospirales;f__Oscillospiraceae;g__;s__	1.81	95.64	314.607	280.293	379.426	41.5929	102.648	26.1897	3.56769	8.01829	2.98787	4.65633	17.8248	64.9014	11.658	114.573	20.9612	221.635	51.9278	72.3965
157_4	157_3	SL341416bin.254.fasta	JAAWHR000000000	Oscillospiraceae bacterium 157_3_2	Oscillospiraceae bacterium	ABMPRH_157_3_2	SAMN14273637	Family	genus	Placement	taxonomic novelty determined using RED	157_4_d__Bacteria;p__Firmicutes_A;c__Clostridia;o__Oscillospirales;f__Oscillospiraceae;g__UBA9475;s__	2.32	81.57	62.1578	49.9637	68.9829	11.0565	25.7658	6.67034	0	2.83443	0	0	5.35319	16.7036	7.06033	326.284	21.8337	751.212	61.1456	91.7979
157_5	157_3	SL341403bin.152.fasta	JAAWSD000000000	Oscillospiraceae bacterium 157_3_3	Oscillospiraceae bacterium	ABMPRH_157_3_3	SAMN14273638	Family	family	Placement	taxonomic novelty determined using RED	157_5_d__Bacteria;p__Firmicutes_A;c__Clostridia;o__Oscillospirales;f__Oscillospiraceae;g__;s__	0.97	91.93	56.2286	48.3356	64.8427	10.8229	23.2091	6.10155	0	0	0	0	2.65002	13.2299	13.7312	179.555	87.656	236.384	165.384	364.366
157_6	157_4	SL341416bin.143.fasta	JAAWIK000000000	Oscillospiraceae bacterium 157_4	Oscillospiraceae bacterium	ABMPRH_157_4	SAMN14273639	Family	family	Placement	taxonomic novelty determined using RED	157_6_d__Bacteria;p__Firmicutes_A;c__Clostridia;o__Oscillospirales;f__Oscillospiraceae;g__;s__	0.67	80.13	0	0	0	0	0	0	0	0	0	0	0	0	0	177.791	0	66.3458	33.0168	0
157_7	157_5	SL341407bin.80.fasta	JAAWOQ000000000	Oscillospiraceae bacterium 157_5_1	Oscillospiraceae bacterium	ABMPRH_157_5_3	SAMN14273640	Family	family	Placement	taxonomic novelty determined using RED	157_7_d__Bacteria;p__Firmicutes_A;c__Clostridia;o__Oscillospirales;f__Oscillospiraceae;g__;s__	0.67	60.46	0	4.927	0	0	0	0	0	0	0	0	0	0	12.8643	4.17864	3.91151	24.12	10.6675	19.7084
157_8	157_5	SL341418bin.159.fasta	JAAWFX000000000	Oscillospiraceae bacterium 157_5_2	Oscillospiraceae bacterium	ABMPRH_157_5_4	SAMN14273641	Family	family	Placement	taxonomic novelty determined using RED	157_8_d__Bacteria;p__Firmicutes_A;c__Clostridia;o__Oscillospirales;f__Oscillospiraceae;g__;s__	0	54.37	0	0	0	0	0	0	0	0	0	0	0	0	17.4916	4.7771	7.72943	28.607	15.6372	15.9551
157_9	157_5	SL341419bin.61.fasta	JAAWFA000000000	Oscillospiraceae bacterium 157_5_3	Oscillospiraceae bacterium	ABMPRH_157_5_5	SAMN14273642	Family	family	Placement	taxonomic novelty determined using RED	157_9_d__Bacteria;p__Firmicutes_A;c__Clostridia;o__Oscillospirales;f__Oscillospiraceae;g__;s__	3.19	86.36	0	4.38297	0	0	0	0	0	0	0	0	0	0	4.3623	20.1021	3.21709	439.233	85.2866	4.58123
158_1	158_1	SL341404bin.234.fasta	JAAWQF000000000	Flavonifractor sp 158_1_1	Flavonifractor sp	ABMPRH_158_1_1	SAMN14273643	genus	genus	Placement	taxonomic classification fully defined by topology	158_1_d__Bacteria;p__Firmicutes_A;c__Clostridia;o__Oscillospirales;f__Oscillospiraceae;g__Flavonifractor;s__	0	94.97	9.06168	10.5427	15.7606	5.79727	0	2.8264	13.8332	27.3002	0	9.49359	8.10442	13.7234	2.30971	8.42772	0	5.51505	3.15326	6.21518
158_2	158_1	SL341403bin.78.fasta	JAAWRA000000000	Flavonifractor sp 158_1_2	Flavonifractor sp	ABMPRH_158_1_2	SAMN14273644	genus	genus	Placement	taxonomic classification fully defined by topology	158_2_d__Bacteria;p__Firmicutes_A;c__Clostridia;o__Oscillospirales;f__Oscillospiraceae;g__Flavonifractor;s__	0.34	93.46	5.15804	8.8729	7.29805	6.3687	0	5.91522	9.9251	20.9646	5.28733	5.80123	6.33052	14.5186	2.25446	5.87423	2.73247	4.25055	6.11695	13.0546
158_3	158_1	SL341411bin.9.fasta	JAAWLN000000000	Flavonifractor sp 158_1_3	Flavonifractor sp	ABMPRH_158_1_3	SAMN14273645	genus	genus	Placement	taxonomic classification fully defined by topology	158_3_d__Bacteria;p__Firmicutes_A;c__Clostridia;o__Oscillospirales;f__Oscillospiraceae;g__Flavonifractor;s__	0.69	70.2	3.45778	4.35179	5.94283	3.66208	0	2.39817	7.28622	14.4281	0	4.2505	3.96472	8.16602	0	4.63161	0	2.0654	2.10284	4.15286
159_1	159_1	SL341411bin.143.fasta	JAAWMN000000000	Oscillospiraceae bacterium 159_1_1	Oscillospiraceae bacterium	ABMPRH_159_1_1	SAMN14273646	Family	family	Placement	taxonomic novelty determined using RED	159_1_d__Bacteria;p__Firmicutes_A;c__Clostridia;o__Oscillospirales;f__Oscillospiraceae;g__;s__	0.13	97.21	7.7853	17.5066	12.42	2.3817	0	3.87949	16.9541	51.4182	10.8331	23.4526	19.1942	46.2681	13.9661	19.339	4.67525	10.3076	13.9467	105.221
159_2	159_1	SL341402bin.90.fasta	JAAWSN000000000	Oscillospiraceae bacterium 159_1_2	Oscillospiraceae bacterium	ABMPRH_159_1_2	SAMN14273647	Family	family	Placement	taxonomic novelty determined using RED	159_2_d__Bacteria;p__Firmicutes_A;c__Clostridia;o__Oscillospirales;f__Oscillospiraceae;g__;s__	0.02	97.29	20.5014	38.3949	20.9482	5.69954	0	9.28804	42.477	145.075	36.2291	58.8514	39.7521	114.011	10.0266	12.652	3.4335	10.3011	9.94345	47.9035
159_3	159_1	SL341404bin.305.fasta	JAAWPU000000000	Oscillospiraceae bacterium 159_1_3	Oscillospiraceae bacterium	ABMPRH_159_1_3	SAMN14273648	Family	family	Placement	taxonomic novelty determined using RED	159_3_d__Bacteria;p__Firmicutes_A;c__Clostridia;o__Oscillospirales;f__Oscillospiraceae;g__;s__	0.02	96.22	7.8994	23.4586	21.0588	2.89495	0	3.94737	17.0565	51.399	11.1665	22.1942	17.5306	45.5007	5.07098	6.66378	0	4.67711	5.11611	26.3446
16_1	16_1	SL341412bin.26.fasta	JAAWLC000000000	Coprobacillus sp 16_1_1	Coprobacillus sp	ABMPRH_16_1_1	SAMN14273649	genus	genus	Placement	taxonomic novelty determined using RED	16_1_d__Bacteria;p__Firmicutes;c__Bacilli;o__Erysipelotrichales;f__Erysipelatoclostridiaceae;g__Coprobacillus;s__	0	99.06	2.09297	2.07045	2.00933	5.35194	200.876	5.0103	3.73867	0	0	0	0	0	0	0	0	0	2.63619	2.81545
16_2	16_1	SL341413bin.121.fasta	JAAWKI000000000	Coprobacillus sp 16_1_2	Coprobacillus sp	ABMPRH_16_1_2	SAMN14273650	genus	genus	Placement	taxonomic novelty determined using RED	16_2_d__Bacteria;p__Firmicutes;c__Bacilli;o__Erysipelotrichales;f__Erysipelatoclostridiaceae;g__Coprobacillus;s__	0	70.77	0	0	0	5.95929	54.6074	0	8.29346	0	0	2.33848	0	0	0	0	0	0	0	3.20438
160_1	160_1	SL341416bin.180.fasta	JAAWIE000000000	Lawsonibacter sp 160_1	Lawsonibacter sp	ABMPRH_160_1	SAMN14273651	genus	genus	Placement	taxonomic classification fully defined by topology	160_1_d__Bacteria;p__Firmicutes_A;c__Clostridia;o__Oscillospirales;f__Oscillospiraceae;g__Clostridium_AJ;s__	5.8	93.96	11.8227	7.7495	8.49515	2.23359	2.29938	0	0	2.98194	0	0	2.9126	5.9921	5.53214	15.3866	0	40.5872	3.01611	6.75794
161_1	161_1	SL341416bin.56.fasta	JAAWHL000000000	Lawsonibacter sp 161_1	Lawsonibacter sp	ABMPRH_161_1	SAMN14273652	genus	genus	Placement	taxonomic classification fully defined by topology	161_1_d__Bacteria;p__Firmicutes_A;c__Clostridia;o__Oscillospirales;f__Oscillospiraceae;g__Clostridium_AJ;s__	1.34	96.48	2.09363	0	0	0	0	2.36924	0	0	0	0	0	0	21.1889	7.95646	8.56449	50.8412	7.00714	16.4127
161_10	161_8	SL341409bin.11.fasta	JAAWNV000000000	Lawsonibacter sp 161_8_1	Lawsonibacter sp	ABMPRH_161_8_1	SAMN14273653	genus	genus	Placement	taxonomic classification fully defined by topology	161_10_d__Bacteria;p__Firmicutes_A;c__Clostridia;o__Oscillospirales;f__Oscillospiraceae;g__Clostridium_AJ;s__	1.51	82.73	18.7575	19.1256	16.6592	2.54096	6.80224	2.91097	14.8241	13.2141	3.66319	15.2433	16.4302	13.2464	17.1395	15.7792	6.16508	32.1012	13.2129	105.647
161_11	161_8	Metaba2Co-AssemblyBins.441.fasta	JAAWAK000000000	Lawsonibacter sp 161_8_2	Lawsonibacter sp	ABMPRH_161_8_2	SAMN14273654	genus	genus	Placement	taxonomic classification fully defined by topology	161_11_d__Bacteria;p__Firmicutes_A;c__Clostridia;o__Oscillospirales;f__Oscillospiraceae;g__Clostridium_AJ;s__	0.86	55.51	9.18957	9.37585	7.29967	0	2.85694	0	6.0014	4.36874	0	6.03817	6.1208	3.66778	6.10483	3.57216	2.87704	11.2304	5.06512	51.0476
161_12	161_9	SL341411bin.208.fasta	JAAWMF000000000	Lawsonibacter sp 161_9	Lawsonibacter sp	ABMPRH_161_9	SAMN14273655	genus	genus	Placement	taxonomic classification fully defined by topology	161_12_d__Bacteria;p__Firmicutes_A;c__Clostridia;o__Oscillospirales;f__Oscillospiraceae;g__Clostridium_AJ;s__	0.13	93.08	99.8078	79.8057	18.6825	78.3117	55.2631	0	4.07885	8.24405	4.00741	4.83056	9.34699	20.3704	10.5084	364.583	4.23839	466.174	13.2208	10.9862
161_13	161_10	SL341409bin.96.fasta	JAAWNI000000000	Lawsonibacter sp 161_10	Lawsonibacter sp	ABMPRH_161_10	SAMN14273656	genus	genus	Placement	taxonomic classification fully defined by topology	161_13_d__Bacteria;p__Firmicutes_A;c__Clostridia;o__Oscillospirales;f__Oscillospiraceae;g__Clostridium_AJ;s__	0.36	78.27	17.275	33.7862	18.4815	4.10476	6.29847	3.00143	19.7311	51.4007	7.30676	26.8391	25.3991	18.4363	0	4.64312	0	4.27608	0	2.93492
161_14	161_11	SL341411bin.269.fasta	JAAWLY000000000	Lawsonibacter sp 161_11	Lawsonibacter sp	ABMPRH_161_11	SAMN14273657	genus	genus	Placement	taxonomic classification fully defined by topology	161_14_d__Bacteria;p__Firmicutes_A;c__Clostridia;o__Oscillospirales;f__Oscillospiraceae;g__Clostridium_AJ;s__	1.9	75.93	4.54746	8.93539	5.49546	0	0	0	2.94884	6.08332	2.363	2.95836	6.753	10.4539	11.8752	28.8353	2.9045	21.1065	8.05316	11.7912
161_15	161_12	SL341401bin.131.fasta	JAAWTR000000000	Lawsonibacter sp 161_12_1	Lawsonibacter sp	ABMPRH_161_12_1	SAMN14273658	genus	genus	Placement	taxonomic classification fully defined by topology	161_15_d__Bacteria;p__Firmicutes_A;c__Clostridia;o__Oscillospirales;f__Oscillospiraceae;g__Clostridium_AJ;s__	0	92.24	24.8543	97.4887	94.0952	15.2696	12.7807	18.5195	9.68999	23.3106	19.1397	17.442	32.3141	90.2998	56.7944	37.0362	23.1637	73.441	45.1675	85.8822
161_16	161_12	SL341420bin.120.fasta	JAAWES000000000	Lawsonibacter sp 161_12_2	Lawsonibacter sp	ABMPRH_161_12_2	SAMN14273659	genus	genus	Placement	taxonomic classification fully defined by topology	161_16_d__Bacteria;p__Firmicutes_A;c__Clostridia;o__Oscillospirales;f__Oscillospiraceae;g__Clostridium_AJ;s__	1.87	90.51	6.86905	213.566	39.8728	7.73981	5.34978	5.84211	8.62298	11.0954	61.5277	31.9246	63.3847	237.768	18.7927	30.529	7.92891	59.563	61.8508	27.2084
161_17	161_12	SL341414bin.38.fasta	JAAWJY000000000	Lawsonibacter sp 161_12_3	Lawsonibacter sp	ABMPRH_161_12_3	SAMN14273660	genus	genus	Placement	taxonomic classification fully defined by topology	161_17_d__Bacteria;p__Firmicutes_A;c__Clostridia;o__Oscillospirales;f__Oscillospiraceae;g__Clostridium_AJ;s__	2.4	83.2	4.03136	66.9468	36.8644	5.94456	3.31544	3.84963	3.12755	23.355	7.62684	6.65148	12.9632	52.1615	15.5501	14.5575	4.3935	49.7333	21.0925	17.1151
161_18	161_12	SL341408bin.57.fasta	JAAWOD000000000	Lawsonibacter sp 161_12_4	Lawsonibacter sp	ABMPRH_161_12_4	SAMN14273661	genus	genus	Placement	taxonomic classification fully defined by topology	161_18_d__Bacteria;p__Firmicutes_A;c__Clostridia;o__Oscillospirales;f__Oscillospiraceae;g__Clostridium_AJ;s__	1.03	86.15	6.33551	38.1075	38.3252	28.6226	2.58882	6.54128	2.30712	6.43743	5.30151	4.47338	11.0123	35.0916	9.81651	12.1233	3.00224	25.5837	17.9823	12.6322
161_19	161_13	SL341420bin.74.fasta	JAAWUA000000000	Lawsonibacter sp 161_13	Lawsonibacter sp	ABMPRH_161_13_1	SAMN14273662	genus	genus	Placement	taxonomic classification fully defined by topology	161_19_d__Bacteria;p__Firmicutes_A;c__Clostridia;o__Oscillospirales;f__Oscillospiraceae;g__Clostridium_AJ;s__	1.68	93.16	43.7703	73.5283	99.2855	10.9713	13.2369	3.69229	54.2231	260.482	137.876	192.82	193.496	315.078	21.7951	44.4764	4.09997	52.0692	24.3608	37.6102
161_2	161_2	Metaba2Co-AssemblyBins.468.fasta	JAAWAD000000000	Lawsonibacter sp 161_2	Lawsonibacter sp	ABMPRH_161_2	SAMN14273663	genus	genus	Placement	taxonomic classification fully defined by topology	161_2_d__Bacteria;p__Firmicutes_A;c__Clostridia;o__Oscillospirales;f__Oscillospiraceae;g__Clostridium_AJ;s__	1.31	85.17	0	5.53674	2.86493	0	0	0	0	0	0	0	0	0	4.78995	7.04866	0	16.0345	0	8.16339
161_20	161_13	SL341408bin.10.fasta	JAAWOL000000000	Lawsonibacter sp 161_13	Lawsonibacter sp	ABMPRH_161_13_2	SAMN14273664	genus	genus	Placement	taxonomic classification fully defined by topology	161_20_d__Bacteria;p__Firmicutes_A;c__Clostridia;o__Oscillospirales;f__Oscillospiraceae;g__Clostridium_AJ;s__	0.89	81.49	48.0526	69.0292	97.5212	26.1731	16.2862	6.19439	14.3658	27.0015	14.792	24.1151	28.7301	43.1078	45.4975	67.087	6.54251	66.5026	44.2961	65.4797
161_21	161_14	Metaba2Co-AssemblyBins.596.fasta	JAAVYL000000000	Lawsonibacter sp 161_14	Lawsonibacter sp	ABMPRH_161_14	SAMN14273665	genus	genus	Placement	taxonomic classification fully defined by topology	161_21_d__Bacteria;p__Firmicutes_A;c__Clostridia;o__Oscillospirales;f__Oscillospiraceae;g__Clostridium_AJ;s__	0.86	63.62	2.26247	6.03188	6.0046	0	0	0	0	0	2.35944	4.54071	3.97414	5.72708	3.13257	8.57702	0	11.3632	2.70378	4.43259
161_3	161_3	SL341403bin.135.fasta	JAAWSG000000000	Lawsonibacter sp 161_3	Lawsonibacter sp	ABMPRH_161_3	SAMN14273666	genus	genus	Placement	taxonomic classification fully defined by topology	161_3_d__Bacteria;p__Firmicutes_A;c__Clostridia;o__Oscillospirales;f__Oscillospiraceae;g__Clostridium_AJ;s__	0.67	96.59	16.2745	19.3335	11.048	0	3.2128	0	18.4995	41.08	0	7.30363	3.95922	2.84167	5.75993	6.34053	0	3.87084	7.41607	28.414
161_4	161_4	SL341403bin.109.fasta	JAAWSK000000000	Lawsonibacter sp 161_4_1	Lawsonibacter sp	ABMPRH_161_4_1	SAMN14273667	genus	genus	Placement	taxonomic classification fully defined by topology	161_4_d__Bacteria;p__Firmicutes_A;c__Clostridia;o__Oscillospirales;f__Oscillospiraceae;g__Clostridium_AJ;s__	2.01	73.77	4.986	6.39212	4.86125	0	0	0	0	0	0	0	0	0	3.26322	10.8015	0	5.18841	2.29046	11.9136
161_5	161_4	SL341411bin.246.fasta	JAAWMB000000000	Lawsonibacter sp 161_4_2	Lawsonibacter sp	ABMPRH_161_4_2	SAMN14273668	genus	genus	Placement	taxonomic classification fully defined by topology	161_5_d__Bacteria;p__Firmicutes_A;c__Clostridia;o__Oscillospirales;f__Oscillospiraceae;g__Clostridium_AJ;s__	0.34	76.91	8.14722	11.8799	8.8966	0	3.33038	0	2.35131	4.35761	0	2.49785	4.35382	6.73841	8.13377	22.9823	2.12433	13.8584	5.57088	16.4345
161_6	161_5	Metaba2Co-AssemblyBins.252.fasta	JAAWCR000000000	Lawsonibacter sp 161_5	Lawsonibacter sp	ABMPRH_161_5	SAMN14273669	genus	genus	Placement	taxonomic classification fully defined by topology	161_6_d__Bacteria;p__Firmicutes_A;c__Clostridia;o__Oscillospirales;f__Oscillospiraceae;g__Clostridium_AJ;s__	1.73	77.76	5.94839	19.8324	8.85823	0	2.06391	3.9896	0	0	0	4.03245	0	3.11574	5.09792	7.09472	2.32893	11.0745	6.9166	13.0372
161_7	161_6	SL341419bin.80.fasta	JAAWEX000000000	Lawsonibacter sp 161_6	Lawsonibacter sp	ABMPRH_161_6	SAMN14273670	genus	genus	Placement	taxonomic classification fully defined by topology	161_7_d__Bacteria;p__Firmicutes_A;c__Clostridia;o__Oscillospirales;f__Oscillospiraceae;g__Clostridium_AJ;s__	1.28	74.78	22.421	35.5416	16.6789	6.09548	2.20563	6.54183	5.57774	7.61783	7.42533	9.76898	18.8493	19.9922	7.02746	9.60551	2.7197	12.3619	28.2256	26.4007
161_8	161_7	SL341407bin.125.fasta	JAAWPF000000000	Lawsonibacter sp 161_7	Lawsonibacter sp	ABMPRH_161_7	SAMN14273671	genus	genus	Placement	taxonomic classification fully defined by topology	161_8_d__Bacteria;p__Firmicutes_A;c__Clostridia;o__Oscillospirales;f__Oscillospiraceae;g__Clostridium_AJ;s__	0	75.3	4.5159	3.1858	15.0974	0	3.60076	4.19549	0	0	0	0	0	0	16.0129	14.5213	2.29047	17.8662	6.23665	21.7549
161_9	161_8	SL341415bin.172.fasta	JAAWJK000000000	Lawsonibacter sp 161_8	Lawsonibacter sp	ABMPRH_161_8	SAMN14273672	genus	genus	Placement	taxonomic classification fully defined by topology	161_9_d__Bacteria;p__Firmicutes_A;c__Clostridia;o__Oscillospirales;f__Oscillospiraceae;g__Clostridium_AJ;s__	0	71.54	18.4304	20.8752	15.9716	0	5.66913	0	4.58314	3.48516	0	4.62022	5.22964	3.93788	10.1498	6.89099	5.55851	15.9393	7.49092	47.1626
162_1	162_1	SL341402bin.37.fasta	JAAWSV000000000	Oscillospiraceae bacterium 162_1_1	Oscillospiraceae bacterium	ABMPRH_162_1_1	SAMN14273673	Family	family	Placement	taxonomic classification fully defined by topology	162_1_d__Bacteria;p__Firmicutes_A;c__Clostridia;o__Oscillospirales;f__Oscillospiraceae;g__;s__	1.34	93.66	11.5579	18.0962	14.7311	2.1629	0	0	14.9241	26.4028	34.0834	40.243	40.251	75.1385	0	3.62165	0	4.86458	0	5.62037
162_2	162_1	SL341403bin.22.fasta	JAAWRP000000000	Oscillospiraceae bacterium 162_1_2	Oscillospiraceae bacterium	ABMPRH_162_1_2	SAMN14273674	Family	family	Placement	taxonomic classification fully defined by topology	162_2_d__Bacteria;p__Firmicutes_A;c__Clostridia;o__Oscillospirales;f__Oscillospiraceae;g__;s__	2.01	95.8	6.93734	11.217	8.75215	0	0	0	4.1745	6.72684	6.38849	9.49033	12.7095	21.5313	2.72419	4.20227	0	3.90781	2.35755	19.3876
163_1	163_1	SL341404bin.100.fasta	JAAWQS000000000	Oscillospiraceae bacterium 163_1	Oscillospiraceae bacterium	ABMPRH_163_1	SAMN14273675	Family	family	Placement	taxonomic classification fully defined by topology	163_1_d__Bacteria;p__Firmicutes_A;c__Clostridia;o__Oscillospirales;f__Oscillospiraceae;g__;s__	1.01	97.65	42.329	75.537	92.4745	8.28383	9.0234	12.9923	6.61119	18.3711	5.02022	7.78775	20.3528	21.0307	96.4358	34.9411	71.3245	43.8349	45.2267	345.067
163_10	163_7	SL341403bin.11.fasta	JAAWSJ000000000	Oscillospiraceae bacterium 163_7	Oscillospiraceae bacterium	ABMPRH_163_7	SAMN14273676	Family	family	Placement	taxonomic classification fully defined by topology	163_10_d__Bacteria;p__Firmicutes_A;c__Clostridia;o__Oscillospirales;f__Oscillospiraceae;g__;s__	0.17	87.83	0	0	3.19939	0	0	2.6989	18.2738	0	3.55928	11.8072	35.5311	32.4534	4.10748	4.20035	4.52808	11.4441	4.94138	14.551
163_11	163_8	SL341411bin.262.fasta	JAAWLZ000000000	Oscillospiraceae bacterium 163_8_1	Oscillospiraceae bacterium	ABMPRH_163_8_1	SAMN14273677	Family	family	Placement	taxonomic classification fully defined by topology	163_11_d__Bacteria;p__Firmicutes_A;c__Clostridia;o__Oscillospirales;f__Oscillospiraceae;g__;s__	1.03	89.56	0	16.0601	15.8946	0	0	0	0	0	0	0	0	0	13.3593	19.6687	0	7.05824	7.07964	0
163_12	163_8	SL341404bin.309.fasta	JAAWPT000000000	Oscillospiraceae bacterium 163_8_2	Oscillospiraceae bacterium	ABMPRH_163_8_2	SAMN14273678	Family	family	Placement	taxonomic classification fully defined by topology	163_12_d__Bacteria;p__Firmicutes_A;c__Clostridia;o__Oscillospirales;f__Oscillospiraceae;g__;s__	0.73	91.91	0	78.7857	83.9264	0	0	0	0	0	0	0	0	0	5.0242	6.74722	0	3.0814	3.40413	2.1535
163_13	163_9	SL341419bin.19.fasta	JAAWFH000000000	Oscillospiraceae bacterium 163_9_1	Oscillospiraceae bacterium	ABMPRH_163_9_1	SAMN14273679	Family	family	Placement	taxonomic classification fully defined by topology	163_13_d__Bacteria;p__Firmicutes_A;c__Clostridia;o__Oscillospirales;f__Oscillospiraceae;g__;s__	0	92.72	14.3928	83.6511	19.2036	4.64599	3.26533	0	5.11828	6.24419	10.3984	12.0303	7.59849	39.2103	19.4088	36.8361	9.00157	42.5613	33.4076	52.5285
163_14	163_9	SL341407bin.87.fasta	JAAWOP000000000	Oscillospiraceae bacterium 163_9_2	Oscillospiraceae bacterium	ABMPRH_163_9_2	SAMN14273680	Family	family	Placement	taxonomic classification fully defined by topology	163_14_d__Bacteria;p__Firmicutes_A;c__Clostridia;o__Oscillospirales;f__Oscillospiraceae;g__;s__	0	86.11	2.97118	55.2345	31.126	0	0	0	0	0	0	2.21504	0	8.79059	28.1139	97.6615	0	72.6116	7.64704	9.77322
163_15	163_9	Metaba2Co-AssemblyBins.640.fasta	JAAVXY000000000	Oscillospiraceae bacterium 163_9_3	Oscillospiraceae bacterium	ABMPRH_163_9_3	SAMN14273681	Family	family	Placement	taxonomic classification fully defined by topology	163_15_d__Bacteria;p__Firmicutes_A;c__Clostridia;o__Oscillospirales;f__Oscillospiraceae;g__;s__	0.89	76.1	5.28472	46.0221	17.0354	0	0	0	0	2.01159	3.75867	4.52043	2.88783	16.3324	16.2811	47.6872	3.33067	40.9358	14.1528	20.1327
163_16	163_10	SL341404bin.170.fasta	JAAWQM000000000	Oscillospiraceae bacterium 163_10	Oscillospiraceae bacterium	ABMPRH_163_10	SAMN14273682	Family	family	Placement	taxonomic classification fully defined by topology	163_16_d__Bacteria;p__Firmicutes_A;c__Clostridia;o__Oscillospirales;f__Oscillospiraceae;g__;s__	0.69	96.69	99.0019	74.5339	201.676	6.4388	10.5644	11.6868	0	2.76524	0	0	3.21661	3.05798	10.7163	202.755	6.03587	192.96	5.36246	22.713
163_17	163_11	SL341404bin.200.fasta	JAAWQJ000000000	Oscillospiraceae bacterium 163_11	Oscillospiraceae bacterium	ABMPRH_163_11	SAMN14273683	Family	family	Placement	taxonomic classification fully defined by topology	163_17_d__Bacteria;p__Firmicutes_A;c__Clostridia;o__Oscillospirales;f__Oscillospiraceae;g__;s__	0.67	87.53	114.45	222.493	224.42	3.7739	3.02006	5.64802	2.91039	8.71875	3.57246	11.4023	43.3401	16.7826	73.9951	53.0456	45.3272	21.4877	31.1016	74.1483
163_18	163_12	SL341415bin.97.fasta	JAAWIQ000000000	Oscillospiraceae bacterium 163_12_1	Oscillospiraceae bacterium	ABMPRH_163_12_1	SAMN14273684	Family	family	Placement	taxonomic classification fully defined by topology	163_18_d__Bacteria;p__Firmicutes_A;c__Clostridia;o__Oscillospirales;f__Oscillospiraceae;g__;s__	1.34	92.71	793.686	107.325	72.0144	78.3281	0	0	2.68091	22.9625	15.0136	19.2461	20.7025	154.82	62.6351	3.40476	10.1214	7.587	20.4511	86.7902
163_19	163_12	SL341420bin.32.fasta	JAAWEP000000000	Oscillospiraceae bacterium 163_12_2	Oscillospiraceae bacterium	ABMPRH_163_12_2	SAMN14273685	Family	family	Placement	taxonomic classification fully defined by topology	163_19_d__Bacteria;p__Firmicutes_A;c__Clostridia;o__Oscillospirales;f__Oscillospiraceae;g__;s__	1.01	94.44	133.535	867.12	348.594	22.9983	0	0	16.2667	22.3699	171.647	154.263	51.6612	214.845	92.825	7.16833	16.2603	12.1358	29.7247	103.937
163_2	163_2	Metaba2Co-AssemblyBins.440.fasta	JAAWAL000000000	Oscillospiraceae bacterium 163_2	Oscillospiraceae bacterium	ABMPRH_163_2	SAMN14273686	Family	family	Placement	taxonomic classification fully defined by topology	163_2_d__Bacteria;p__Firmicutes_A;c__Clostridia;o__Oscillospirales;f__Oscillospiraceae;g__;s__	0.84	95.1	32.1812	68.1079	23.675	3.19112	27.6919	11.9056	2.29673	4.27314	2.73225	3.82978	5.32109	7.93722	82.6793	46.3259	7.07118	190.382	57.8129	133.273
163_20	163_12	SL341419bin.149.fasta	JAAWFJ000000000	Oscillospiraceae bacterium 163_12	Oscillospiraceae bacterium	ABMPRH_163_12	SAMN14273687	Family	family	Placement	taxonomic classification fully defined by topology	163_20_d__Bacteria;p__Firmicutes_A;c__Clostridia;o__Oscillospirales;f__Oscillospiraceae;g__;s__	1.91	94.92	83.9821	97.8897	47.0796	15.6623	0	0	2.11725	15.6696	16.0446	21.5986	22.1714	53.4172	511.243	11.9442	86.1489	28.6252	111.369	227.708
163_21	163_13	SL341410bin.62.fasta	JAAWMY000000000	Oscillospiraceae bacterium 163_13	Oscillospiraceae bacterium	ABMPRH_163_13	SAMN14273688	Family	family	Placement	taxonomic classification fully defined by topology	163_21_d__Bacteria;p__Firmicutes_A;c__Clostridia;o__Oscillospirales;f__Oscillospiraceae;g__;s__	0.67	61.26	7.59368	11.7465	11.3604	0	0	0	0	421.156	2.16586	3.62994	460.73	9.31337	63.7616	10.3539	6.68597	17.6635	7.88229	49.2838
163_3	163_3	SL341413bin.11.fasta	JAAWKJ000000000	Oscillospiraceae bacterium 163_3	Oscillospiraceae bacterium	ABMPRH_163_3	SAMN14273689	Family	family	Placement	taxonomic classification fully defined by topology	163_3_d__Bacteria;p__Firmicutes_A;c__Clostridia;o__Oscillospirales;f__Oscillospiraceae;g__;s__	0.67	94.9	63.6077	61.4969	43.0148	4.62805	4.50568	7.38482	77.5294	127.663	51.8394	84.012	105.053	110.886	52.6521	53.3905	27.3395	108.092	26.4426	169.866
163_4	163_4	SL341420bin.41.fasta	JAAWUC000000000	Oscillospiraceae bacterium 163_4	Oscillospiraceae bacterium	ABMPRH_163_4	SAMN14273690	Family	family	Placement	taxonomic classification fully defined by topology	163_4_d__Bacteria;p__Firmicutes_A;c__Clostridia;o__Oscillospirales;f__Oscillospiraceae;g__;s__	0.32	92.69	41.294	34.3959	44.2037	4.00474	2.78689	4.30411	14.3809	23.7668	17.1048	8.62102	25.7171	50.4389	2.24684	4.35394	0	6.93816	0	5.03713
163_5	163_5	SL341416bin.42.fasta	JAAWHO000000000	Oscillospiraceae bacterium 163_5_1	Oscillospiraceae bacterium	ABMPRH_163_5_1	SAMN14273691	Family	family	Placement	taxonomic classification fully defined by topology	163_5_d__Bacteria;p__Firmicutes_A;c__Clostridia;o__Oscillospirales;f__Oscillospiraceae;g__;s__	0.67	75.79	7.22525	16.3054	12.6482	0	0	0	0	4.40108	0	0	4.48997	6.1778	6.99605	15.0039	2.46336	23.1618	5.63073	29.9311
163_6	163_5	Metaba2Co-AssemblyBins.462.fasta	JAAWAF000000000	Oscillospiraceae bacterium 163_5_2	Oscillospiraceae bacterium	ABMPRH_163_5_2	SAMN14273692	Family	family	Placement	taxonomic novelty determined using RED	163_6_d__Bacteria;p__Firmicutes_A;c__Clostridia;o__Oscillospirales;f__Oscillospiraceae;g__;s__	1.36	50.56	2.05221	9.27523	5.15094	0	0	0	0	0	0	0	0	0	6.69354	16.3768	2.423	27.405	5.06722	23.2836
163_7	163_6	SL341414bin.19.fasta	JAAWKB000000000	Oscillospiraceae bacterium 163_6	Oscillospiraceae bacterium	ABMPRH_163_6	SAMN14273693	Family	family	Placement	taxonomic classification fully defined by topology	163_7_d__Bacteria;p__Firmicutes_A;c__Clostridia;o__Oscillospirales;f__Oscillospiraceae;g__;s__	0	86.48	0	0	0	0	0	0	0	25.1994	0	0	2.48313	2.80371	4.17728	4.64702	8.0429	4.99194	2.74957	20.7402
163_8	163_7	SL341420bin.121.fasta	JAAWER000000000	Oscillospiraceae bacterium 163_7_1	Oscillospiraceae bacterium	ABMPRH_163_7_1	SAMN14273694	Family	family	Placement	taxonomic classification fully defined by topology	163_8_d__Bacteria;p__Firmicutes_A;c__Clostridia;o__Oscillospirales;f__Oscillospiraceae;g__;s__	0	91.87	9.5329	4.83191	7.41894	0	0	0	87.2134	2.4213	23.392	25.2453	27.7751	27.577	2.50265	12.7408	6.94274	26.5249	6.18355	4.96943
163_9	163_7	SL341418bin.119.fasta	JAAWFZ000000000	Oscillospiraceae bacterium 163_7_2	Oscillospiraceae bacterium	ABMPRH_163_7_2	SAMN14273695	Family	family	Placement	taxonomic classification fully defined by topology	163_9_d__Bacteria;p__Firmicutes_A;c__Clostridia;o__Oscillospirales;f__Oscillospiraceae;g__;s__	0.34	89.49	2.62629	0	3.04655	0	0	2.16046	19.6586	0	4.04888	27.412	92.1877	55.8913	5.78121	4.84856	12.1238	9.96313	10.0862	9.41385
164_1	164_1	SL341407bin.24.fasta	JAAWPA000000000	Oscillibacter sp 164_1	Oscillibacter sp	ABMPRH_164_1	SAMN14273696	genus	genus	Placement	taxonomic classification fully defined by topology	164_1_d__Bacteria;p__Firmicutes_A;c__Clostridia;o__Oscillospirales;f__Oscillospiraceae;g__Oscillibacter;s__	0.34	98.66	2.04095	2.76755	2.08426	0	0	0	0	0	0	0	0	2.31717	55.8487	15.2852	0	19.7346	3.51953	9.14859
165_1	165_1	SL341417bin.201.fasta	JAAWGR000000000	Oscillibacter sp 165_1	Oscillibacter sp	ABMPRH_165_1	SAMN14273697	genus	genus	Placement	taxonomic classification fully defined by topology	165_1_d__Bacteria;p__Firmicutes_A;c__Clostridia;o__Oscillospirales;f__Oscillospiraceae;g__Oscillibacter;s__	1.34	92.62	7.92475	26.9666	6.84979	4.79894	0	8.88643	0	2.1402	0	0	0	2.51629	12.3785	20.9028	0	11.954	4.15306	11.0938
165_2	165_2	SL341404bin.72.fasta	JAAWPO000000000	Oscillibacter sp 165_2_1	Oscillibacter sp	ABMPRH_165_2_1	SAMN14273698	genus	genus	Placement	taxonomic classification fully defined by topology	165_2_d__Bacteria;p__Firmicutes_A;c__Clostridia;o__Oscillospirales;f__Oscillospiraceae;g__Oscillibacter;s__	0.18	80.7	0	0	4.99108	0	0	0	0	0	0	0	0	0	5.7617	2.45394	0	5.5234	3.64171	3.35469
165_3	165_2	SL341416bin.53.fasta	JAAWHN000000000	Oscillibacter sp 165_2_2	Oscillibacter sp	ABMPRH_165_2_2	SAMN14273699	genus	genus	Placement	taxonomic classification fully defined by topology	165_3_d__Bacteria;p__Firmicutes_A;c__Clostridia;o__Oscillospirales;f__Oscillospiraceae;g__Oscillibacter;s__	0.77	88.3	2.86062	2.34569	7.68037	0	0	0	0	2.85832	0	0	3.38	2.73299	3.86361	3.91137	2.0425	9.73543	3.29617	5.70895
165_4	165_2	SL341419bin.82.fasta	JAAWEW000000000	Oscillibacter sp 165_2_3	Oscillibacter sp	ABMPRH_165_2_3	SAMN14273700	genus	genus	Placement	taxonomic classification fully defined by topology	165_4_d__Bacteria;p__Firmicutes_A;c__Clostridia;o__Oscillospirales;f__Oscillospiraceae;g__Oscillibacter;s__	0	97.97	0	0	5.59451	0	0	0	0	0	0	0	0	0	26.5684	2.56009	4.96162	0	11.3172	5.92162
165_5	165_2	SL341403bin.96.fasta	JAAWQV000000000	Oscillibacter sp 165_2_4	Oscillibacter sp	ABMPRH_165_2_4	SAMN14273701	genus	genus	Placement	taxonomic classification fully defined by topology	165_5_d__Bacteria;p__Firmicutes_A;c__Clostridia;o__Oscillospirales;f__Oscillospiraceae;g__Oscillibacter;s__	0.78	77	0	0	3.31122	0	0	0	0	0	0	0	0	0	13.1578	0	2.39733	0	5.77513	3.60361
165_6	165_2	Metaba2Co-AssemblyBins.240.fasta	JAAWCW000000000	Oscillibacter sp 165_2_5	Oscillibacter sp	ABMPRH_165_2_5	SAMN14273702	genus	genus	Placement	taxonomic classification fully defined by topology	165_6_d__Bacteria;p__Firmicutes_A;c__Clostridia;o__Oscillospirales;f__Oscillospiraceae;g__Oscillibacter;s__	3.36	76.48	0	0	3.70212	0	0	0	0	0	0	0	0	0	10.4257	0	2.09926	2.06018	4.98682	3.15395
166_1	166_1	Metaba2Co-AssemblyBins.481.fasta	JAAVZX000000000	Oscillibacter sp 166_1	Oscillibacter sp	ABMPRH_166_1	SAMN14273703	genus	genus	Placement	taxonomic classification fully defined by topology	166_1_d__Bacteria;p__Firmicutes_A;c__Clostridia;o__Oscillospirales;f__Oscillospiraceae;g__Oscillibacter;s__	0.34	91.69	23.0732	17.1885	7.62773	0	9.8241	0	0	0	0	0	0	0	2.2322	5.49089	0	9.97525	0	12.3951
166_10	166_9	SL341410bin.41.fasta	JAAWND000000000	Oscillibacter sp 166_9_1	Oscillibacter sp	ABMPRH_166_9_1	SAMN14273704	genus	genus	Placement	taxonomic classification fully defined by topology	166_10_d__Bacteria;p__Firmicutes_A;c__Clostridia;o__Oscillospirales;f__Oscillospiraceae;g__Oscillibacter;s__	1.4	92.35	23.8708	7.36818	7.1658	5.64905	11.9165	5.12905	39.2485	173.328	5.24435	32.3256	99.097	18.2733	2.59458	33.9239	0	13.9887	10.6039	44.1025
166_11	166_9	SL341415bin.10.fasta	JAAWJU000000000	Oscillibacter sp 166_9_2	Oscillibacter sp	ABMPRH_166_9_2	SAMN14273705	genus	genus	Placement	taxonomic classification fully defined by topology	166_11_d__Bacteria;p__Firmicutes_A;c__Clostridia;o__Oscillospirales;f__Oscillospiraceae;g__Oscillibacter;s__	2.24	71.87	93.8026	3.55895	4.84771	2.31511	11.6385	2.72026	2.45189	8.63123	0	0	7.16688	2.19581	0	23.892	0	8.57342	5.57323	34.1465
166_12	166_9	SL341403bin.43.fasta	JAAWRG000000000	Oscillibacter sp 166_9_3	Oscillibacter sp	ABMPRH_166_9_3	SAMN14273706	genus	genus	Placement	taxonomic classification fully defined by topology	166_12_d__Bacteria;p__Firmicutes_A;c__Clostridia;o__Oscillospirales;f__Oscillospiraceae;g__Oscillibacter;s__	3.45	65.39	18.6497	14.1888	16.5712	14.6138	26.4991	4.95552	2.56401	9.2487	0	0	7.72213	2.66068	5.16424	41.8006	5.04955	18.2675	24.497	453.855
166_13	166_9	SL341408bin.141.fasta	JAAWOI000000000	Oscillibacter sp 166_9_4	Oscillibacter sp	ABMPRH_166_9_4	SAMN14273707	genus	genus	Placement	taxonomic classification fully defined by topology	166_13_d__Bacteria;p__Firmicutes_A;c__Clostridia;o__Oscillospirales;f__Oscillospiraceae;g__Oscillibacter;s__	0.17	65.57	15.0148	15.2469	18.5618	13.176	25.7418	3.34525	3.41941	11.2672	0	2.96812	9.63123	5.56867	6.59541	44.0794	5.12233	22.2246	20.0685	380.369
166_14	166_9	SL341416bin.3.fasta	JAAWHQ000000000	Oscillibacter sp 166_9_5	Oscillibacter sp	ABMPRH_166_9_5	SAMN14273708	genus	genus	Placement	taxonomic classification fully defined by topology	166_14_d__Bacteria;p__Firmicutes_A;c__Clostridia;o__Oscillospirales;f__Oscillospiraceae;g__Oscillibacter;s__	0.84	75.27	11.4191	20.5685	30.8467	3.46845	59.7477	2.52323	0	5.56941	0	0	4.70223	0	0	245.576	0	63.9099	5.52732	48.1981
166_15	166_9	SL341412bin.142.fasta	JAAWLF000000000	Oscillibacter sp 166_9_6	Oscillibacter sp	ABMPRH_166_9_6	SAMN14273709	genus	genus	Placement	taxonomic classification fully defined by topology	166_15_d__Bacteria;p__Firmicutes_A;c__Clostridia;o__Oscillospirales;f__Oscillospiraceae;g__Oscillibacter;s__	0	95.3	37.9339	57.9819	73.5973	13.5709	122.973	10.0182	8.22589	24.3873	3.55654	7.13314	21.0168	14.0933	14.6496	282.779	5.81832	99.6321	22.9096	214.359
166_16	166_10	SL341401bin.49.fasta	JAAWTM000000000	Oscillibacter sp 166_10	Oscillibacter sp	ABMPRH_166_10	SAMN14273710	genus	genus	Placement	taxonomic classification fully defined by topology	166_16_d__Bacteria;p__Firmicutes_A;c__Clostridia;o__Oscillospirales;f__Oscillospiraceae;g__Oscillibacter;s__	0.81	84.7	215.873	13.3796	15.8565	167.241	10.1273	146.457	0	0	0	0	0	3.61222	0	3.87174	0	4.74632	3.50955	7.37168
166_17	166_11	SL341402bin.64.fasta	JAAWSR000000000	Oscillibacter sp 166_11_1	Oscillibacter sp	ABMPRH_166_11_1	SAMN14273711	genus	genus	Placement	taxonomic classification fully defined by topology	166_17_d__Bacteria;p__Firmicutes_A;c__Clostridia;o__Oscillospirales;f__Oscillospiraceae;g__Oscillibacter;s__	1.57	89.18	40.778	110.354	195.843	2.48346	2.04307	2.21639	5.2328	15.5981	13.6376	46.8962	25.7687	278.451	10.2378	23.5449	2.40857	51.6123	6.14267	6.9995
166_18	166_11	SL341415bin.74.fasta	JAAWIX000000000	Oscillibacter sp 166_11_2	Oscillibacter sp	ABMPRH_166_11_2	SAMN14273712	genus	genus	Placement	taxonomic classification fully defined by topology	166_18_d__Bacteria;p__Firmicutes_A;c__Clostridia;o__Oscillospirales;f__Oscillospiraceae;g__Oscillibacter;s__	0.67	72.88	80.9691	297.051	88.3998	4.48921	3.82905	3.62429	15.2938	59.2068	59.2835	5.00571	21.9471	36.2248	32.5587	72.7693	8.6828	195.401	12.834	8.71339
166_2	166_2	SL341411bin.89.fasta	JAAWLO000000000	Oscillibacter sp 166_2	Oscillibacter sp	ABMPRH_166_2	SAMN14273713	genus	genus	Placement	taxonomic classification fully defined by topology	166_2_d__Bacteria;p__Firmicutes_A;c__Clostridia;o__Oscillospirales;f__Oscillospiraceae;g__Oscillibacter;s__	0	92.35	19.332	35.0522	22.5716	4.4425	3.75758	4.85825	5.84642	14.9444	7.03564	6.62727	20.1431	23.9056	21.233	39.0075	3.95824	50.0288	11.8778	20.5245
166_3	166_3	SL341417bin.226.fasta	JAAWGM000000000	Oscillibacter sp 166_3	Oscillibacter sp	ABMPRH_166_3	SAMN14273714	genus	genus	Placement	taxonomic classification fully defined by topology	166_3_d__Bacteria;p__Firmicutes_A;c__Clostridia;o__Oscillospirales;f__Oscillospiraceae;g__Oscillibacter;s__	2.01	94.46	2.71199	21.6198	7.91489	0	0	3.58192	4.52278	0	3.20212	0	5.15408	2.84369	4.66715	6.28154	5.26656	5.27915	6.81476	29.726
166_4	166_4	Metaba2Co-AssemblyBins.594.fasta	JAAVYM000000000	Oscillibacter sp 166_4	Oscillibacter sp	ABMPRH_166_4	SAMN14273715	genus	genus	Placement	taxonomic classification fully defined by topology	166_4_d__Bacteria;p__Firmicutes_A;c__Clostridia;o__Oscillospirales;f__Oscillospiraceae;g__Oscillibacter;s__	2.01	90.01	0	3.01227	2.41873	0	7.69835	0	0	0	0	0	0	2.02121	4.03792	6.51163	8.38478	14.8277	23.0956	18.0784
166_5	166_5	SL341415bin.143.fasta	JAAWJP000000000	Oscillibacter sp 166_5_1	Oscillibacter sp	ABMPRH_166_5_1	SAMN14273716	genus	genus	Placement	taxonomic classification fully defined by topology	166_5_d__Bacteria;p__Firmicutes_A;c__Clostridia;o__Oscillospirales;f__Oscillospiraceae;g__Oscillibacter;s__	0.17	89.96	45.9372	40.2918	27.0653	8.78192	6.75765	9.55256	3.29657	8.25751	2.91442	3.98584	9.2918	10.7054	15.6781	87.3862	14.446	164.404	12.7629	36.1781
166_6	166_5	SL341417bin.187.fasta	JAAWGV000000000	Oscillibacter sp 166_5_2	Oscillibacter sp	ABMPRH_166_5_2	SAMN14273717	genus	genus	Placement	taxonomic classification fully defined by topology	166_6_d__Bacteria;p__Firmicutes_A;c__Clostridia;o__Oscillospirales;f__Oscillospiraceae;g__Oscillibacter;s__	1.51	86.33	22.0847	32.5579	12.5245	6.80495	3.47335	6.8068	0	2.76787	0	2.74805	4.10071	4.41667	6.85763	34.6712	4.85374	64.2402	11.0915	13.7996
166_7	166_6	SL341407bin.47.fasta	JAAWOV000000000	Oscillibacter sp 166_6	Oscillibacter sp	ABMPRH_166_6	SAMN14273718	genus	genus	Placement	taxonomic classification fully defined by topology	166_7_d__Bacteria;p__Firmicutes_A;c__Clostridia;o__Oscillospirales;f__Oscillospiraceae;g__Oscillibacter;s__	2.35	91.63	7.07835	19.1046	16.5744	5.09246	8.39978	0	0	2.93188	0	0	3.90938	7.6776	43.0954	102.837	0	111.688	6.11551	6.97361
166_8	166_7	SL341403bin.148.fasta	JAAWSE000000000	Oscillibacter sp 166_7	Oscillibacter sp	ABMPRH_166_7	SAMN14273719	genus	genus	Placement	taxonomic classification fully defined by topology	166_8_d__Bacteria;p__Firmicutes_A;c__Clostridia;o__Oscillospirales;f__Oscillospiraceae;g__Oscillibacter;s__	1.68	70.87	2.75071	2.03197	5.10248	0	2.84169	0	0	0	0	0	0	2.01402	59.8082	15.1344	4.03327	9.9008	79.0436	35.3741
166_9	166_8	SL341401bin.87.fasta	JAAWTB000000000	Oscillibacter sp 166_8	Oscillibacter sp	ABMPRH_166_8	SAMN14273720	genus	genus	Placement	taxonomic classification fully defined by topology	166_9_d__Bacteria;p__Firmicutes_A;c__Clostridia;o__Oscillospirales;f__Oscillospiraceae;g__Oscillibacter;s__	0.89	76.27	6.13405	8.22944	10.1104	4.56896	0	29.2188	2.73096	6.02226	3.11627	3.48184	5.38171	12.7984	9.48965	16.846	0	28.1054	74.8511	77.3611
167_1	167_1	Metaba2Co-AssemblyBins.379.fasta	JAAWBH000000000	Oscillibacter sp 167_1	Oscillibacter sp	ABMPRH_167_1	SAMN14273721	genus	genus	Placement	taxonomic classification fully defined by topology	167_1_d__Bacteria;p__Firmicutes_A;c__Clostridia;o__Oscillospirales;f__Oscillospiraceae;g__Oscillibacter;s__	0.13	96.95	0	7.08932	4.89227	0	0	0	0	0	0	0	0	0	7.61912	4.95751	20.4281	47.26	12.7844	9.69929
168_1	168_1	SL341416bin.129.fasta	JAAWIL000000000	Oscillibacter sp 168_1	Oscillibacter sp	ABMPRH_168_1	SAMN14273722	genus	genus	Placement	taxonomic classification fully defined by topology	168_1_d__Bacteria;p__Firmicutes_A;c__Clostridia;o__Oscillospirales;f__Oscillospiraceae;g__Oscillibacter;s__	0.36	91.4	0	10.3334	8.7349	0	4.35356	0	6.93565	29.6304	5.93949	11.2628	11.3005	32.0855	10.0037	35.1357	2.95888	42.2548	17.1049	28.6007
168_2	168_2	SL341418bin.95.fasta	JAAWFR000000000	Oscillibacter sp 168_2	Oscillibacter sp	ABMPRH_168_2	SAMN14273723	genus	genus	Placement	taxonomic classification fully defined by topology	168_2_d__Bacteria;p__Firmicutes_A;c__Clostridia;o__Oscillospirales;f__Oscillospiraceae;g__Oscillibacter;s__	0	98.99	112.515	30.3658	16.1713	29.206	5.80151	8.74355	3.36921	10.926	2.96588	5.7868	16.7397	20.2408	99.9267	228.36	40.773	505.321	41.6967	247.447
168_3	168_3	SL341401bin.133.fasta	JAAWTQ000000000	Oscillibacter sp 168_3	Oscillibacter sp	ABMPRH_168_3	SAMN14273724	genus	genus	Placement	taxonomic classification fully defined by topology	168_3_d__Bacteria;p__Firmicutes_A;c__Clostridia;o__Oscillospirales;f__Oscillospiraceae;g__Oscillibacter;s__	1.7	93.79	112.018	277.886	399.799	6.2891	9.93081	60.1571	56.6672	133.969	65.3432	98.5792	276.192	288.882	14.9203	75.9981	6.1415	154.83	28.0449	26.0256
168_4	168_4	SL341417bin.20.fasta	JAAWGS000000000	Oscillibacter sp 168_4	Oscillibacter sp	ABMPRH_168_4	SAMN14273725	genus	genus	Placement	taxonomic classification fully defined by topology	168_4_d__Bacteria;p__Firmicutes_A;c__Clostridia;o__Oscillospirales;f__Oscillospiraceae;g__Oscillibacter;s__	0.34	79.99	39.7485	77.2466	11.8304	2.12787	26.8916	2.3963	2.65058	5.06527	3.69717	5.17894	10.438	13.7143	4.92391	7.97752	0	16.6364	8.48035	11.8021
168_5	168_5	SL341403bin.230.fasta	JAAWRN000000000	Oscillibacter sp 168_5	Oscillibacter sp	ABMPRH_168_5	SAMN14273726	genus	species	ANI/Placement	topological placement and ANI have congruent species assignments	168_5_d__Bacteria;p__Firmicutes_A;c__Clostridia;o__Oscillospirales;f__Oscillospiraceae;g__Oscillibacter;s__GCF_000403435.2	0	71.03	7.29603	13.4126	6.47896	5.89046	4.85354	2.36724	0	0	0	0	2.00895	3.21939	5.08299	4.08748	5.3453	7.17531	11.5457	28.6082
169_1	169_1	SL341403bin.104.fasta	JAAWSM000000000	Lachnospiraceae bacterium 169_1	Lachnospiraceae bacterium	ABMPRH_169_1	SAMN14273727	Family	genus	Placement	taxonomic classification fully defined by topology	169_1_d__Bacteria;p__Firmicutes_A;c__Clostridia;o__Lachnospirales;f__Lachnospiraceae;g__CAG-81;s__	0	98.1	4.26283	15.4156	10.6785	7.16089	21.3306	23.5984	3.04456	9.33258	4.35374	2.5159	7.14343	3.29259	3.92705	52.3858	7.20239	9.39956	14.2434	21.2448
17_0	17_0	Metaba2Co-AssemblyBins.418.fasta	JAAWAS000000000	Bacilli bacterium 17_0	Bacilli bacterium	ABMPRH_17_0	SAMN14273728	class	genus	Placement	taxonomic novelty determined using RED	17_0_d__Bacteria;p__Firmicutes;c__Bacilli;o__RF39;f__UBA660;g__UBA5026;s__	1.12	76.48	0	0	0	0	0	0	0	0	0	2.9002	2.16435	3.25473	0	0	0	0	0	0
170_1	170_1	Metaba2Co-AssemblyBins.80.fasta	JAAVXP000000000	Erysipelotrichaceae bacterium 170_1	Erysipelotrichaceae bacterium	ABMPRH_170_1	SAMN14273729	Family	family	Placement	taxonomic novelty determined using RED	170_1_d__Bacteria;p__Firmicutes;c__Bacilli;o__Erysipelotrichales;f__Erysipelotrichaceae;g__;s__	0	99.06	6.23184	2.29692	5.41813	24.4214	26.2765	0	0	2.41897	0	3.07342	0	2.61222	3.30906	0	2.98526	5.53573	3.52822	0
171_1	171_1	SL341404bin.94.fasta	JAAWPI000000000	Ruminococcaceae bacterium 171_1_1	Oscillospiraceae bacterium	ABMPRH_171_1_1	SAMN14273730	Family	family	Placement	taxonomic novelty determined using RED	171_1_d__Bacteria;p__Firmicutes_A;c__Clostridia;o__Oscillospirales;f__Ruminococcaceae;g__;s__	0	98.66	10.1765	0	16.8798	0	0	3.22944	0	0	0	0	0	0	2.715	0	4.66607	0	0	23.6917
171_2	171_1	SL341418bin.53.fasta	JAAWFV000000000	Ruminococcaceae bacterium 171_1_2	Oscillospiraceae bacterium	ABMPRH_171_1_2	SAMN14273731	Family	family	Placement	taxonomic novelty determined using RED	171_2_d__Bacteria;p__Firmicutes_A;c__Clostridia;o__Oscillospirales;f__Ruminococcaceae;g__;s__	0.34	95.13	3.00779	0	4.95602	0	2.3652	2.64244	0	0	0	0	0	0	6.71466	0	11.8169	5.15488	0	59.0236
171_3	171_1	SL341401bin.112.fasta	JAAWTX000000000	Ruminococcaceae bacterium 171_1_3	Oscillospiraceae bacterium	ABMPRH_171_1_3	SAMN14273732	Family	family	Placement	taxonomic novelty determined using RED	171_3_d__Bacteria;p__Firmicutes_A;c__Clostridia;o__Oscillospirales;f__Ruminococcaceae;g__;s__	0.34	70.84	2.94741	0	4.31939	0	0	6.80306	0	0	0	0	0	0	2.3239	0	3.47445	0	0	16.7073
172_0	172_0	Metaba2Co-AssemblyBins.122.fasta	JAAWEF000000000	Anaerotruncus sp 172_0	Anaerotruncus sp	ABMPRH_172_0	SAMN14273733	genus	genus	Placement	taxonomic classification fully defined by topology	172_0_d__Bacteria;p__Firmicutes_A;c__Clostridia;o__Oscillospirales;f__Ruminococcaceae;g__Anaerotruncus;s__	0.67	96.64	0	4.24014	0	0	0	0	0	0	0	0	2.42798	2.87515	0	3.6175	0	2.72714	0	2.71083
173_0	173_0	Metaba2Co-AssemblyBins.373.fasta	JAAWBL000000000	Anaerotruncus sp 173_0	Anaerotruncus sp	ABMPRH_173_0	SAMN14273734	genus	genus	Placement	taxonomic classification fully defined by topology	173_0_d__Bacteria;p__Firmicutes_A;c__Clostridia;o__Oscillospirales;f__Ruminococcaceae;g__Anaerotruncus;s__	0	97.99	0	3.8858	0	0	0	0	0	6.57723	0	0	10.1652	8.51968	0	0	0	0	0	0
174_1	174_1	Metaba2Co-AssemblyBins.658.fasta	JAAVXS000000000	Lachnospiraceae bacterium 174_1	Lachnospiraceae bacterium	ABMPRH_174_1	SAMN14273735	Family	genus	Placement	taxonomic novelty determined using RED	174_1_d__Bacteria;p__Firmicutes_A;c__Clostridia;o__Lachnospirales;f__Lachnospiraceae;g__UBA9502;s__	0.95	97.47	13.1133	37.0703	12.6964	14.0711	28.6638	94.9544	0	0	0	0	0	0	0	0	0	0	0	0
175_1	175_1	SL341411bin.257.fasta	JAAWMA000000000	Anaerotruncus sp 175_1_1	Anaerotruncus sp	ABMPRH_175_1_1	SAMN14273736	genus	species	ANI/Placement	topological placement and ANI have congruent species assignments	175_1_d__Bacteria;p__Firmicutes_A;c__Clostridia;o__Oscillospirales;f__Ruminococcaceae;g__Anaerotruncus;s__GCF_000403395.2	0	97.99	12.394	26.7865	33.2381	8.66709	0	5.07263	3.24518	8.53915	3.41646	0	7.04856	0	8.06711	30.7389	0	36.8614	0	6.08366
175_2	175_1	SL341410bin.117.fasta	JAAWNH000000000	Anaerotruncus sp 175_1_2	Anaerotruncus sp	ABMPRH_175_1_2	SAMN14273737	genus	species	ANI/Placement	topological placement and ANI have congruent species assignments	175_2_d__Bacteria;p__Firmicutes_A;c__Clostridia;o__Oscillospirales;f__Ruminococcaceae;g__Anaerotruncus;s__GCF_000403395.2	0	97.99	41.7372	95.4051	102.928	22.7468	4.39521	14.6863	10.7526	29.8799	13.8499	5.81368	20.975	3.4265	2.11439	8.68236	0	10.445	0	0
176_1	176_1	Metaba2Co-AssemblyBins.410.fasta	JAAWAW000000000	Lachnospiraceae bacterium 176_1	Lachnospiraceae bacterium	ABMPRH_176_1	SAMN14273738	Family	genus	Placement	taxonomic classification fully defined by topology	176_1_d__Bacteria;p__Firmicutes_A;c__Clostridia;o__Lachnospirales;f__Lachnospiraceae;g__CAG-65;s__	1.25	97.51	14.5732	58.0815	0	0	0	0	0	0	0	0	0	0	0	0	0	0	0	0
177_1	177_1	Metaba2Co-AssemblyBins.155.fasta	JAAWDS000000000	Provencibacterium sp 177_1	Provencibacterium sp	ABMPRH_177_1	SAMN14273739	genus	genus	Placement	taxonomic novelty determined using RED	177_1_d__Bacteria;p__Firmicutes_A;c__Clostridia;o__Oscillospirales;f__Ruminococcaceae;g__Provencibacterium;s__	0.34	97.99	0	4.87593	3.47554	0	0	0	0	7.1881	4.20829	2.50887	0	3.76019	0	0	0	2.23044	0	4.05728
177_2	177_2	Metaba2Co-AssemblyBins.433.fasta	JAAWAN000000000	Provencibacterium sp 177_2	Provencibacterium sp	ABMPRH_177_2	SAMN14273740	genus	genus	Placement	taxonomic novelty determined using RED	177_2_d__Bacteria;p__Firmicutes_A;c__Clostridia;o__Oscillospirales;f__Ruminococcaceae;g__Provencibacterium;s__	2.01	96.64	3.34901	4.51593	3.49497	0	0	0	0	2.33417	0	2.41027	2.60587	3.50287	0	3.67454	0	8.39495	0	2.08516
178_1	178_1	SL341412bin.106.fasta	JAAWLJ000000000	Eubacterium sp 178_1	Eubacterium sp	ABMPRH_178_1	SAMN14273741	genus	genus	Placement	taxonomic classification fully defined by topology	178_1_d__Bacteria;p__Firmicutes_A;c__Clostridia;o__Lachnospirales;f__Lachnospiraceae;g__Eubacterium_G;s__	2.19	99.19	82.8028	105.258	129.017	46.6567	393.64	37.3308	19.7256	24.2661	22.7198	23.3691	38.6032	65.7792	63.1396	47.5497	59.5008	53.949	21.8691	92.1426
178_2	178_2	SL341415bin.75-refine.fasta	JAAWIW000000000	Eubacterium sp 178_2	Eubacterium sp	ABMPRH_178_2	SAMN14273742	genus	genus	Placement	taxonomic classification fully defined by topology	178_2_d__Bacteria;p__Firmicutes_A;c__Clostridia;o__Lachnospirales;f__Lachnospiraceae;g__Eubacterium_G;s__	1.01	98.66	81.4029	12.5386	22.7852	4.57011	11.9177	8.36511	2.75502	4.35365	4.36922	3.09969	6.34484	17.1263	22.4121	5.65554	14.9013	9.18799	2.68381	47.2082
178_3	178_3	SL341403bin.106.fasta	JAAWSL000000000	Eubacterium sp 178_3_1	Eubacterium sp	ABMPRH_178_3_1	SAMN14273743	genus	genus	Placement	taxonomic classification fully defined by topology	178_3_d__Bacteria;p__Firmicutes_A;c__Clostridia;o__Lachnospirales;f__Lachnospiraceae;g__Eubacterium_G;s__	0	100	0	53.7226	271.993	0	0	3.23761	0	0	0	0	0	0	43.8055	16.8936	159.056	27.2666	9.83994	52.6919
178_4	178_3	SL341401bin.80.fasta	JAAWTF000000000	Eubacterium sp 178_3_2	Eubacterium sp	ABMPRH_178_3_2	SAMN14273744	genus	genus	Placement	taxonomic classification fully defined by topology	178_4_d__Bacteria;p__Firmicutes_A;c__Clostridia;o__Lachnospirales;f__Lachnospiraceae;g__Eubacterium_G;s__	0	100	2.10916	3.27626	13.0349	0	0	61.5024	0	0	0	0	0	3.36642	2.45996	4.1267	6.13118	2.78196	0	3.04594
179_1	179_1	SL341404bin.235.fasta	JAAWQE000000000	Eubacterium sp 179_1	Eubacterium sp	ABMPRH_179_1	SAMN14273745	genus	genus	Placement	taxonomic classification fully defined by topology	179_1_d__Bacteria;p__Firmicutes_A;c__Clostridia;o__Lachnospirales;f__Lachnospiraceae;g__Eubacterium_F;s__	2.01	97.32	0	0	183.648	0	0	0	0	0	0	0	0	0	0	0	0	0	0	0
18_1	18_1	Metaba2Co-AssemblyBins.361.fasta	JAAWBQ000000000	Bacilli bacterium 18_1	Bacilli bacterium	ABMPRH_18_1	SAMN14273746	class	genus	Placement	taxonomic novelty determined using RED	18_1_d__Bacteria;p__Firmicutes;c__Bacilli;o__RF39;f__UBA660;g__UBA9416;s__	0	91.01	0	4.54079	5.87064	5.69807	0	0	0	0	0	0	0	0	6.0424	0	8.78664	0	0	0
180_1	180_1	Metaba2Co-AssemblyBins.549.fasta	JAAVZE000000000	Eubacterium sp 180_1	Eubacterium sp	ABMPRH_180_1	SAMN14273747	genus	genus	Placement	taxonomic classification fully defined by topology	180_1_d__Bacteria;p__Firmicutes_A;c__Clostridia;o__Lachnospirales;f__Lachnospiraceae;g__Eubacterium_F;s__	1.57	84.4	0	4.34558	0	5.51178	3.34745	69.2988	0	0	0	0	0	0	0	5.10686	0	0	3.00945	0
180_2	180_2	SL341403bin.194.fasta	JAAWRY000000000	Eubacterium sp 180_2	Eubacterium sp	ABMPRH_180_2	SAMN14273748	genus	genus	Placement	taxonomic classification fully defined by topology	180_2_d__Bacteria;p__Firmicutes_A;c__Clostridia;o__Lachnospirales;f__Lachnospiraceae;g__Eubacterium_F;s__	1.34	98.32	2.77894	2.67048	0	3.80683	0	0	2.38207	2.05435	0	2.44522	3.22133	0	3.21511	136.052	48.6603	134.128	58.4295	111.42
180_3	180_3	SL341404bin.262.fasta	JAAWQB000000000	Eubacterium sp 180_3_1	Eubacterium sp	ABMPRH_180_3_1	SAMN14273749	genus	genus	Placement	taxonomic classification fully defined by topology	180_3_d__Bacteria;p__Firmicutes_A;c__Clostridia;o__Lachnospirales;f__Lachnospiraceae;g__Eubacterium_F;s__	0.67	97.5	8.84912	81.6298	20.8192	315.441	0	0	0	0	0	0	0	0	0	2.76306	0	0	0	0
180_4	180_3	SL341415bin.71.fasta	JAAWIZ000000000	Eubacterium sp 180_3_2	Eubacterium sp	ABMPRH_180_3_2	SAMN14273750	genus	genus	Placement	taxonomic classification fully defined by topology	180_4_d__Bacteria;p__Firmicutes_A;c__Clostridia;o__Lachnospirales;f__Lachnospiraceae;g__Eubacterium_F;s__	0.67	98.66	114.216	7.59484	2.04391	41.3791	0	0	0	0	0	0	0	0	0	0	0	0	0	0
181_1	181_1	SL341417bin.37.fasta	JAAWGK000000000	Eubacterium sp 181_1	Eubacterium sp	ABMPRH_181_1	SAMN14273751	genus	genus	Placement	taxonomic classification fully defined by topology	181_1_d__Bacteria;p__Firmicutes_A;c__Clostridia;o__Lachnospirales;f__Lachnospiraceae;g__Eubacterium_F;s__	0.67	98.66	0	87.1175	142.545	122.339	0	0	0	0	0	0	0	0	362.867	4.49607	0	343.154	0	0
182_1	182_1	SL341403bin.206.fasta	JAAWRV000000000	Lachnospiraceae bacterium 182_1	Lachnospiraceae bacterium	ABMPRH_182_1	SAMN14273752	Family	family	Placement	taxonomic classification fully defined by topology	182_1_d__Bacteria;p__Firmicutes_A;c__Clostridia;o__Lachnospirales;f__Lachnospiraceae;g__;s__	0.63	98.71	29.331	0	0	0	8.92279	0	0	0	0	0	0	0	14.5281	0	0	4.5243	2.328	37.0319
183_0	183_0	Metaba2Co-AssemblyBins.216.fasta	JAAWDC000000000	Bacilli bacterium 183_0	Bacilli bacterium	ABMPRH_183_0	SAMN14273753	class	genus	Placement	taxonomic novelty determined using RED	183_0_d__Bacteria;p__Firmicutes;c__Bacilli;o__RF39;f__UBA660;g__UBA7057;s__	2	72.88	0	0	6.62956	0	0	0	0	0	0	0	0	0	0	0	0	0	0	0
184_1	184_1	Metaba2Co-AssemblyBins.139.fasta	JAAWDY000000000	Coprococcus sp 184_1	Coprococcus sp	ABMPRH_184_1	SAMN14273754	genus	genus	Placement	taxonomic novelty determined using RED	184_1_d__Bacteria;p__Firmicutes_A;c__Clostridia;o__Lachnospirales;f__Lachnospiraceae;g__Coprococcus_B;s__	1.27	97.76	2.09237	5.12646	4.04581	0	12.1293	2.33249	0	0	0	0	0	0	0	13.6971	0	2.53057	7.34366	0
185_1	185_1	SL341402bin.60.fasta	JAAWSS000000000	Lachnospiraceae bacterium185_1_1	Lachnospiraceae bacterium	ABMPRH_185_1_1	SAMN14273755	Family	family	Placement	taxonomic novelty determined using RED	185_1_d__Bacteria;p__Firmicutes_A;c__Clostridia;o__Lachnospirales;f__Lachnospiraceae;g__;s__	0.32	97.47	9.8346	0	2.51623	10.5362	0	0	20.8576	20.5087	20.1859	25.6835	19.1845	62.7638	0	2.58469	0	5.31388	0	0
185_2	185_1	SL341416bin.36.fasta	JAAWHP000000000	Lachnospiraceae bacterium185_1_2	Lachnospiraceae bacterium	ABMPRH_185_1_2	SAMN14273756	Family	family	Placement	taxonomic novelty determined using RED	185_2_d__Bacteria;p__Firmicutes_A;c__Clostridia;o__Lachnospirales;f__Lachnospiraceae;g__;s__	0.63	96.2	3.49449	0	2.18922	4.39737	0	0	7.96927	7.10624	6.93454	8.93293	7.39293	24.729	0	5.00357	0	13.1499	0	0
186_1	186_1	Metaba2Co-AssemblyBins.161.fasta	JAAWDO000000000	Oscillospiraceae bacterium 186_1	Oscillospiraceae bacterium	ABMPRH_186_1	SAMN14273757	Family	genus	Placement	taxonomic classification fully defined by topology	186_1_d__Bacteria;p__Firmicutes_A;c__Clostridia;o__Oscillospirales;f__Oscillospiraceae;g__CAG-110;s__	0.67	96.42	0	0	0	0	0	0	0	0	0	0	0	0	70.2542	68.5145	65.6563	111.685	81.6647	86.1305
187_1	187_1	SL341403bin.87.fasta	JAAWQX000000000	Oscillospiraceae bacterium 187_1	Oscillospiraceae bacterium	ABMPRH_187_1	SAMN14273758	Family	genus	Placement	taxonomic novelty determined using RED	187_1_d__Bacteria;p__Firmicutes_A;c__Clostridia;o__Oscillospirales;f__Oscillospiraceae;g__CAG-103;s__	0.67	97.65	4.91166	8.70127	30.806	9.43134	4.87111	23.9631	17.0178	61.3801	11.6605	28.6233	16.4203	0	9.49499	8.98565	20.7742	17.7266	6.16957	50.9264
188_1	188_1	SL341402bin.84.fasta	JAAWSP000000000	Clostridium sp 188_1	Clostridium sp	ABMPRH_188_1	SAMN14273759	genus	genus	Placement	taxonomic classification fully defined by topology	188_1_d__Bacteria;p__Firmicutes_A;c__Clostridia;o__Lachnospirales;f__Lachnospiraceae;g__Clostridium_Q;s__	0	98.06	69.3854	9.85563	7.31982	3.68878	60.9554	38.4539	21.3706	72.9463	28.2622	11.9899	47.8898	58.3197	170.545	131.761	55.0185	337.419	0	141.752
189_1	189_1	SL341412bin.28.fasta	JAAWLB000000000	Lachnospiraceae bacterium 189_1	Lachnospiraceae bacterium	ABMPRH_189_1	SAMN14273760	Family	genus	Placement	taxonomic novelty determined using RED	189_1_d__Bacteria;p__Firmicutes_A;c__Clostridia;o__Lachnospirales;f__Lachnospiraceae;g__UBA9502;s__	0.63	88.03	6.02042	5.29396	10.3124	5.07958	31.7471	15.1658	0	0	0	0	0	0	12.053	3.94518	6.73774	9.30749	3.45216	33.4013
19_0	19_0	Metaba2Co-AssemblyBins.244.fasta	JAAWCV000000000	Bacilli bacterium 19_0	Bacilli bacterium	ABMPRH_19_0	SAMN14273761	class	genus	Placement	taxonomic novelty determined using RED	19_0_d__Bacteria;p__Firmicutes;c__Bacilli;o__RF39;f__UBA660;g__UBA7057;s__	2	54.55	0	0	0	5.32409	0	0	0	0	0	0	0	0	0	2.61688	0	0	0	0
190_1	190_1	SL341415bin.91.fasta	JAAWIS000000000	Lachnospiraceae bacterium 190_1	Lachnospiraceae bacterium	ABMPRH_190_1	SAMN14273762	Family	genus	Placement	taxonomic novelty determined using RED	190_1_d__Bacteria;p__Firmicutes_A;c__Clostridia;o__Lachnospirales;f__Lachnospiraceae;g__UBA9502;s__	0.65	98.1	19.0282	36.8322	10.1421	9.88878	0	0	0	0	0	2.0323	4.5254	9.12737	0	15.2768	0	3.65658	5.2479	0
191_1	191_1	SL341411bin.155.fasta	JAAWMI000000000	Lachnospiraceae bacterium 191_1	Lachnospiraceae bacterium	ABMPRH_191_1	SAMN14273763	Family	genus	Placement	taxonomic novelty determined using RED	191_1_d__Bacteria;p__Firmicutes_A;c__Clostridia;o__Lachnospirales;f__Lachnospiraceae;g__UBA9502;s__	0.95	95.13	20.3853	42.3169	7.71102	48.0101	4.55662	11.537	3.1955	6.32855	4.2283	0	0	2.70004	59.701	16.1476	19.8821	8.44298	16.6412	106.472
191_2	191_2	SL341402bin.66.fasta	JAAWSQ000000000	Lachnospiraceae bacterium 191_2	Lachnospiraceae bacterium	ABMPRH_191_2	SAMN14273764	Family	family	Placement	taxonomic classification fully defined by topology	191_2_d__Bacteria;p__Firmicutes_A;c__Clostridia;o__Lachnospirales;f__Lachnospiraceae;g__;s__	0.95	98.73	18.9125	34.6869	18.3624	3.91573	65.6147	20.9744	0	0	0	2.76181	9.53063	39.833	39.752	3.85379	11.281	6.00242	2.58257	40.2165
192_1	192_1	SL341403bin.14.fasta	JAAWSF000000000	Lachnospiraceae bacterium 192_1	Lachnospiraceae bacterium	ABMPRH_192_1	SAMN14273765	Family	genus	Placement	taxonomic novelty determined using RED	192_1_d__Bacteria;p__Firmicutes_A;c__Clostridia;o__Lachnospirales;f__Lachnospiraceae;g__UBA9502;s__	0.63	98.04	10.2358	81.484	33.4199	5.71975	505.415	36.4426	2.21006	3.52527	3.40358	3.07389	6.1394	13.0253	6.84829	23.5953	246.852	14.0224	4.85497	609.605
193_1	193_1	SL341403bin.207.fasta	JAAWRU000000000	Lachnospiraceae bacterium 193_1	Lachnospiraceae bacterium	ABMPRH_193_1	SAMN14273766	Family	genus	Placement	taxonomic novelty determined using RED	193_1_d__Bacteria;p__Firmicutes_A;c__Clostridia;o__Lachnospirales;f__Lachnospiraceae;g__UBA9502;s__	0.16	98.95	8.09065	428.854	17.0822	6.47579	2.64401	97.0168	0	0	0	2.0867	14.8379	20.1122	76.8951	6.87526	186.501	27.1005	86.6211	282.697
194_1	194_1	Metaba2Co-AssemblyBins.100.fasta	JAAWEL000000000	Lachnospiraceae bacterium 194_1	Lachnospiraceae bacterium	ABMPRH_194_1	SAMN14273767	Family	genus	Placement	taxonomic novelty determined using RED	194_1_d__Bacteria;p__Firmicutes_A;c__Clostridia;o__Lachnospirales;f__Lachnospiraceae;g__UBA9502;s__	0	93.49	16.6604	2.59466	0	0	8.75378	2.11642	0	0	0	0	0	0	0	0	0	0	0	0
195_1	195_1	Metaba2Co-AssemblyBins.96.fasta	JAAVXL000000000	Lachnospiraceae bacterium 195_1	Lachnospiraceae bacterium	ABMPRH_195_1	SAMN14273768	Family	genus	Placement	taxonomic novelty determined using RED	195_1_d__Bacteria;p__Firmicutes_A;c__Clostridia;o__Lachnospirales;f__Lachnospiraceae;g__UBA9502;s__	0.63	86.93	4.21492	2.24655	0	0	13.8033	0	0	0	0	0	0	2.03446	9.49775	44.6581	0	74.2845	0	2.03848
195_2	195_2	SL341408bin.83.fasta	JAAWNY000000000	Lachnospiraceae bacterium 195_2_1	Lachnospiraceae bacterium	ABMPRH_195_2_1	SAMN14273769	Family	genus	Placement	taxonomic novelty determined using RED	195_2_d__Bacteria;p__Firmicutes_A;c__Clostridia;o__Lachnospirales;f__Lachnospiraceae;g__UBA9502;s__	1.27	91.24	19.3986	6.85375	30.0508	18.8564	14.8115	8.29649	0	0	0	0	0	0	0	4.82538	0	2.87054	0	0
195_3	195_2	SL341412bin.143.fasta	JAAWLE000000000	Lachnospiraceae bacterium 195_2_2	Lachnospiraceae bacterium	ABMPRH_195_2_2	SAMN14273770	Family	genus	Placement	taxonomic novelty determined using RED	195_3_d__Bacteria;p__Firmicutes_A;c__Clostridia;o__Lachnospirales;f__Lachnospiraceae;g__UBA9502;s__	2.87	66.28	18.2088	5.71105	26.023	11.3516	14.9243	6.7309	3.17687	0	0	0	0	2.24272	0	4.98284	0	3.32146	0	0
196_1	196_1	SL341417bin.91.fasta	JAAWGE000000000	Lachnospiraceae bacterium 196_1	Lachnospiraceae bacterium	ABMPRH_196_1	SAMN14273771	Family	genus	Placement	taxonomic novelty determined using RED	196_1_d__Bacteria;p__Firmicutes_A;c__Clostridia;o__Lachnospirales;f__Lachnospiraceae;g__UBA9502;s__	0	93.58	32.4666	30.4156	15.9587	0	26.039	0	0	0	0	0	2.34081	2.07377	37.6715	14.9576	2.49578	52.5822	13.0944	9.40169
196_2	196_2	SL341411bin.240.fasta	JAAWMC000000000	Lachnospiraceae bacterium 196_2	Lachnospiraceae bacterium	ABMPRH_196_2	SAMN14273772	Family	genus	Placement	taxonomic novelty determined using RED	196_2_d__Bacteria;p__Firmicutes_A;c__Clostridia;o__Lachnospirales;f__Lachnospiraceae;g__UBA9502;s__	0	90.08	13.7364	0	0	0	0	0	0	0	0	0	0	0	2.2906	75.8335	0	168.707	3.10575	0
197_1	197_1	SL341417bin.122.fasta	JAAWHC000000000	Lachnospiraceae bacterium 197_1_1	Lachnospiraceae bacterium	ABMPRH_197_1_1	SAMN14273773	Family	genus	Placement	taxonomic novelty determined using RED	197_1_d__Bacteria;p__Firmicutes_A;c__Clostridia;o__Lachnospirales;f__Lachnospiraceae;g__UBA9502;s__	0.63	98.1	49.5136	42.7756	49.1198	22.2579	20.8657	8.4437	0	0	0	0	0	0	60.6436	12.2468	0	43.9034	3.9142	0
197_2	197_1	SL341411bin.15.fasta	JAAWMK000000000	Lachnospiraceae bacterium 197_1_2	Lachnospiraceae bacterium	ABMPRH_197_1_2	SAMN14273774	Family	genus	Placement	taxonomic novelty determined using RED	197_2_d__Bacteria;p__Firmicutes_A;c__Clostridia;o__Lachnospirales;f__Lachnospiraceae;g__UBA9502;s__	0.63	90.88	8.07435	6.54128	8.02577	5.39906	5.05397	0	0	0	0	0	0	0	230.749	44.1911	4.8893	153.559	10.7843	2.0667
198_1	198_1	SL341415bin.80.fasta	JAAWIV000000000	Lachnospiraceae bacterium 198_1_1	Lachnospiraceae bacterium	ABMPRH_198_1_1	SAMN14273775	Family	genus	Placement	taxonomic novelty determined using RED	198_1_d__Bacteria;p__Firmicutes_A;c__Clostridia;o__Lachnospirales;f__Lachnospiraceae;g__UBA9502;s__	0.63	98.1	47.1922	32.7481	22.3236	4.92108	11.0411	13.15	16.9079	44.0951	29.8644	22.5044	59.4576	133.519	26.6349	49.2489	9.5526	56.8586	10.3135	28.2329
198_2	198_1	SL341419bin.115.fasta	JAAWFO000000000	Lachnospiraceae bacterium 198_1_2	Lachnospiraceae bacterium	ABMPRH_198_1_2	SAMN14273776	Family	genus	Placement	taxonomic novelty determined using RED	198_2_d__Bacteria;p__Firmicutes_A;c__Clostridia;o__Lachnospirales;f__Lachnospiraceae;g__UBA9502;s__	2.22	77.25	12.591	8.15507	5.71799	0	3.54261	3.97093	5.09452	11.245	7.15502	13.7752	18.4413	39.7983	8.16775	20.7814	2.80466	16.7963	9.72017	12.4951
198_3	198_2	Metaba2Co-AssemblyBins.245.fasta	JAAWCU000000000	Lachnospiraceae bacterium 198_2	Lachnospiraceae bacterium	ABMPRH_198_2	SAMN14273777	Family	genus	Placement	taxonomic novelty determined using RED	198_3_d__Bacteria;p__Firmicutes_A;c__Clostridia;o__Lachnospirales;f__Lachnospiraceae;g__UBA9502;s__	1.58	85.56	2.23266	2.47689	2.45676	0	7.50286	4.67698	0	0	0	0	0	0	2.59613	0	0	0	4.97173	4.30268
199_1	199_1	SL341407bin.132.fasta	JAAWPE000000000	Hungatella sp 199_1	Hungatella sp	ABMPRH_199_1	SAMN14273778	genus	genus	Placement	taxonomic classification fully defined by topology	199_1_d__Bacteria;p__Firmicutes_A;c__Clostridia;o__Lachnospirales;f__Lachnospiraceae;g__Hungatella_A;s__	0.65	96.62	5.04051	14.402	6.99111	3.91574	0	7.26019	0	0	0	0	0	0	21.2612	19.5048	2.84161	25.8935	7.50256	12.619
199_2	199_2	SL341419bin.169.fasta	JAAWFI000000000	Hungatella sp 199_2	Hungatella sp	ABMPRH_199_2	SAMN14273779	genus	genus	Placement	taxonomic classification fully defined by topology	199_2_d__Bacteria;p__Firmicutes_A;c__Clostridia;o__Lachnospirales;f__Lachnospiraceae;g__Hungatella_A;s__	1.27	98.68	11.9726	58.5763	10.1376	10.5654	4.68014	15.2316	0	0	0	4.25383	3.14737	7.60739	5.18306	7.55367	0	13.6446	25.7026	3.80342
2_0	2_0	Metaba2Co-AssemblyBins.140.fasta	JAAWDW000000000	Anaerovoracaceae bacterium 2_0	Firmicutes bacterium	ABMPRH_2_0	SAMN14273780	Family	family	Placement	taxonomic novelty determined using RED	2_0_d__Bacteria;p__Firmicutes_A;c__Clostridia;o__Peptostreptococcales;f__Anaerovoracaceae;g__;s__	0	58.93	0	0	0	0	3.35725	7.8312	0	0	0	0	0	0	0	0	0	0	0	0
20_0	20_0	Metaba2Co-AssemblyBins.291.fasta	JAAWCG000000000	Hungatella sp 20_0	Hungatella sp	ABMPRH_20_0	SAMN14273781	genus	species	ANI/Placement	topological placement and ANI have congruent species assignments	20_0_d__Bacteria;p__Firmicutes_A;c__Clostridia;o__Lachnospirales;f__Lachnospiraceae;g__Hungatella_A;s__GCA_002358555.1	0.81	96.88	0	0	0	0	0	0	0	0	0	0	0	0	63.5206	0	0	0	0	0
200_1	200_1	Metaba2Co-AssemblyBins.10.fasta	JAAWEM000000000	Hungatella sp 200_1	Hungatella sp	ABMPRH_200_1	SAMN14273782	Genus	genus	Placement	taxonomic classification fully defined by topology	200_1_d__Bacteria;p__Firmicutes_A;c__Clostridia;o__Lachnospirales;f__Lachnospiraceae;g__Hungatella_A;s__	1.27	99.19	13.2521	8.68254	4.18746	0	0	5.36139	0	0	0	0	0	0	0	2.1833	0	0	8.31863	21.659
201_1	201_1	SL341416bin.237.fasta	JAAWHU000000000	Hungatella sp 201_1	Hungatella sp	ABMPRH_201_1	SAMN14273783	genus	genus	Placement	taxonomic classification fully defined by topology	201_1_d__Bacteria;p__Firmicutes_A;c__Clostridia;o__Lachnospirales;f__Lachnospiraceae;g__Hungatella_A;s__	1.27	92.13	7.25052	8.36255	7.29532	0	5.7576	2.40572	0	0	0	0	0	0	12.3885	14.5591	8.65611	17.8582	4.60034	12.7356
202_1	202_1	SL341414bin.124.fasta	JAAWKC000000000	Hungatella sp 202_1	Hungatella sp	ABMPRH_202_1	SAMN14273784	Genus	genus	Placement	taxonomic classification fully defined by topology	202_1_d__Bacteria;p__Firmicutes_A;c__Clostridia;o__Lachnospirales;f__Lachnospiraceae;g__Hungatella_A;s__	2.53	95.89	5.44605	43.9373	20.522	4.58729	2.84592	6.06193	10.0734	34.936	4.33243	4.00821	8.94003	9.49194	2.83355	3.82563	0	8.72575	2.14142	11.6333
202_2	202_2	Metaba2Co-AssemblyBins.207.fasta	JAAWDF000000000	Hungatella sp 202_2	Hungatella sp	ABMPRH_202_2	SAMN14273785	genus	genus	Placement	taxonomic classification fully defined by topology	202_2_d__Bacteria;p__Firmicutes_A;c__Clostridia;o__Lachnospirales;f__Lachnospiraceae;g__Hungatella_A;s__	0.63	90.93	14.9358	100.763	13.515	16.0713	5.37443	5.32734	0	0	0	0	0	0	3.4756	19.5314	10.2632	110.158	12.4109	163.361
202_3	202_3	SL341411bin.32.fasta	JAAWLV000000000	Hungatella sp 202_3	Hungatella sp	ABMPRH_202_3	SAMN14273786	Genus	genus	Placement	taxonomic classification fully defined by topology	202_3_d__Bacteria;p__Firmicutes_A;c__Clostridia;o__Lachnospirales;f__Lachnospiraceae;g__Hungatella_A;s__	0.37	70.07	4.63204	10.27	5.94963	2.08305	0	0	4.55811	6.518	0	0	9.34043	4.86505	7.47994	50.5669	2.52371	21.6115	5.09349	17.0408
202_4	202_4	SL341416bin.7.fasta	JAAWHK000000000	Hungatella sp 202_4	Hungatella sp	ABMPRH_202_4	SAMN14273787	genus	genus	Placement	taxonomic classification fully defined by topology	202_4_d__Bacteria;p__Firmicutes_A;c__Clostridia;o__Lachnospirales;f__Lachnospiraceae;g__Hungatella_A;s__	0.63	85.33	15.257	13.9682	4.74108	4.0596	12.8638	3.65709	0	0	0	2.11364	3.30211	9.03935	25.1475	14.7572	2.74075	30.0311	17.2585	15.0472
203_1	203_1	Metaba2Co-AssemblyBins.355.fasta	JAAWBS000000000	Hungatella sp 203_1	Hungatella sp	ABMPRH_203_1	SAMN14273788	Genus	genus	Placement	taxonomic classification fully defined by topology	203_1_d__Bacteria;p__Firmicutes_A;c__Clostridia;o__Lachnospirales;f__Lachnospiraceae;g__Hungatella_A;s__	1.9	92.82	12.0832	5.10965	0	0	0	0	0	0	0	0	0	0	2.73185	3.63942	2.96879	15.297	4.03193	17.6603
204_1	204_1	SL341403bin.5.fasta	JAAWRF000000000	Hungatella sp 204_1_1	Hungatella sp	ABMPRH_204_1_1	SAMN14273789	genus	genus	Placement	taxonomic classification fully defined by topology	204_1_d__Bacteria;p__Firmicutes_A;c__Clostridia;o__Lachnospirales;f__Lachnospiraceae;g__Hungatella_A;s__	1.27	97.43	7.60057	6.79714	4.56105	2.08294	11.914	4.87337	0	0	0	0	3.58714	5.78393	0	0	6.86373	0	0	18.5551
204_2	204_1	SL341401bin.54.fasta	JAAWTJ000000000	Hungatella sp 204_1_2	Hungatella sp	ABMPRH_204_1_2	SAMN14273790	Genus	genus	Placement	taxonomic classification fully defined by topology	204_2_d__Bacteria;p__Firmicutes_A;c__Clostridia;o__Lachnospirales;f__Lachnospiraceae;g__Hungatella_A;s__	0.63	97.55	13.6298	24.2999	15.9171	4.90786	31.1986	13.597	5.42665	7.6088	8.44963	9.47127	16.1474	29.9266	3.11723	2.23074	3.59753	0	2.42145	7.8549
204_3	204_1	SL341415bin.47.fasta	JAAWJD000000000	Hungatella sp 204_1_3	Hungatella sp	ABMPRH_204_1_3	SAMN14273791	genus	genus	Placement	taxonomic classification fully defined by topology	204_3_d__Bacteria;p__Firmicutes_A;c__Clostridia;o__Lachnospirales;f__Lachnospiraceae;g__Hungatella_A;s__	1.27	97.45	23.6451	11.1157	14.122	3.38035	18.4246	7.14369	0	0	0	0	3.68473	5.98993	0	0	0	0	0	5.77229
205_1	205_1	Metaba2Co-AssemblyBins.133.fasta	JAAWEB000000000	Lachnospiraceae bacterium 205_1	Lachnospiraceae bacterium	ABMPRH_205_1	SAMN14273792	Family	family	Placement	taxonomic novelty determined using RED	205_1_d__Bacteria;p__Firmicutes_A;c__Clostridia;o__Lachnospirales;f__Lachnospiraceae;g__;s__	1.68	98.8	223.378	2.94696	43.5922	19.3685	0	0	0	0	0	0	0	0	22.0605	3.29108	49.4391	2.68714	0	18.6445
206_1	206_1	SL341415bin.196.fasta	JAAWJJ000000000	Eubacterium sp. 206_1	Eubacterium sp.	ABMPRH_206_1	SAMN14273793	genus	genus	Placement	taxonomic novelty determined using RED	206_1_d__Bacteria;p__Firmicutes_A;c__Clostridia;o__Lachnospirales;f__Lachnospiraceae;g__Eubacterium_C;s__	0.96	97.13	24.3439	9.99358	11.2703	15.7644	27.8826	2.1876	0	0	0	0	0	0	0	0	0	0	0	0
207_1	207_1	SL341404bin.202.fasta	JAAWQI000000000	Dorea sp 207_1	Dorea sp	ABMPRH_207_1	SAMN14273794	genus	genus	Placement	taxonomic classification fully defined by topology	207_1_d__Bacteria;p__Firmicutes_A;c__Clostridia;o__Lachnospirales;f__Lachnospiraceae;g__Dorea;s__	1.75	84.56	9.58216	10.0356	17.105	0	0	0	0	0	0	0	0	0	8.35263	17.0171	10.6717	9.54441	8.66663	4.86154
207_2	207_2	Metaba2Co-AssemblyBins.129.fasta	JAAWEE000000000	Dorea sp 207_2	Dorea sp	ABMPRH_207_2	SAMN14273795	genus	genus	Placement	taxonomic classification fully defined by topology	207_2_d__Bacteria;p__Firmicutes_A;c__Clostridia;o__Lachnospirales;f__Lachnospiraceae;g__Dorea;s__	0.39	88.21	2.83862	7.67624	52.4787	0	0	0	6.64783	58.5502	9.28821	23.0602	21.8154	26.0065	0	0	0	0	0	0
207_3	207_3	SL341403bin.3.fasta	JAAWRJ000000000	Dorea sp 207_3_1	Dorea sp	ABMPRH_207_3_1	SAMN14273796	genus	genus	Placement	taxonomic classification fully defined by topology	207_3_d__Bacteria;p__Firmicutes_A;c__Clostridia;o__Lachnospirales;f__Lachnospiraceae;g__Dorea;s__	2.14	89.46	4.05952	24.2582	7.584	66.6862	3.88689	5.13172	13.0698	40.1418	8.31551	5.11623	9.72445	13.1949	15.839	6.19492	2.22216	2.85649	9.79846	21.7381
207_4	207_3	SL341417bin.79.fasta	JAAWGG000000000	Dorea sp 207_3_2	Dorea sp	ABMPRH_207_3_2	SAMN14273797	genus	genus	Placement	taxonomic classification fully defined by topology	207_4_d__Bacteria;p__Firmicutes_A;c__Clostridia;o__Lachnospirales;f__Lachnospiraceae;g__Dorea;s__	0.97	92.66	8.3358	43.6979	19.0342	112.972	5.74338	4.82048	23.5701	30.5797	13.4846	5.35805	9.72423	11.739	20.0368	10.1082	3.6956	5.85657	10.4584	17.1541
208_1	208_1	SL341401bin.86.fasta	JAAWTC000000000	Dorea sp 208_1	Dorea sp	ABMPRH_208_1	SAMN14273798	genus	genus	Placement	taxonomic classification fully defined by topology	208_1_d__Bacteria;p__Firmicutes_A;c__Clostridia;o__Lachnospirales;f__Lachnospiraceae;g__Dorea;s__	1.66	91.89	50.4201	36.6294	10.9005	32.8438	235.458	28.959	0	2.57734	2.51051	3.32312	3.32626	7.4682	38.1804	37.3718	4.47649	26.5879	79.0254	43.5868
208_2	208_2	SL341410bin.45.fasta	JAAWNC000000000	Dorea sp 208_2_1	Dorea sp	ABMPRH_208_2_1	SAMN14273799	genus	genus	Placement	taxonomic classification fully defined by topology	208_2_d__Bacteria;p__Firmicutes_A;c__Clostridia;o__Lachnospirales;f__Lachnospiraceae;g__Dorea;s__	2.14	90.07	54.5614	91.5402	72.3685	15.4762	16.4731	0	8.95468	12.3003	14.1372	27.5776	13.5422	38.9891	4.83549	12.2825	0	14.2322	6.02458	2.29244
208_3	208_2	SL341416bin.21.fasta	JAAWIA000000000	Dorea sp 208_2_2	Dorea sp	ABMPRH_208_2_2	SAMN14273800	genus	genus	Placement	taxonomic classification fully defined by topology	208_3_d__Bacteria;p__Firmicutes_A;c__Clostridia;o__Lachnospirales;f__Lachnospiraceae;g__Dorea;s__	0	66.14	96.3223	172.857	23.6083	7.05276	8.89018	0	4.51123	5.10614	4.8254	9.01927	8.34365	14.8589	4.84962	17.8109	0	22.8541	3.33751	0
209_1	209_1	SL341404bin.84.fasta	JAAWPL000000000	Dorea sp 209_1	Dorea sp	ABMPRH_209_1	SAMN14273801	genus	genus	Placement	taxonomic classification fully defined by topology	209_1_d__Bacteria;p__Firmicutes_A;c__Clostridia;o__Lachnospirales;f__Lachnospiraceae;g__Dorea;s__	2.19	95.98	0	26.9564	66.9577	17.9525	3.10197	3.78217	0	0	0	0	0	0	0	0	0	0	0	0
209_2	209_2	SL341417bin.245.fasta	JAAWGL000000000	Dorea sp 209_2	Dorea sp	ABMPRH_209_2	SAMN14273802	genus	genus	Placement	taxonomic classification fully defined by topology	209_2_d__Bacteria;p__Firmicutes_A;c__Clostridia;o__Lachnospirales;f__Lachnospiraceae;g__Dorea;s__	1.75	93.86	3.78095	104.48	4.51061	4.26441	0	0	6.27888	2.86486	0	11.6338	26.7151	21.1815	0	0	0	0	0	0
21_1	21_1	SL341411bin.150.fasta	JAAWMJ000000000	Acholeplasmatales bacterium 21_1_1	Acholeplasmatales bacterium	ABMPRH_21_1_1	SAMN14273803	order	genus	Placement	taxonomic novelty determined using RED	21_1_d__Bacteria;p__Firmicutes;c__Bacilli;o__Acholeplasmatales;f__CAG-307;g__UBA7004;s__	1.44	98.67	32.9116	8.9729	55.3569	0	0	7.653	0	0	0	0	0	0	17.1953	40.2355	42.9033	0	0	34.2932
21_2	21_1	SL341401bin.128.fasta	JAAWTS000000000	Acholeplasmatales bacterium 21_1_2	Acholeplasmatales bacterium	ABMPRH_21_1_2	SAMN14273804	order	genus	Placement	taxonomic novelty determined using RED	21_2_d__Bacteria;p__Firmicutes;c__Bacilli;o__Acholeplasmatales;f__CAG-307;g__UBA7004;s__	0.11	98.67	156.702	43.0831	262.751	7.73514	8.22013	27.8047	2.14525	0	0	7.41491	3.4063	9.27153	14.1132	16.2382	15.2067	2.06779	3.48949	13.9372
210_1	210_1	SL341414bin.86.fasta	JAAWJW000000000	Dorea sp 210_1	Dorea sp	ABMPRH_210_1	SAMN14273805	genus	species	ANI/Placement	topological placement and ANI have congruent species assignments	210_1_d__Bacteria;p__Firmicutes_A;c__Clostridia;o__Lachnospirales;f__Lachnospiraceae;g__Dorea;s__GCF_000403455.2	1.07	97.42	137.632	7.86813	61.6267	42.3292	7.86071	7.36744	45.6754	88.1878	84.9769	89.6202	107.82	221.245	6.26599	4.92663	5.05572	3.24307	2.06397	0
210_2	210_2	SL341402bin.10.fasta	JAAWTA000000000	Dorea sp 210_2_1	Dorea sp	ABMPRH_210_2_1	SAMN14273806	genus	genus	Placement	taxonomic classification fully defined by topology	210_2_d__Bacteria;p__Firmicutes_A;c__Clostridia;o__Lachnospirales;f__Lachnospiraceae;g__Dorea;s__	1.27	86.85	18.7785	0	4.11005	0	0	0	0	3.16298	10.7672	5.07227	5.91552	20.8074	7.39803	11.5972	0	2.2754	0	0
210_3	210_2	SL341407bin.36.fasta	JAAWOW000000000	Dorea sp 210_2_2	Dorea sp	ABMPRH_210_2_2	SAMN14273807	genus	genus	Placement	taxonomic classification fully defined by topology	210_3_d__Bacteria;p__Firmicutes_A;c__Clostridia;o__Lachnospirales;f__Lachnospiraceae;g__Dorea;s__	2.05	70.79	7.05365	3.61294	2.81164	0	0	0	0	0	3.7094	0	2.79221	9.68947	8.00465	5.67823	0	0	0	0
211_1	211_1	SL341410bin.86.fasta	JAAWMW000000000	Dorea sp 211_1	Dorea sp	ABMPRH_211_1	SAMN14273808	genus	genus	Placement	taxonomic classification fully defined by topology	211_1_d__Bacteria;p__Firmicutes_A;c__Clostridia;o__Lachnospirales;f__Lachnospiraceae;g__Dorea;s__	0.68	97.08	16.7299	15.1331	8.11199	8.39757	14.8873	0	19.2166	48.4115	39.5548	30.0798	34.5524	77.1365	5.75566	20.8138	0	14.5486	5.6121	0
212_1	212_1	Metaba2Co-AssemblyBins.643.fasta	JAAVXX000000000	Lachnospiraceae bacterium 212_1	Lachnospiraceae bacterium	ABMPRH_212_1	SAMN14273809	Family	genus	Placement	taxonomic novelty determined using RED	212_1_d__Bacteria;p__Firmicutes_A;c__Clostridia;o__Lachnospirales;f__Lachnospiraceae;g__UBA7160;s__	0.02	93.67	0	0	2.23087	6.01878	21.0783	4.26397	0	0	0	0	0	0	0	0	2.84707	0	2.20171	2.10056
213_1	213_1	SL341403bin.55.fasta	JAAWRD000000000	Dorea sp 213_1	Dorea sp	ABMPRH_213_1	SAMN14273810	genus	genus	Placement	taxonomic classification fully defined by topology	213_1_d__Bacteria;p__Firmicutes_A;c__Clostridia;o__Lachnospirales;f__Lachnospiraceae;g__Dorea;s__	1.19	90.35	4.39213	4.25726	4.84383	2.79139	10.3012	4.15326	0	0	0	0	0	2.78187	13.8451	6.17267	3.93198	2.35597	7.1516	30.3325
214_1	214_1	SL341419bin.56.fasta	JAAWFC000000000	Dorea sp 214_1_1	Dorea sp	ABMPRH_214_1_1	SAMN14273811	genus	genus	Placement	taxonomic classification fully defined by topology	214_1_d__Bacteria;p__Firmicutes_A;c__Clostridia;o__Lachnospirales;f__Lachnospiraceae;g__Dorea;s__	1.17	98.25	2.08137	2.50664	4.21181	0	0	2.06673	12.4231	0	32.5141	39.1808	80.396	231.526	91.5405	16.8948	0	9.28956	64.4607	2.75355
214_2	214_1	SL341409bin.80.fasta	JAAWNL000000000	Dorea sp 214_1_2	Dorea sp	ABMPRH_214_1_2	SAMN14273812	genus	genus	Placement	taxonomic classification fully defined by topology	214_2_d__Bacteria;p__Firmicutes_A;c__Clostridia;o__Lachnospirales;f__Lachnospiraceae;g__Dorea;s__	1.46	95.7	2.54576	9.72179	8.92461	2.44217	0	4.53061	24.5436	3.87436	69.8056	82.8691	143.597	444.133	51.3797	9.02124	2.75359	5.22793	36.1744	12.3782
215_1	215_1	Metaba2Co-AssemblyBins.360.fasta	JAAWBR000000000	Dorea sp 215_1	Dorea sp	ABMPRH_215_1	SAMN14273813	genus	species	ANI/Placement	topological placement and ANI have congruent species assignments	215_1_d__Bacteria;p__Firmicutes_A;c__Clostridia;o__Lachnospirales;f__Lachnospiraceae;g__Dorea;s__GCF_000403475.2	0	79.96	0	0	2.43975	4.7863	0	15.0128	0	0	0	0	0	0	0	0	0	0	2.37184	5.39472
215_2	215_2	SL341411bin.22.fasta	JAAWME000000000	Dorea sp 215_2	Dorea sp	ABMPRH_215_2	SAMN14273814	genus	genus	Placement	taxonomic classification fully defined by topology	215_2_d__Bacteria;p__Firmicutes_A;c__Clostridia;o__Lachnospirales;f__Lachnospiraceae;g__Dorea;s__	0	93.67	2.71066	2.53112	0	0	4.57042	0	0	0	0	0	0	0	12.7503	30.6058	7.23747	62.1501	0	12.9793
216_1	216_1	Metaba2Co-AssemblyBins.607-refined.fasta	JAAVYH000000000	Dorea sp 216_1	Dorea sp	ABMPRH_216_1	SAMN14273815	genus	genus	Placement	taxonomic classification fully defined by topology	216_1_d__Bacteria;p__Firmicutes_A;c__Clostridia;o__Lachnospirales;f__Lachnospiraceae;g__Dorea;s__	2.53	93.29	0	0	0	0	0	0	0	0	0	0	0	3.85467	0	18.364	0	2.78138	0	0
217_1	217_1	Metaba2Co-AssemblyBins.276.fasta	JAAWCM000000000	Dorea sp 217_1	Dorea sp	ABMPRH_217_1	SAMN14273816	genus	genus	Placement	taxonomic classification fully defined by topology	217_1_d__Bacteria;p__Firmicutes_A;c__Clostridia;o__Lachnospirales;f__Lachnospiraceae;g__Dorea;s__	1.66	84.55	0	0	0	0	0	0	0	0	0	0	0	0	4.02943	10.4706	0	3.16155	0	0
217_2	217_2	Metaba2Co-AssemblyBins.234.fasta	JAAWCX000000000	Dorea sp 217_2	Dorea sp	ABMPRH_217_2	SAMN14273817	genus	genus	Placement	taxonomic classification fully defined by topology	217_2_d__Bacteria;p__Firmicutes_A;c__Clostridia;o__Lachnospirales;f__Lachnospiraceae;g__Dorea;s__	1.75	80.97	3.18825	0	7.90474	2.47531	14.1212	0	0	0	0	0	0	0	0	0	0	0	0	0
218_1	218_1	SL341407bin.88.fasta	JAAWOO000000000	Lachnospiraceae bacterium 218_1_1	Lachnospiraceae bacterium	ABMPRH_218_1_1	SAMN14273818	Family	genus	Placement	taxonomic classification fully defined by topology	218_1_d__Bacteria;p__Firmicutes_A;c__Clostridia;o__Lachnospirales;f__Lachnospiraceae;g__CAG-65;s__	2.27	93.97	7.92137	0	96.5765	8.55917	0	9.9161	0	0	0	0	0	2.62236	16.1139	0	33.0266	2.94365	2.86948	0
218_2	218_1	SL341401bin.119.fasta	JAAWTW000000000	Lachnospiraceae bacterium 218_1_2	Lachnospiraceae bacterium	ABMPRH_218_1_2	SAMN14273819	Family	genus	Placement	taxonomic classification fully defined by topology	218_2_d__Bacteria;p__Firmicutes_A;c__Clostridia;o__Lachnospirales;f__Lachnospiraceae;g__CAG-65;s__	3.71	98.28	3.9391	0	41.3544	4.41917	0	21.0579	0	0	0	0	0	0	7.07887	0	13.9757	0	0	0
219_1	219_1	SL341410bin.137.fasta	JAAWNG000000000	Dorea sp. 219_1	Dorea sp.	ABMPRH_219_1	SAMN14273820	genus	genus	Placement	taxonomic classification fully defined by topology	219_1_d__Bacteria;p__Firmicutes_A;c__Clostridia;o__Lachnospirales;f__Lachnospiraceae;g__Dorea;s__	0.58	98.49	2.45542	2.27215	7.20624	3.1815	3.35168	3.56454	42.8556	23.1751	13.1724	88.2047	28.4951	29.5239	0	13.586	2.12001	3.45344	6.40438	13.3673
22_1	22_1	SL341410bin.25.fasta	JAAWNF000000000	Bacilli bacterium 22_1	Bacilli bacterium	ABMPRH_22_1	SAMN14273821	class	genus	Placement	taxonomic novelty determined using RED	22_1_d__Bacteria;p__Firmicutes;c__Bacilli;o__RF39;f__UBA660;g__UBA5026;s__	4.49	93.82	0	2.33894	9.57445	7.90992	0	0	5.66312	0	0	0	17.0281	0	0	0	0	0	0	0
22_2	22_2	Metaba2Co-AssemblyBins.284.fasta	JAAWCI000000000	Bacilli bacterium 22_2	Bacilli bacterium	ABMPRH_22_2	SAMN14273822	class	genus	Placement	taxonomic novelty determined using RED	22_2_d__Bacteria;p__Firmicutes;c__Bacilli;o__RF39;f__UBA660;g__UBA5026;s__	1.75	59.63	4.21895	5.3059	0	0	0	0	0	0	0	0	0	0	3.19962	5.33073	0	3.0758	0	0
220_1	220_1	SL341412bin.76.fasta	JAAWKS000000000	Dorea sp 220_1	Dorea sp	ABMPRH_220_1	SAMN14273823	genus	genus	Placement	taxonomic classification fully defined by topology	220_1_d__Bacteria;p__Firmicutes_A;c__Clostridia;o__Lachnospirales;f__Lachnospiraceae;g__Dorea;s__	4.35	93.42	8.52405	5.90258	4.15185	2.95068	293.543	0	0	0	2.2455	0	2.25846	3.38411	8.93336	2.90683	0	2.76646	3.11968	6.00437
220_2	220_2	SL341408bin.99.fasta	JAAWNW000000000	Dorea sp 220_2_1	Dorea sp	ABMPRH_220_2_1	SAMN14273824	genus	genus	Placement	taxonomic classification fully defined by topology	220_2_d__Bacteria;p__Firmicutes_A;c__Clostridia;o__Lachnospirales;f__Lachnospiraceae;g__Dorea;s__	1.87	91.62	12.2496	6.38339	57.3021	30.4664	48.9108	7.46878	7.7933	4.85421	4.42333	6.68187	9.89429	14.3826	4.98918	9.5202	0	5.14708	3.83702	0
220_3	220_2	SL341416bin.118.fasta	JAAWIN000000000	Dorea sp 220_2_2	Dorea sp	ABMPRH_220_2_2	SAMN14273825	genus	genus	Placement	taxonomic classification fully defined by topology	220_3_d__Bacteria;p__Firmicutes_A;c__Clostridia;o__Lachnospirales;f__Lachnospiraceae;g__Dorea;s__	3.2	92.2	7.42916	8.10879	9.33614	4.63825	13.1774	2.68546	3.06269	3.77912	2.01622	3.05397	4.64596	7.00586	12.5217	26.6383	3.58598	36.0763	13.9699	20.2593
220_4	220_3	Metaba2Co-AssemblyBins.223.fasta	JAAWDA000000000	Dorea sp 220_3	Dorea sp	ABMPRH_220_3	SAMN14273826	genus	genus	Placement	taxonomic classification fully defined by topology	220_4_d__Bacteria;p__Firmicutes_A;c__Clostridia;o__Lachnospirales;f__Lachnospiraceae;g__Dorea;s__	2.63	85.65	0	4.26544	0	2.31444	3.26441	0	0	0	0	0	0	0	10.9604	0	7.63248	0	0	5.51529
221_0	221_0	Metaba2Co-AssemblyBins.98-refine.fasta	JAAVXK000000000	Lachnospiraceae bacterium 221_0	Lachnospiraceae bacterium	ABMPRH_221_0	SAMN14273827	Family	genus	Placement	taxonomic classification fully defined by topology	221_0_d__Bacteria;p__Firmicutes_A;c__Clostridia;o__Lachnospirales;f__Lachnospiraceae;g__V9D3004;s__	0	90.43	0	0	0	0	0	0	0	0	0	0	0	0	11.6229	0	0	0	0	0
222_1	222_1	SL341404bin.176.fasta	JAAWQL000000000	Ruminococcus sp 222_1	Ruminococcus sp	ABMPRH_222_1	SAMN14273828	genus	genus	Placement	taxonomic classification fully defined by topology	222_1_d__Bacteria;p__Firmicutes_A;c__Clostridia;o__Lachnospirales;f__Lachnospiraceae;g__Ruminococcus_B;s__	1.27	91.77	2.72515	389.717	33.1545	402.06	10.2411	0	0	0	0	0	0	2.70975	2.36288	2.1942	0	0	0	3.11968
223_1	223_1	SL341419bin.145.fasta	JAAWFK000000000	Ruminococcus sp 223_1_1	Ruminococcus sp	ABMPRH_223_1_1	SAMN14273829	genus	species	ANI/Placement	topological placement and ANI have congruent species assignments	223_1_d__Bacteria;p__Firmicutes_A;c__Clostridia;o__Lachnospirales;f__Lachnospiraceae;g__Ruminococcus_B;s__GCF_000364245.1	1.07	71.25	2.3745	4.33698	2.20358	0	3.21461	0	0	0	0	0	2.23723	4.18156	21.0912	10.6056	0	6.42325	40.2097	17.5683
223_2	223_1	SL341411bin.108.fasta	JAAWMU000000000	Ruminococcus sp 223_1_2	Ruminococcus sp	ABMPRH_223_1_2	SAMN14273830	genus	species	ANI/Placement	topological placement and ANI have congruent species assignments	223_2_d__Bacteria;p__Firmicutes_A;c__Clostridia;o__Lachnospirales;f__Lachnospiraceae;g__Ruminococcus_B;s__GCF_000364245.1	0	68.16	0	4.03415	0	0	2.62199	0	0	0	0	0	0	2.87913	35.9379	10.4122	0	6.68456	22.3412	6.86396
223_3	223_1	SL341401bin.50.fasta	JAAWTK000000000	Ruminococcus sp 223_1_3	Ruminococcus sp	ABMPRH_223_1_3	SAMN14273831	genus	species	ANI/Placement	topological placement and ANI have congruent species assignments	223_3_d__Bacteria;p__Firmicutes_A;c__Clostridia;o__Lachnospirales;f__Lachnospiraceae;g__Ruminococcus_B;s__GCF_000364245.1	1.01	84.52	14.7073	34.5566	12.2211	7.21284	12.4291	13.0319	2.78822	3.19484	3.62497	4.51264	7.09482	12.9555	14.9392	8.14704	0	10.9473	12.5671	10.3953
223_4	223_1	SL341402bin.145.fasta	JAAWSX000000000	Ruminococcus sp 223_1_4	Ruminococcus sp	ABMPRH_223_1_4	SAMN14273832	genus	species	ANI/Placement	topological placement and ANI have congruent species assignments	223_4_d__Bacteria;p__Firmicutes_A;c__Clostridia;o__Lachnospirales;f__Lachnospiraceae;g__Ruminococcus_B;s__GCF_000364245.1	0	70.99	7.24087	24.3709	10.1703	2.2481	14.0327	3.73589	3.88745	5.13112	6.29338	7.86987	11.4433	22.1028	7.60905	2.37904	0	0	7.40207	2.65579
223_5	223_2	SL341411bin.27.fasta	JAAWLX000000000	Ruminococcus sp 223_2	Ruminococcus sp	ABMPRH_223_2	SAMN14273833	genus	species	ANI/Placement	topological placement and ANI have congruent species assignments	223_5_d__Bacteria;p__Firmicutes_A;c__Clostridia;o__Lachnospirales;f__Lachnospiraceae;g__Ruminococcus_B;s__GCF_000403295.1	0.41	81.03	192.12	105.552	93.6974	11.55	796.961	0	2.26972	2.4039	4.03971	3.57502	6.38295	12.9453	19.8022	53.8054	2.57806	29.3735	16.9814	15.0708
223_6	223_3	SL341418bin.102.fasta	JAAWGC000000000	Ruminococcus sp 223_3_1	Ruminococcus sp	ABMPRH_223_3_1	SAMN14273834	genus	genus	Placement	taxonomic classification fully defined by topology	223_6_d__Bacteria;p__Firmicutes_A;c__Clostridia;o__Lachnospirales;f__Lachnospiraceae;g__Ruminococcus_B;s__	1.36	89.48	38.4986	41.8481	60.5692	9.90131	198.701	3.20888	30.7361	36.2064	39.796	52.4497	83.3086	149.956	100.839	18.9993	32.4966	70.577	75.0459	59.3341
223_7	223_3	SL341407bin.50.fasta	JAAWOT000000000	Ruminococcus sp 223_3_2	Ruminococcus sp	ABMPRH_223_3_2	SAMN14273835	genus	genus	Placement	taxonomic classification fully defined by topology	223_7_d__Bacteria;p__Firmicutes_A;c__Clostridia;o__Lachnospirales;f__Lachnospiraceae;g__Ruminococcus_B;s__	0.78	69.94	11.5555	12.1515	20.9181	2.81859	135.285	0	10.6097	11.5464	12.0767	16.5777	30.3959	52.5459	87.8199	5.65701	12.8648	23.0581	26.6686	39.1194
224_1	224_1	SL341419bin.45.fasta	JAAWFE000000000	Ruminococcus sp 224_1	Ruminococcus sp	ABMPRH_224_1	SAMN14273836	genus	genus	Placement	taxonomic classification fully defined by topology	224_1_d__Bacteria;p__Firmicutes_A;c__Clostridia;o__Lachnospirales;f__Lachnospiraceae;g__Ruminococcus_B;s__	1.46	93.71	0	3.90264	0	0	0	0	0	0	0	0	0	0	222.783	41.7472	6.65288	55.689	40.2084	3.74306
225_1	225_1	SL341416bin.24.fasta	JAAWHT000000000	Ruminococcus sp 225_1	Ruminococcus sp	ABMPRH_225_1	SAMN14273837	genus	genus	Placement	taxonomic classification fully defined by topology	225_1_d__Bacteria;p__Firmicutes_A;c__Clostridia;o__Lachnospirales;f__Lachnospiraceae;g__Ruminococcus_B;s__	0.19	89.47	2.09313	4.9131	5.66175	3.13209	78.5985	0	0	0	0	0	0	0	4.01759	15.2268	0	42.9105	5.94264	2.65359
226_0	226_0	Metaba2Co-AssemblyBins.590.fasta	JAAVYO000000000	Lachnospiraceae bacterium 226_0	Lachnospiraceae bacterium	ABMPRH_226_0	SAMN14273838	Family	genus	Placement	taxonomic novelty determined using RED	226_0_d__Bacteria;p__Firmicutes_A;c__Clostridia;o__Lachnospirales;f__Lachnospiraceae;g__GCA-900066575;s__	0.32	88.01	0	2.28491	2.35059	0	0	0	0	0	0	0	0	0	0	2.49256	0	0	0	0
227_1	227_1	SL341416bin.55.fasta	JAAWHM000000000	Butyricicoccacea bacterium 227_1	Clostridiaceae bacterium	ABMPRH_227_1	SAMN14273839	Family	family	Placement	taxonomic classification fully defined by topology	227_1_d__Bacteria;p__Firmicutes_A;c__Clostridia;o__Oscillospirales;f__Butyricicoccaceae;g__;s__	0	96.53	0	3.87439	2.245	0	0	0	0	0	0	0	0	0	60.6625	45.8037	10.5942	73.7174	7.24176	44.0573
228_1	228_1	SL341403bin.86.fasta	JAAWQY000000000	Butyricicoccacea bacterium 228_1_1	Clostridiaceae bacterium	ABMPRH_228_1_1	SAMN14273840	Family	family	Placement	taxonomic classification fully defined by topology	228_1_d__Bacteria;p__Firmicutes_A;c__Clostridia;o__Oscillospirales;f__Butyricicoccaceae;g__;s__	0	97.87	8.65135	0	0	0	0	0	0	0	0	0	0	0	3.14885	0	0	10.0992	0	69.9811
228_2	228_1	SL341416bin.244.fasta	JAAWHS000000000	Butyricicoccacea bacterium 228_1_2	Clostridiaceae bacterium	ABMPRH_228_1_2	SAMN14273841	Family	family	Placement	taxonomic classification fully defined by topology	228_2_d__Bacteria;p__Firmicutes_A;c__Clostridia;o__Oscillospirales;f__Butyricicoccaceae;g__;s__	0.69	84.24	2.94217	0	4.91496	0	0	0	0	0	0	0	0	0	0	0	0	13.8116	0	11.304
229_1	229_1	SL341416bin.149.fasta	JAAWIJ000000000	Eubacterium sp 229_1_1	Eubacterium sp	ABMPRH_229_1_1	SAMN14273842	genus	genus	Placement	taxonomic novelty determined using RED	229_1_d__Bacteria;p__Firmicutes_A;c__Clostridia;o__Lachnospirales;f__Lachnospiraceae;g__Eubacterium_J;s__	1.33	95.37	0	0	0	0	0	0	0	0	0	0	0	0	5.76206	66.4698	6.08166	13.2805	4.16505	5.62984
229_2	229_1	Metaba2Co-AssemblyBins.432.fasta	JAAWAO000000000	Eubacterium sp 229_1_2	Eubacterium sp	ABMPRH_229_1_2	SAMN14273843	genus	genus	Placement	taxonomic novelty determined using RED	229_2_d__Bacteria;p__Firmicutes_A;c__Clostridia;o__Lachnospirales;f__Lachnospiraceae;g__Eubacterium_J;s__	1.14	92.54	0	0	0	0	0	0	0	0	0	0	0	0	3.05812	98.9616	3.57011	7.63697	6.06369	3.42954
23_0	23_0	Metaba2Co-AssemblyBins.425.fasta	JAAWAP000000000	Bacilli bacterium 23_0	Bacilli bacterium	ABMPRH_23_0	SAMN14273844	class	genus	Placement	taxonomic novelty determined using RED	23_0_d__Bacteria;p__Firmicutes;c__Bacilli;o__RF39;f__UBA660;g__UBA5026;s__	0	56.77	0	0	7.10343	0	0	0	0	0	0	0	0	0	0	0	0	0	0	0
230_1	230_1	SL341415bin.108.fasta	JAAWJT000000000	Eubacterium sp. 230_1	Eubacterium sp.	ABMPRH_230_1	SAMN14273845	genus	genus	Placement	taxonomic novelty determined using RED	230_1_d__Bacteria;p__Firmicutes_A;c__Clostridia;o__Lachnospirales;f__Lachnospiraceae;g__Eubacterium_J;s__	1.82	97.59	88.5788	842.36	652.955	65.3154	11.4882	7.6236	4.09929	8.54005	2.92887	2.21674	5.49492	8.84897	4.42402	9.45994	3.53677	6.57764	2.40901	7.18153
231_1	231_1	SL341401bin.83.fasta	JAAWTD000000000	Eubacterium sp. 231_1	Eubacterium sp.	ABMPRH_231_1	SAMN14273846	genus	genus	Placement	taxonomic novelty determined using RED	231_1_d__Bacteria;p__Firmicutes_A;c__Clostridia;o__Lachnospirales;f__Lachnospiraceae;g__Eubacterium_J;s__	1.65	93.96	3.37442	3.83807	3.86355	0	0	25.6067	0	0	0	0	2.06347	2.62629	17.4916	6.69918	245.405	3.93727	4.46196	2.50004
232_1	232_1	SL341416bin.215.fasta	JAAWHZ000000000	Eubacterium sp. 232_1	Eubacterium sp.	ABMPRH_232_1	SAMN14273847	genus	genus	Placement	taxonomic novelty determined using RED	232_1_d__Bacteria;p__Firmicutes_A;c__Clostridia;o__Lachnospirales;f__Lachnospiraceae;g__Eubacterium_J;s__	1.15	92.89	3.96988	5.30421	4.7289	0	0	0	0	0	0	0	0	2.03925	0	4.02962	0	58.725	6.49807	0
233_1	233_1	SL341411bin.98.fasta	JAAWLL000000000	Eubacterium sp. 233_1	Eubacterium sp.	ABMPRH_233_1	SAMN14273848	genus	genus	Placement	taxonomic novelty determined using RED	233_1_d__Bacteria;p__Firmicutes_A;c__Clostridia;o__Lachnospirales;f__Lachnospiraceae;g__Eubacterium_J;s__	1.99	92.99	0	0	0	0	0	0	0	0	0	0	0	0	0	32.4767	0	0	0	0
234_1	234_1	SL341404bin.164.fasta	JAAWQN000000000	Lachnospiraceae bacterium 234_1	Lachnospiraceae bacterium	ABMPRH_234_1	SAMN14273849	Family	genus	Placement	taxonomic classification fully defined by topology	234_1_d__Bacteria;p__Firmicutes_A;c__Clostridia;o__Lachnospirales;f__Lachnospiraceae;g__14-2;s__	2.3	97.13	13.8258	10.2157	82.5719	4.68516	11.26	0	0	0	0	0	3.02574	4.25506	7.32346	4.78746	0	5.53934	3.42773	6.10711
235_1	235_1	SL341403bin.208.fasta	JAAWRT000000000	Lachnospiraceae bacterium 235_1	Lachnospiraceae bacterium	ABMPRH_235_1	SAMN14273850	Family	genus	Placement	taxonomic classification fully defined by topology	235_1_d__Bacteria;p__Firmicutes_A;c__Clostridia;o__Lachnospirales;f__Lachnospiraceae;g__14-2;s__	0.77	97.13	12.2026	5.33909	8.95388	5.21389	4.14983	3.92638	0	0	0	0	4.39613	8.11959	8.12794	3.91023	2.39419	5.27484	3.37634	29.8982
236_1	236_1	SL341403bin.199.fasta	JAAWRW000000000	Lachnospiraceae bacterium 236_1	Lachnospiraceae bacterium	ABMPRH_236_1	SAMN14273851	Family	genus	Placement	taxonomic classification fully defined by topology	236_1_d__Bacteria;p__Firmicutes_A;c__Clostridia;o__Lachnospirales;f__Lachnospiraceae;g__14-2;s__	0.87	98.85	22.543	9.39697	88.8299	26.5606	8.16053	0	0	2.53541	20.0105	11.7787	24.5603	111.073	134.733	112.543	10.842	52.7073	26.2172	87.0006
236_2	236_2	SL341415bin.139.fasta	JAAWJQ000000000	Lachnospiraceae bacterium 236_2_1	Lachnospiraceae bacterium	ABMPRH_236_2_1	SAMN14273852	Family	genus	Placement	taxonomic classification fully defined by topology	236_2_d__Bacteria;p__Firmicutes_A;c__Clostridia;o__Lachnospirales;f__Lachnospiraceae;g__14-2;s__	0.57	96.53	49.7984	94.8777	27.0232	0	0	2.42164	0	0	0	0	0	0	0	0	0	0	0	0
236_3	236_2	SL341401bin.44.fasta	JAAWTN000000000	Lachnospiraceae bacterium 236_2_2	Lachnospiraceae bacterium	ABMPRH_236_2_2	SAMN14273853	Family	genus	Placement	taxonomic classification fully defined by topology	236_3_d__Bacteria;p__Firmicutes_A;c__Clostridia;o__Lachnospirales;f__Lachnospiraceae;g__14-2;s__	0.57	94.58	2.94762	4.74801	0	0	0	22.8809	0	0	0	0	0	0	0	0	0	0	0	0
237_1	237_1	Metaba2Co-AssemblyBins.380.fasta	JAAWBG000000000	Lachnospiraceae bacterium 237_1	Lachnospiraceae bacterium	ABMPRH_237_1	SAMN14273854	Family	genus	Placement	taxonomic classification fully defined by topology	237_1_d__Bacteria;p__Firmicutes_A;c__Clostridia;o__Lachnospirales;f__Lachnospiraceae;g__14-2;s__	3.88	96.61	0	11.1452	11.766	0	0	0	0	0	0	0	0	0	0	0	0	0	0	0
238_1	238_1	SL341404bin.137.fasta	JAAWQQ000000000	Lachnospiraceae bacterium 238_1	Lachnospiraceae bacterium	ABMPRH_238_1	SAMN14273855	Family	genus	Placement	taxonomic classification fully defined by topology	238_1_d__Bacteria;p__Firmicutes_A;c__Clostridia;o__Lachnospirales;f__Lachnospiraceae;g__14-2;s__	0.57	96.01	0	4.74118	27.4427	0	0	2.69289	0	0	0	0	0	0	0	18.7229	68.4566	13.8644	0	2.34952
239_1	239_1	SL341416bin.201.fasta	JAAWIB000000000	Lachnospiraceae bacterium 239_1_1	Lachnospiraceae bacterium	ABMPRH_239_1_1	SAMN14273856	Family	species	ANI/Placement	topological placement and ANI have congruent species assignments	239_1_d__Bacteria;p__Firmicutes_A;c__Clostridia;o__Lachnospirales;f__Lachnospiraceae;g__14-2;s__GCF_000403315.2	1.34	94.06	487.357	16.0976	21.9813	3.76996	0	0	0	4.07709	4.20155	3.82459	5.76283	12.724	613.669	5.67546	16.4067	51.5971	19.4495	300.133
239_2	239_1	SL341419bin.43.fasta	JAAWFF000000000	Lachnospiraceae bacterium 239_1_2	Lachnospiraceae bacterium	ABMPRH_239_1_2	SAMN14273857	Family	species	ANI/Placement	topological placement and ANI have congruent species assignments	239_2_d__Bacteria;p__Firmicutes_A;c__Clostridia;o__Lachnospirales;f__Lachnospiraceae;g__14-2;s__GCF_000403315.2	2.49	93.39	199.051	2.50049	6.17811	0	0	0	0	0	0	0	0	0	238.519	0	6.03521	20.3483	26.5669	106.245
24_1	24_1	SL341402bin.146.fasta	JAAWSW000000000	Bacilli bacterium 24_1_1	Bacilli bacterium	ABMPRH_24_1_1	SAMN14273858	class	genus	Placement	taxonomic novelty determined using RED	24_1_d__Bacteria;p__Firmicutes;c__Bacilli;o__RF39;f__UBA660;g__CAG-822;s__	1.69	89.33	2.78155	0	4.38918	24.4238	4.16567	0	7.23455	2.91864	11.9444	12.4585	4.1308	15.1958	0	0	0	0	0	0
24_2	24_1	SL341412bin.57.fasta	JAAWKW000000000	Bacilli bacterium 24_1_2	Bacilli bacterium	ABMPRH_24_1_2	SAMN14273859	class	genus	Placement	taxonomic novelty determined using RED	24_2_d__Bacteria;p__Firmicutes;c__Bacilli;o__RF39;f__UBA660;g__CAG-822;s__	1.12	61.09	0	0	4.65517	6.81198	13.2157	0	2.94615	0	0	0	0	2.11442	0	0	0	0	0	0
24_3	24_2	SL341412bin.123-refine.fasta	JAAWLH000000000	Bacilli bacterium 24_2	Bacilli bacterium	ABMPRH_24_2	SAMN14273860	class	genus	Placement	taxonomic novelty determined using RED	24_3_d__Bacteria;p__Firmicutes;c__Bacilli;o__RF39;f__UBA660;g__CAG-822;s__	4.87	57.38	0	0	4.94335	3.28636	16.4734	0	0	0	0	0	0	0	0	0	0	0	0	0
240_1	240_1	SL341411bin.53.fasta	JAAWLS000000000	Lachnospiraceae bacterium 240_1	Lachnospiraceae bacterium	ABMPRH_240_1	SAMN14273861	Family	genus	Placement	taxonomic classification fully defined by topology	240_1_d__Bacteria;p__Firmicutes_A;c__Clostridia;o__Lachnospirales;f__Lachnospiraceae;g__14-2;s__	1.8	68.16	0	0	0	0	0	0	0	0	0	0	0	0	2.26979	11.9735	0	4.28866	0	2.30748
241_1	241_1	SL341411bin.229.fasta	JAAWMD000000000	Lachnospiraceae bacterium 241_1	Lachnospiraceae bacterium	ABMPRH_241_1	SAMN14273862	Family	genus	Placement	taxonomic classification fully defined by topology	241_1_d__Bacteria;p__Firmicutes_A;c__Clostridia;o__Lachnospirales;f__Lachnospiraceae;g__14-2;s__	8.73	93.3	2.92247	3.61304	2.16213	0	4.31171	0	0	0	0	0	0	2.10777	3.04871	23.4804	0	0	0	2.15804
241_2	241_2	SL341420bin.110.fasta	JAAWET000000000	Lachnospiraceae bacterium 241_2_1	Lachnospiraceae bacterium	ABMPRH_241_2_1	SAMN14273863	Family	genus	Placement	taxonomic classification fully defined by topology	241_2_d__Bacteria;p__Firmicutes_A;c__Clostridia;o__Lachnospirales;f__Lachnospiraceae;g__14-2;s__	0.77	97.99	2.66209	39.3876	6.40554	0	6.14478	2.80241	57.2553	55.0095	155.013	88.3641	66.1078	12.6519	5.41687	2.69335	2.68262	5.51172	0	2.35688
241_3	241_2	SL341417bin.116.fasta	JAAWHD000000000	Lachnospiraceae bacterium 241_2_2	Lachnospiraceae bacterium	ABMPRH_241_2_2	SAMN14273864	Family	genus	Placement	taxonomic classification fully defined by topology	241_3_d__Bacteria;p__Firmicutes_A;c__Clostridia;o__Lachnospirales;f__Lachnospiraceae;g__14-2;s__	0.77	97.22	0	154.388	4.13556	0	4.08558	2.04958	16.6052	14.5999	36.9801	20.9605	19.4708	3.38668	0	0	0	0	0	0
241_4	241_2	SL341412bin.90.fasta	JAAWKL000000000	Lachnospiraceae bacterium 241_2_3	Lachnospiraceae bacterium	ABMPRH_241_2_3	SAMN14273865	Family	genus	Placement	taxonomic classification fully defined by topology	241_4_d__Bacteria;p__Firmicutes_A;c__Clostridia;o__Lachnospirales;f__Lachnospiraceae;g__14-2;s__	1.92	57.56	0	34.1868	2.49884	0	11.0709	2.3716	17.6674	15.7596	39.6441	22.7856	20.8505	4.68521	0	0	0	0	0	0
242_0	242_0	Metaba2Co-AssemblyBins.659.fasta	JAAVXR000000000	Hespellia sp 242_0	Hespellia sp.	ABMPRH_242_0	SAMN14273866	genus	genus	Placement	taxonomic novelty determined using RED	242_0_d__Bacteria;p__Firmicutes_A;c__Clostridia;o__Lachnospirales;f__Lachnospiraceae;g__Hespellia;s__	0.58	91.58	0	0	0	0	2.58533	0	0	0	0	0	0	0	0	0	0	2.00189	2.28212	0
243_1	243_1	SL341404bin.60.fasta	JAAWPR000000000	Lachnospiraceae bacterium 243_1_1	Lachnospiraceae bacterium	ABMPRH_243_1_1	SAMN14273867	Family	genus	Placement	taxonomic novelty determined using RED	243_1_d__Bacteria;p__Firmicutes_A;c__Clostridia;o__Lachnospirales;f__Lachnospiraceae;g__;s__	1.58	98.73	49.5894	87.3164	72.6855	27.4945	6.52126	9.3612	0	0	0	0	2.8821	3.91771	60.5386	51.9667	6.56058	93.3177	21.9744	56.9857
243_2	243_1	SL341411bin.134.fasta	JAAWMP000000000	Lachnospiraceae bacterium 243_1_2	Lachnospiraceae bacterium	ABMPRH_243_1_2	SAMN14273868	Family	genus	Placement	taxonomic novelty determined using RED	243_2_d__Bacteria;p__Firmicutes_A;c__Clostridia;o__Lachnospirales;f__Lachnospiraceae;g__;s__	1.9	94.09	7.97637	20.9883	14.7879	6.44417	0	4.26787	0	0	0	0	0	0	165.66	118.895	4.63302	78.1814	14.4342	38.5455
243_3	243_1	SL341403bin.95.fasta	JAAWQW000000000	Lachnospiraceae bacterium 243_1_3	Lachnospiraceae bacterium	ABMPRH_243_1_3	SAMN14273869	Family	genus	Placement	taxonomic novelty determined using RED	243_3_d__Bacteria;p__Firmicutes_A;c__Clostridia;o__Lachnospirales;f__Lachnospiraceae;g__;s__	1.9	97.47	10.8098	47.037	23.1755	8.30415	2.63137	17.3452	0	0	0	0	0	0	42.935	66.9939	9.92498	233.999	54.8072	168.077
244_1	244_1	SL341419bin.122.fasta	JAAWFN000000000	Lachnospiraceae bacterium 244_1_1	Lachnospiraceae bacterium	ABMPRH_244_1_1	SAMN14273870	Family	genus	Placement	taxonomic novelty determined using RED	244_1_d__Bacteria;p__Firmicutes_A;c__Clostridia;o__Lachnospirales;f__Lachnospiraceae;g__;s__	1.9	97.85	8.60808	3.52901	4.39221	2.88298	36.4817	3.72395	2.37671	2.23653	5.0089	3.01472	9.60626	21.0907	10.7728	0	18.9622	0	12.6712	0
244_2	244_1	SL341412bin.30.fasta	JAAWLA000000000	Lachnospiraceae bacterium 244_1_2	Lachnospiraceae bacterium	ABMPRH_244_1_2	SAMN14273871	Family	genus	Placement	taxonomic novelty determined using RED	244_2_d__Bacteria;p__Firmicutes_A;c__Clostridia;o__Lachnospirales;f__Lachnospiraceae;g__;s__	1.9	98.1	24.031	10.7171	12.5141	7.09362	87.1439	9.80028	6.17843	6.9295	12.7663	8.48422	22.535	48.759	13.7747	4.3557	10.6955	5.18586	7.18532	9.56049
244_3	244_1	SL341407bin.236.fasta	JAAWPB000000000	Lachnospiraceae bacterium 244_1_3	Lachnospiraceae bacterium	ABMPRH_244_1_3	SAMN14273872	Family	genus	Placement	taxonomic novelty determined using RED	244_3_d__Bacteria;p__Firmicutes_A;c__Clostridia;o__Lachnospirales;f__Lachnospiraceae;g__;s__	1.9	95.59	9.61507	3.38141	4.73797	2.75509	41.5911	3.98999	2.36244	2.25203	5.46006	3.3072	10.2814	22.4819	26.579	0	8.2492	0	6.07259	0
245_1	245_1	SL341403bin.167.fasta	JAAWSB000000000	Lachnospiraceae bacterium 245_1_1	Lachnospiraceae bacterium	ABMPRH_245_1_1	SAMN14273873	Family	genus	Placement	taxonomic novelty determined using RED	245_1_d__Bacteria;p__Firmicutes_A;c__Clostridia;o__Lachnospirales;f__Lachnospiraceae;g__;s__	1.27	97.84	10.0872	14.0453	11.3021	4.59675	8.2195	2.62561	0	2.67296	0	0	2.96829	6.01465	16.4654	8.34915	2.84546	10.6954	11.4749	42.633
245_2	245_1	SL341417bin.197.fasta	JAAWGT000000000	Lachnospiraceae bacterium 245_1_2	Lachnospiraceae bacterium	ABMPRH_245_1_2	SAMN14273874	Family	genus	Placement	taxonomic novelty determined using RED	245_2_d__Bacteria;p__Firmicutes_A;c__Clostridia;o__Lachnospirales;f__Lachnospiraceae;g__;s__	0	56.07	4.72289	6.33394	6.08146	2.79262	6.78874	0	0	0	0	0	0	0	2.63025	0	0	0	2.22011	7.44962
246_1	246_1	Metaba2Co-AssemblyBins.582.fasta	JAAVYS000000000	Lachnospiraceae bacterium 246_1	Lachnospiraceae bacterium	ABMPRH_246_1	SAMN14273875	Family	genus	Placement	taxonomic classification fully defined by topology	246_1_d__Bacteria;p__Firmicutes_A;c__Clostridia;o__Lachnospirales;f__Lachnospiraceae;g__TF01-11;s__	1.35	97.97	30.3335	29.6238	7.18171	11.2878	11.3938	17.7557	0	0	0	0	0	0	2.12931	0	0	0	0	0
247_1	247_1	SL341417bin.181.fasta	JAAWGW000000000	Lachnospiraceae bacterium 247_1_1	Lachnospiraceae bacterium	ABMPRH_247_1_1	SAMN14273876	Family	genus	Placement	taxonomic novelty determined using RED	247_1_d__Bacteria;p__Firmicutes_A;c__Clostridia;o__Lachnospirales;f__Lachnospiraceae;g__CAG-303;s__	3.38	98.52	68.1478	44.3889	0	65.5283	27.0279	31.9726	0	0	0	0	0	0	8.17296	20.1616	17.0209	0	13.4001	20.1414
247_2	247_1	SL341419bin.27.fasta	JAAWFG000000000	Lachnospiraceae bacterium 247_1_2	Lachnospiraceae bacterium	ABMPRH_247_1_2	SAMN14273877	Family	genus	Placement	taxonomic novelty determined using RED	247_2_d__Bacteria;p__Firmicutes_A;c__Clostridia;o__Lachnospirales;f__Lachnospiraceae;g__CAG-303;s__	3.02	97.76	67.604	12.6633	0	23.2824	10.2175	96.5563	0	0	0	0	0	0	8.01664	57.8498	16.5592	5.70551	38.1805	19.3966
247_3	247_1	SL341407bin.118.fasta	JAAWPG000000000	Lachnospiraceae bacterium 247_1_3	Lachnospiraceae bacterium	ABMPRH_247_1_3	SAMN14273878	Family	genus	Placement	taxonomic novelty determined using RED	247_3_d__Bacteria;p__Firmicutes_A;c__Clostridia;o__Lachnospirales;f__Lachnospiraceae;g__CAG-303;s__	3.38	98.52	341.543	10.9975	0	21.0525	9.59104	28.2548	0	0	0	0	0	0	37.8322	17.9623	83.4966	0	12.1263	92.0057
248_1	248_1	SL341418bin.69.fasta	JAAWFU000000000	Lachnospiraceae bacterium 248_1	Lachnospiraceae bacterium	ABMPRH_248_1	SAMN14273879	Family	genus	Placement	taxonomic classification fully defined by topology	248_1_d__Bacteria;p__Firmicutes_A;c__Clostridia;o__Lachnospirales;f__Lachnospiraceae;g__TF01-11;s__	0.68	96.62	583.34	27.6608	487.11	0	0	2.14574	0	0	0	0	0	2.44473	36.4945	4.00284	291.904	0	2.12901	59.754
248_2	248_2	SL341419bin.106.fasta	JAAWFQ000000000	Lachnospiraceae bacterium 248_2	Lachnospiraceae bacterium	ABMPRH_248_2	SAMN14273880	Family	genus	Placement	taxonomic classification fully defined by topology	248_2_d__Bacteria;p__Firmicutes_A;c__Clostridia;o__Lachnospirales;f__Lachnospiraceae;g__TF01-11;s__	0.68	95.27	2.25368	0	0	0	5.43581	0	0	0	0	0	0	0	2.23331	0	0	2.40061	65.4008	0
248_3	248_3	SL341412bin.88.fasta	JAAWKM000000000	Lachnospiraceae bacterium 248_3	Lachnospiraceae bacterium	ABMPRH_248_3	SAMN14273881	Family	genus	Placement	taxonomic classification fully defined by topology	248_3_d__Bacteria;p__Firmicutes_A;c__Clostridia;o__Lachnospirales;f__Lachnospiraceae;g__TF01-11;s__	1.35	96.6	0	0	0	0	329.114	0	0	0	0	0	0	2.24305	0	0	0	0	2.77918	0
249_1	249_1	Metaba2Co-AssemblyBins.269.fasta	JAAWCP000000000	Lachnospiraceae bacterium 249_1_1	Lachnospiraceae bacterium	ABMPRH_249_1_1	SAMN14273882	Family	genus	Placement	taxonomic classification fully defined by topology	249_1_d__Bacteria;p__Firmicutes_A;c__Clostridia;o__Lachnospirales;f__Lachnospiraceae;g__TF01-11;s__	1.68	94.41	0	0	0	0	0	3.52617	0	0	0	0	0	0	2.22592	80.301	2.25031	316.402	2.04434	0
249_2	249_1	SL341418bin.108.fasta	JAAWGA000000000	Lachnospiraceae bacterium 249_1_2	Lachnospiraceae bacterium	ABMPRH_249_1_2	SAMN14273883	Family	genus	Placement	taxonomic classification fully defined by topology	249_2_d__Bacteria;p__Firmicutes_A;c__Clostridia;o__Lachnospirales;f__Lachnospiraceae;g__TF01-11;s__	0.67	96.64	6.44141	7.41732	17.6975	3.75031	0	2.49276	0	0	2.01839	0	2.08091	6.98552	5.71136	20.8748	19.0182	95.1462	2.36628	6.12666
25_1	25_1	Metaba2Co-AssemblyBins.639.fasta	JAAVXZ000000000	Clostridia bacterium 25_1	Clostridia bacterium	ABMPRH_25_1	SAMN14273884	class	family	Placement	taxonomic novelty determined using RED	25_1_d__Bacteria;p__Firmicutes_A;c__Clostridia;o__4C28d-15;f__UBA3700;g__;s__	0	91.63	0	0	0	0	0	0	0	0	0	0	0	0	0	0	0	28.01	10.1699	0
250_1	250_1	Metaba2Co-AssemblyBins.53.fasta	JAAVZH000000000	Lachnospiraceae bacterium 250_1	Lachnospiraceae bacterium	ABMPRH_250_1	SAMN14273885	Family	genus	Placement	taxonomic classification fully defined by topology	250_1_d__Bacteria;p__Firmicutes_A;c__Clostridia;o__Lachnospirales;f__Lachnospiraceae;g__TF01-11;s__	0.67	94.82	0	0	0	0	0	0	0	0	0	0	0	0	243.899	0	0	0	0	0
251_1	251_1	SL341417bin.94.fasta	JAAWGD000000000	Lachnospiraceae bacterium 251_1	Lachnospiraceae bacterium	ABMPRH_251_1	SAMN14273886	Family	genus	Placement	taxonomic classification fully defined by topology	251_1_d__Bacteria;p__Firmicutes_A;c__Clostridia;o__Lachnospirales;f__Lachnospiraceae;g__TF01-11;s__	1.34	95.75	0	54.2133	165.956	0	0	0	0	0	0	0	0	0	2.47665	0	0	2.15932	0	0
252_1	252_1	Metaba2Co-AssemblyBins.646.fasta	JAAVXW000000000	Lachnospiraceae bacterium 252_1	Lachnospiraceae bacterium	ABMPRH_252_1	SAMN14273887	Family	species	ANI/Placement	topological placement and ANI have congruent species assignments	252_1_d__Bacteria;p__Firmicutes_A;c__Clostridia;o__Lachnospirales;f__Lachnospiraceae;g__COE1;s__GCA_002358575.1	2.01	96.28	3.07916	7.3645	6.71094	0	2.07229	2.73842	0	0	0	0	0	0	779.893	0	51.9299	4.194	0	2158.92
253_1	253_1	SL341415bin.72.fasta	JAAWIY000000000	Lachnospiraceae bacterium 253_1_1	Lachnospiraceae bacterium	ABMPRH_253_1_1	SAMN14273888	Family	genus	Placement	taxonomic classification fully defined by topology	253_1_d__Bacteria;p__Firmicutes_A;c__Clostridia;o__Lachnospirales;f__Lachnospiraceae;g__COE1;s__	3.16	97.54	324.644	0	0	0	0	0	42.4572	301.93	64.9831	19.0078	59.8482	32.2701	0	0	0	4.5163	0	0
253_2	253_1	SL341416bin.231.fasta	JAAWHW000000000	Lachnospiraceae bacterium 253_1_2	Lachnospiraceae bacterium	ABMPRH_253_1_2	SAMN14273889	Family	genus	Placement	taxonomic classification fully defined by topology	253_2_d__Bacteria;p__Firmicutes_A;c__Clostridia;o__Lachnospirales;f__Lachnospiraceae;g__COE1;s__	2.01	94.12	18.6483	0	0	0	0	0	2.64763	18.4927	3.60878	0	3.99122	2.30155	0	0	0	81.0588	0	0
254_1	254_1	SL341404bin.76.fasta	JAAWPN000000000	Lachnospiraceae bacterium 254_1	Lachnospiraceae bacterium	ABMPRH_254_1	SAMN14273890	Family	species	ANI/Placement	topological placement and ANI have congruent species assignments	254_1_d__Bacteria;p__Firmicutes_A;c__Clostridia;o__Lachnospirales;f__Lachnospiraceae;g__COE1;s__GCA_002490665.1	1.15	95.33	31.9365	731.528	131.375	170.645	2.43506	23.2205	0	0	0	0	0	2.98464	9.00047	3.74666	3.95365	8.19212	0	16.4714
254_2	254_2	Metaba2Co-AssemblyBins.82.fasta	JAAVXO000000000	Lachnospiraceae bacterium 254_2_1	Lachnospiraceae bacterium	ABMPRH_254_2_1	SAMN14273891	Family	species	ANI/Placement	topological placement and ANI have congruent species assignments	254_2_d__Bacteria;p__Firmicutes_A;c__Clostridia;o__Lachnospirales;f__Lachnospiraceae;g__COE1;s__GCF_000403215.1	2.01	93.41	3.67781	96.3164	252.652	64.0019	0	241.681	0	0	0	0	0	0	18.1227	88.4628	243.18	25.1191	2.23681	132.845
254_3	254_2	SL341415bin.53.fasta	JAAWJB000000000	Lachnospiraceae bacterium 254_2_2	Lachnospiraceae bacterium	ABMPRH_254_2_2	SAMN14273892	Family	species	ANI/Placement	topological placement and ANI have congruent species assignments	254_3_d__Bacteria;p__Firmicutes_A;c__Clostridia;o__Lachnospirales;f__Lachnospiraceae;g__COE1;s__GCF_000403215.1	2.87	93.09	23.0648	14.3727	37.0255	12.0567	0	40.888	0	0	0	0	0	0	3.25741	15.7	35.6498	4.29069	0	20.2587
255_1	255_1	SL341412bin.69.fasta	JAAWKU000000000	Lachnospiraceae bacterium 255_1	Lachnospiraceae bacterium	ABMPRH_255_1	SAMN14273893	Family	genus	Placement	taxonomic classification fully defined by topology	255_1_d__Bacteria;p__Firmicutes_A;c__Clostridia;o__Lachnospirales;f__Lachnospiraceae;g__CAG-65;s__	1.44	96.12	7.8879	6.75376	3.85054	2.06027	937.899	2.06649	0	0	0	0	2.04123	2.74477	6.27529	2.98829	0	4.14153	2.22119	6.28035
255_2	255_2	SL341407bin.53.fasta	JAAWOS000000000	Lachnospiraceae bacterium 255_2	Lachnospiraceae bacterium	ABMPRH_255_2	SAMN14273894	Family	genus	Placement	taxonomic classification fully defined by topology	255_2_d__Bacteria;p__Firmicutes_A;c__Clostridia;o__Lachnospirales;f__Lachnospiraceae;g__CAG-65;s__	1.26	98.85	130.85	0	0	0	6.88766	0	31.3788	32.5055	76.9328	119.749	72.5358	360.687	121.799	4.17723	0	33.7929	69.1993	0
256_1	256_1	Metaba2Co-AssemblyBins.301-refined.fasta	JAAWCE000000000	Lachnospiraceae bacterium 256_1	Lachnospiraceae bacterium	ABMPRH_256_1	SAMN14273895	Family	genus	Placement	taxonomic classification fully defined by topology	256_1_d__Bacteria;p__Firmicutes_A;c__Clostridia;o__Lachnospirales;f__Lachnospiraceae;g__CAG-65;s__	3.87	95.98	23.4646	66.2832	24.5708	11.0283	26.6111	8.83321	5.80833	7.5076	4.54453	5.14197	13.5205	16.6997	25.9042	36.5299	16.3584	42.714	13.6343	49.6037
257_1	257_1	Metaba2Co-AssemblyBins.457-refined.fasta	JAAWAH000000000	Lachnospiraceae bacterium 257_1	Lachnospiraceae bacterium	ABMPRH_257_1	SAMN14273896	Family	genus	Placement	taxonomic classification fully defined by topology	257_1_d__Bacteria;p__Firmicutes_A;c__Clostridia;o__Lachnospirales;f__Lachnospiraceae;g__CAG-65;s__	2.42	95.85	0	0	267.715	0	0	0	0	0	0	0	0	0	0	0	0	0	0	0
258_1	258_1	SL341411bin.147.fasta	JAAWML000000000	Lachnospiraceae bacterium 258_1	Lachnospiraceae bacterium	ABMPRH_258_1	SAMN14273897	Family	genus	Placement	taxonomic classification fully defined by topology	258_1_d__Bacteria;p__Firmicutes_A;c__Clostridia;o__Lachnospirales;f__Lachnospiraceae;g__CAG-65;s__	0.77	96.25	6.86259	155.74	2.72719	0	2.99024	0	0	0	2.55016	0	3.76832	5.16027	47.6372	155.176	67.6915	20.4316	2.84154	16.2108
259_1	259_1	SL341404bin.208.fasta	JAAWQH000000000	Lachnospiraceae bacterium 259_1	Lachnospiraceae bacterium	ABMPRH_259_1	SAMN14273898	Family	genus	Placement	taxonomic classification fully defined by topology	259_1_d__Bacteria;p__Firmicutes_A;c__Clostridia;o__Lachnospirales;f__Lachnospiraceae;g__CAG-65;s__	3.93	97.97	107.83	43.5501	122.003	5.12073	33.6587	6.99982	46.0524	5.87036	144.573	158.589	312.892	568.224	3.05562	4.11909	3.98814	4.43487	0	8.46711
26_1	26_1	Metaba2Co-AssemblyBins.499.fasta	JAAVZT000000000	Bacilli bacterium 26_1	Bacilli bacterium	ABMPRH_26_1	SAMN14273899	class	genus	Placement	taxonomic novelty determined using RED	26_1_d__Bacteria;p__Firmicutes;c__Bacilli;o__RF39;f__UBA660;g__CAG-776;s__	0	92.13	2.63692	0	16.8579	0	0	0	0	0	0	0	0	0	0	0	0	0	0	0
260_1	260_1	SL341411bin.76.fasta	JAAWLQ000000000	Lachnospiraceae bacterium 260_1	Lachnospiraceae bacterium	ABMPRH_260_1	SAMN14273900	Family	genus	Placement	taxonomic classification fully defined by topology	260_1_d__Bacteria;p__Firmicutes_A;c__Clostridia;o__Lachnospirales;f__Lachnospiraceae;g__CAG-65;s__	1.59	69.72	5.00032	6.04014	5.32474	2.64642	2.76836	0	0	4.22028	4.72001	3.19396	6.19144	13.403	3.57198	16.1898	0	7.9363	10.1066	3.87308
260_2	260_2	SL341417bin.224.fasta	JAAWGN000000000	Lachnospiraceae bacterium 260_2	Lachnospiraceae bacterium	ABMPRH_260_2	SAMN14273901	Family	genus	Placement	taxonomic classification fully defined by topology	260_2_d__Bacteria;p__Firmicutes_A;c__Clostridia;o__Lachnospirales;f__Lachnospiraceae;g__CAG-65;s__	2.2	97.48	85.3899	37.4003	23.2261	6.41249	20.4675	0	8.15344	0	3.55003	2.50303	5.25545	6.79737	3.62585	2.30084	0	2.59395	2.27246	0
260_3	260_3	Metaba2Co-AssemblyBins.88.fasta	JAAVXN000000000	Lachnospiraceae bacterium 260_3	Lachnospiraceae bacterium	ABMPRH_260_3	SAMN14273902	Family	genus	Placement	taxonomic classification fully defined by topology	260_3_d__Bacteria;p__Firmicutes_A;c__Clostridia;o__Lachnospirales;f__Lachnospiraceae;g__CAG-65;s__	0.57	62.32	0	0	0	0	0	0	0	0	0	0	0	0	12.3926	5.46755	6.85406	7.63022	6.43558	2.49995
261_1	261_1	SL341409bin.126.fasta	JAAWNR000000000	Lachnospiraceae bacterium 261_1	Lachnospiraceae bacterium	ABMPRH_261_1	SAMN14273903	Family	genus	Placement	taxonomic classification fully defined by topology	261_1_d__Bacteria;p__Firmicutes_A;c__Clostridia;o__Lachnospirales;f__Lachnospiraceae;g__CAG-65;s__	1.92	96.26	54.7835	107.971	2.23994	12.0504	0	0	245.498	4.85152	310.109	201.664	213.087	397.857	133.98	446.172	20.6392	308.843	103.967	0
262_1	262_1	SL341419bin.90.fasta	JAAWEV000000000	Lachnospiraceae bacterium 262_1	Lachnospiraceae bacterium	ABMPRH_262_1	SAMN14273904	Family	genus	Placement	taxonomic classification fully defined by topology	262_1_d__Bacteria;p__Firmicutes_A;c__Clostridia;o__Lachnospirales;f__Lachnospiraceae;g__CAG-65;s__	1.05	97.99	8.84593	104.268	2.33045	19.2795	0	0	2.33521	0	44.1611	0	0	0	14.7277	94.8079	3.11121	30.2406	29.6477	44.8271
263_1	263_1	SL341417bin.70.fasta	JAAWGH000000000	Lachnospiraceae bacterium 263_1	Lachnospiraceae bacterium	ABMPRH_263_1	SAMN14273905	Family	genus	Placement	taxonomic classification fully defined by topology	263_1_d__Bacteria;p__Firmicutes_A;c__Clostridia;o__Lachnospirales;f__Lachnospiraceae;g__CAG-65;s__	1.63	92.26	96.3165	70.1714	17.9431	16.4413	0	6.28401	20.7305	0	113.337	29.706	204.116	108.724	16.4062	3.82522	24.6366	37.663	8.7292	2.09114
263_2	263_2	SL341407bin.48.fasta	JAAWOU000000000	Lachnospiraceae bacterium 263_2	Lachnospiraceae bacterium	ABMPRH_263_2	SAMN14273906	Family	genus	Placement	taxonomic classification fully defined by topology	263_2_d__Bacteria;p__Firmicutes_A;c__Clostridia;o__Lachnospirales;f__Lachnospiraceae;g__CAG-65;s__	1.63	87.27	2.01497	0	0	0	0	0	0	0	0	0	0	2.09212	59.0794	10.9893	8.33681	15.508	3.22976	12.5423
263_3	263_3	SL341410bin.48.fasta	JAAWNB000000000	Lachnospiraceae bacterium 263_3	Lachnospiraceae bacterium	ABMPRH_263_3	SAMN14273907	Family	genus	Placement	taxonomic classification fully defined by topology	263_3_d__Bacteria;p__Firmicutes_A;c__Clostridia;o__Lachnospirales;f__Lachnospiraceae;g__CAG-65;s__	0.86	94.98	56.4541	64.2895	31.7157	9.34416	11.4058	10.0064	6.21016	30.9062	13.2401	20.5899	51.17	94.5746	7.38484	6.42322	2.18136	6.74693	2.20259	5.57469
263_4	263_4	Metaba2Co-AssemblyBins.286.fasta	JAAWCH000000000	Lachnospiraceae bacterium 263_4	Lachnospiraceae bacterium	ABMPRH_263_4	SAMN14273908	Family	genus	Placement	taxonomic classification fully defined by topology	263_4_d__Bacteria;p__Firmicutes_A;c__Clostridia;o__Lachnospirales;f__Lachnospiraceae;g__CAG-65;s__	2.7	86.76	0	5.19348	5.72643	0	0	11.2876	0	0	0	0	0	0	20.4806	8.04072	12.1884	5.599	4.62726	26.6507
263_5	263_5	SL341410bin.59.fasta	JAAWMZ000000000	Lachnospiraceae bacterium 263_5_1	Lachnospiraceae bacterium	ABMPRH_263_5_1	SAMN14273909	Family	genus	Placement	taxonomic classification fully defined by topology	263_5_d__Bacteria;p__Firmicutes_A;c__Clostridia;o__Lachnospirales;f__Lachnospiraceae;g__CAG-65;s__	3.74	89.6	21.0091	55.6786	26.4539	3.62496	3.01721	3.1006	73.3793	113.502	53.2004	42.7921	90.7434	222.352	19.806	30.2014	10.9157	18.939	6.66791	9.22935
263_6	263_5	SL341403bin.16.fasta	JAAWSC000000000	Lachnospiraceae bacterium 263_5_2	Lachnospiraceae bacterium	ABMPRH_263_5_2	SAMN14273910	Family	genus	Placement	taxonomic classification fully defined by topology	263_6_d__Bacteria;p__Firmicutes_A;c__Clostridia;o__Lachnospirales;f__Lachnospiraceae;g__CAG-65;s__	3.07	94.98	20.159	38.2933	16.5651	3.26183	2.69917	3.49097	43.9959	63.5199	34.8413	23.8983	58.6646	129.12	27.3773	29.6097	25.4199	19.7962	10.2651	25.4049
263_7	263_5	SL341401bin.141.fasta	JAAWTP000000000	Lachnospiraceae bacterium 263_5_3	Lachnospiraceae bacterium	ABMPRH_263_5_3	SAMN14273911	Family	genus	Placement	taxonomic classification fully defined by topology	263_7_d__Bacteria;p__Firmicutes_A;c__Clostridia;o__Lachnospirales;f__Lachnospiraceae;g__CAG-65;s__	0.98	50.57	36.3535	85.5182	25.5172	8.43426	2.83714	11.8293	32.7814	45.063	43.5722	19.3948	48.5001	72.4261	8.75133	28.5582	6.41781	15.0993	8.82637	5.76768
263_8	263_5	SL341419bin.65.fasta	JAAWEZ000000000	Lachnospiraceae bacterium 263_5_4	Lachnospiraceae bacterium	ABMPRH_263_5_4	SAMN14273912	Family	genus	Placement	taxonomic classification fully defined by topology	263_8_d__Bacteria;p__Firmicutes_A;c__Clostridia;o__Lachnospirales;f__Lachnospiraceae;g__CAG-65;s__	2.12	55.57	29.6142	33.4565	11.4904	5.71607	2.47585	5.62273	41.7199	48.284	50.6671	23.3946	35.5542	54.0852	5.22476	38.6485	3.49343	13.8942	13.4507	3.51069
264_1	264_1	SL341412bin.16.fasta	JAAWLD000000000	Lachnospiraceae bacterium 264_1_1	Lachnospiraceae bacterium	ABMPRH_264_1_1	SAMN14273913	Family	genus	Placement	taxonomic novelty determined using RED	264_1_d__Bacteria;p__Firmicutes_A;c__Clostridia;o__Lachnospirales;f__Lachnospiraceae;g__28-4;s__	0.77	93.97	75.455	12.2948	28.8157	68.8689	48.1648	76.6462	20.4215	17.8071	28.0518	23.75	78.1521	139.599	9.65922	8.44012	4.13198	10.9407	2.80473	173.073
264_2	264_1	SL341407bin.269.fasta	JAAWOY000000000	Lachnospiraceae bacterium 264_1_2	Lachnospiraceae bacterium	ABMPRH_264_1_2	SAMN14273914	Family	genus	Placement	taxonomic novelty determined using RED	264_2_d__Bacteria;p__Firmicutes_A;c__Clostridia;o__Lachnospirales;f__Lachnospiraceae;g__28-4;s__	1.51	90.95	22.6436	4.13434	8.62006	24.281	17.4098	26.0734	6.5183	5.10804	8.13012	6.85234	26.7382	47.2658	9.31746	2.94657	3.08087	7.48868	0	51.8247
264_3	264_1	SL341416bin.154.fasta	JAAWIH000000000	Lachnospiraceae bacterium 264_1_3	Lachnospiraceae bacterium	ABMPRH_264_1_3	SAMN14273915	Family	genus	Placement	taxonomic novelty determined using RED	264_3_d__Bacteria;p__Firmicutes_A;c__Clostridia;o__Lachnospirales;f__Lachnospiraceae;g__28-4;s__	1.15	96.5	17.9331	3.22305	6.95456	20.1778	14.4743	20.9102	5.82395	5.61866	8.2543	6.54447	24.2501	43.7796	6.87383	4.1531	4.8282	15.0958	0	40.2718
265_1	265_1	SL341411bin.145.fasta	JAAWMM000000000	Lachnospiraceae bacterium 265_1	Lachnospiraceae bacterium	ABMPRH_265_1	SAMN14273916	Family	genus	Placement	taxonomic novelty determined using RED	265_1_d__Bacteria;p__Firmicutes_A;c__Clostridia;o__Lachnospirales;f__Lachnospiraceae;g__28-4;s__	0.64	98.18	9.03537	9.24046	9.15515	4.69621	9.46145	0	637.768	146.67	12.9497	234.669	1010.34	65.6669	79.3621	707.736	18.1284	609.494	193.261	11.9207
266_1	266_1	SL341416bin.74.fasta	JAAWHI000000000	Lachnospiraceae bacterium 266_1	Lachnospiraceae bacterium	ABMPRH_266_1	SAMN14273917	Family	species	ANI/Placement	topological placement and ANI have congruent species assignments	266_1_d__Bacteria;p__Firmicutes_A;c__Clostridia;o__Lachnospirales;f__Lachnospiraceae;g__28-4;s__GCF_000403275.1	0	95.29	15.9043	10.4774	14.1451	4.90673	2.42882	2.72594	362.599	1575.81	1891.22	1190.51	2641.53	6516.52	3.99275	14.3957	14.601	36.5542	2.69807	12.9838
267_1	267_1	SL341413bin.32.fasta	JAAWKG000000000	Lachnospiraceae bacterium 267_1	Lachnospiraceae bacterium	ABMPRH_267_1	SAMN14273918	Family	family	Placement	taxonomic classification fully defined by topology	267_1_d__Bacteria;p__Firmicutes_A;c__Clostridia;o__Lachnospirales;f__Lachnospiraceae;g__;s__	1.94	98.42	0	3.58254	31.3642	0	9.45804	0	54.5293	183.157	0	0	0	0	0	0	0	0	0	0
268_1	268_1	SL341404bin.82.fasta	JAAWPM000000000	Eubacterium sp 268_1	Eubacterium sp	ABMPRH_268_1	SAMN14273919	genus	genus	Placement	taxonomic novelty determined using RED	268_1_d__Bacteria;p__Firmicutes_A;c__Clostridia;o__Lachnospirales;f__Lachnospiraceae;g__Eubacterium_J;s__	0.67	97.59	75.8434	105.682	68.3422	11.1076	11.3299	7.98194	61.2958	18.5037	22.4836	19.9432	24.0182	34.6562	33.7482	99.6746	27.0352	25.9021	25.4532	162.63
269_1	269_1	Metaba2Co-AssemblyBins.515.fasta	JAAVZM000000000	Lachnospiraceae bacterium 269_1	Lachnospiraceae bacterium	ABMPRH_269_1	SAMN14273920	Family	family	Placement	taxonomic classification fully defined by topology	269_1_d__Bacteria;p__Firmicutes_A;c__Clostridia;o__Lachnospirales;f__Lachnospiraceae;g__;s__	1.25	98.95	13.9117	173.188	48.8577	11.3212	0	0	0	0	0	0	0	0	15.5682	19.9089	0	81.3676	10.1126	0
27_1	27_1	Metaba2Co-AssemblyBins.396.fasta	JAAWBB000000000	Bacilli bacterium 27_1	Bacilli bacterium	ABMPRH_27_1	SAMN14273921	class	genus	Placement	taxonomic novelty determined using RED	27_1_d__Bacteria;p__Firmicutes;c__Bacilli;o__RF39;f__UBA660;g__CAG-776;s__	0	89.89	7.79227	0	25.1181	6.35814	0	0	0	0	0	0	0	0	0	17.1145	0	4.05118	0	0
27_2	27_2	Metaba2Co-AssemblyBins.221.fasta	JAAWDB000000000	Bacilli bacterium 27_2	Bacilli bacterium	ABMPRH_27_2	SAMN14273922	class	genus	Placement	taxonomic novelty determined using RED	27_2_d__Bacteria;p__Firmicutes;c__Bacilli;o__RF39;f__UBA660;g__CAG-776;s__	1.75	67.47	0	0	7.65731	3.52491	0	0	0	0	0	0	0	0	0	0	0	0	0	0
270_1	270_1	SL341408bin.159.fasta	JAAWOG000000000	Lachnospiraceae bacterium 270_1	Lachnospiraceae bacterium	ABMPRH_270_1	SAMN14273923	Family	family	Placement	taxonomic classification fully defined by topology	270_1_d__Bacteria;p__Firmicutes_A;c__Clostridia;o__Lachnospirales;f__Lachnospiraceae;g__;s__	2.09	98.85	12.8745	203.949	62.5001	45.578	0	0	6.85166	38.3343	14.905	8.72472	27.7847	34.7312	0	0	0	0	0	0
270_2	270_2	SL341419bin.139.fasta	JAAWFM000000000	Lachnospiraceae bacterium 270_2	Lachnospiraceae bacterium	ABMPRH_270_2	SAMN14273924	Family	family	Placement	taxonomic classification fully defined by topology	270_2_d__Bacteria;p__Firmicutes_A;c__Clostridia;o__Lachnospirales;f__Lachnospiraceae;g__;s__	1.81	96.82	66.3947	69.0458	58.971	4.17337	4.15795	92.8441	2.36209	4.13122	5.15153	3.35494	7.03388	15.9843	145.728	465.498	99.1394	332.616	65.6579	42.9103
271_1	271_1	Metaba2Co-AssemblyBins.631.fasta	JAAVYB000000000	Lachnospiraceae bacterium 271_1	Lachnospiraceae bacterium	ABMPRH_271_1	SAMN14273925	Family	genus	Placement	taxonomic classification fully defined by topology	271_1_d__Bacteria;p__Firmicutes_A;c__Clostridia;o__Lachnospirales;f__Lachnospiraceae;g__UBA7182;s__	0.71	98.73	3.31843	2.28996	0	0	0	3.03944	0	0	0	0	0	0	3.08807	3.99367	0	3.59344	3.67166	18.9928
272_1	272_1	SL341415bin.165.fasta	JAAWJL000000000	Lachnospiraceae bacterium 272_1_1	Lachnospiraceae bacterium	ABMPRH_272_1_1	SAMN14273926	Family	genus	Placement	taxonomic classification fully defined by topology	272_1_d__Bacteria;p__Firmicutes_A;c__Clostridia;o__Lachnospirales;f__Lachnospiraceae;g__UBA7182;s__	1.9	97.13	247.441	8.85855	2.95897	0	0	24.6328	0	0	0	0	0	0	8.6793	6.4032	18.8405	5.26397	0	16.0698
272_2	272_1	SL341401bin.126.fasta	JAAWTT000000000	Lachnospiraceae bacterium 272_1_2	Lachnospiraceae bacterium	ABMPRH_272_1_2	SAMN14273927	Family	genus	Placement	taxonomic classification fully defined by topology	272_2_d__Bacteria;p__Firmicutes_A;c__Clostridia;o__Lachnospirales;f__Lachnospiraceae;g__UBA7182;s__	2.53	96.06	86.3	5.29038	0	0	0	79.5851	0	0	0	0	0	3.47368	3.65077	2.34332	6.74078	2.43084	0	7.34693
273_1	273_1	SL341417bin.173.fasta	JAAWGX000000000	Lachnospiraceae bacterium 273_1	Lachnospiraceae bacterium	ABMPRH_273_1	SAMN14273928	Family	genus	Placement	taxonomic classification fully defined by topology	273_1_d__Bacteria;p__Firmicutes_A;c__Clostridia;o__Lachnospirales;f__Lachnospiraceae;g__UBA7182;s__	0.95	97.84	89.7735	171.358	49.2224	3.87236	35.2023	29.1234	0	0	0	0	0	2.78019	56.4048	43.5558	22.4385	95.0667	44.2934	17.3389
273_2	273_2	Metaba2Co-AssemblyBins.45.fasta	JAAWAJ000000000	Lachnospiraceae bacterium 273_2	Lachnospiraceae bacterium	ABMPRH_273_2	SAMN14273929	Family	genus	Placement	taxonomic classification fully defined by topology	273_2_d__Bacteria;p__Firmicutes_A;c__Clostridia;o__Lachnospirales;f__Lachnospiraceae;g__UBA7182;s__	4.01	85.1	0	0	0	0	0	0	0	0	0	0	0	0	0	43.0854	0	2.72089	0	0
273_3	273_3	SL341402bin.50.fasta	JAAWSU000000000	Lachnospiraceae bacterium 273_3_1	Lachnospiraceae bacterium	ABMPRH_273_3_1	SAMN14273930	Family	genus	Placement	taxonomic classification fully defined by topology	273_3_d__Bacteria;p__Firmicutes_A;c__Clostridia;o__Lachnospirales;f__Lachnospiraceae;g__UBA7182;s__	1.27	98.73	6.81491	62.0484	16.457	92.8264	27.5478	30.8855	4.78778	10.707	7.31052	9.79458	17.7351	22.9719	19.8971	6.1015	16.5716	6.8105	3.82639	5.21437
273_4	273_3	Metaba2Co-AssemblyBins.312.fasta	JAAWCA000000000	Lachnospiraceae bacterium 273_3_2	Lachnospiraceae bacterium	ABMPRH_273_3_2	SAMN14273931	Family	genus	Placement	taxonomic classification fully defined by topology	273_4_d__Bacteria;p__Firmicutes_A;c__Clostridia;o__Lachnospirales;f__Lachnospiraceae;g__UBA7182;s__	1.27	89.22	4.97534	42.8866	12.7169	55.684	25.8442	16.8343	2.5565	5.06531	4.01108	5.13001	10.2794	12.1719	20.6312	3.72118	19.7708	5.39101	2.33094	4.21698
274_1	274_1	Metaba2Co-AssemblyBins.280.fasta	JAAWCK000000000	Lachnospiraceae bacterium 274_1	Lachnospiraceae bacterium	ABMPRH_274_1	SAMN14273932	Family	genus	Placement	taxonomic novelty determined using RED	274_1_d__Bacteria;p__Firmicutes_A;c__Clostridia;o__Lachnospirales;f__Lachnospiraceae;g__GCA-900066575;s__	1.9	97.09	9.81385	30.2536	17.823	10.9324	17.4225	2.50928	0	0	0	0	2.04112	3.69028	10.1356	14.24	0	42.3442	2.85758	13.539
274_10	274_4	SL341417bin.112.fasta	JAAWHF000000000	Lachnospiraceae bacterium 274_4	Lachnospiraceae bacterium	ABMPRH_274_4_1	SAMN14273933	Family	genus	Placement	taxonomic novelty determined using RED	274_10_d__Bacteria;p__Firmicutes_A;c__Clostridia;o__Lachnospirales;f__Lachnospiraceae;g__GCA-900066575;s__	0.95	77.18	20.0676	38.6235	3.8065	3.74903	0	0	4.92725	14.476	7.1163	12.0247	18.1408	38.3232	3.14797	2.49587	0	0	3.06013	0
274_2	274_2	SL341403bin.74.fasta	JAAWRB000000000	Lachnospiraceae bacterium 274_2_1	Lachnospiraceae bacterium	ABMPRH_274_2_1	SAMN14273934	Family	family	Placement	taxonomic novelty determined using RED	274_2_d__Bacteria;p__Firmicutes_A;c__Clostridia;o__Lachnospirales;f__Lachnospiraceae;g__;s__	1.9	94.45	3.88366	0	2.40085	0	2.88616	5.21084	2.23085	0	3.77222	6.31885	5.00989	10.7416	14.0164	0	0	0	3.75092	19.6261
274_3	274_2	SL341409bin.55.fasta	JAAWNM000000000	Lachnospiraceae bacterium 274_2_2	Lachnospiraceae bacterium	ABMPRH_274_2_2	SAMN14273935	Family	genus	Placement	taxonomic novelty determined using RED	274_3_d__Bacteria;p__Firmicutes_A;c__Clostridia;o__Lachnospirales;f__Lachnospiraceae;g__GCA-900066575;s__	1.74	91.03	0	2.20931	3.3066	2.5899	0	5.24363	5.87458	0	10.6733	22.0732	14.2749	32.4142	2.30925	0	0	0	2.57036	2.6846
274_4	274_2	SL341401bin.81.fasta	JAAWTE000000000	Lachnospiraceae bacterium 274_2_3	Lachnospiraceae bacterium	ABMPRH_274_2_3	SAMN14273936	Family	genus	Placement	taxonomic novelty determined using RED	274_4_d__Bacteria;p__Firmicutes_A;c__Clostridia;o__Lachnospirales;f__Lachnospiraceae;g__GCA-900066575;s__	0	97.84	2.70268	2.47571	4.10862	0	4.4689	15.189	0	0	3.32371	6.36087	4.83885	11.1109	3.48273	0	0	0	4.49927	3.03548
274_5	274_2	SL341404bin.67.fasta	JAAWPP000000000	Lachnospiraceae bacterium 274_2_4	Lachnospiraceae bacterium	ABMPRH_274_2_4	SAMN14273937	Family	family	Placement	taxonomic novelty determined using RED	274_5_d__Bacteria;p__Firmicutes_A;c__Clostridia;o__Lachnospirales;f__Lachnospiraceae;g__;s__	0.63	68.43	0	0	3.94085	0	0	8.0476	0	0	2.90449	5.89455	4.05887	9.49201	2.2621	0	0	0	2.72219	2.36694
274_6	274_2	SL341419bin.112.fasta	JAAWFP000000000	Lachnospiraceae bacterium 274_2_5	Lachnospiraceae bacterium	ABMPRH_274_2_5	SAMN14273938	Family	family	Placement	taxonomic novelty determined using RED	274_6_d__Bacteria;p__Firmicutes_A;c__Clostridia;o__Lachnospirales;f__Lachnospiraceae;g__;s__	0.63	66.21	0	0	0	0	0	5.48488	0	0	0	4.47599	3.183	7.43931	2.33798	0	0	0	4.50297	2.62073
274_7	274_3	SL341420bin.72.fasta	JAAWUB000000000	Lachnospiraceae bacterium 274_3_1	Lachnospiraceae bacterium	ABMPRH_274_3_1	SAMN14273939	Family	genus	Placement	taxonomic novelty determined using RED	274_7_d__Bacteria;p__Firmicutes_A;c__Clostridia;o__Lachnospirales;f__Lachnospiraceae;g__GCA-900066575;s__	0.95	94.66	16.5288	7.17841	3.9458	2.86001	0	4.03737	17.8244	20.36	29.5913	10.0972	41.4699	139.286	0	0	0	0	0	0
274_8	274_3	SL341414bin.52.fasta	JAAWJX000000000	Lachnospiraceae bacterium 274_3_2	Lachnospiraceae bacterium	ABMPRH_274_3_2	SAMN14273940	Family	genus	Placement	taxonomic novelty determined using RED	274_8_d__Bacteria;p__Firmicutes_A;c__Clostridia;o__Lachnospirales;f__Lachnospiraceae;g__GCA-900066575;s__	1.27	50.68	11.5992	8.37332	2.25678	2.31206	0	2.33637	10.3385	12.7881	16.3403	7.01981	25.0803	81.6933	0	2.01089	0	0	0	0
274_9	274_4	SL341408bin.138.fasta	JAAWOJ000000000	Lachnospiraceae bacterium 274_4	Lachnospiraceae bacterium	ABMPRH_274_4_2	SAMN14273941	Family	family	Placement	taxonomic novelty determined using RED	274_9_d__Bacteria;p__Firmicutes_A;c__Clostridia;o__Lachnospirales;f__Lachnospiraceae;g__;s__	2.74	82.71	16.7543	20.5746	4.2084	10.1467	0	2.68893	4.6723	7.19377	5.3774	7.40467	10.5718	23.2959	5.00005	3.44476	0	3.2508	3.5299	2.27981
275_0	275_0	Metaba2Co-AssemblyBins.520.fasta	JAAVZL000000000	Lachnospiraceae bacterium 275_0	Lachnospiraceae bacterium	ABMPRH_275_0	SAMN14273942	Family	genus	Placement	taxonomic novelty determined using RED	275_0_d__Bacteria;p__Firmicutes_A;c__Clostridia;o__Lachnospirales;f__Lachnospiraceae;g__GCA-900066575;s__	0.63	95.39	2.93541	4.11957	3.60199	3.30961	0	0	0	0	3.08545	3.38206	3.36329	9.8724	3.78453	3.27387	0	4.91865	3.23779	2.80167
276_1	276_1	SL341415bin.198.fasta	JAAWJI000000000	Lachnospiraceae bacterium 276_1_1	Lachnospiraceae bacterium	ABMPRH_276_1_1	SAMN14273943	Family	family	Placement	taxonomic novelty determined using RED	276_1_d__Bacteria;p__Firmicutes_A;c__Clostridia;o__Lachnospirales;f__Lachnospiraceae;g__;s__	0.32	96.82	33.6094	30.2933	11.8555	5.6875	6.16157	0	0	0	0	0	0	3.39547	0	7.04486	0	2.26927	0	0
276_2	276_1	SL341411bin.78.fasta	JAAWLP000000000	Lachnospiraceae bacterium 276_1_2	Lachnospiraceae bacterium	ABMPRH_276_1_2	SAMN14273944	Family	family	Placement	taxonomic novelty determined using RED	276_2_d__Bacteria;p__Firmicutes_A;c__Clostridia;o__Lachnospirales;f__Lachnospiraceae;g__;s__	0.32	99.02	14.8778	12.9445	5.46989	3.24825	3.04522	0	0	0	0	0	0	0	2.66628	16.5027	0	4.28429	4.59845	2.84927
276_3	276_1	SL341416bin.72.fasta	JAAWHJ000000000	Lachnospiraceae bacterium 276_1_3	Lachnospiraceae bacterium	ABMPRH_276_1_3	SAMN14273945	Family	family	Placement	taxonomic novelty determined using RED	276_3_d__Bacteria;p__Firmicutes_A;c__Clostridia;o__Lachnospirales;f__Lachnospiraceae;g__;s__	1.58	85.28	11.2674	9.95342	3.82933	2.13899	2.38115	0	0	0	0	0	0	0	0	8.3995	0	5.97657	0	0
277_0	277_0	Metaba2Co-AssemblyBins.471.fasta	JAAWAC000000000	Lachnospiraceae bacterium 277_0	Lachnospiraceae bacterium	ABMPRH_277_0	SAMN14273946	Family	family	Placement	taxonomic novelty determined using RED	277_0_d__Bacteria;p__Firmicutes_A;c__Clostridia;o__Lachnospirales;f__Lachnospiraceae;g__;s__	0.32	91.95	3.06595	4.38048	0	0	0	0	0	0	2.57474	2.5416	4.38905	8.46212	0	0	0	0	0	0
278_1	278_1	Metaba2Co-AssemblyBins.102-refined-contigs.fasta	JAAWEK000000000	Lachnospiraceae bacterium 278_1	Lachnospiraceae bacterium	ABMPRH_278_1	SAMN14273947	Family	family	Placement	taxonomic novelty determined using RED	278_1_d__Bacteria;p__Firmicutes_A;c__Clostridia;o__Lachnospirales;f__Lachnospiraceae;g__;s__	0	96.79	48.4021	0	0	0	0	0	0	0	0	0	0	0	0	2.98887	0	0	0	0
279_1	279_1	Metaba2Co-AssemblyBins.51.fasta	JAAVZP000000000	Roseburia sp 279_1	Roseburia sp	ABMPRH_279_1	SAMN14273948	genus	genus	Placement	taxonomic classification fully defined by topology	279_1_d__Bacteria;p__Firmicutes_A;c__Clostridia;o__Lachnospirales;f__Lachnospiraceae;g__Roseburia;s__	1.01	96.07	5.23322	8.23146	3.27845	2.75499	0	0	9.64895	13.0631	12.0029	2.83345	10.4961	24.8929	4.72126	5.89055	7.40005	3.37132	0	5.66842
28_1	28_1	SL341420bin.19.fasta	JAAWEQ000000000	Bacilli bacterium 28_1	Bacilli bacterium	ABMPRH_28_1	SAMN14273949	class	genus	Placement	taxonomic novelty determined using RED	28_1_d__Bacteria;p__Firmicutes;c__Bacilli;o__RF39;f__UBA660;g__CAG-776;s__	0	94.38	28.1625	0	0	0	3.45854	0	32.5824	168.554	61.8854	14.0402	76.3295	79.4669	13.8664	20.6912	0	38.475	0	0
280_0	280_0	Metaba2Co-AssemblyBins.628.fasta	JAAVYC000000000	Lachnospiraceae bacterium 280_0	Lachnospiraceae bacterium	ABMPRH_280_0	SAMN14273950	Family	genus	Placement	taxonomic novelty determined using RED	280_0_d__Bacteria;p__Firmicutes_A;c__Clostridia;o__Lachnospirales;f__Lachnospiraceae;g__UBA11774;s__	1.06	78.84	0	0	0	0	0	0	0	0	0	0	0	5.12359	0	0	0	0	0	0
281_1	281_1	Metaba2Co-AssemblyBins.501.fasta	JAAVZR000000000	Lachnospiraceae bacterium 281_1	Lachnospiraceae bacterium	ABMPRH_281_1	SAMN14273951	Family	family	Placement	taxonomic classification fully defined by topology	281_1_d__Bacteria;p__Firmicutes_A;c__Clostridia;o__Lachnospirales;f__Lachnospiraceae;g__;s__	1.27	96.51	9.65797	5.30503	5.07825	3.95029	0	0	0	0	3.13024	4.55548	6.29851	12.8607	7.62681	14.2733	0	12.859	10.836	6.5946
282_1	282_1	Metaba2Co-AssemblyBins.250.fasta	JAAWCS000000000	Lachnospiraceae bacterium 282_1	Lachnospiraceae bacterium	ABMPRH_282_1	SAMN14273952	Family	family	Placement	taxonomic classification fully defined by topology	282_1_d__Bacteria;p__Firmicutes_A;c__Clostridia;o__Lachnospirales;f__Lachnospiraceae;g__;s__	3.16	92.49	0	11.3598	10.4086	8.3222	0	2.01056	0	0	0	0	0	0	9.46757	5.03837	2.8014	5.26373	7.17498	8.56988
283_1	283_1	Metaba2Co-AssemblyBins.148.fasta	JAAWDV000000000	Lachnospiraceae bacterium 283_1	Lachnospiraceae bacterium	ABMPRH_283_1	SAMN14273953	Family	family	Placement	taxonomic novelty determined using RED	283_1_d__Bacteria;p__Firmicutes_A;c__Clostridia;o__Lachnospirales;f__Lachnospiraceae;g__;s__	2.24	97.32	31.1866	0	5.22625	0	6.79483	0	0	0	0	0	0	0	0	0	0	0	0	0
284_1	284_1	SL341416bin.236.fasta	JAAWHV000000000	Lachnospiraceae bacterium 284_1_1	Lachnospiraceae bacterium	ABMPRH_284_1_1	SAMN14273954	Family	family	Placement	taxonomic novelty determined using RED	284_1_d__Bacteria;p__Firmicutes_A;c__Clostridia;o__Lachnospirales;f__Lachnospiraceae;g__;s__	0.86	92.58	10.8268	7.17649	9.32596	6.07269	3.19149	0	0	0	0	0	0	4.85167	14.4643	7.09167	5.26476	14.6535	2.20701	8.43385
284_2	284_1	SL341411bin.42.fasta	JAAWLT000000000	Lachnospiraceae bacterium 284_1_2	Lachnospiraceae bacterium	ABMPRH_284_1_2	SAMN14273955	Family	family	Placement	taxonomic novelty determined using RED	284_2_d__Bacteria;p__Firmicutes_A;c__Clostridia;o__Lachnospirales;f__Lachnospiraceae;g__;s__	0.86	95.39	4.98417	0	3.66277	2.62591	0	0	0	0	0	0	0	2.21366	6.53447	16.329	0	6.69008	4.27564	3.23364
285_1	285_1	Metaba2Co-AssemblyBins.247.fasta	JAAWCT000000000	Lachnospiraceae bacterium 285_1	Lachnospiraceae bacterium	ABMPRH_285_1	SAMN14273956	Family	genus	Placement	taxonomic classification fully defined by topology	285_1_d__Bacteria;p__Firmicutes_A;c__Clostridia;o__Lachnospirales;f__Lachnospiraceae;g__CAG-95;s__	0.57	94.25	2.32834	23.2235	15.5212	115.864	8.15496	0	0	0	0	0	0	2.27696	5.87583	0	0	0	0	3.43463
286_1	286_1	SL341416bin.100.fasta	JAAWIP000000000	Lachnospiraceae bacterium 286_1	Lachnospiraceae bacterium	ABMPRH_286_1	SAMN14273957	Family	genus	Placement	taxonomic classification fully defined by topology	286_1_d__Bacteria;p__Firmicutes_A;c__Clostridia;o__Lachnospirales;f__Lachnospiraceae;g__CAG-95;s__	1.34	91.95	0	14.15	22.2699	4.03311	0	0	0	0	0	0	0	0	0	0	0	21.9596	4.33001	0
287_1	287_1	SL341416bin.171.fasta	JAAWIF000000000	Lachnospiraceae bacterium 287_1	Lachnospiraceae bacterium	ABMPRH_287_1	SAMN14273958	Family	genus	Placement	taxonomic classification fully defined by topology	287_1_d__Bacteria;p__Firmicutes_A;c__Clostridia;o__Lachnospirales;f__Lachnospiraceae;g__CAG-95;s__	2.54	96.8	146.407	25.652	113.546	52.3563	0	9.79943	0	0	0	0	0	2.87593	8.85475	5.41588	0	36.9184	12.7774	2.75887
288_1	288_1	SL341401bin.121.fasta	JAAWTV000000000	Lachnospiraceae bacterium 288_1	Lachnospiraceae bacterium	ABMPRH_288_1	SAMN14273959	Family	family	Placement	taxonomic novelty determined using RED	288_1_d__Bacteria;p__Firmicutes_A;c__Clostridia;o__Lachnospirales;f__Lachnospiraceae;g__;s__	1.34	94.95	18.419	16.5318	31.0693	4.31113	7.11255	25.7031	3.1924	4.87201	0	0	4.40503	7.60435	25.024	13.3755	71.2456	12.9261	9.03703	58.4464
288_2	288_2	Metaba2Co-AssemblyBins.558.fasta	JAAVZB000000000	Lachnospiraceae bacterium 288_2	Lachnospiraceae bacterium	ABMPRH_288_2	SAMN14273960	Family	family	Placement	taxonomic novelty determined using RED	288_2_d__Bacteria;p__Firmicutes_A;c__Clostridia;o__Lachnospirales;f__Lachnospiraceae;g__;s__	1.15	93.01	3.11316	36.5337	6.46202	0	18.5349	0	0	0	0	0	0	0	0	8.23696	0	4.58564	2.4327	0
289_1	289_1	SL341404bin.144.fasta	JAAWQP000000000	Lachnospiraceae bacterium 289_1	Lachnospiraceae bacterium	ABMPRH_289_1	SAMN14273961	Family	family	Placement	taxonomic novelty determined using RED	289_1_d__Bacteria;p__Firmicutes_A;c__Clostridia;o__Lachnospirales;f__Lachnospiraceae;g__;s__	1.25	98.71	14.9862	0	1666.95	379.083	0	0	0	0	0	0	0	3.33832	29.8973	460.064	0	592.991	0	0
29_1	29_1	SL341408bin.90.fasta	JAAWNX000000000	Bacilli bacterium 29_1	Bacilli bacterium	ABMPRH_29_1	SAMN14273962	class	genus	Placement	taxonomic novelty determined using RED	29_1_d__Bacteria;p__Firmicutes;c__Bacilli;o__RF39;f__UBA660;g__CAG-776;s__	0	78.84	10.6714	0	5.89873	15.0064	0	0	0	0	0	0	0	0	0	12.7792	0	7.10947	0	0
290_1	290_1	SL341418bin.137.fasta	JAAWFY000000000	Lachnospiraceae bacterium 290_1	Lachnospiraceae bacterium	ABMPRH_290_1	SAMN14273963	Family	family	Placement	taxonomic novelty determined using RED	290_1_d__Bacteria;p__Firmicutes_A;c__Clostridia;o__Lachnospirales;f__Lachnospiraceae;g__;s__	0.86	98.28	19.0687	138.071	18.4817	7.16511	36.1684	5.59298	2.82287	4.5064	3.33634	2.29439	7.4314	8.84073	22.8673	6.80251	277.278	168.291	261.841	364.452
290_2	290_2	Metaba2Co-AssemblyBins.540.fasta	JAAVZF000000000	Lachnospiraceae bacterium 290_2	Lachnospiraceae bacterium	ABMPRH_290_2	SAMN14273964	Family	family	Placement	taxonomic novelty determined using RED	290_2_d__Bacteria;p__Firmicutes_A;c__Clostridia;o__Lachnospirales;f__Lachnospiraceae;g__;s__	1.44	95.62	14.2126	2.74813	34.4543	15.1334	0	0	0	0	0	0	0	0	2.70744	14.6507	0	0	4.55521	0
290_3	290_3	SL341404bin.89.fasta	JAAWPJ000000000	Lachnospiraceae bacterium 290_3	Lachnospiraceae bacterium	ABMPRH_290_3	SAMN14273965	Family	family	Placement	taxonomic novelty determined using RED	290_3_d__Bacteria;p__Firmicutes_A;c__Clostridia;o__Lachnospirales;f__Lachnospiraceae;g__;s__	6.39	92.62	15.1811	0	77.5674	0	0	5.29062	0	0	0	0	0	0	0	0	3.19688	0	0	4.2373
291_1	291_1	SL341412bin.86.fasta	JAAWKN000000000	Lachnospiraceae bacterium 291_1	Lachnospiraceae bacterium	ABMPRH_291_1	SAMN14273966	Family	genus	Placement	taxonomic classification fully defined by topology	291_1_d__Bacteria;p__Firmicutes_A;c__Clostridia;o__Lachnospirales;f__Lachnospiraceae;g__UBA3282;s__	0.57	97.35	9.18294	1007.98	40.8704	368.218	601.34	3.57731	3.15377	2.98145	2.48361	3.05924	6.74539	8.4966	138.878	179.133	4.27289	155.412	4.30346	12.8412
291_2	291_2	Metaba2Co-AssemblyBins.649.fasta	JAAVXV000000000	Lachnospiraceae bacterium 291_2	Lachnospiraceae bacterium	ABMPRH_291_2	SAMN14273967	Family	genus	Placement	taxonomic classification fully defined by topology	291_2_d__Bacteria;p__Firmicutes_A;c__Clostridia;o__Lachnospirales;f__Lachnospiraceae;g__UBA3282;s__	0.57	91.23	6.17511	5.93132	14.3604	0	0	3.81269	0	0	0	0	0	0	3.00177	30.6138	13.6963	264.22	41.1829	297.331
291_3	291_3	SL341404bin.64.fasta	JAAWPQ000000000	Lachnospiraceae bacterium 291_3	Lachnospiraceae bacterium	ABMPRH_291_3	SAMN14273968	Family	genus	Placement	taxonomic classification fully defined by topology	291_3_d__Bacteria;p__Firmicutes_A;c__Clostridia;o__Lachnospirales;f__Lachnospiraceae;g__UBA3282;s__	0.57	93.02	306.819	4.92879	964.682	3.6062	2.42225	141.209	5.37369	15.0588	8.20317	8.21394	9.17696	15.9922	40.9827	5.12462	93.6689	66.2067	46.9121	160.861
291_4	291_3	SL341407bin.266.fasta	JAAWOZ000000000	Lachnospiraceae bacterium 291_4	Lachnospiraceae bacterium	ABMPRH_291_4	SAMN14273969	Family	genus	Placement	taxonomic classification fully defined by topology	291_4_d__Bacteria;p__Firmicutes_A;c__Clostridia;o__Lachnospirales;f__Lachnospiraceae;g__UBA3282;s__	0.57	96.61	372.425	2.69508	264.935	0	0	45.1999	0	4.53463	2.04216	2.10901	2.71542	5.26985	112.699	4.82455	292.189	160.599	114.226	501.342
292_1	292_1	SL341407bin.9.fasta	JAAWOM000000000	Lachnospiraceae bacterium 292_1	Lachnospiraceae bacterium	ABMPRH_292_1	SAMN14273970	Family	genus	Placement	taxonomic novelty determined using RED	292_1_d__Bacteria;p__Firmicutes_A;c__Clostridia;o__Lachnospirales;f__Lachnospiraceae;g__UBA3282;s__	1.15	95.96	1079.73	2.46245	39.9604	0	0	0	0	0	0	0	0	0	380.688	65.8378	0	800.092	0	6.26628
293_1	293_1	SL341409bin.82.fasta	JAAWNK000000000	Lachnospiraceae bacterium 293_1_1	Lachnospiraceae bacterium	ABMPRH_293_1_1	SAMN14273971	Family	genus	Placement	taxonomic novelty determined using RED	293_1_d__Bacteria;p__Firmicutes_A;c__Clostridia;o__Lachnospirales;f__Lachnospiraceae;g__UBA3282;s__	0.83	88.2	31.7651	16.1398	9.91888	10.2708	0	11.7027	19.2025	15.859	37.1786	60.6773	54.2608	113.472	0	13.5426	5.90359	4.73379	8.22588	3.06978
293_2	293_1	SL341414bin.92.fasta	JAAWJV000000000	Lachnospiraceae bacterium 293_1_2	Lachnospiraceae bacterium	ABMPRH_293_1_2	SAMN14273972	Family	genus	Placement	taxonomic novelty determined using RED	293_2_d__Bacteria;p__Firmicutes_A;c__Clostridia;o__Lachnospirales;f__Lachnospiraceae;g__UBA3282;s__	0.57	91.09	28.8782	16.086	11.3015	9.32275	0	8.84044	49.0907	42.5531	96.2813	30.6064	112.887	252.331	0	13.2873	2.63519	4.10605	7.44947	0
293_3	293_1	SL341415bin.3.fasta	JAAWJF000000000	Lachnospiraceae bacterium 293_3	Lachnospiraceae bacterium	ABMPRH_293_3	SAMN14273973	Family	genus	Placement	taxonomic novelty determined using RED	293_3_d__Bacteria;p__Firmicutes_A;c__Clostridia;o__Lachnospirales;f__Lachnospiraceae;g__UBA3282;s__	0.57	98.83	130.826	37.508	32.4652	35.5	3.28537	26.7453	37.2447	28.4722	77.1447	56.5128	100.854	231.128	0	34.8407	3.39924	6.89999	17.2108	4.44367
293_4	293_1	SL341416bin.2.fasta	JAAWIC000000000	Lachnospiraceae bacterium 293_4	Lachnospiraceae bacterium	ABMPRH_293_4	SAMN14273974	Family	genus	Placement	taxonomic novelty determined using RED	293_4_d__Bacteria;p__Firmicutes_A;c__Clostridia;o__Lachnospirales;f__Lachnospiraceae;g__UBA3282;s__	2.33	81.35	24.5069	15.5	7.93464	7.94736	0	8.6652	15.9009	12.5617	28.6926	26.1592	43.2995	93.7956	0	12.0015	2.08724	6.28813	8.51316	0
294_0	294_0	Metaba2Co-AssemblyBins.308.fasta	JAAWCB000000000	Lachnospiraceae bacterium 294_0	Lachnospiraceae bacterium	ABMPRH_294_0	SAMN14273975	Family	genus	Placement	taxonomic classification fully defined by topology	294_0_d__Bacteria;p__Firmicutes_A;c__Clostridia;o__Lachnospirales;f__Lachnospiraceae;g__UBA3282;s__	0.21	81.56	6.11522	0	0	0	0	0	0	0	0	0	0	0	0	0	0	0	3.97291	0
295_1	295_1	Metaba2Co-AssemblyBins.411.fasta	JAAWAV000000000	Lachnospiraceae bacterium 295_1	Lachnospiraceae bacterium	ABMPRH_295_1	SAMN14273976	Family	family	Placement	taxonomic classification fully defined by topology	295_1_d__Bacteria;p__Firmicutes_A;c__Clostridia;o__Lachnospirales;f__Lachnospiraceae;g__;s__	0	91.79	2.50339	3.24733	2.55904	0	0	0	0	0	0	2.24571	4.86472	10.5632	3.15554	2.99117	0	2.38357	2.35701	0
296_1	296_1	SL341403bin.63.fasta	JAAWRC000000000	Lachnospiraceae bacterium 296_1	Lachnospiraceae bacterium	ABMPRH_296_1	SAMN14273977	Family	family	Placement	taxonomic classification fully defined by topology	296_1_d__Bacteria;p__Firmicutes_A;c__Clostridia;o__Lachnospirales;f__Lachnospiraceae;g__;s__	1.58	98.52	8.02665	11.1457	22.5677	12.8161	5.07642	5.80896	0	0	0	0	0	0	22.5175	11.6278	4.4592	15.9013	30.9947	25.7967
296_2	296_2	SL341412bin.77.fasta	JAAWKR000000000	Lachnospiraceae bacterium 296_2	Lachnospiraceae bacterium	ABMPRH_296_2	SAMN14273978	Family	family	Placement	taxonomic classification fully defined by topology	296_2_d__Bacteria;p__Firmicutes_A;c__Clostridia;o__Lachnospirales;f__Lachnospiraceae;g__;s__	1.64	57.33	2.73806	6.94394	3.43133	3.38147	23.7094	0	0	0	0	0	2.01373	2.13614	4.58593	6.1913	0	6.65978	2.62273	4.54617
296_3	296_3	Metaba2Co-AssemblyBins.655.fasta	JAAVXU000000000	Lachnospiraceae bacterium 296_3	Lachnospiraceae bacterium	ABMPRH_296_3	SAMN14273979	Family	family	Placement	taxonomic classification fully defined by topology	296_3_d__Bacteria;p__Firmicutes_A;c__Clostridia;o__Lachnospirales;f__Lachnospiraceae;g__;s__	0.63	77.27	0	0	0	0	0	0	0	0	0	0	0	0	6.26556	0	3.46508	0	4.74161	3.08085
296_4	296_4	Metaba2Co-AssemblyBins.353.fasta	JAAWBT000000000	Lachnospiraceae bacterium 296_4	Lachnospiraceae bacterium	ABMPRH_296_4	SAMN14273980	Family	family	Placement	taxonomic classification fully defined by topology	296_4_d__Bacteria;p__Firmicutes_A;c__Clostridia;o__Lachnospirales;f__Lachnospiraceae;g__;s__	0.63	82.63	4.64604	4.78082	0	3.54704	9.53125	0	0	0	0	0	0	4.94418	0	0	0	0	0	0
297_0	297_0	Metaba2Co-AssemblyBins.282.fasta	JAAWCJ000000000	Lachnospiraceae bacterium 297_0	Lachnospiraceae bacterium	ABMPRH_297_0	SAMN14273981	Family	family	Placement	taxonomic classification fully defined by topology	297_0_d__Bacteria;p__Firmicutes_A;c__Clostridia;o__Lachnospirales;f__Lachnospiraceae;g__;s__	2.39	90.95	0	5.11796	3.68224	3.23098	0	0	0	0	0	0	0	0	6.34967	0	0	6.46971	8.27117	3.0531
298_1	298_1	Metaba2Co-AssemblyBins.616.fasta	JAAVYG000000000	Lachnospiraceae bacterium 298_1	Lachnospiraceae bacterium	ABMPRH_298_1	SAMN14273982	Family	genus	Placement	taxonomic classification fully defined by topology	298_1_d__Bacteria;p__Firmicutes_A;c__Clostridia;o__Lachnospirales;f__Lachnospiraceae;g__14-2;s__	1.15	94.79	12.3904	5.25447	5.52671	11.9543	0	0	4.95356	14.5625	6.42079	6.31609	9.57673	11.1145	15.4191	25.3101	10.0318	13.962	3.70484	8.01544
298_2	298_2	SL341412bin.75.fasta	JAAWKT000000000	Lachnospiraceae bacterium 298_2	Lachnospiraceae bacterium	ABMPRH_298_2	SAMN14273983	Family	genus	Placement	taxonomic classification fully defined by topology	298_2_d__Bacteria;p__Firmicutes_A;c__Clostridia;o__Lachnospirales;f__Lachnospiraceae;g__14-2;s__	0.77	98.85	9.60165	6.51417	4.44528	2.57845	118.404	5.98401	0	0	0	0	3.26153	6.81287	35.2646	29.685	10.709	17.7052	6.70495	47.039
299_1	299_1	SL341417bin.134.fasta	JAAWHA000000000	Lachnospiraceae bacterium 299_1	Lachnospiraceae bacterium	ABMPRH_299_1	SAMN14273984	Family	genus	Placement	taxonomic classification fully defined by topology	299_1_d__Bacteria;p__Firmicutes_A;c__Clostridia;o__Lachnospirales;f__Lachnospiraceae;g__14-2;s__	1.81	98.28	17.0501	43.0273	4.05364	13.0279	0	0	0	0	0	0	0	0	0	0	0	0	0	0
3_0	3_0	Metaba2Co-AssemblyBins.583.fasta	JAAVYR000000000	Dehalobacteriia bacterium 3_0	Peptococcaceae bacterium	ABMPRH_3_0	SAMN14273985	class	class	Placement	taxonomic novelty determined using RED	3_0_d__Bacteria;p__Firmicutes_B;c__Dehalobacteriia;o__;f__;g__;s__	1.36	86.02	0	0	0	0	0	0	0	2.43861	7.42088	7.19	2.60827	8.80926	0	2.47561	2.44932	3.10051	0	3.60224
30_1	30_1	SL341417bin.221.fasta	JAAWGO000000000	Bacilli bacterium 30_1	Bacilli bacterium	ABMPRH_30_1	SAMN14273986	class	genus	Placement	taxonomic novelty determined using RED	30_1_d__Bacteria;p__Firmicutes;c__Bacilli;o__RF39;f__UBA660;g__CAG-582;s__	0	91.57	0	21.9652	120.905	247.262	99.4666	0	0	0	0	0	0	0	30.8698	6.6715	0	8.15977	0	0
300_1	300_1	Metaba2Co-AssemblyBins.371.fasta	JAAWBM000000000	Lachnospiraceae bacterium 300_1	Lachnospiraceae bacterium	ABMPRH_300_1	SAMN14273987	Family	genus	Placement	taxonomic classification fully defined by topology	300_1_d__Bacteria;p__Firmicutes_A;c__Clostridia;o__Lachnospirales;f__Lachnospiraceae;g__14-2;s__	0.34	88.27	5.54794	6.34023	5.03558	0	12.9064	2.1292	0	0	0	0	18.7506	15.3482	4.65663	3.21759	0	3.57112	0	5.29682
301_1	301_1	Metaba2Co-AssemblyBins.527.fasta	JAAVZI000000000	Lachnospiraceae bacterium 301_1	Lachnospiraceae bacterium	ABMPRH_301_1	SAMN14273988	Family	family	Placement	taxonomic novelty determined using RED	301_1_d__Bacteria;p__Firmicutes_A;c__Clostridia;o__Lachnospirales;f__Lachnospiraceae;g__;s__	1.58	98.1	3.50036	3.50425	9.9271	7.95661	0	2.59184	0	0	0	0	0	0	10.9498	9.70743	4.60986	10.6829	0	13.6376
302_1	302_1	Metaba2Co-AssemblyBins.634.fasta	JAAVYA000000000	Lachnospiraceae bacterium 302_1	Lachnospiraceae bacterium	ABMPRH_302_1	SAMN14273989	Family	family	Placement	taxonomic novelty determined using RED	302_1_d__Bacteria;p__Firmicutes_A;c__Clostridia;o__Lachnospirales;f__Lachnospiraceae;g__;s__	0.29	97.7	5.23586	3.11101	7.41659	0	11.34	0	0	0	12.5512	14.2457	8.50572	0	0	0	0	0	0	0
303_1	303_1	SL341417bin.126.fasta	JAAWHB000000000	Lachnospiraceae bacterium 303_1	Lachnospiraceae bacterium	ABMPRH_303_1	SAMN14273990	Family	family	Placement	taxonomic classification fully defined by topology	303_1_d__Bacteria;p__Firmicutes_A;c__Clostridia;o__Lachnospirales;f__Lachnospiraceae;g__;s__	1.04	98.25	0	17.4825	41.6839	11.5153	0	0	0	0	0	0	0	0	0	0	0	0	0	0
304_1	304_1	SL341411bin.41.fasta	JAAWLU000000000	Lachnospiraceae bacterium 304_1	Lachnospiraceae bacterium	ABMPRH_304_1	SAMN14273991	Family	family	Placement	taxonomic classification fully defined by topology	304_1_d__Bacteria;p__Firmicutes_A;c__Clostridia;o__Lachnospirales;f__Lachnospiraceae;g__;s__	0	98.42	23.351	206.678	32.4006	16.8459	4.55675	8.6494	30.6657	63.8199	8.24093	16.095	31.2353	67.4872	25.976	129.402	35.497	34.8653	12.2604	72.0182
305_1	305_1	SL341403bin.211.fasta	JAAWRR000000000	Lachnospiraceae bacterium 305_1	Lachnospiraceae bacterium	ABMPRH_305_1	SAMN14273992	Family	genus	Placement	taxonomic classification fully defined by topology	305_1_d__Bacteria;p__Firmicutes_A;c__Clostridia;o__Lachnospirales;f__Lachnospiraceae;g__CAG-56;s__	0.79	98.1	26.6798	0	0	0	9.12805	28.568	0	0	0	0	0	0	213.747	148.329	251.664	187.228	47.446	36.2841
305_2	305_1	SL341401bin.125.fasta	JAAWTU000000000	Lachnospiraceae bacterium 305_2	Lachnospiraceae bacterium	ABMPRH_305_2	SAMN14273993	Family	genus	Placement	taxonomic classification fully defined by topology	305_2_d__Bacteria;p__Firmicutes_A;c__Clostridia;o__Lachnospirales;f__Lachnospiraceae;g__CAG-56;s__	0.16	96.84	46.6793	18.8489	18.5647	9.12958	21.2098	32.8023	2.62099	5.8206	4.81026	3.95871	6.8383	14.9129	235.233	163.664	262.281	203.563	52.6054	50.6156
306_1	306_1	SL341404bin.214.fasta	JAAWQG000000000	Eubacterium sp 306_1_1	Eubacterium sp	ABMPRH_306_1_1	SAMN14273994	genus	genus	Placement	taxonomic novelty determined using RED	306_1_d__Bacteria;p__Firmicutes_A;c__Clostridia;o__Lachnospirales;f__Lachnospiraceae;g__Eubacterium_J;s__	0.48	97.04	19.7457	181.128	37.8135	2.52796	0	8.03657	175.655	304.999	31.8059	167.762	216.757	178.206	0	0	0	0	0	0
307_1	307_1	SL341404bin.264.fasta	JAAWQA000000000	Eubacterium sp 307_1	Eubacterium sp	ABMPRH_307_1	SAMN14273995	genus	genus	Placement	taxonomic novelty determined using RED	307_1_d__Bacteria;p__Firmicutes_A;c__Clostridia;o__Lachnospirales;f__Lachnospiraceae;g__Eubacterium_J;s__	0	97.58	0	0	108.372	0	0	0	100.651	151.68	507.996	314.454	399.275	1684.99	0	0	0	0	0	0
308_1	308_1	SL341411bin.12.fasta	JAAWMT000000000	Eubacterium sp 308_1_1	Eubacterium sp	ABMPRH_308_1_1	SAMN14273996	genus	genus	Placement	taxonomic novelty determined using RED	308_1_d__Bacteria;p__Firmicutes_A;c__Clostridia;o__Lachnospirales;f__Lachnospiraceae;g__Eubacterium_J;s__	0	97.03	3.60757	3.81351	17.4495	7.46253	0	0	0	0	0	7.57728	0	2.58299	10.3301	119.431	0	38.2051	0	0
308_2	308_1	SL341417bin.44.fasta	JAAWGJ000000000	Eubacterium sp 308_1_2	Eubacterium sp	ABMPRH_308_1_2	SAMN14273997	genus	genus	Placement	taxonomic novelty determined using RED	308_2_d__Bacteria;p__Firmicutes_A;c__Clostridia;o__Lachnospirales;f__Lachnospiraceae;g__Eubacterium_J;s__	0	96.89	0	116.178	770.3	173.212	0	0	0	0	0	0	0	2.06607	0	6.18557	0	2.12375	0	0
309_1	309_1	Metaba2Co-AssemblyBins.256.fasta	JAAWCQ000000000	Clostridia bacterium 309_1	Clostridia bacterium	ABMPRH_309_1	SAMN14273998	class	genus	Placement	taxonomic novelty determined using RED	309_1_d__Bacteria;p__Firmicutes_A;c__Clostridia;o__4C28d-15;f__UBA1242;g__UBA11517;s__	2.01	68.41	17.1951	3.95682	123.852	2.28391	3.45741	0	0	0	0	0	0	0	5.64028	0	7.00192	0	0	13.2608
31_1	31_1	SL341404bin.163.fasta	JAAWQO000000000	Bacilli bacterium 31_1_1	Bacilli bacterium	ABMPRH_31_1_1	SAMN14273999	class	genus	Placement	taxonomic novelty determined using RED	31_1_d__Bacteria;p__Firmicutes;c__Bacilli;o__RF39;f__UBA660;g__UBA5026;s__	1.45	100	2.2193	13.9137	186.003	3.14223	0	0	0	0	2.46929	2.38612	0	3.29411	0	0	0	0	0	2.52699
31_2	31_1	SL341417bin.87.fasta	JAAWGF000000000	Bacilli bacterium 31_1_2	Bacilli bacterium	ABMPRH_31_1_2	SAMN14274000	class	genus	Placement	taxonomic novelty determined using RED	31_2_d__Bacteria;p__Firmicutes;c__Bacilli;o__RF39;f__UBA660;g__UBA3631;s__	0	92.13	0	32.598	14.7758	0	0	0	0	0	0	0	0	0	0	0	0	0	0	0
310_1	310_1	Metaba2Co-AssemblyBins.212.fasta	JAAWDD000000000	Lachnospiraceae bacterium 310_1	Lachnospiraceae bacterium	ABMPRH_310_1	SAMN14274001	Family	genus	Placement	taxonomic novelty determined using RED	310_1_d__Bacteria;p__Firmicutes_A;c__Clostridia;o__Lachnospirales;f__Lachnospiraceae;g__UBA11957;s__	0.32	98.73	37.7179	43.4439	42.667	16.9871	13.5405	14.9005	7.72648	14.6715	17.6518	14.6076	18.9963	31.3871	71.7669	20.9818	15.9804	33.4461	47.3395	61.6851
311_1	311_1	Metaba2Co-AssemblyBins.116.fasta	JAAWEG000000000	Lachnospiraceae bacterium 311_1	Lachnospiraceae bacterium	ABMPRH_311_1	SAMN14274002	Family	family	Placement	taxonomic novelty determined using RED	311_1_d__Bacteria;p__Firmicutes_A;c__Clostridia;o__Lachnospirales;f__Lachnospiraceae;g__;s__	1.9	98.84	7.75969	4.21295	3.03825	0	13.8293	4.16519	0	0	0	0	0	0	13.1853	4.28026	4.74676	7.09691	10.7629	15.4182
312_1	312_1	SL341401bin.73.fasta	JAAWTG000000000	Clostridia bacterium 312_1	Clostridia bacterium	ABMPRH_312_1	SAMN14274003	class	order	Placement	taxonomic novelty determined using RED	312_1_d__Bacteria;p__Firmicutes_A;c__Clostridia;o__CAG-41;f__;g__;s__	0	96.09	3.12198	4.39698	7.17951	3.06044	4.03066	22.4372	0	0	0	0	0	2.45283	3.85331	0	0	2.45552	0	3.94724
313_1	313_1	SL341415bin.86.fasta	JAAWIU000000000	Lachnospiraceae bacterium 313_1	Lachnospiraceae bacterium	ABMPRH_313_1	SAMN14274004	Family	family	Placement	taxonomic classification fully defined by topology	313_1_d__Bacteria;p__Firmicutes_A;c__Clostridia;o__Lachnospirales;f__Lachnospiraceae;g__;s__	2.09	97.7	352.299	196.724	215.61	27.8665	0	4.8295	7.38296	13.2565	2.59212	0	4.37005	3.89731	114.287	116.295	68.7465	389.935	4.22459	19.0449
314_0	314_0	Metaba2Co-AssemblyBins.232.fasta	JAAWCZ000000000	Lachnospiraceae bacterium 314_0	Lachnospiraceae bacterium	ABMPRH_314_0	SAMN14274005	Family	genus	Placement	taxonomic classification fully defined by topology	314_0_d__Bacteria;p__Firmicutes_A;c__Clostridia;o__Lachnospirales;f__Lachnospiraceae;g__UBA7182;s__	1.27	80.31	3.69072	4.41062	0	0	0	3.21773	0	0	0	0	0	0	2.17392	0	0	0	0	0
315_1	315_1	Metaba2Co-AssemblyBins.330.fasta	JAAWBX000000000	Lachnospiraceae bacterium 315_1	Lachnospiraceae bacterium	ABMPRH_315_1	SAMN14274006	Family	family	Placement	taxonomic classification fully defined by topology	315_1_d__Bacteria;p__Firmicutes_A;c__Clostridia;o__Lachnospirales;f__Lachnospiraceae;g__;s__	0	93.57	0	2.23025	2.36656	2.73753	0	0	0	0	0	0	0	2.20873	0	9.42543	0	5.20503	0	0
316_1	316_1	SL341404bin.178.fasta	JAAWQK000000000	Lachnospiraceae bacterium 316_1	Lachnospiraceae bacterium	ABMPRH_316_1	SAMN14274007	Family	family	Placement	taxonomic classification fully defined by topology	316_1_d__Bacteria;p__Firmicutes_A;c__Clostridia;o__Lachnospirales;f__Lachnospiraceae;g__;s__	0.66	92.49	11.1609	17.8676	25.0314	6.88023	7.36338	2.49449	0	0	0	0	0	0	22.6574	9.17752	4.74414	13.7528	2.54748	6.66345
317_1	317_1	SL341412bin.48.fasta	JAAWKY000000000	Lachnospiraceae bacterium 317_1_1	Lachnospiraceae bacterium	ABMPRH_317_1_1	SAMN14274008	Family	genus	Placement	taxonomic classification fully defined by topology	317_1_d__Bacteria;p__Firmicutes_A;c__Clostridia;o__Lachnospirales;f__Lachnospiraceae;g__CAG-95;s__	2.88	98.26	9.42761	66.7381	22.6653	8.43514	87.8163	5.65188	0	0	0	0	3.63257	3.05545	47.0069	10.5974	8.22465	14.5361	11.9215	21.4301
317_2	317_1	SL341416bin.160.fasta	JAAWIG000000000	Lachnospiraceae bacterium 317_1_2	Lachnospiraceae bacterium	ABMPRH_317_1_2	SAMN14274009	Family	genus	Placement	taxonomic classification fully defined by topology	317_2_d__Bacteria;p__Firmicutes_A;c__Clostridia;o__Lachnospirales;f__Lachnospiraceae;g__CAG-95;s__	2.59	94.81	9.13057	33.3809	18.6985	8.49397	37.8189	8.64327	0	0	0	0	0	0	79.5664	14.0588	11.9925	35.1347	14.9371	40.5796
317_3	317_1	SL341411bin.137.fasta	JAAWMO000000000	Lachnospiraceae bacterium 317_1_3	Lachnospiraceae bacterium	ABMPRH_317_1_3	SAMN14274010	Family	genus	Placement	taxonomic classification fully defined by topology	317_3_d__Bacteria;p__Firmicutes_A;c__Clostridia;o__Lachnospirales;f__Lachnospiraceae;g__CAG-95;s__	3.9	75.11	3.76396	18.9614	10.3884	3.6555	24.6417	3.56644	0	0	0	0	0	0	58.1321	10.4665	7.54553	14.1285	8.9373	23.1484
317_4	317_1	SL341407bin.31.fasta	JAAWOX000000000	Lachnospiraceae bacterium 317_1_4	Lachnospiraceae bacterium	ABMPRH_317_1_4	SAMN14274011	Family	genus	Placement	taxonomic classification fully defined by topology	317_4_d__Bacteria;p__Firmicutes_A;c__Clostridia;o__Lachnospirales;f__Lachnospiraceae;g__CAG-95;s__	1.44	83.81	2.05934	16.4472	9.39802	0	13.0989	0	0	0	0	0	0	0	114.758	13.9254	10.3396	4.73014	6.46323	35.6491
318_1	318_1	SL341415bin.54.fasta	JAAWJA000000000	Lachnospiraceae bacterium 318_1_1	Lachnospiraceae bacterium	ABMPRH_318_1_1	SAMN14274012	Family	genus	Placement	taxonomic classification fully defined by topology	318_1_d__Bacteria;p__Firmicutes_A;c__Clostridia;o__Lachnospirales;f__Lachnospiraceae;g__CAG-95;s__	1.87	98.85	369.975	35.8603	196.16	88.3182	20.7987	190.788	2.78129	16.1523	4.473	0	14.0335	5.28573	22.9811	8.81576	13.3902	15.9936	5.9213	3.68091
318_2	318_1	SL341407bin.69.fasta	JAAWOR000000000	Lachnospiraceae bacterium 318_1_2	Lachnospiraceae bacterium	ABMPRH_318_1_2	SAMN14274013	Family	genus	Placement	taxonomic classification fully defined by topology	318_2_d__Bacteria;p__Firmicutes_A;c__Clostridia;o__Lachnospirales;f__Lachnospiraceae;g__CAG-95;s__	2.26	98.85	123.343	33.9663	108.463	39.3795	36.6097	71.9187	0	5.92957	0	0	5.24154	3.56916	53.916	19.4553	31.1632	35.9404	11.4593	0
319_1	319_1	Metaba2Co-AssemblyBins.165.fasta	JAAWDN000000000	Lachnospiraceae bacterium 319_1	Lachnospiraceae bacterium	ABMPRH_319_1	SAMN14274014	Family	genus	Placement	taxonomic classification fully defined by topology	319_1_d__Bacteria;p__Firmicutes_A;c__Clostridia;o__Lachnospirales;f__Lachnospiraceae;g__CAG-95;s__	0.57	96.93	40.9052	49.1242	45.8963	24.2063	20.9678	17.1074	12.5316	24.0077	26.3319	21.9608	30.128	37.6675	44.3837	35.2621	30.933	53.4883	17.5303	43.0225
32_1	32_1	SL341408bin.62.fasta	JAAWOB000000000	Bacilli bacterium 32_1	Bacilli bacterium	ABMPRH_32_1	SAMN14274015	class	family	Placement	taxonomic classification fully defined by topology	32_1_d__Bacteria;p__Firmicutes;c__Bacilli;o__RF39;f__UBA660;g__;s__	3.18	91.57	44.8447	0	8.28177	44.3928	0	0	0	0	0	0	0	0	0	3.30582	0	0	0	0
320_1	320_1	Metaba2Co-AssemblyBins.451.fasta	JAAWAI000000000	Lachnospira sp 320_1	Lachnospira sp	ABMPRH_320_1	SAMN14274016	genus	genus	Placement	taxonomic classification fully defined by topology	320_1_d__Bacteria;p__Firmicutes_A;c__Clostridia;o__Lachnospirales;f__Lachnospiraceae;g__Lachnospira;s__	0	98.66	0	0	3.4755	2.51227	23.2956	0	0	0	0	0	0	0	34.91	0	20.1507	0	4.67105	27.876
321_1	321_1	Metaba2Co-AssemblyBins.375.fasta	JAAWBK000000000	Lachnospiraceae bacterium 321_1	Lachnospiraceae bacterium	ABMPRH_321_1	SAMN14274017	Family	family	Placement	taxonomic novelty determined using RED	321_1_d__Bacteria;p__Firmicutes_A;c__Clostridia;o__Lachnospirales;f__Lachnospiraceae;g__;s__	0.58	94.14	0	0	0	0	0	0	0	0	0	0	0	0	55.8755	0	0	0	0	0
322_1	322_1	Metaba2Co-AssemblyBins.136.fasta	JAAWDZ000000000	Eubacterium sp 322_1	Eubacterium sp	ABMPRH_322_1	SAMN14274018	genus	genus	Placement	taxonomic novelty determined using RED	322_1_d__Bacteria;p__Firmicutes_A;c__Clostridia;o__Lachnospirales;f__Lachnospiraceae;g__Eubacterium_J;s__	0.97	96.09	0	58.7318	17.4486	0	0	0	0	0	0	0	0	0	0	0	0	0	0	0
323_1	323_1	Metaba2Co-AssemblyBins.346.fasta	JAAWBV000000000	Lachnospiraceae bacterium 323_1	Lachnospiraceae bacterium	ABMPRH_323_1	SAMN14274019	Family	genus	Placement	taxonomic novelty determined using RED	323_1_d__Bacteria;p__Firmicutes_A;c__Clostridia;o__Lachnospirales;f__Lachnospiraceae;g__CAG-590;s__	2.77	99.33	6.43305	8.51196	6.12747	3.17555	9.12608	74.5993	0	2.84802	3.01733	0	3.15227	5.1205	4.34032	4.38258	2.10625	5.22134	0	6.12944
324_1	324_1	SL341404bin.31.fasta	JAAWPS000000000	Lachnospiraceae bacterium 324_1_1	Lachnospiraceae bacterium	ABMPRH_324_1_1	SAMN14274020	Family	genus	Placement	taxonomic classification fully defined by topology	324_1_d__Bacteria;p__Firmicutes_A;c__Clostridia;o__Lachnospirales;f__Lachnospiraceae;g__COE1;s__	1.82	98.07	138.837	217.119	332.578	2.116	3.35899	0	0	0	0	0	0	2.2276	62.6529	3.39393	95.6962	15.2408	0	10.8919
324_2	324_1	SL341415bin.131.fasta	JAAWJS000000000	Lachnospiraceae bacterium 324_1_2	Lachnospiraceae bacterium	ABMPRH_324_1_2	SAMN14274021	Family	genus	Placement	taxonomic classification fully defined by topology	324_2_d__Bacteria;p__Firmicutes_A;c__Clostridia;o__Lachnospirales;f__Lachnospiraceae;g__COE1;s__	1.72	95.27	450.877	209.374	121.803	8.39687	8.51993	6.93791	4.55279	5.22528	5.38449	4.84153	9.36149	16.5751	33.8155	10.024	36.9824	19.1478	5.3226	22.8158
325_0	325_0	Metaba2Co-AssemblyBins.495.fasta	JAAVZU000000000	Lachnospiraceae bacterium 325_0	Lachnospiraceae bacterium	ABMPRH_325_0	SAMN14274022	Family	genus	Placement	taxonomic novelty determined using RED	325_0_d__Bacteria;p__Firmicutes_A;c__Clostridia;o__Lachnospirales;f__Lachnospiraceae;g__CAG-411;s__	1.68	97.88	0	8.26848	7.0504	0	0	0	0	0	0	0	0	0	0	0	0	0	0	5.79293
326_0	326_0	Metaba2Co-AssemblyBins.175.fasta	JAAWDL000000000	Lachnospiraceae bacterium 326_0	Lachnospiraceae bacterium	ABMPRH_326_0	SAMN14274023	Family	genus	Placement	taxonomic novelty determined using RED	326_0_d__Bacteria;p__Firmicutes_A;c__Clostridia;o__Lachnospirales;f__Lachnospiraceae;g__GCA-900066575;s__	3.9	95.74	7.55804	4.91468	3.93203	3.00422	0	0	0	2.55218	0	0	0	0	4.6154	3.24814	0	4.24234	0	4.19428
33_1	33_1	Metaba2Co-AssemblyBins.233.fasta	JAAWCY000000000	Bacilli bacterium 33_1	Bacilli bacterium	ABMPRH_33_1	SAMN14274024	class	genus	Placement	taxonomic classification fully defined by topology	33_1_d__Bacteria;p__Firmicutes;c__Bacilli;o__RF39;f__UBA660;g__CAG-877;s__	0.36	90.67	3.22172	180.387	0	0	0	2.25874	0	0	0	0	0	2.44906	0	3.45319	0	4.73472	0	2.02874
34_1	34_1	Metaba2Co-AssemblyBins.562-refined.fasta	JAAVYZ000000000	Bacilli bacterium 34_1	Bacilli bacterium	ABMPRH_34_1	SAMN14274025	class	family	Placement	taxonomic novelty determined using RED	34_1_d__Bacteria;p__Firmicutes;c__Bacilli;o__RF39;f__UBA660;g__;s__	1.69	93.26	0	19.5627	0	0	0	0	0	0	0	0	0	0	0	0	0	0	0	0
35_1	35_1	SL341408bin.154.fasta	JAAWOH000000000	Clostridium sp 35_1_1	Clostridium sp	ABMPRH_35_1_1	SAMN14274026	genus	genus	Placement	taxonomic classification fully defined by topology	35_1_d__Bacteria;p__Firmicutes_A;c__Clostridia;o__Clostridiales;f__Clostridiaceae;g__Clostridium;s__	0.81	97.58	0	0	0	51.9889	5.6182	0	0	0	0	0	0	2.61118	11.5355	38.9099	0	2.29723	11.0828	2.58075
35_2	35_1	SL341412bin.81.fasta	JAAWKP000000000	Clostridium sp 35_1_2	Clostridium sp	ABMPRH_35_1_2	SAMN14274027	genus	genus	Placement	taxonomic classification fully defined by topology	35_2_d__Bacteria;p__Firmicutes_A;c__Clostridia;o__Clostridiales;f__Clostridiaceae;g__Clostridium;s__	2.53	90.3	0	0	0	14.3613	13.3095	0	0	0	0	0	0	0	3.07451	10.6311	0	0	3.72684	0
36_1	36_1	SL341412bin.82.fasta	JAAWKO000000000	Romboutsia sp 36_1_1	Romboutsia sp	ABMPRH_36_1_1	SAMN14274028	genus	genus	Placement	taxonomic classification fully defined by topology	36_1_d__Bacteria;p__Firmicutes_A;c__Clostridia;o__Peptostreptococcales;f__Peptostreptococcaceae;g__Romboutsia;s__	1.41	96.48	0	0	0	0	30.4017	0	2.78498	0	0	11.5354	2.6455	21.768	0	6.81816	0	0	0	2.14968
36_2	36_1	SL341409bin.45.fasta	JAAWNN000000000	Romboutsia sp 36_1_2	Romboutsia sp	ABMPRH_36_1_2	SAMN14274029	genus	genus	Placement	taxonomic classification fully defined by topology	36_2_d__Bacteria;p__Firmicutes_A;c__Clostridia;o__Peptostreptococcales;f__Peptostreptococcaceae;g__Romboutsia;s__	0.7	94.01	0	0	0	0	14.1595	0	5.97108	0	0	31.2387	5.83053	51.2607	0	3.31911	0	0	0	0
37_1	37_1	SL341412bin.7-refine.fasta	JAAWKQ000000000	Clostridia bacterium 37_1	Clostridia bacterium	ABMPRH_37_1	SAMN14274030	class	genus	Placement	taxonomic classification fully defined by topology	37_1_d__Bacteria;p__Firmicutes_A;c__Clostridia;o__TANB77;f__CAG-508;g__CAG-269;s__	1.68	56.49	0	0	0	0	16.6591	2.60592	0	0	0	0	0	0	0	0	0	0	0	0
38_1	38_1	SL341415bin.52.fasta	JAAWJC000000000	Clostridia bacterium 38_1_1	Clostridia bacterium	ABMPRH_38_1_1	SAMN14274031	class	order	Placement	taxonomic novelty determined using RED	38_1_d__Bacteria;p__Firmicutes_A;c__Clostridia;o__TANB77;f__;g__;s__	0.67	50.3	53.795	0	2.1423	0	0	0	0	0	0	0	0	0	0	0	0	3.22601	0	0
38_2	38_1	SL341416bin.22.fasta	JAAWHY000000000	Clostridia bacterium 38_1_2	Clostridia bacterium	ABMPRH_38_1_2	SAMN14274032	class	order	Placement	taxonomic novelty determined using RED	38_2_d__Bacteria;p__Firmicutes_A;c__Clostridia;o__TANB77;f__;g__;s__	0.67	73.5	21.4899	0	0	0	0	0	0	0	0	0	0	0	0	0	0	19.0176	0	0
39_0	39_0	Metaba2Co-AssemblyBins.369.fasta	JAAWBN000000000	Clostridia bacterium 39_0	Clostridia bacterium	ABMPRH_39_0	SAMN14274033	class	genus	Placement	taxonomic classification fully defined by topology	39_0_d__Bacteria;p__Firmicutes_A;c__Clostridia;o__TANB77;f__CAG-508;g__CAG-492;s__	3.47	62.22	0	0	0	0	0	0	0	0	0	0	0	0	0	0	0	14.6672	0	0
4_1	4_1	SL341403bin.54.fasta	JAAWRE000000000	Clostridia bacterium 4_1_1	Clostridia bacterium	ABMPRH_4_1_1	SAMN14274034	class	family	Placement	taxonomic novelty determined using RED	4_1_d__Bacteria;p__Firmicutes_A;c__Clostridia;o__4C28d-15;f__CAG-552;g__;s__	0	88.46	15.3076	2.14211	21.3891	0	0	0	0	0	0	0	0	0	0	11.3713	15.2516	0	5.98261	9.47386
4_2	4_1	SL341404bin.290.fasta	JAAWPY000000000	Clostridia bacterium 4_1_2	Clostridia bacterium	ABMPRH_4_1_2	SAMN14274035	class	family	Placement	taxonomic novelty determined using RED	4_2_d__Bacteria;p__Firmicutes_A;c__Clostridia;o__4C28d-15;f__CAG-552;g__;s__	0	95.94	38.2691	5.62932	51.8166	0	2.48967	0	0	0	0	0	0	0	0	5.40722	6.61622	0	2.82611	3.90344
40_1	40_1	Metaba2Co-AssemblyBins.505.fasta	JAAVZQ000000000	Clostridia bacterium 40_1_1	Clostridia bacterium	ABMPRH_40_1_1	SAMN14274036	class	family	Placement	taxonomic classification fully defined by topology	40_1_d__Bacteria;p__Firmicutes_A;c__Clostridia;o__TANB77;f__CAG-508;g__;s__	0.46	68.16	0	0	0	0	4.40885	0	0	0	0	5.72756	0	0	2.29232	9.31867	0	8.47606	0	0
40_2	40_1	SL341409bin.114.fasta	JAAWNU000000000	Clostridia bacterium 40_1_2	Clostridia bacterium	ABMPRH_40_1_2	SAMN14274037	class	family	Placement	taxonomic classification fully defined by topology	40_2_d__Bacteria;p__Firmicutes_A;c__Clostridia;o__TANB77;f__CAG-508;g__;s__	0.67	61.86	2.80699	0	2.06685	0	6.4838	0	0	0	0	8.2137	0	0	0	8.04335	0	7.4875	0	0
41_0	41_0	Metaba2Co-AssemblyBins.6.fasta	JAAVYK000000000	Clostridia bacterium 41_0	Clostridia bacterium	ABMPRH_41_0	SAMN14274038	class	family	Placement	taxonomic novelty determined using RED	41_0_d__Bacteria;p__Firmicutes_A;c__Clostridia;o__TANB77;f__CAG-508;g__;s__	3.51	52.1	25.6338	24.5141	13.1042	4.51812	99.5135	3.1604	5.70782	10.064	5.51401	7.6103	14.1066	26.8625	11.2074	28.6847	6.15843	22.5502	8.89485	11.9023
42_1	42_1	SL341415bin.153.fasta	JAAWJM000000000	Clostridia bacterium 42_1	Clostridia bacterium	ABMPRH_42_1	SAMN14274039	class	family	Placement	taxonomic novelty determined using RED	42_1_d__Bacteria;p__Firmicutes_A;c__Clostridia;o__TANB77;f__CAG-508;g__;s__	1.9	79.24	34.9003	0	9.53602	4.13493	0	0	0	0	0	0	0	0	0	3.86017	13.5009	2.91617	0	0
43_0	43_0	Metaba2Co-AssemblyBins.378.fasta	JAAWBI000000000	Clostridia bacterium 43_0	Clostridia bacterium	ABMPRH_43_0	SAMN14274040	class	family	Placement	taxonomic novelty determined using RED	43_0_d__Bacteria;p__Firmicutes_A;c__Clostridia;o__TANB77;f__CAG-508;g__;s__	1.75	53.43	0	2.5645	3.44391	0	9.0163	0	0	0	0	0	0	0	0	0	0	2.25703	0	0
44_1	44_1	SL341411bin.183-refine1.fasta	JAAWMH000000000	Clostridia bacterium 44_1	Clostridia bacterium	ABMPRH_44_1	SAMN14274041	class	genus	Placement	taxonomic classification fully defined by topology	44_1_d__Bacteria;p__Firmicutes_A;c__Clostridia;o__TANB77;f__CAG-508;g__CAG-273;s__	1.57	72.13	0	0	2.67194	0	0	0	0	0	3.41287	0	0	0	0	20.6789	0	0	0	0
45_1	45_1	SL341413bin.89.fasta	JAAWKD000000000	Clostridia bacterium 45_1	Clostridia bacterium	ABMPRH_45_1	SAMN14274042	class	genus	Placement	taxonomic classification fully defined by topology	45_1_d__Bacteria;p__Firmicutes_A;c__Clostridia;o__TANB77;f__CAG-508;g__CAG-273;s__	1.23	75.33	2.98908	0	6.82221	11.6415	9.29132	0	59.8518	0	6.64035	7.03509	12.1976	2.74322	0	3.88619	0	4.92051	0	2.0683
45_2	45_2	SL341409bin.86.fasta	JAAWNJ000000000	Clostridia bacterium 45_2_1	Clostridia bacterium	ABMPRH_45_2_1	SAMN14274043	class	genus	Placement	taxonomic classification fully defined by topology	45_2_d__Bacteria;p__Firmicutes_A;c__Clostridia;o__TANB77;f__CAG-508;g__CAG-273;s__	3.5	77.6	3.99212	2.74409	17.1645	4.13534	10.1794	0	2.82134	0	4.5883	13.4034	2.47802	0	0	4.70218	0	5.65424	0	4.06108
45_3	45_2	SL341404bin.236-refine.fasta	JAAWQD000000000	Clostridia bacterium 45_2_2	Clostridia bacterium	ABMPRH_45_2_2	SAMN14274044	class	genus	Placement	taxonomic classification fully defined by topology	45_3_d__Bacteria;p__Firmicutes_A;c__Clostridia;o__TANB77;f__CAG-508;g__CAG-273;s__	1.82	53.64	0	0	10.3066	2.25556	5.65091	0	0	0	2.29326	7.00833	0	0	0	2.64346	0	3.16744	0	3.03167
45_4	45_3	SL341412bin.31.fasta	JAAWKZ000000000	Clostridia bacterium 45_3	Clostridia bacterium	ABMPRH_45_3	SAMN14274045	class	genus	Placement	taxonomic classification fully defined by topology	45_4_d__Bacteria;p__Firmicutes_A;c__Clostridia;o__TANB77;f__CAG-508;g__CAG-273;s__	1.45	59.11	0	0	4.40947	2.97403	79.4476	0	0	0	0	0	0	0	0	6.1593	0	2.5655	0	2.1172
46_1	46_1	Metaba2Co-AssemblyBins.512.fasta	JAAVZN000000000	Clostridia bacterium 46_1	Clostridia bacterium	ABMPRH_46_1	SAMN14274046	class	genus	Placement	taxonomic classification fully defined by topology	46_1_d__Bacteria;p__Firmicutes_A;c__Clostridia;o__TANB77;f__CAG-508;g__CAG-269;s__	1.17	74.84	0	3.0367	12.3597	3.09467	2.53195	0	0	0	0	0	0	0	0	5.40069	0	7.58952	6.4991	0
46_2	46_2	SL341418bin.104.fasta	JAAWGB000000000	Clostridia bacterium 46_2	Clostridia bacterium	ABMPRH_46_2	SAMN14274047	class	genus	Placement	taxonomic classification fully defined by topology	46_2_d__Bacteria;p__Firmicutes_A;c__Clostridia;o__TANB77;f__CAG-508;g__CAG-269;s__	0.67	81.25	5.79064	0	4.72576	2.53973	3.50611	0	0	0	0	0	35.0227	0	7.60191	3.47266	36.4294	3.71376	0	2.64766
46_3	46_3	Metaba2Co-AssemblyBins.407.fasta	JAAWAX000000000	Clostridia bacterium 46_3	Clostridia bacterium	ABMPRH_46_3	SAMN14274048	class	genus	Placement	taxonomic classification fully defined by topology	46_3_d__Bacteria;p__Firmicutes_A;c__Clostridia;o__TANB77;f__CAG-508;g__CAG-269;s__	2.1	76.9	2.69759	4.00253	55.705	2.25576	3.82898	0	0	2.03227	0	0	2.2757	3.57022	9.99543	13.9967	0	13.2131	3.63707	8.13849
47_0	47_0	Metaba2Co-AssemblyBins.131.fasta	JAAWEC000000000	Clostridia bacterium 47_0	Clostridia bacterium	ABMPRH_47_0	SAMN14274049	class	genus	Placement	taxonomic classification fully defined by topology	47_0_d__Bacteria;p__Firmicutes_A;c__Clostridia;o__TANB77;f__CAG-508;g__CAG-269;s__	0.98	75.66	0	0	7.67614	7.89554	17.9076	0	0	0	0	0	0	0	2.75141	0	0	0	0	0
48_0	48_0	Metaba2Co-AssemblyBins.44.fasta	JAAWAM000000000	Clostridia bacterium 48_0	Clostridia bacterium	ABMPRH_48_0	SAMN14274050	class	genus	Placement	taxonomic classification fully defined by topology	48_0_d__Bacteria;p__Firmicutes_A;c__Clostridia;o__TANB77;f__CAG-508;g__CAG-269;s__	1.68	76.19	0	0	47.1275	0	0	0	0	0	0	0	0	0	0	0	0	0	0	0
49_0	49_0	Metaba2Co-AssemblyBins.278.fasta	JAAWCL000000000	Bacilli bacterium 49_0	Bacilli bacterium	ABMPRH_49_0	SAMN14274051	class	genus	Placement	taxonomic novelty determined using RED	49_0_d__Bacteria;p__Firmicutes;c__Bacilli;o__RF39;f__UBA660;g__UBA2730;s__	5.2	91.67	0	0	0	0	0	0	0	0	0	0	0	0	0	6.86961	0	7.91053	0	0
5_1	5_1	SL341418bin.19.fasta	JAAWFW000000000	Bifidobacterium pseudolongum 5_1	Bifidobacterium pseudolongum	ABMPRH_5_1	SAMN14274052	species	species	ANI/Placement	topological placement and ANI have congruent species assignments	5_1_d__Bacteria;p__Actinobacteriota;c__Actinobacteria;o__Actinomycetales;f__Bifidobacteriaceae;g__Bifidobacterium;s__Bifidobacterium pseudolongum_A	0.44	99.56	0	0	1136.19	110.72	10.5501	0	0	0	0	0	0	0	1052.04	270.535	55.2108	0	455.337	197.316
50_0	50_0	Metaba2Co-AssemblyBins.477.fasta	JAAVZZ000000000	Clostridia bacterium 50_0	Clostridia bacterium	ABMPRH_50_0	SAMN14274053	class	genus	Placement	taxonomic classification fully defined by topology	50_0_d__Bacteria;p__Firmicutes_A;c__Clostridia;o__TANB77;f__CAG-508;g__CAG-269;s__	5.61	64.1	0	0	64.8458	0	0	0	0	0	0	0	0	0	0	6.48185	0	6.25005	0	0
51_1	51_1	Metaba2Co-AssemblyBins.553.fasta	JAAVZD000000000	Clostridia bacterium 51_1	Clostridia bacterium	ABMPRH_51_1	SAMN14274054	class	family	Placement	taxonomic classification fully defined by topology	51_1_d__Bacteria;p__Firmicutes_A;c__Clostridia;o__TANB77;f__CAG-508;g__;s__	2.8	70.27	22.0497	23.6655	51.3658	17.6368	9.37164	5.93822	5.36946	4.9556	4.37365	4.04875	10.3378	11.3881	54.5945	41.749	8.45279	97.8174	7.90814	14.2984
51_2	51_2	Metaba2Co-AssemblyBins.572.fasta	JAAVYV000000000	Clostridia bacterium 51_2	Clostridia bacterium	ABMPRH_51_2	SAMN14274055	class	family	Placement	taxonomic classification fully defined by topology	51_2_d__Bacteria;p__Firmicutes_A;c__Clostridia;o__TANB77;f__CAG-508;g__;s__	1.75	79.01	0	3.42265	0	0	0	0	0	0	0	0	0	0	0	6.90773	0	114.535	11.4078	0
52_1	52_1	SL341415bin.45-refine.fasta	JAAWJE000000000	Clostridia bacterium 52_1	Clostridia bacterium	ABMPRH_52_1	SAMN14274056	class	family	Placement	taxonomic novelty determined using RED	52_1_d__Bacteria;p__Firmicutes_A;c__Clostridia;o__TANB77;f__CAG-508;g__;s__	2.91	72.54	20.8483	0	0	0	0	2.13962	0	0	0	0	0	0	0	0	0	0	0	0
52_2	52_2	Metaba2Co-AssemblyBins.274.fasta	JAAWCN000000000	Clostridia bacterium 52_2	Clostridia bacterium	ABMPRH_52_2	SAMN14274057	class	family	Placement	taxonomic novelty determined using RED	52_2_d__Bacteria;p__Firmicutes_A;c__Clostridia;o__TANB77;f__CAG-508;g__;s__	7.98	71.26	21.9425	11.1124	21.0521	4.78611	181.645	5.58747	4.78301	7.86581	3.22013	2.38793	6.35384	11.8588	9.65899	8.9547	13.4744	9.64126	5.56459	13.4938
53_1	53_1	Metaba2Co-AssemblyBins.617.fasta	JAAVYF000000000	Clostridia bacterium 53_1	Clostridia bacterium	ABMPRH_53_1	SAMN14274058	class	genus	Placement	taxonomic novelty determined using RED	53_1_d__Bacteria;p__Firmicutes_A;c__Clostridia;o__TANB77;f__CAG-508;g__UBA7001;s__	3.6	73.7	0	0	4.99891	37.8475	0	2.40782	0	0	0	0	0	0	0	0	0	0	0	0
54_1	54_1	Metaba2Co-AssemblyBins.67.fasta	JAAVXQ000000000	Clostridia bacterium 54_1	Clostridia bacterium	ABMPRH_54_1	SAMN14274059	class	genus	Placement	taxonomic novelty determined using RED	54_1_d__Bacteria;p__Firmicutes_A;c__Clostridia;o__TANB77;f__CAG-508;g__UBA7001;s__	3.13	73.65	0	0	18.1066	0	0	2.07957	0	0	0	0	0	0	0	4.81279	0	13.7181	0	0
55_1	55_1	SL341419bin.50-refine1.fasta	JAAWFD000000000	Clostridia bacterium 55_1	Clostridia bacterium	ABMPRH_55_1	SAMN14274060	class	genus	Placement	taxonomic classification fully defined by topology	55_1_d__Bacteria;p__Firmicutes_A;c__Clostridia;o__TANB77;f__CAG-508;g__CAG-269;s__	0.89	56.53	19.428	0	0	0	0	0	0	0	0	0	0	0	0	11.8934	0	16.5102	44.2283	0
55_2	55_2	Metaba2Co-AssemblyBins.110.fasta	JAAWEI000000000	Clostridia bacterium 55_2	Clostridia bacterium	ABMPRH_55_2	SAMN14274061	class	genus	Placement	taxonomic classification fully defined by topology	55_2_d__Bacteria;p__Firmicutes_A;c__Clostridia;o__TANB77;f__CAG-508;g__CAG-269;s__	6.37	76.65	2.70634	0	19.4308	4.02296	0	0	0	0	0	0	0	0	0	0	0	0	3.16546	0
55_3	55_3	Metaba2Co-AssemblyBins.21.fasta	JAAWDE000000000	Clostridia bacterium 55_3	Clostridia bacterium	ABMPRH_55_3	SAMN14274062	class	genus	Placement	taxonomic classification fully defined by topology	55_3_d__Bacteria;p__Firmicutes_A;c__Clostridia;o__TANB77;f__CAG-508;g__CAG-269;s__	1.82	50	4.869	0	9.29608	0	0	0	0	0	0	0	0	0	0	0	0	0	2.96189	0
56_1	56_1	Metaba2Co-AssemblyBins.149.fasta	JAAWDU000000000	Clostridia bacterium 56_1	Clostridia bacterium	ABMPRH_56_1	SAMN14274063	class	family	Placement	taxonomic classification fully defined by topology	56_1_d__Bacteria;p__Firmicutes_A;c__Clostridia;o__TANB77;f__CAG-508;g__;s__	0.49	61.45	0	4.45475	4.91141	2.99358	0	0	0	0	0	0	3.16922	0	0	18.2334	0	2.07037	0	0
56_2	56_2	Metaba2Co-AssemblyBins.306.fasta	JAAWCC000000000	Clostridia bacterium 56_2	Clostridia bacterium	ABMPRH_56_2	SAMN14274064	class	family	Placement	taxonomic novelty determined using RED	56_2_d__Bacteria;p__Firmicutes_A;c__Clostridia;o__TANB77;f__CAG-508;g__;s__	0.7	57.78	0	0	6.47407	0	0	0	0	0	0	0	0	0	0	3.14309	0	0	0	0
57_0	57_0	Metaba2Co-AssemblyBins.488.fasta	JAAVZW000000000	Clostridia bacterium 57_0	Clostridia bacterium	ABMPRH_57_0	SAMN14274065	class	family	Placement	taxonomic novelty determined using RED	57_0_d__Bacteria;p__Firmicutes_A;c__Clostridia;o__TANB77;f__CAG-508;g__;s__	0.34	68.5	3.13275	5.40075	27.2164	2.10272	0	0	0	0	0	0	0	0	0	0	0	0	0	0
58_1	58_1	SL341414bin.32.fasta	JAAWKA000000000	Clostridia bacterium 58_1	Clostridia bacterium	ABMPRH_58_1	SAMN14274066	class	family	Placement	taxonomic classification fully defined by topology	58_1_d__Bacteria;p__Firmicutes_A;c__Clostridia;o__TANB77;f__CAG-508;g__;s__	0.56	80.47	4.01077	0	6.55145	2.2869	0	2.14967	9.58316	70.5345	6.5318	19.9855	71.0746	72.6588	9.46338	0	41.8049	0	0	4.34647
58_2	58_2	SL341404bin.87.fasta	JAAWPK000000000	Clostridia bacterium 58_2	Clostridia bacterium	ABMPRH_58_2	SAMN14274067	class	family	Placement	taxonomic novelty determined using RED	58_2_d__Bacteria;p__Firmicutes_A;c__Clostridia;o__TANB77;f__CAG-508;g__;s__	0.33	66.8	2.16356	5.88791	17.4706	16.6751	0	0	0	0	0	0	0	0	0	5.13858	0	0	0	0
59_0	59_0	Metaba2Co-AssemblyBins.90.fasta	JAAVXM000000000	Clostridia bacterium 59_0	Clostridia bacterium	ABMPRH_59_0	SAMN14274068	class	genus	Placement	taxonomic classification fully defined by topology	59_0_d__Bacteria;p__Firmicutes_A;c__Clostridia;o__TANB77;f__CAG-508;g__CAG-269;s__	3.17	76.22	0	0	39.3554	5.2745	0	0	0	0	0	0	0	0	0	0	0	0	0	0
6_1	6_1	SL341403bin.225.fasta	JAAWRO000000000	Bacteroides xylanisolvens 6_1	Bacteroides xylanisolvens	ABMPRH_6_1	SAMN14274069	species	species	ANI/Placement	topological placement and ANI have congruent species assignments	6_1_d__Bacteria;p__Bacteroidota;c__Bacteroidia;o__Bacteroidales;f__Bacteroidaceae;g__Bacteroides;s__Bacteroides xylanisolvens	0.51	94.1	0	0	0	0	0	0	0	4.03657	0	0	0	0	137.933	204.203	315.104	139.882	144.074	600.445
60_1	60_1	SL341408bin.55.fasta	JAAWOE000000000	Clostridia bacterium 60_1	Clostridia bacterium	ABMPRH_60_1	SAMN14274070	class	family	Placement	taxonomic classification fully defined by topology	60_1_d__Bacteria;p__Firmicutes_A;c__Clostridia;o__TANB77;f__CAG-508;g__;s__	3.85	81.8	0	5.09921	0	66.3133	0	0	0	0	0	0	0	0	0	5.22092	0	6.56583	0	2.24763
60_2	60_2	Metaba2Co-AssemblyBins.560.fasta	JAAVZA000000000	Clostridia bacterium 60_2	Clostridia bacterium	ABMPRH_60_2	SAMN14274071	class	family	Placement	taxonomic classification fully defined by topology	60_2_d__Bacteria;p__Firmicutes_A;c__Clostridia;o__TANB77;f__CAG-508;g__;s__	0.83	77.64	0	0	0	2.93031	0	0	0	0	0	0	0	0	0	6.60889	0	4.48832	31.9814	2.02921
61_1	61_1	Metaba2Co-AssemblyBins.135.fasta	JAAWEA000000000	Clostridia bacterium 61_1	Clostridia bacterium	ABMPRH_61_1	SAMN14274072	class	genus	Placement	taxonomic classification fully defined by topology	61_1_d__Bacteria;p__Firmicutes_A;c__Clostridia;o__TANB77;f__CAG-508;g__CAG-269;s__	2.59	75.85	0	0	5.66228	0	0	2.03694	0	0	0	0	0	0	0	0	0	17.8597	0	4.93508
61_2	61_2	Metaba2Co-AssemblyBins.157.fasta	JAAWDR000000000	Clostridia bacterium 61_2	Clostridia bacterium	ABMPRH_61_2	SAMN14274073	class	genus	Placement	taxonomic classification fully defined by topology	61_2_d__Bacteria;p__Firmicutes_A;c__Clostridia;o__TANB77;f__CAG-508;g__CAG-269;s__	2.75	74.68	9.36062	2.14962	29.1556	20.8484	0	0	0	0	0	0	0	0	0	0	0	0	0	0
62_0	62_0	Metaba2Co-AssemblyBins.584.fasta	JAAVYQ000000000	Bacilli bacterium 62_0	Bacilli bacterium	ABMPRH_62_0	SAMN14274074	class	genus	Placement	taxonomic novelty determined using RED	62_0_d__Bacteria;p__Firmicutes;c__Bacilli;o__RF39;f__UBA660;g__CAG-628;s__	0.2	51.11	0	0	0	0	0	0	0	0	0	0	0	0	0	9.25089	0	3.80023	0	0
63_1	63_1	SL341409bin.125.fasta	JAAWNS000000000	Akkermansia muciniphila 63_1_1	Akkermansia muciniphila	ABMPRH_63_1_1	SAMN14274075	species	species	ANI/Placement	topological placement and ANI have congruent species assignments	63_1_d__Bacteria;p__Verrucomicrobiota;c__Verrucomicrobiae;o__Verrucomicrobiales;f__Akkermansiaceae;g__Akkermansia;s__Akkermansia muciniphila	0	97.96	52.8524	1620.19	75.1806	644.677	1401.92	6242.35	1721.62	1238.43	11.229	864.763	50.039	0	0	4.99994	0	2.63287	98.0874	1384.63
63_2	63_1	SL341411bin.121.fasta	JAAWMR000000000	Akkermansia muciniphila 63_1_2	Akkermansia muciniphila	ABMPRH_63_1_2	SAMN14274076	species	species	ANI/Placement	topological placement and ANI have congruent species assignments	63_2_d__Bacteria;p__Verrucomicrobiota;c__Verrucomicrobiae;o__Verrucomicrobiales;f__Akkermansiaceae;g__Akkermansia;s__Akkermansia muciniphila	0	97.96	6.65507	187.278	13.0472	122.28	338.104	850.244	276.641	153.537	0	109.92	8.59749	0	0	46.0447	0	12.217	700.965	7928.72
64_1	64_1	Metaba2Co-AssemblyBins.105.fasta	JAAWEJ000000000	Atopobiaceae bacterium 64_1	Atopobiaceae bacterium	ABMPRH_64_1	SAMN14274077	family	family	Placement	taxonomic novelty determined using RED	64_1_d__Bacteria;p__Actinobacteriota;c__Coriobacteriia;o__Coriobacteriales;f__Atopobiaceae;g__;s__	0	99.19	0	0	0	0	0	0	0	0	0	48.6951	39.8663	0	0	1077.74	0	0	26.3452	0
65_1	65_1	SL341401bin.71.fasta	JAAWTH000000000	Eggerthellaceae bacterium 65_1	Eggerthellaceae bacterium	ABMPRH_65_1	SAMN14274078	family	family	Placement	taxonomic classification fully defined by topology	65_1_d__Bacteria;p__Actinobacteriota;c__Coriobacteriia;o__Coriobacteriales;f__Eggerthellaceae;g__;s__	0	100	20.6364	0	21.3487	2.96432	6.14218	33.4584	0	0	0	0	0	2.17904	40.0725	8.87786	18.8643	3.18706	60.7714	43.6522
66_1	66_1	SL341411bin.94.fasta	JAAWLM000000000	Eggerthellaceae bacterium 66_1	Eggerthellaceae bacterium	ABMPRH_66_1	SAMN14274079	family	family	Placement	taxonomic classification fully defined by topology	66_1_d__Bacteria;p__Actinobacteriota;c__Coriobacteriia;o__Coriobacteriales;f__Eggerthellaceae;g__;s__	0	99.19	0	23.7283	57.3074	0	0	0	0	0	0	0	0	0	37.9214	19.7034	12.8946	14.1595	0	2.04407
67_1	67_1	Metaba2Co-AssemblyBins.557.fasta	JAAVZC000000000	Eggerthellaceae bacterium 67_1	Eggerthellaceae bacterium	ABMPRH_67_1	SAMN14274080	family	family	Placement	taxonomic classification fully defined by topology	67_1_d__Bacteria;p__Actinobacteriota;c__Coriobacteriia;o__Coriobacteriales;f__Eggerthellaceae;g__;s__	0.2	99.19	0	0	20.6601	5.44775	0	0	0	0	2.39867	17.3909	0	0	7.11413	0	2.57812	6.11031	6.88367	5.96918
68_1	68_1	SL341403bin.83.fasta	JAAWQZ000000000	Enterorhabdus mucosicola 68_1	Enterorhabdus mucosicola	ABMPRH_68_1	SAMN14274081	species	species	ANI/Placement	topological placement and ANI have congruent species assignments	68_1_d__Bacteria;p__Actinobacteriota;c__Coriobacteriia;o__Coriobacteriales;f__Eggerthellaceae;g__Enterorhabdus;s__Enterorhabdus mucosicola	0.12	92.5	50.5543	12.8969	85.3668	36.6044	18.2493	31.848	14.4212	8.6995	4.91475	37.2373	15.2815	59.5024	97.2571	0	38.5743	3.52583	32.0882	159.03
68_2	68_2	SL341411bin.105.fasta	JAAWMV000000000	Enterorhabdus caecimuris 68_2	Enterorhabdus caecimuris	ABMPRH_68_2	SAMN14274082	species	species	ANI/Placement	topological placement and ANI have congruent species assignments	68_2_d__Bacteria;p__Actinobacteriota;c__Coriobacteriia;o__Coriobacteriales;f__Eggerthellaceae;g__Enterorhabdus;s__Enterorhabdus caecimuris	0.12	96.77	4.87444	37.4786	293.646	88.008	56.008	40.5672	33.3863	18.8093	11.1352	43.7603	18.8715	48.7867	35.8303	50.5939	68.4694	46.0876	47.6098	7.48405
68_3	68_3	Metaba2Co-AssemblyBins.619.fasta	JAAVYE000000000	Enterorhabdus sp 68_3_1	Enterorhabdus sp	ABMPRH_68_3_1	SAMN14274083	genus	genus	Placement	taxonomic classification fully defined by topology	68_3_d__Bacteria;p__Actinobacteriota;c__Coriobacteriia;o__Coriobacteriales;f__Eggerthellaceae;g__Enterorhabdus;s__	1.32	67.69	0	4.49634	45.0392	0	0	39.0535	0	4.88966	12.2119	9.15818	0	5.63247	0	0	0	0	0	0
68_4	68_3	SL341420bin.80.fasta	JAAWTZ000000000	Enterorhabdus sp 68_3_2	Enterorhabdus sp	ABMPRH_68_3_2	SAMN14274084	genus	genus	Placement	taxonomic classification fully defined by topology	68_4_d__Bacteria;p__Actinobacteriota;c__Coriobacteriia;o__Coriobacteriales;f__Eggerthellaceae;g__Enterorhabdus;s__	4.3	62.28	4.11851	9.42166	80.4189	15.7321	9.29036	39.0524	5.61354	6.99184	12.0239	16.0411	4.95027	15.2062	10.4272	5.24858	10.6341	4.55361	7.10178	10.214
68_5	68_4	SL341409bin.3.fasta	JAAWNO000000000	Eggerthellaceae bacterium 68_4	Eggerthellaceae bacterium	ABMPRH_68_4	SAMN14274085	family	family	Placement	taxonomic classification fully defined by topology	68_5_d__Bacteria;p__Actinobacteriota;c__Coriobacteriia;o__Coriobacteriales;f__Eggerthellaceae;g__;s__	1.28	91.86	0	0	0	0	0	0	0	0	2.01636	26.0714	0	0	0	2.89565	0	0	3.00453	5.40179
68_6	68_5	Metaba2Co-AssemblyBins.475.fasta	JAAWAA000000000	Adlercreutzia sp 68_5	Adlercreutzia sp	ABMPRH_68_5	SAMN14274086	genus	genus	Placement	taxonomic novelty determined using RED	68_6_d__Bacteria;p__Actinobacteriota;c__Coriobacteriia;o__Coriobacteriales;f__Eggerthellaceae;g__Adlercreutzia;s__	0	58.88	0	0	0	0	0	0	0	0	0	0	3.02023	0	4.58825	2.86166	0	6.26065	2.58375	2.88334
69_1	69_1	Metaba2Co-AssemblyBins.577.fasta	JAAVYT000000000	Eggerthellaceae bacterium 69_1	Eggerthellaceae bacterium	ABMPRH_69_1	SAMN14274087	family	family	Placement	taxonomic classification fully defined by topology	69_1_d__Bacteria;p__Actinobacteriota;c__Coriobacteriia;o__Coriobacteriales;f__Eggerthellaceae;g__;s__	0.2	100	5.16391	16.5238	195.513	74.8696	37.7195	2.34935	0	0	0	2.06161	0	4.49997	10.1804	17.1152	8.03658	20.3677	5.86507	22.1332
69_2	69_2	Metaba2Co-AssemblyBins.420.fasta	JAAWAQ000000000	Eggerthellaceae bacterium 69_2	Eggerthellaceae bacterium	ABMPRH_69_2	SAMN14274088	family	family	Placement	taxonomic classification fully defined by topology	69_2_d__Bacteria;p__Actinobacteriota;c__Coriobacteriia;o__Coriobacteriales;f__Eggerthellaceae;g__;s__	1.5	100	11.0858	22.136	236.659	37.2465	19.5489	23.1272	3.66502	0	4.25763	34.9711	6.67221	25.7838	19.2384	9.25407	16.189	12.1663	26.6063	37.6353
69_3	69_3	Metaba2Co-AssemblyBins.405.fasta	JAAWAY000000000	Eggerthellaceae bacterium 69_3	Eggerthellaceae bacterium	ABMPRH_69_3	SAMN14274089	family	family	Placement	taxonomic classification fully defined by topology	69_3_d__Bacteria;p__Actinobacteriota;c__Coriobacteriia;o__Coriobacteriales;f__Eggerthellaceae;g__;s__	0	73.76	0	0	10.5397	0	0	0	0	0	0	0	0	0	0	0	0	0	0	0
7_1	7_1	SL341416bin.107.fasta	JAAWIO000000000	Bacteroides thetaiotaomicron 7_1_1	Bacteroides thetaiotaomicron	ABMPRH_7_1_1	SAMN14274090	species	species	ANI/Placement	topological placement and ANI have congruent species assignments	7_1_d__Bacteria;p__Bacteroidota;c__Bacteroidia;o__Bacteroidales;f__Bacteroidaceae;g__Bacteroides;s__Bacteroides thetaiotaomicron	2.14	89.43	38.0887	49.6223	109.389	34.2214	131.904	214.675	600.271	1251.59	176.642	354.426	427.061	463.916	217.593	339.825	514.25	124.293	134.29	997.661
7_2	7_1	SL341412bin.61.fasta	JAAWKV000000000	Bacteroides thetaiotaomicron 7_1_2	Bacteroides thetaiotaomicron	ABMPRH_7_1_2	SAMN14274091	species	species	ANI/Placement	topological placement and ANI have congruent species assignments	7_2_d__Bacteria;p__Bacteroidota;c__Bacteroidia;o__Bacteroidales;f__Bacteroidaceae;g__Bacteroides;s__Bacteroides thetaiotaomicron	0.45	98.31	220.724	294.092	635.863	156.075	526.8	1173.96	1625.23	2835.68	1134.58	2008.2	1012.41	1356.42	69.8683	154.878	215.07	67.7994	51.7911	625.074
70_1	70_1	SL341408bin.122.fasta	JAAWOK000000000	Parasutterella excrementihominis 70_1	Parasutterella excrementihominis	ABMPRH_70_1	SAMN14274092	species	species	ANI/Placement	topological placement and ANI have congruent species assignments	70_1_d__Bacteria;p__Proteobacteria;c__Gammaproteobacteria;o__Betaproteobacteriales;f__Burkholderiaceae;g__Parasutterella;s__Parasutterella excrementihominis	0	93.04	10.4353	9.79177	56.0615	28.7016	28.7634	39.2328	88.6961	116.526	63.4905	174.12	86.1681	125.174	8.11117	60.1392	5.91602	7.67961	48.6345	19.4124
71_1	71_1	SL341404bin.251.fasta	JAAWQC000000000	Oscillospirales bacterium 71_1	Clostridiales bacterium	ABMPRH_71_1	SAMN14274093	order	family	Placement	taxonomic novelty determined using RED	71_1_d__Bacteria;p__Firmicutes_A;c__Clostridia;o__Oscillospirales;f__DTU089;g__;s__	1.34	96.64	0	8.51364	26.5467	10.9525	0	5.46105	5.69406	8.19276	4.23384	11.6809	14.4675	26.0383	0	0	0	0	0	0
72_0	72_0	Metaba2Co-AssemblyBins.271.fasta	JAAWCO000000000	Oscillospirales bacterium 72_0	Clostridiales bacterium	ABMPRH_72_0	SAMN14274094	order	family	Placement	taxonomic novelty determined using RED	72_0_d__Bacteria;p__Firmicutes_A;c__Clostridia;o__Oscillospirales;f__DTU089;g__;s__	0.34	85.39	0	0	0	0	0	0	0	0	0	0	0	0	0	5.02552	0	5.18036	4.53144	0
73_1	73_1	Metaba2Co-AssemblyBins.530.fasta	JAAVZG000000000	Clostridia bacterium 73_1	Clostridia bacterium	ABMPRH_73_1	SAMN14274095	class	genus	Placement	taxonomic novelty determined using RED	73_1_d__Bacteria;p__Firmicutes_A;c__Clostridia;o__4C28d-15;f__CAG-727;g__UBA11940;s__	0.86	95.56	20.9295	0	3.29926	0	2.83194	0	0	0	0	0	0	0	32.8856	0	4.96236	0	0	85.7646
74_1	74_1	SL341410bin.3.fasta	JAAWNE000000000	Alistipes sp. 74_1	Alistipes sp.	ABMPRH_74_1	SAMN14274096	genus	species	ANI/Placement	topological placement and ANI have congruent species assignments	74_1_d__Bacteria;p__Bacteroidota;c__Bacteroidia;o__Bacteroidales;f__Rikenellaceae;g__Alistipes;s__GCA_002428825.1	0	97.92	2257.44	824.116	1967.09	116.277	238.356	238.73	216.402	421.425	205.897	99.0975	140.828	41.5804	1051.81	1094.45	757.566	762.735	126.576	1236.9
75_0	75_0	SL341412bin.121.fasta	JAAWLI000000000	Muribaculaceae bacterium 75_0	Muribaculaceae bacterium	ABMPRH_75_0	SAMN14274097	family	genus	Placement	taxonomic classification fully defined by topology	75_0_d__Bacteria;p__Bacteroidota;c__Bacteroidia;o__Bacteroidales;f__Muribaculaceae;g__CAG-873;s__	0.88	53.31	1116.91	738.172	6671.2	692.246	347.966	2489.39	259.05	444.683	430.627	1510.92	626.648	498.478	725.683	332.871	325.772	644.768	279.315	1545.25
76_1	76_1	SL341402bin.85.fasta	JAAWSO000000000	Oscillospirales bacterium 76_1	Clostridiales bacterium	ABMPRH_76_1	SAMN14274098	order	family	Placement	taxonomic novelty determined using RED	76_1_d__Bacteria;p__Firmicutes_A;c__Clostridia;o__Oscillospirales;f__DTU089;g__;s__	0	97.99	5.47273	36.8363	11.3364	19.7057	13.7277	13.2971	5.65378	7.84447	6.40766	17.037	13.8006	38.1927	8.47325	31.4777	6.61351	23.0625	11.4557	18.2261
77_0	77_0	Metaba2Co-AssemblyBins.362.fasta	JAAWBP000000000	Ruminococcaceae bacterium 77_0	Oscillospiraceae bacterium	ABMPRH_77_0	SAMN14274099	genus	family	Placement	taxonomic novelty determined using RED	77_0_d__Bacteria;p__Firmicutes_A;c__Clostridia;o__Oscillospirales;f__Ruminococcaceae;g__;s__	0	70.95	0	0	0	0	5.98107	0	0	0	0	0	0	0	0	0	0	0	0	2.18389
78_0	78_0	Metaba2Co-AssemblyBins.570.fasta	JAAVYW000000000	Ruminococcaceae bacterium 78_0	Oscillospiraceae bacterium	ABMPRH_78_0	SAMN14274100	genus	family	Placement	taxonomic classification fully defined by topology	78_0_d__Bacteria;p__Firmicutes_A;c__Clostridia;o__Oscillospirales;f__Ruminococcaceae;g__;s__	1.01	89.93	0	8.19696	8.83111	0	0	0	0	2.69788	3.29119	5.50173	2.53545	5.2839	0	0	0	0	0	0
79_1	79_1	SL341413bin.109.fasta	JAAWKK000000000	Muribaculaceae bacterium 79_1	Muribaculaceae bacterium	ABMPRH_79_1	SAMN14274101	family	genus	Placement	taxonomic classification fully defined by topology	79_1_d__Bacteria;p__Bacteroidota;c__Bacteroidia;o__Bacteroidales;f__Muribaculaceae;g__CAG-873;s__	0.13	96.42	872.374	852.708	5184.98	854.854	582.354	386.951	27.2378	64.8009	15.1042	30.9317	39.61	37.5576	555.489	543.358	910.523	821.34	330.066	1088.53
8_1	8_1	SL341403bin.24.fasta	JAAWRM000000000	Lactobacillus johnsonii 8_1	Lactobacillus johnsonii	ABMPRH_8_1	SAMN14274102	species	species	ANI/Placement	topological placement and ANI have congruent species assignments	8_1_d__Bacteria;p__Firmicutes;c__Bacilli;o__Lactobacillales;f__Lactobacillaceae;g__Lactobacillus;s__Lactobacillus johnsonii	0	98.97	3.01649	0	269.496	187.455	47.728	231.897	2.03776	8.78363	11.8353	211.421	236.99	642.833	858.868	204.621	173.889	42.4831	645.655	308.93
80_1	80_1	SL341404bin.293.fasta	JAAWPX000000000	Ruminococcaceae bacterium 80_1	Oscillospiraceae bacterium	ABMPRH_80_1	SAMN14274103	family	genus	Placement	taxonomic novelty determined using RED	80_1_d__Bacteria;p__Firmicutes_A;c__Clostridia;o__Oscillospirales;f__Ruminococcaceae;g__UBA946;s__	0	96.64	0	193.877	583.655	13.3317	0	0	0	0	0	0	0	0	205.399	20.8808	61.1192	6.98491	0	82.194
81_1	81_1	SL341414bin.34.fasta	JAAWJZ000000000	Muribaculaceae bacterium 81_1	Muribaculaceae bacterium	ABMPRH_81_1	SAMN14274104	family	species	ANI/Placement	topological placement and ANI have congruent species assignments	81_1_d__Bacteria;p__Bacteroidota;c__Bacteroidia;o__Bacteroidales;f__Muribaculaceae;g__CAG-485;s__CAG-485 sp1	0.38	95.91	256.391	362.72	2880.37	692.069	3004.82	631.332	1655.46	754.852	359.323	1966.64	1689.39	1574.38	491.205	507.578	704.743	598.82	654.104	714.764
82_1	82_1	SL341408bin.8.fasta	JAAWNZ000000000	Muribaculaceae bacterium 82_1	Muribaculaceae bacterium	ABMPRH_82_1	SAMN14274105	family	genus	Placement	taxonomic classification fully defined by topology	82_1_d__Bacteria;p__Bacteroidota;c__Bacteroidia;o__Bacteroidales;f__Muribaculaceae;g__CAG-1031;s__	1.01	93.98	0	1087.22	6094.05	1801.78	0	3881.42	0	0	0	5.87336	0	4.4393	1790.16	437.797	2061.14	2679.16	1532.96	3382.19
82_2	82_2	SL341411bin.186.fasta	JAAWMG000000000	Muribaculaceae bacterium 82_2	Muribaculaceae bacterium	ABMPRH_82_2	SAMN14274106	family	genus	Placement	taxonomic classification fully defined by topology	82_2_d__Bacteria;p__Bacteroidota;c__Bacteroidia;o__Bacteroidales;f__Muribaculaceae;g__CAG-1031;s__	0.38	82.65	0	503.828	3603.51	831.824	0	2272.07	0	0	0	0	0	0	417.173	158.743	421.189	450.744	408.163	510.047
83_1	83_1	SL341413bin.62.fasta	JAAWKE000000000	Muribaculaceae bacterium 83_1	Muribaculaceae bacterium	ABMPRH_83_1	SAMN14274107	family	genus	Placement	taxonomic classification fully defined by topology	83_1_d__Bacteria;p__Bacteroidota;c__Bacteroidia;o__Bacteroidales;f__Muribaculaceae;g__CAG-1031;s__	0.38	70.71	11.2128	1822.96	7835.89	1987.65	0	3493.81	2098.64	3827.48	1662.9	3005.81	2168.25	2018.98	1166.59	1388.68	1749.2	1198.91	593.462	1451.18
84_1	84_1	SL341402bin.116.fasta	JAAWSZ000000000	Muribaculaceae bacterium 84_1	Muribaculaceae bacterium	ABMPRH_84_1	SAMN14274108	family	genus	Placement	taxonomic classification fully defined by topology	84_1_d__Bacteria;p__Bacteroidota;c__Bacteroidia;o__Bacteroidales;f__Muribaculaceae;g__CAG-1031;s__	0.38	99.21	0	574.496	224.059	49.2098	0	90.758	226.93	314.763	451.53	1370.94	391.649	231.78	84.6232	251.296	762.602	182.502	76.1652	2030.66
85_1	85_1	SL341415bin.151.fasta	JAAWJN000000000	Muribaculaceae bacterium 85_1	Muribaculaceae bacterium	ABMPRH_85_1	SAMN14274109	family	genus	Placement	taxonomic classification fully defined by topology	85_1_d__Bacteria;p__Bacteroidota;c__Bacteroidia;o__Bacteroidales;f__Muribaculaceae;g__CAG-1031;s__	0	80	826.943	482.943	821.09	778.536	123.501	1345.11	5.7626	8.59554	3.44678	11.2834	6.279	7.82037	636.765	382.199	652.264	736.494	482.541	1453.44
86_1	86_1	SL341413bin.14.fasta	JAAWKH000000000	Dehalobacteriia bacterium 86_1	Peptococcaceae bacterium	ABMPRH_86_1	SAMN14274110	class	family	Placement	taxonomic novelty determined using RED	86_1_d__Bacteria;p__Firmicutes_B;c__Dehalobacteriia;o__UBA4068;f__UBA5755;g__;s__	0.34	85.67	44.1365	50.9923	27.5945	21.5156	63.7968	28.7139	24.236	71.9021	22.6083	45.2227	31.8208	56.8092	39.1031	34.4093	8.23582	74.0478	31.2922	59.3459
87_1	87_1	SL341411bin.31.fasta	JAAWLW000000000	Eubacterium sp 87_1	Eubacterium sp	ABMPRH_87_1	SAMN14274111	genus	genus	Placement	taxonomic classification fully defined by topology	87_1_d__Bacteria;p__Firmicutes_A;c__Clostridia;o__Oscillospirales;f__DTU089;g__Eubacterium_R;s__	0	97.32	0	0	0	0	0	0	0	0	0	0	0	0	0	375.064	0	0	0	0
88_1	88_1	SL341401bin.21.fasta	JAAWTO000000000	Eubacterium sp 88_1	Eubacterium sp	ABMPRH_88_1	SAMN14274112	genus	genus	Placement	taxonomic classification fully defined by topology	88_1_d__Bacteria;p__Firmicutes_A;c__Clostridia;o__Oscillospirales;f__DTU089;g__Eubacterium_R;s__	0	97.32	0	0	0	0	0	854.057	0	0	0	0	0	0	0	0	0	0	0	0
88_2	88_2	SL341412bin.131.fasta	JAAWLG000000000	Eubacterium sp 88_2	Eubacterium sp	ABMPRH_88_2	SAMN14274113	genus	genus	Placement	taxonomic classification fully defined by topology	88_2_d__Bacteria;p__Firmicutes_A;c__Clostridia;o__Oscillospirales;f__DTU089;g__Eubacterium_R;s__	0.34	97.99	43.9794	0	0	0	213.351	0	0	0	0	0	0	0	0	0	0	0	0	0
89_1	89_1	SL341417bin.59.fasta	JAAWGI000000000	Ruminococcaceae bacterium 89_1	Oscillospiraceae bacterium	ABMPRH_89_1	SAMN14274114	family	genus	Placement	taxonomic classification fully defined by topology	89_1_d__Bacteria;p__Firmicutes_A;c__Clostridia;o__Oscillospirales;f__Ruminococcaceae;g__UBA1394;s__	0	99.33	9.86939	90.2979	594.596	190.778	268.961	228.008	0	0	0	0	0	0	189.941	52.1996	126.37	42.596	156.811	183.331
9_1	9_1	Metaba2Co-AssemblyBins.657.fasta	JAAVXT000000000	Enterococcus faecalis 9_1	Enterococcus faecalis	ABMPRH_9_1	SAMN14274115	species	species	ANI/Placement	topological placement and ANI have congruent species assignments	9_1_d__Bacteria;p__Firmicutes;c__Bacilli;o__Lactobacillales;f__Enterococcaceae;g__Enterococcus;s__Enterococcus faecalis	0	99.63	0	0	0	0	0	0	0	0	0	0	2.92737	8.12299	7.04843	0	10.3044	0	0	0
90_1	90_1	SL341417bin.188.fasta	JAAWGU000000000	Clostridia bacterium 90_1	Clostridia bacterium	ABMPRH_90_1	SAMN14274116	family	genus	Placement	taxonomic novelty determined using RED	90_1_d__Bacteria;p__Firmicutes_A;c__Clostridia;o__4C28d-15;f__CAG-727;g__UBA11940;s__	0.81	78.23	20.3058	199.089	58.0498	79.8124	13.13	11.3274	2.88645	3.21014	2.94884	3.82169	3.67226	11.1465	34.4234	10.3096	12.5754	16.3068	7.3386	52.0776
91_1	91_1	SL341403bin.116.fasta	JAAWSI000000000	Clostridia bacterium 91_1	Clostridia bacterium	ABMPRH_91_1	SAMN14274117	family	genus	Placement	taxonomic novelty determined using RED	91_1_d__Bacteria;p__Firmicutes_A;c__Clostridia;o__4C28d-15;f__CAG-727;g__UBA11940;s__	0.03	94.49	9.10528	11.2293	22.3292	0	0	0	0	0	0	0	0	0	9.76673	15.774	18.8092	0	8.00235	22.2135
92_1	92_1	SL341404bin.296.fasta	JAAWPW000000000	Ruminococcaceae bacterium 92_1	Oscillospiraceae bacterium	ABMPRH_92_1	SAMN14274118	family	genus	Placement	taxonomic novelty determined using RED	92_1_d__Bacteria;p__Firmicutes_A;c__Clostridia;o__Oscillospirales;f__Ruminococcaceae;g__UBA3818;s__	0.43	65.1	4.13838	25.1929	25.939	12.1269	7.41266	0	0	0	2.8246	3.07015	4.98494	8.02319	7.43458	11.4892	2.11708	9.15947	3.41145	5.90312
93_1	93_1	SL341415bin.203.fasta	JAAWJH000000000	Clostridia bacterium 93_1	Clostridia bacterium	ABMPRH_93_1	SAMN14274119	class	genus	Placement	taxonomic novelty determined using RED	93_1_d__Bacteria;p__Firmicutes_A;c__Clostridia;o__4C28d-15;f__CAG-727;g__UBA11940;s__	0.03	57.66	28.1123	16.2167	542.264	2.14388	0	0	0	0	0	0	0	0	0	0	0	0	0	0
94_1	94_1	SL341404bin.267.fasta	JAAWPZ000000000	Clostridia bacterium 94_1	Clostridia bacterium	ABMPRH_94_1	SAMN14274120	class	genus	Placement	taxonomic novelty determined using RED	94_1_d__Bacteria;p__Firmicutes_A;c__Clostridia;o__4C28d-15;f__CAG-727;g__UBA11940;s__	0.03	93.15	794.34	19.4905	233.646	0	0	0	0	0	0	0	0	0	0	3.44378	0	5.42328	0	0
95_1	95_1	SL341419bin.142.fasta	JAAWFL000000000	Clostridia bacterium 95_1	Clostridia bacterium	ABMPRH_95_1	SAMN14274121	class	family	Placement	taxonomic novelty determined using RED	95_1_d__Bacteria;p__Firmicutes_A;c__Clostridia;o__4C28d-15;f__UBA3700;g__;s__	0	91.94	0	0	0	0	0	0	0	0	0	0	0	0	0	0	0	2.70001	50.6037	0
96_1	96_1	SL341403bin.214.fasta	JAAWRQ000000000	Clostridia bacterium 96_1	Clostridia bacterium	ABMPRH_96_1	SAMN14274122	class	family	Placement	taxonomic novelty determined using RED	96_1_d__Bacteria;p__Firmicutes_A;c__Clostridia;o__4C28d-15;f__CAG-552;g__;s__	1.21	88.84	70.3815	24.5687	33.7955	0	0	2.55566	0	0	0	0	0	0	0	0	0	0	0	14.5676
97_0	97_0	SL341415bin.137.fasta	JAAWJR000000000	Clostridia bacterium 97_0	Clostridia bacterium	ABMPRH_97_0	SAMN14274123	class	family	Placement	taxonomic novelty determined using RED	97_0_d__Bacteria;p__Firmicutes_A;c__Clostridia;o__4C28d-15;f__CAG-552;g__;s__	2.42	96.77	28.2191	6.17663	7.97278	0	6.05428	0	0	0	0	0	0	0	0	0	0	0	0	0
98_1	98_1	Metaba2Co-AssemblyBins.606.fasta	JAAVYI000000000	Clostridia bacterium 98_1	Clostridia bacterium	ABMPRH_98_1	SAMN14274124	class	family	Placement	taxonomic novelty determined using RED	98_1_d__Bacteria;p__Firmicutes_A;c__Clostridia;o__4C28d-15;f__CAG-552;g__;s__	0.7	95.63	6.27766	0	11.8999	0	0	0	0	0	0	0	0	0	0	2.51129	7.03427	0	2.80593	12.1126
99_0	99_0	Metaba2Co-AssemblyBins.416.fasta	JAAWAT000000000	Eggerthellaceae bacterium 99_0	Eggerthellaceae bacterium	ABMPRH_99_0	SAMN14274125	family	species	ANI/Placement	topological placement and ANI have congruent species assignments	99_0_d__Bacteria;p__Actinobacteriota;c__Coriobacteriia;o__Coriobacteriales;f__Eggerthellaceae;g__CAG-1427;s__GCA_000435675.1	1.61	88.93	0	0	0	0	9.84744	0	0	0	0	0	0	0	0	0	0	0	2.74476	0
