# Supplementary material for: Morphine and high-fat diet differentially alter the gut microbiota composition and metabolic function in lean versus obese mice
Source: ISME Commun. 2022 Aug 5;2:66. doi: 10.1038/s43705-022-00131-6 (PMC9723762; doi:10.1038/s43705-022-00131-6)
Supplement: Supplementary file 5 — Supplemental Table S4 [file 43705_2022_131_MOESM5_ESM.xlsx]

## Sheet: Supplemental_Table_S4_ProteinId
Protein-FDR	KEGG	Cazy	Species	Row_ID	CA	CB	CC	CD	CE	CF	CG	CH	CI	CK	CL	CM	CN	CP	CQ	CR	CS	CT
0.0124213	None	None	305_1	SL341401_scaffold_10002_3									27.0382
2.47e-05	ko:K01006	None	305_1	SL341401_scaffold_10002_6	25.3809				22.6892					23.1149		22.4596
0.00409465	ko:K03308	None	171_1	SL341401_scaffold_10004_2						24.8227
0.00418179	None	None	223_1	SL341401_scaffold_1000_1							21.5094
0.00272552	None	None	223_1	SL341401_scaffold_1000_23		25.1706	24.0455	25.9808	22.4874		20.8136	24.5475	22.8299		23.4874	22.9334	21.274		24.9838	23.0369	23.2775	25.7424
0.0621682	None	None	263_5	SL341401_scaffold_10010_7					24.5695
0.014938	None	None	204_1	SL341401_scaffold_10018_3		20.868											22.0987
0.0095475	None	None	171_1	SL341401_scaffold_10021_4				21.4893
0.00458215	ko:K06147	None	218_1	SL341401_scaffold_10022_3																	20.2365
0.00409037	None	None	231_1	SL341401_scaffold_10023_2				26.5488			27.3117		25.7756			26.958		25.6441
0.000533797	ko:K01214	CBM48;GH13	231_1	SL341401_scaffold_10023_6												22.9378
0.000146969	ko:K09749	None	231_1	SL341401_scaffold_1002_13												23.6627
0.00431481	ko:K04749;ko:K06378	None	231_1	SL341401_scaffold_1002_16														21.543
0.00211919	ko:K03406	None	231_1	SL341401_scaffold_1002_19																19.1653
0.000146969	ko:K03340	None	231_1	SL341401_scaffold_1002_20		19.4599
2.47e-05	ko:K01955	None	231_1	SL341401_scaffold_1002_21												23.0665
0.00790418	ko:K18967	None	231_1	SL341401_scaffold_1002_22																	23.105
0.0065511	None	None	231_1	SL341401_scaffold_1002_23												20.2827
0.000146969	ko:K02029;ko:K02030	None	231_1	SL341401_scaffold_1002_24												25.1056
0.007392	None	None	231_1	SL341401_scaffold_1002_27													19.8389
0.00134847	None	None	231_1	SL341401_scaffold_1002_28												24.3877
3.54e-05	ko:K00600	None	231_1	SL341401_scaffold_1002_39												20.6018
2.47e-05	ko:K01875	None	231_1	SL341401_scaffold_1002_40												20.9531
3.54e-05	ko:K00874	None	231_1	SL341401_scaffold_1002_5							22.2696	21.5578				18.8592
0.000572527	ko:K06936	None	312_1	SL341401_scaffold_10045_3		21.7748	22.5159	24.4052	26.3303	20.7878		22.173			23.422		21.5426		21.3036	24.9664		22.2698
0.0114718	ko:K01118	None	168_3	SL341401_scaffold_1005_34				20.1099
0.00884158	ko:K07088	None	168_3	SL341401_scaffold_1005_36													21.4958
0.00194117	None	None	131_1	SL341401_scaffold_1006_41				22.4417													19.6869
0.00871368	None	None	131_1	SL341401_scaffold_1006_55													22.319
0.00959665	ko:K02372;ko:K16363	None	131_1	SL341401_scaffold_1006_7									28.059			21.3242			26.1466
0.00758065	ko:K07052	None	65_1	SL341401_scaffold_10072_6		21.1503
0.00611392	ko:K00975	None	312_1	SL341401_scaffold_1007_11																	22.4817
0.00262414	ko:K06147	None	312_1	SL341401_scaffold_1007_29	23.7038	23.4527									24.2052					23.0271	22.67
0.00547498	None	None	312_1	SL341401_scaffold_1007_34		20.37
0.00821011	None	None	263_5	SL341401_scaffold_10094_1													21.3342
0.0327003	None	None	263_5	SL341401_scaffold_10094_2				21.0788
0.0032474	None	None	231_1	SL341401_scaffold_1009_13												19.9371
0.00891146	None	None	231_1	SL341401_scaffold_1009_16								22.2163
0.0182558	None	None	231_1	SL341401_scaffold_1009_19													21.6473
0.000450533	ko:K03724	None	231_1	SL341401_scaffold_1009_22	22.708									22.2984			21.2419	21.9274
0.00078153	ko:K00571;ko:K06969	None	231_1	SL341401_scaffold_1009_23											22.9295
2.47e-05	None	None	231_1	SL341401_scaffold_1009_26												25.6029
0.0424213	None	None	231_1	SL341401_scaffold_1009_27											22.8299
0.000181942	ko:K01243	None	231_1	SL341401_scaffold_1009_29												23.3897
0.00990681	ko:K01992	None	231_1	SL341401_scaffold_1009_3																		20.8862
0.000204164	ko:K07173	None	231_1	SL341401_scaffold_1009_30												19.6372
0.00268693	ko:K00766;ko:K13497	None	231_1	SL341401_scaffold_1009_35				21.9298
0.00640759	None	None	171_1	SL341401_scaffold_10114_3							21.8202
0.00990681	None	None	166_8	SL341401_scaffold_10115_3	23.8794
0.00678722	None	None	166_8	SL341401_scaffold_10127_6								23.0233
0.0102082	ko:K07736	None	204_1	SL341401_scaffold_1012_12														22.6445
0.00164241	ko:K00244	None	204_1	SL341401_scaffold_1012_14						23.5615
0.0203588	None	None	204_1	SL341401_scaffold_1012_17							19.8834
0.000312465	ko:K03106	None	204_1	SL341401_scaffold_1012_22													21.4899
0.00689899	ko:K02860	None	204_1	SL341401_scaffold_1012_25					22.2548
0.0146948	None	None	218_1	SL341401_scaffold_10141_5	21.191
0.0486316	None	None	204_1	SL341401_scaffold_10143_1											20.694
7.73e-05	ko:K00009;ko:K00040	None	204_1	SL341401_scaffold_10143_3	22.4036					20.7799			22.3502
0.0135129	None	None	204_1	SL341401_scaffold_10143_6	19.1924
0.00115142	ko:K08963	None	166_8	SL341401_scaffold_10147_4													18.6397
2.47e-05	ko:K00703;ko:K00975	GT5	272_1	SL341401_scaffold_1016_13									23.9761						23.0408
3.54e-05	ko:K00975	None	272_1	SL341401_scaffold_1016_14															22.2945
2.47e-05	ko:K01537;ko:K12955	None	272_1	SL341401_scaffold_1016_17									22.0875
3.54e-05	ko:K11991	None	272_1	SL341401_scaffold_1016_18									22.9914
0.00161926	None	None	272_1	SL341401_scaffold_1016_4											20.6641						20.7547
0.00838403	ko:K07032;ko:K08234	None	312_1	SL341401_scaffold_1018_2												23.3169
0.0389981	ko:K07726	None	312_1	SL341401_scaffold_1018_21																21.9146
0.00673301	None	None	312_1	SL341401_scaffold_1018_27		21.4139													21.5453
0.017253	ko:K05349	GH3	312_1	SL341401_scaffold_1018_29		22.565
0.0223106	ko:K20444	GT2;GT4	21_1	SL341401_scaffold_10193_2						20.4199
0.01236	ko:K20461	None	208_1	SL341401_scaffold_1019_17			20.3613
0.00222956	None	None	208_1	SL341401_scaffold_1019_30												27.7372
0.0062826	ko:K07141	None	208_1	SL341401_scaffold_1019_38																	22.9286
0.0141001	ko:K16789	None	208_1	SL341401_scaffold_1019_39											22.6315
2.47e-05	ko:K04079	None	208_1	SL341401_scaffold_1019_5													20.8923
0.00181335	ko:K02658;ko:K03413	None	208_1	SL341401_scaffold_1019_8						22.512
3.54e-05	ko:K01760;ko:K01761	None	166_10	SL341401_scaffold_10202_2		26.2457							25.956						23.9932
0.0143507	None	None	166_10	SL341401_scaffold_10202_6																	18.2369
0.010851	None	None	208_1	SL341401_scaffold_10205_5																19.3569
0.0270203	None	None	161_6;166_8	SL341401_scaffold_10224_5															22.89
0.00131576	None	None	171_1	SL341401_scaffold_10232_2	24.2575							21.3223
0.00327719	None	None	263_5	SL341401_scaffold_10252_3								22.9717
0.000689027	None	None	263_5	SL341401_scaffold_10252_4																20.7686
3.54e-05	ko:K00854	None	263_5	SL341401_scaffold_10252_5																21.5416
0.00194117	ko:K07025	None	208_1	SL341401_scaffold_10276_5								21.2121										21.634
0.00364532	ko:K09157	None	65_1	SL341401_scaffold_1028_31							23.3827
2.47e-05	ko:K02871	None	218_1	SL341401_scaffold_10291_2		22.9404
0.0102618	None	None	171_1	SL341401_scaffold_10296_6																		22.8495
0.00961354	ko:K03623	None	171_1	SL341401_scaffold_10296_9						24.4135
0.000624749	ko:K06949	None	288_1	SL341401_scaffold_10300_1	18.8795										20.0315			21.7289			19.9353
0.00197389	None	None	288_1	SL341401_scaffold_10300_3		23.1601				20.2483											23.3491
0.00827826	ko:K06287	None	171_1	SL341401_scaffold_10303_3						21.456
0.0115724	ko:K07007	None	274_2	SL341401_scaffold_1030_35				19.5012
0.00161514	None	None	274_2	SL341401_scaffold_1030_4			23.0043				22.1796
9.11e-05	ko:K02027	None	218_1	SL341401_scaffold_1035_9																		23.0369
0.00211727	ko:K17234	None	208_1	SL341401_scaffold_1037_12		20.8289
2.47e-05	None	None	208_2;208_1	SL341401_scaffold_1037_23						19.9913
0.00411354	None	None	204_1	SL341401_scaffold_10390_8			21.8818						22.2275					20.8321
0.00243501	ko:K03658	None	168_3	SL341401_scaffold_1040_44			24.6974				24.7033							23.9668				24.2155
2.47e-05	ko:K02027	None	166_10	SL341401_scaffold_1041_11		21.3657
0.0141121	ko:K03465	None	166_10	SL341401_scaffold_1041_33									26.2802
0.0105663	ko:K12308	None	166_10	SL341401_scaffold_1041_34												21.6071
0.0161952	ko:K12287	None	166_10	SL341401_scaffold_1041_9																21.7966
0.00741409	None	None	208_1	SL341401_scaffold_10425_4		21.5567
0.00426636	ko:K01868	None	11_1	SL341401_scaffold_1042_11																		24.7378
0.00175387	ko:K00925	None	11_1	SL341401_scaffold_1042_36														18.986
0.00222515	None	None	11_1	SL341401_scaffold_1042_41																22.5608	18.997
0.0103742	None	None	11_1	SL341401_scaffold_1042_43																	23.0442
0.00673301	ko:K02346;ko:K03502;ko:K14161	None	11_1	SL341401_scaffold_1042_44		21.5988													22.1255
9.11e-05	ko:K00688	GT35	11_1	SL341401_scaffold_1042_45			22.2996				20.9475
0.000450533	ko:K01835;ko:K01840	None	11_1	SL341401_scaffold_1042_47			22.9058												21.4156
0.00932147	ko:K02890;ko:K07343	None	11_1	SL341401_scaffold_1042_5																22.5065
0.00606594	ko:K00287;ko:K00560;ko:K05896;ko:K17364	None	11_1	SL341401_scaffold_1042_7		21.7801							22.2932
0.000606161	ko:K00560	None	11_1	SL341401_scaffold_1042_8		19.9694										21.5257					19.3072
0.0115686	ko:K02007;ko:K02009;ko:K16915	None	208_1	SL341401_scaffold_1043_11							19.6239
0.0313418	None	None	208_1	SL341401_scaffold_1043_21		20.8197
0.00782974	None	None	208_1	SL341401_scaffold_1043_23																18.9878
0.0159407	ko:K06921	None	208_1	SL341401_scaffold_1043_3														23.2597
0.0102749	ko:K01990	None	208_1	SL341401_scaffold_1043_55										20.9652
0.011881	None	None	208_1	SL341401_scaffold_1043_59										19.5901
0.00897515	ko:K03602	None	166_8	SL341401_scaffold_10448_5													21.0841
2.47e-05	ko:K13932;ko:K13933;ko:K20510;ko:K20511	None	204_1	SL341401_scaffold_1045_14						21.2394			21.7406
0.00155615	ko:K00876	None	204_1	SL341401_scaffold_1045_24					21.3667
0.00343455	ko:K02003	None	204_1	SL341401_scaffold_1045_37													20.5389				19.589
0.009789	ko:K01151	None	274_2	SL341401_scaffold_1046_10		21.1457
0.00422769	ko:K15022	None	263_5;159_1	SL341401_scaffold_10474_3	22.2453		24.4945			26.3244
0.011417	None	None	231_1	SL341401_scaffold_1047_13												24.4832
0.00995545	None	None	231_1	SL341401_scaffold_1047_2																20.5252
0.0131373	ko:K01838;ko:K07025	None	231_1	SL341401_scaffold_1047_26									22.1893
0.00371292	None	None	231_1	SL341401_scaffold_1047_34								22.1827								21.9202
9.11e-05	ko:K03406	None	231_1	SL341401_scaffold_1047_36															22.0083
0.0011247	None	None	231_1	SL341401_scaffold_1047_4						22.3275	18.8632				22.2824
2.47e-05	None	None	263_5	SL341401_scaffold_10484_1				24.6316	22.5843		25.6563	26.1444	23.1793		22.6196			24.2172		23.8387
0.000470771	ko:K02431	None	263_5	SL341401_scaffold_10484_4								22.271
0.000959354	ko:K01892	None	263_5	SL341401_scaffold_10494_1					21.863										23.2711
2.47e-05	ko:K01876	None	263_5	SL341401_scaffold_10494_3							19.1312
0.0021045	ko:K02123	None	166_8	SL341401_scaffold_10498_3													17.363
0.0023269	None	None	166_8	SL341401_scaffold_10498_4													19.0124
0.0138868	None	None	274_2	SL341401_scaffold_1049_14				22.1988
0.0351747	None	None	274_2	SL341401_scaffold_1049_18												20.7881
0.0107973	ko:K01619	None	274_2	SL341401_scaffold_1049_22			20.1405
0.0041213	ko:K00008	None	274_2	SL341401_scaffold_1049_26										21.6677
0.015429	None	None	131_1	SL341401_scaffold_104_109					20.5316
0.00351879	None	None	131_1	SL341401_scaffold_104_19												23.4526					23.2054
0.00535052	None	None	131_1	SL341401_scaffold_104_21			22.0888
0.00706744	ko:K02342;ko:K03763	None	131_1	SL341401_scaffold_104_3																	25.1209
0.00411354	None	None	131_1	SL341401_scaffold_104_37		19.6478
0.00810361	None	None	131_1	SL341401_scaffold_104_61					21.4926
0.00631127	ko:K02428;ko:K02499;ko:K04765	None	131_1	SL341401_scaffold_104_93																	18.3864
0.0163569	ko:K12960	None	131_1	SL341401_scaffold_104_95					23.6339
0.00923303	ko:K11645	None	65_1	SL341401_scaffold_10505_3															22.41
0.0102957	None	None	11_1	SL341401_scaffold_10516_1										19.4181
0.0137053	ko:K17836	None	263_5	SL341401_scaffold_10523_5																		20.8006
0.0368463	ko:K07095	None	208_2;208_1	SL341401_scaffold_1053_13								21.998
3.54e-05	ko:K02996	None	208_2;208_1	SL341401_scaffold_1053_2						24.6409			22.9813		24.413		21.2268
0.00699058	ko:K07013;ko:K18967	None	208_2;208_1	SL341401_scaffold_1053_48							22.294		26.0703
0.0160458	ko:K00226;ko:K02823;ko:K17828	None	171_1	SL341401_scaffold_10542_3																		17.6021
0.00193551	None	None	272_1	SL341401_scaffold_1054_11										19.1385	20.1461
0.0115149	None	None	272_1	SL341401_scaffold_1054_20		18.4302
0.00417814	None	None	171_1	SL341401_scaffold_10568_2			22.7717		23.081			22.0331
0.00530762	ko:K03723	None	171_1	SL341401_scaffold_10568_4													22.0893
0.0167038	None	None	288_1	SL341401_scaffold_10572_4				19.0282
0.0117951	None	None	288_1	SL341401_scaffold_10572_6					19.8491
2.47e-05	ko:K00198	None	272_1	SL341401_scaffold_10579_2		22.6507
0.00396664	None	None	168_3	SL341401_scaffold_1057_2						19.8365
3.54e-05	ko:K10112	None	166_9;168_3;168_2	SL341401_scaffold_1057_35		22.295									21.9108		23.4234		21.5309
0.000156334	ko:K02012	None	168_3	SL341401_scaffold_1057_36									22.2127		24.1017		23.1608					22.9347
0.00143821	ko:K00852;ko:K00856;ko:K10710;ko:K22026	None	168_3	SL341401_scaffold_1057_44																	20.7197
0.0292027	ko:K07053	None	168_3	SL341401_scaffold_1057_45								20.0625
3.54e-05	ko:K01179;ko:K01181;ko:K01219;ko:K01361;ko:K12373;ko:K18650;ko:K21449	GH20;GH28;GH5;GH9	11_1	SL341401_scaffold_10595_1			23.7036	20.6762			21.3859	23.3408						20.2818		22.0521
0.00327719	None	None	21_1	SL341401_scaffold_10610_13	24.4592					22.2076										19.7647
0.0141927	None	None	204_1	SL341401_scaffold_10612_6												24.8464
0.00611957	None	None	166_10	SL341401_scaffold_10615_1										22.0334						21.1791
0.00584402	None	None	131_1	SL341401_scaffold_1062_11							19.9288											19.7251
0.0140582	ko:K05808	None	131_1	SL341401_scaffold_1062_22			21.6401
0.0285535	ko:K03581	None	131_1	SL341401_scaffold_1062_24														22.3966
0.0034917	ko:K05823;ko:K12941;ko:K21613	None	131_1	SL341401_scaffold_1062_37															21.9519
0.00327719	ko:K09013	None	131_1	SL341401_scaffold_1062_41						22.7957
0.00131576	None	None	166_10	SL341401_scaffold_10635_5		24.6137		23.0681				22.1593		24.8081						23.4324	22.8466	22.43
0.00623758	ko:K01625	None	305_1	SL341401_scaffold_1065_13														22.3061
0.0113519	None	None	305_1	SL341401_scaffold_1065_24												20.8983
0.0012732	ko:K07003	None	305_1	SL341401_scaffold_1065_3					20.4127
0.000949573	ko:K02945;ko:K03527	None	305_1	SL341401_scaffold_1065_5	22.6539				22.9953							23.1682
2.47e-05	ko:K07335	None	166_10	SL341401_scaffold_10662_6		22.8451							23.6665						20.5536
0.00247005	ko:K01258	None	171_1	SL341401_scaffold_10664_3																	19.9077
0.00535052	None	None	312_1	SL341401_scaffold_10669_3														22.9058
0.0063709	None	None	312_1	SL341401_scaffold_10669_5															21.1275
0.00884158	None	None	312_1	SL341401_scaffold_10669_6		23.6245				22.073
0.00573586	ko:K03292	None	168_3	SL341401_scaffold_1066_1										22.9513
0.00381297	None	None	168_3	SL341401_scaffold_1066_17																20.5234
0.00523933	ko:K00874	None	168_3	SL341401_scaffold_1066_36																19.0874
0.0022374	ko:K00161;ko:K11381;ko:K21416	None	168_3	SL341401_scaffold_1066_42													21.7732		22.5373
0.0182663	ko:K00852	None	168_3	SL341401_scaffold_1066_44															21.4202
0.00512608	ko:K06975	None	168_3	SL341401_scaffold_1066_6															20.9359
0.00573188	ko:K00783	None	65_1	SL341401_scaffold_10675_6					22.9325		20.4776		27.9485	22.7294			26.4227				23.8845
0.00939155	ko:K18827	None	231_1	SL341401_scaffold_1067_20							25.453
0.00272552	None	None	231_1	SL341401_scaffold_1067_6												22.9152
2.47e-05	ko:K01197;ko:K12373;ko:K21449	GH20	11_1	SL341401_scaffold_10686_2	22.9178	24.6636	27.5848	27.3232	26.127	26.8666	24.8364	27.3808		21.7926	21.8878	24.3189		23.5885	21.8396	24.1402	22.9998	27.6013
0.0120344	None	None	131_1	SL341401_scaffold_106_1			22.616
0.0200905	ko:K00574;ko:K20238	None	131_1	SL341401_scaffold_106_10															27.074
0.0368388	ko:K09703	None	131_1	SL341401_scaffold_106_20																21.1685
0.00953029	None	None	131_1	SL341401_scaffold_106_23					21.7875
0.00263095	ko:K05799	None	131_1	SL341401_scaffold_106_26	25.9463												25.7527				24.989
0.0048934	ko:K03315	None	131_1	SL341401_scaffold_106_32		22.6119										21.1153
0.000204164	ko:K15633	None	131_1	SL341401_scaffold_106_59										21.5753
2.47e-05	ko:K00262	None	131_1	SL341401_scaffold_106_63		21.8237								22.0358						21.5633
0.0112018	ko:K02487;ko:K06179;ko:K06180;ko:K06596	None	131_1	SL341401_scaffold_106_92	20.0118
0.00754155	ko:K00655	None	171_1	SL341401_scaffold_10700_2			26.1809											25.9333
0.000136789	None	None	218_1	SL341401_scaffold_10707_3															24.2597
0.0256261	None	None	218_1	SL341401_scaffold_10707_5											25.4479
0.00869155	None	None	288_1	SL341401_scaffold_1072_13																		23.1656
3.54e-05	ko:K04567	None	288_1	SL341401_scaffold_1072_16																22.0249
0.00305631	None	None	208_1	SL341401_scaffold_10743_6	21.6014									20.2719	18.9849
0.00426636	ko:K07718	None	263_5	SL341401_scaffold_10765_4															22.2767
2.47e-05	ko:K00336;ko:K00532;ko:K18332	None	204_1	SL341401_scaffold_1076_22						21.0667
0.000265227	ko:K00334;ko:K18330;ko:K22340	None	204_1	SL341401_scaffold_1076_26						19.8781				20.5464	19.4826				19.1836		21.4377
0.0023269	None	None	204_1	SL341401_scaffold_1076_8						18.8488
0.0023269	ko:K01262;ko:K02027	None	208_1	SL341401_scaffold_1077_13						20.8628
0.00408613	ko:K00615	None	208_1	SL341401_scaffold_1077_2													23.0244
0.0130769	ko:K17865	None	208_1	SL341401_scaffold_1077_3									23.7686
0.0146659	None	None	204_1	SL341401_scaffold_1079_20									21.2273
0.00485913	None	None	204_1	SL341401_scaffold_1079_38
0.0109039	None	None	204_1	SL341401_scaffold_1079_5														21.073
0.0117021	ko:K02909	None	171_1	SL341401_scaffold_10819_1					22.3242
2.47e-05	ko:K01818	None	171_1	SL341401_scaffold_10819_3				23.6945			23.933	22.6724			22.8546		21.1837	23.675
0.0029591	None	None	171_1	SL341401_scaffold_10819_4													19.5349
0.000240474	ko:K10671	None	171_1	SL341401_scaffold_10819_5	21.1728		21.4776												20.1844
0.0106853	None	None	171_1	SL341401_scaffold_1081_13							24.0992
0.0066709	None	None	171_1	SL341401_scaffold_1081_50		20.9651
0.00409465	ko:K07729	None	171_1	SL341401_scaffold_1081_64																23.497	20.758
2.47e-05	ko:K02117	None	272_1	SL341401_scaffold_10829_4	21.78					22.699			25.3258
0.00272552	None	None	274_2	SL341401_scaffold_1082_29	22.5312	22.4751	21.7366		22.3205	22.2257	23.4199		24.0849	21.1844	22.1044			23.6112	22.6078		22.7686	20.986
0.00854866	ko:K03088	None	274_2	SL341401_scaffold_1082_31					17.4944		28.2385
0.00790418	ko:K02759	None	274_2	SL341401_scaffold_1082_4	21.1882														20.9995		19.2606
0.00785318	ko:K10118;ko:K10200	None	166_8	SL341401_scaffold_10842_8			22.466
0.0252444	None	None	166_8	SL341401_scaffold_10864_4								21.5937
0.00598884	None	None	166_10	SL341401_scaffold_10871_2																		19.8758
0.0283857	ko:K01243	None	166_10	SL341401_scaffold_10871_6																		21.0526
0.00129869	ko:K00571;ko:K06969	None	166_10	SL341401_scaffold_10871_7															19.5567
0.0167116	None	None	231_1	SL341401_scaffold_10873_2													23.8157
0.000695957	ko:K05540	None	166_8	SL341401_scaffold_10883_2									22.9687			24.713	20.9918
0.00484277	None	None	218_1	SL341401_scaffold_10903_6			23.1994
0.00787774	ko:K03524	None	171_1	SL341401_scaffold_10908_3													22.623
0.00462922	ko:K06877	None	208_1	SL341401_scaffold_1090_1	19.2468
2.47e-05	ko:K03694;ko:K03695	None	208_2;208_1	SL341401_scaffold_1090_17			22.959
0.000312465	ko:K02027	None	208_2;210_1;208_1	SL341401_scaffold_1090_23						22.8233					21.0476
0.000624749	ko:K00243	None	208_1	SL341401_scaffold_1090_41									24.1427
2.47e-05	ko:K04079	None	263_5	SL341401_scaffold_10926_1													20.6663
0.000805267	None	None	220_1;208_1	SL341401_scaffold_10932_7					28.0614							25.1015
0.0162827	ko:K03294	None	161_12	SL341401_scaffold_10966_4			26.2873				26.125
0.0130852	ko:K00620;ko:K00930	None	88_1	SL341401_scaffold_1096_19													22.2359
0.0106073	ko:K01990	None	88_1	SL341401_scaffold_1096_34								22.0094
0.00443627	ko:K00226;ko:K02823;ko:K17828	None	88_1	SL341401_scaffold_1096_40							24.6113
0.00686978	None	None	88_1	SL341401_scaffold_1096_46																20.5517
0.00366613	ko:K00575	None	218_1	SL341401_scaffold_1098_12				25.3207						24.8097							23.5825
0.00640759	ko:K06147	None	218_1	SL341401_scaffold_1098_26																	19.2488
0.0123809	None	None	218_1	SL341401_scaffold_1098_3																		19.1037
0.00172579	ko:K01588	None	218_1	SL341401_scaffold_1098_32						20.214									21.463
0.00864808	None	None	218_1	SL341401_scaffold_1098_36														23.2681
0.00193917	ko:K07814	None	218_1	SL341401_scaffold_1098_9													19.0846		21.8714
0.00359454	None	None	272_1	SL341401_scaffold_1099_5		22.3191								20.3843
0.00246488	None	None	11_1	SL341401_scaffold_11009_1													20.601
0.00186441	ko:K02313	None	272_1	SL341401_scaffold_1100_23									22.8965						22.0344
0.006889	ko:K03610	None	272_1	SL341401_scaffold_1100_29									22.4319
0.00391754	ko:K03569	None	272_1	SL341401_scaffold_1100_33									21.7735
0.00782974	ko:K01758	None	272_1	SL341401_scaffold_1100_38																	20.9207
0.0194901	None	None	272_1	SL341401_scaffold_1100_5												19.0291
0.000366604	None	None	166_8	SL341401_scaffold_11015_5													22.7339
0.00376916	ko:K02078	None	11_1	SL341401_scaffold_1101_16	21.4343				20.8666	21.443				21.327	21.2895			22.7781	20.5668
0.00409037	ko:K01524	None	11_1	SL341401_scaffold_1101_18					21.8297
2.47e-05	ko:K00134	None	11_1	SL341401_scaffold_1101_28	22.8967	23.8552	27.1878			23.4809		24.89								23.9761
0.00269151	ko:K00030;ko:K00031	None	11_1	SL341401_scaffold_1101_39	21.6003			22.3809										21.2979
0.00551919	ko:K06158	None	11_1	SL341401_scaffold_1101_41						25.53
0.0165666	None	None	11_1	SL341401_scaffold_1101_6												20.6245
0.0071667	None	None	263_5;259_1	SL341401_scaffold_11028_3															20.7598
0.000156334	None	None	272_1;273_3	SL341401_scaffold_11029_4		22.0227				23.0574	19.549	21.9431		21.6313		22.5509						22.2883
0.00557148	None	None	204_1	SL341401_scaffold_1105_23		21.1186						20.8498						21.4179
0.000146969	ko:K00244	None	204_1	SL341401_scaffold_1105_31			20.1873			22.7927	20.6414	19.6448	20.2246					18.8011	21.1034	19.9483
2.47e-05	ko:K01715	None	218_1	SL341401_scaffold_11090_1													21.3024
2.47e-05	ko:K00074	None	218_1	SL341401_scaffold_11090_2												20.2947	21.0228
2.47e-05	ko:K00248	None	218_1	SL341401_scaffold_11090_3												20.4643			22.1006
2.47e-05	ko:K10439	None	236_2	SL341401_scaffold_1109_15									23.588		23.361				20.4228			21.3544
2.47e-05	ko:K01179;ko:K01181;ko:K01219;ko:K01361;ko:K03587;ko:K06896;ko:K08884;ko:K12132;ko:K12351;ko:K18650	GH28;GH5;GH9	236_2	SL341401_scaffold_1109_16															24.5837
3.54e-05	ko:K09988	None	236_2;323_1	SL341401_scaffold_1109_20									22.9539
0.000700257	None	None	236_2	SL341401_scaffold_1109_26						23.0362			19.3523	22.9903
0.00229135	ko:K07749	None	65_1	SL341401_scaffold_11104_1																		22.1179
0.0274815	ko:K00850	None	166_10	SL341401_scaffold_11106_1		23.1426
0.0141742	None	None	305_1	SL341401_scaffold_11109_5	20.4385
0.00842947	ko:K03575	None	288_1	SL341401_scaffold_11122_5									20.1857
0.00810122	None	None	166_8	SL341401_scaffold_11126_2		20.5085											21.5914
0.0274842	None	None	166_8	SL341401_scaffold_11126_4																26.9026
0.00485084	ko:K11184;ko:K11189	None	223_1;223_3;223_2	SL341401_scaffold_11133_5																21.6803
0.00859718	None	None	11_1	SL341401_scaffold_1113_15						22.3695
0.000366604	ko:K02996	None	11_1	SL341401_scaffold_1113_18		22.3276		21.9534		21.4091							22.5804	22.036		26.6818
0.0162627	None	None	11_1	SL341401_scaffold_1113_19														21.7148
0.00246488	None	None	11_1	SL341401_scaffold_1113_2							25.0268
0.0346725	ko:K00558	None	11_1	SL341401_scaffold_1113_26																	22.0718
0.0104924	ko:K01155	None	11_1	SL341401_scaffold_1113_27		21.3131
0.00206212	None	None	11_1	SL341401_scaffold_1113_40															19.7278		25.5461
0.00240608	ko:K02902	None	11_1	SL341401_scaffold_11185_5			20.6587													21.6063
3.54e-05	ko:K17318	None	263_5	SL341401_scaffold_11186_5	21.1886			17.5044	23.819		19.5004	19.4652				22.0523			24.4939
2.47e-05	ko:K01872	None	236_2	SL341401_scaffold_1118_13											22.0221
2.47e-05	ko:K02406	None	236_2	SL341401_scaffold_1118_17											26.0033
0.00365523	None	None	236_2	SL341401_scaffold_1118_19									20.5777
0.0124972	None	None	236_2	SL341401_scaffold_1118_25												22.0996		21.9348
0.00563428	None	None	312_1	SL341401_scaffold_111_12				19.9276				20.8382
0.000369949	ko:K01812	None	312_1	SL341401_scaffold_111_15				23.9253								20.5379				20.5858
0.0250007	None	None	312_1	SL341401_scaffold_111_2														20.325
0.00193917	ko:K01966;ko:K17489	None	312_1	SL341401_scaffold_111_21		25.9439				21.8443					24.7009	21.4553					24.9988	26.0314
0.00789659	None	None	312_1	SL341401_scaffold_111_4	22.8909
0.020866	None	None	312_1	SL341401_scaffold_111_51															21.2787
0.00834176	None	None	312_1	SL341401_scaffold_111_63																23.3118		19.5158
0.0111741	None	None	312_1	SL341401_scaffold_111_73					21.6207
0.00637999	ko:K06287	None	312_1	SL341401_scaffold_111_81									20.6868
0.000976165	ko:K00859;ko:K01734	None	312_1	SL341401_scaffold_111_89					23.5226						21.4935
0.000552142	ko:K01866	None	312_1	SL341401_scaffold_111_90				23.2626						25.0253				22.563
2.47e-05	ko:K00134	None	312_1	SL341401_scaffold_111_98						20.1338	19.395		22.8879
0.00707742	ko:K02123	None	166_10	SL341401_scaffold_11208_2															21.1787
0.0035246	ko:K02004;ko:K19084	None	263_5	SL341401_scaffold_11209_3								19.5699
0.0023269	None	None	208_1	SL341401_scaffold_1121_24						19.2836
0.00878162	None	None	208_1	SL341401_scaffold_1121_25																22.0687
0.00164585	None	None	208_1	SL341401_scaffold_1121_32				23.3702	21.8864				22.0617						21.8705		21.4961
0.00821635	None	None	274_2	SL341401_scaffold_1124_1										22.9994
0.00113344	None	None	274_2	SL341401_scaffold_1124_25	22.3562	20.7826	21.0874			21.5758												21.3935
0.0109073	ko:K01223	GT1	274_2	SL341401_scaffold_1124_27					23.0294
0.0031994	None	None	218_1	SL341401_scaffold_11272_5			26.2453								21.1701
0.000863625	ko:K00002;ko:K17743	None	223_1;223_3;223_2	SL341401_scaffold_1127_13						22.1018			21.2017
2.47e-05	ko:K01818	None	223_1;223_3;223_2	SL341401_scaffold_1127_16	23.7951					23.5357								21.4224
0.00296206	None	None	223_1	SL341401_scaffold_1127_38											20.2454				19.606
0.0092294	ko:K03588;ko:K05364;ko:K05837	None	218_1	SL341401_scaffold_1129_13								22.162										25.9398
0.00634958	None	None	218_1	SL341401_scaffold_1129_19		22.7865	21.832	21.5293		21.3459			22.5209	23.2328		21.6767		22.8541	22.6451	24.1407	21.2808	22.3145
0.00848508	None	None	218_1	SL341401_scaffold_1129_5					24.6141
0.00237137	ko:K02050	None	171_1	SL341401_scaffold_11310_3					18.2124										27.3246
0.00154388	ko:K01802;ko:K03768	None	272_1	SL341401_scaffold_1136_19									20.7671
3.54e-05	ko:K01190	None	272_1	SL341401_scaffold_1136_21									25.2942
0.000890054	None	None	272_1	SL341401_scaffold_1136_30									24.2789
0.000278718	None	None	272_1	SL341401_scaffold_1136_32									22.5865
0.012634	None	None	204_1	SL341401_scaffold_11377_3										21.4929
0.0107884	ko:K00176	None	65_1	SL341401_scaffold_11389_1	20.7406
2.47e-05	None	None	11_1	SL341401_scaffold_11398_5							21.1066									21.2688
2.47e-05	None	None	236_2	SL341401_scaffold_1139_12									20.7952		20.3017
0.021753	ko:K03424	None	236_2	SL341401_scaffold_1139_14				20.2721
2.47e-05	ko:K02112	None	236_2;236_1	SL341401_scaffold_1139_21											20.4809
0.000572527	ko:K00794	None	236_2	SL341401_scaffold_1139_39							21.8372				22.8503			22.6467
0.00417814	ko:K06398	None	21_1	SL341401_scaffold_1143_10						23.097
2.47e-05	ko:K02117	None	168_3;168_2	SL341401_scaffold_11444_2									22.6092		23.7041
0.00158983	ko:K02122	None	168_3	SL341401_scaffold_11444_3											20.6659
0.0148243	ko:K03458	None	166_8	SL341401_scaffold_11452_4									20.9499
0.00312443	ko:K02122	None	171_1	SL341401_scaffold_11466_3	21.4932		21.6637					21.451		20.5319								21.3312
0.000572527	ko:K02117	None	171_1	SL341401_scaffold_11466_5																		21.8181
0.00790418	ko:K00147	None	263_5	SL341401_scaffold_11474_2														21.3699
0.000312465	ko:K01804	None	171_1	SL341401_scaffold_11483_2					19.5511	21.3754						20.4775
0.0044089	None	None	171_1	SL341401_scaffold_11483_5																24.5642
0.0272015	None	None	204_1	SL341401_scaffold_11488_3																	21.8991
2.47e-05	None	None	161_13;161_12	SL341401_scaffold_1149_12																		21.5282
2.47e-05	ko:K10118;ko:K10200	None	161_12	SL341401_scaffold_1149_17											22.6472		21.2242
0.00563981	ko:K11689	None	161_12	SL341401_scaffold_1149_21		20.579								19.3963							21.8292	18.1165
0.00953204	ko:K01438	None	161_12	SL341401_scaffold_1149_26					21.3587
0.0179326	ko:K04751;ko:K04752	None	208_1	SL341401_scaffold_114_32						22.2053
3.54e-05	None	None	208_1	SL341401_scaffold_114_37						25.1258
2.47e-05	None	None	208_1	SL341401_scaffold_114_48		23.7133			24.6363	23.7356	24.4676	27.507		20.6357		19.2297		24.9629		24.5409
2.47e-05	ko:K02073	None	208_2;208_1	SL341401_scaffold_114_52						23.36			21.0862
0.00645452	None	None	208_1	SL341401_scaffold_114_67	19.9515
0.00211813	ko:K07738	None	208_2;208_1	SL341401_scaffold_114_79						23.1827
0.000103554	ko:K00845	None	263_5	SL341401_scaffold_11507_2																22.8717
0.000146969	None	None	171_1	SL341401_scaffold_11526_2	20.8801											23.8263					23.0025
0.00366165	ko:K00008	None	171_1	SL341401_scaffold_11526_3	21.3535																22.7747
0.00206212	ko:K08369	None	171_1	SL341401_scaffold_11526_4																	22.4562
0.000181942	ko:K01783	None	171_1	SL341401_scaffold_11526_5																	23.5483
0.00349607	ko:K00020;ko:K00042	None	168_3	SL341401_scaffold_1152_15	19.924
0.0130583	ko:K10914	None	168_3	SL341401_scaffold_1152_17									24.1202
3.54e-05	ko:K02357	None	168_3	SL341401_scaffold_1152_22											21.2774
0.0036159	ko:K09471	None	168_3	SL341401_scaffold_1152_24		20.4502					19.9861
0.00411073	ko:K06402	None	168_3	SL341401_scaffold_1152_26					27.4461		27.7005					25.8429		25.3932				27.9173
0.000103554	ko:K03545	None	168_3	SL341401_scaffold_1152_37											23.163
2.47e-05	ko:K00133;ko:K00134	None	263_5	SL341401_scaffold_11547_2				19.4914												20.8342
0.000568814	ko:K02669	None	263_5	SL341401_scaffold_11584_2		25.8575									24.3588		24.2098
0.000103554	ko:K10439	None	166_10	SL341401_scaffold_11585_2		22.6691							24.6768
0.0162199	ko:K02825	None	65_1	SL341401_scaffold_115_105	21.1786
0.0266294	ko:K02956	None	65_1	SL341401_scaffold_115_75									22.9829
0.00703128	None	None	288_1	SL341401_scaffold_11617_2																		23.5751
0.0159955	None	None	161_12	SL341401_scaffold_11627_3													31.4282
0.0353526	ko:K07007	None	288_1	SL341401_scaffold_1165_21									22.3117
0.00375505	ko:K01934	None	288_1	SL341401_scaffold_1165_23									24.7134
0.00516493	None	None	223_1	SL341401_scaffold_1166_24												20.5632
0.000181942	None	None	223_1;223_3;223_2	SL341401_scaffold_1166_32				21.6867	23.3345	23.458		21.4268
0.0109928	None	None	223_1	SL341401_scaffold_1166_5			21.8926
0.0103567	ko:K01776;ko:K02428	None	65_1	SL341401_scaffold_11675_1																20.6806
0.0178832	ko:K02346	None	65_1	SL341401_scaffold_11675_5									21.6359			25.3616
2.47e-05	ko:K02884	None	161_12	SL341401_scaffold_11676_8													23.2453
2.47e-05	ko:K21449	None	11_1	SL341401_scaffold_11686_1		19.9993	27.2949	27.2639	25.4053	26.3272	27.5701	28.3498				25.9651		26.2486	23.1386	26.0991	23.2028	22.1498
3.54e-05	ko:K01881	None	208_1	SL341401_scaffold_1168_24						23.9386
0.00864305	ko:K05802;ko:K07052;ko:K10953	None	208_1	SL341401_scaffold_1168_34															21.5796
3.54e-05	ko:K01893	None	208_2;208_1	SL341401_scaffold_1168_38						22.8276
0.0110837	ko:K01286	None	166_8	SL341401_scaffold_11722_4												21.8504
0.00305271	ko:K21600	None	223_1	SL341401_scaffold_11729_5								22.8562
3.54e-05	ko:K10117;ko:K17326	None	208_2;208_1	SL341401_scaffold_1173_16						25.5152			24.0254
0.000146969	ko:K05349	GH3	208_1	SL341401_scaffold_1173_21						17.9036
0.0119555	None	None	208_1	SL341401_scaffold_1173_4				18.4045
0.0198729	None	None	312_1	SL341401_scaffold_11747_6							22.3587
0.00377214	None	None	11_1	SL341401_scaffold_11769_3																		26.3297
2.47e-05	ko:K01205;ko:K05349;ko:K21449	GH3	11_1	SL341401_scaffold_11777_1			24.7429	22.2684			20.7227	24.7897				20.5587		18.1024		22.2694
0.0306202	ko:K07133	None	204_1	SL341401_scaffold_11797_4								21.1071
0.00408631	None	None	131_1	SL341401_scaffold_1179_31						21.3201
0.0227157	None	None	131_1	SL341401_scaffold_1179_32							22.6871
3.54e-05	ko:K02992	None	131_1	SL341401_scaffold_1179_35																21.6667
2.47e-05	ko:K02355	None	131_1	SL341401_scaffold_1179_36			18.9117
0.0135018	ko:K06381	None	131_1	SL341401_scaffold_1179_9			25.2459					24.5655					27.4361			25.5827
0.000181942	ko:K00945;ko:K01812;ko:K16139	None	204_1	SL341401_scaffold_1180_25															22.0777
0.000890054	ko:K06997	None	204_1	SL341401_scaffold_1180_30						25.0041
3.54e-05	ko:K01875	None	11_1	SL341401_scaffold_1181_11																20.1441
0.00335851	None	None	11_1	SL341401_scaffold_1181_13													22.3477
0.0271148	ko:K18816	None	11_1	SL341401_scaffold_1181_18														21.7558
0.0556774	ko:K02313	None	11_1	SL341401_scaffold_1181_2									21.5057
0.00931314	ko:K00943	None	11_1	SL341401_scaffold_1181_22															22.1234
0.000120324	ko:K01874	None	11_1	SL341401_scaffold_1181_29			22.1054					19.808	21.0503								19.0773
0.0023269	ko:K02338	None	11_1	SL341401_scaffold_1181_3			19.6457
0.0306663	None	None	11_1	SL341401_scaffold_1181_32												22.1338
0.000390393	ko:K18808	None	21_1	SL341401_scaffold_1186_3															19.3844
0.0533644	ko:K06201	None	166_8	SL341401_scaffold_11871_3					24.8358
0.000572527	ko:K00390;ko:K00957	None	305_1	SL341401_scaffold_11872_3													21.6893
0.0037467	None	None	204_1	SL341401_scaffold_11896_2						19.6887
0.00576937	ko:K07079	None	204_1	SL341401_scaffold_11896_4			21.1987
3.54e-05	ko:K01890	None	305_1	SL341401_scaffold_11900_1												22.3588	21.4957
0.0063329	None	None	305_1	SL341401_scaffold_11900_2									20.9789
0.0101494	None	None	288_1	SL341401_scaffold_1190_36														21.0891
0.00590514	None	None	288_1	SL341401_scaffold_1190_43																		21.6525
0.00278297	ko:K01630;ko:K02510;ko:K12660	None	166_10	SL341401_scaffold_1191_2												18.9649
0.00652333	None	None	166_10	SL341401_scaffold_1191_20						21.5366
0.00211727	ko:K15270	None	166_10	SL341401_scaffold_1191_5						21.6596
2.47e-05	ko:K01624	None	272_1	SL341401_scaffold_11938_1						22.3647			24.3742						24.2432
0.037061	None	None	272_1	SL341401_scaffold_11938_6											21.6684
3.54e-05	ko:K03615	None	274_2	SL341401_scaffold_1194_4		22.281	19.6263
0.003062	ko:K00991;ko:K12506	None	263_5	SL341401_scaffold_11966_4									21.8451
0.00512353	ko:K01710	None	263_5	SL341401_scaffold_11966_5	21.0811								21.492			22.1192	17.2915
0.0126122	None	None	204_1	SL341401_scaffold_1196_15									26.1568		25.0218				25.4398			23.1797
0.00958719	None	None	204_1	SL341401_scaffold_1196_17					23.2809
0.000103554	ko:K00244	None	204_1	SL341401_scaffold_1196_25						23.8443			21.3448
0.000524199	ko:K00575	None	168_3	SL341401_scaffold_11_101									22.69
2.47e-05	None	None	168_3	SL341401_scaffold_11_107				24.5276			20.1972									22.6027		21.8969
0.00106218	ko:K01953	None	168_3	SL341401_scaffold_11_11												22.4525
0.00438411	None	None	168_3	SL341401_scaffold_11_157				28.0273						28.3608							26.8925
3.54e-05	ko:K15633	None	168_3	SL341401_scaffold_11_173				19.4605											20.6992
2.47e-05	ko:K00927;ko:K01803	None	168_4;168_3	SL341401_scaffold_11_174				22.4483				20.7951			21.2283					20.8103
2.47e-05	ko:K00626	None	168_5;168_3	SL341401_scaffold_11_182										22.1024	21.163		23.1565		22.6691	24.8982
9.11e-05	ko:K00625;ko:K02028;ko:K13788	None	168_4;168_5;168_3	SL341401_scaffold_11_21				20.6151
0.0143847	None	None	168_3	SL341401_scaffold_11_28		24.4636
0.023005	None	None	168_3	SL341401_scaffold_11_37									22.9532
0.00154388	ko:K02410	None	168_4;168_3	SL341401_scaffold_11_54												22.644
0.00164241	ko:K02390	None	168_3	SL341401_scaffold_11_61											23.3831
0.0121541	ko:K02407	None	168_3	SL341401_scaffold_11_83											22.9612
3.54e-05	ko:K03406	None	168_3	SL341401_scaffold_11_88				21.7827							21.7285				21.9664	23.4906
3.54e-05	ko:K02390	None	231_1	SL341401_scaffold_1202_17												21.9631
0.00197854	ko:K03410	None	231_1	SL341401_scaffold_1202_36												21.0579
2.47e-05	ko:K02357	None	231_1	SL341401_scaffold_1202_44												23.3112
0.00389447	ko:K02408	None	231_1	SL341401_scaffold_1202_7					20.8459
0.013768	ko:K02409	None	231_1	SL341401_scaffold_1202_8								26.7778
0.00552765	None	None	218_1	SL341401_scaffold_12035_4						21.5475
0.0028889	None	None	312_1	SL341401_scaffold_1206_26					23.9015					22.5553
0.00133446	ko:K10947	None	312_1	SL341401_scaffold_1206_44								21.4814								23.1953
0.0292255	ko:K07451	None	223_1	SL341401_scaffold_12093_1			22.1439
0.011485	ko:K03684;ko:K09968	None	223_1	SL341401_scaffold_12093_9									23.1686
0.00818063	None	None	204_1	SL341401_scaffold_12101_4				21.2019
3.54e-05	ko:K00848;ko:K00854	None	272_1	SL341401_scaffold_12108_1									21.9794
0.0117149	None	None	223_1	SL341401_scaffold_12116_3																		22.8367
3.54e-05	ko:K17213	None	273_2;272_1	SL341401_scaffold_1214_25									26.3923						22.8751
0.00656101	ko:K03711;ko:K09825;ko:K09826	None	272_1	SL341401_scaffold_1214_42	23.3909
0.00408613	None	None	263_5	SL341401_scaffold_12163_3						23.8126					21.0524
0.00589172	ko:K15894	None	171_1	SL341401_scaffold_12182_1				20.4704
0.00237138	None	None	171_1	SL341401_scaffold_12182_4														23.8992
0.00233682	None	None	231_1	SL341401_scaffold_1224_12												23.1748
0.00211813	None	None	231_1	SL341401_scaffold_1224_14															23.0519
0.00186441	ko:K02003	None	231_1	SL341401_scaffold_1224_21		24.8325
0.00244354	None	None	231_1	SL341401_scaffold_1224_31	24.7413		24.3502		25.8931		24.8728	25.2267						26.0591		27.8487
0.011485	None	None	231_1	SL341401_scaffold_1224_37	22.4229
2.47e-05	None	None	231_1	SL341401_scaffold_1224_39												26.1529
0.00285951	ko:K00014	None	231_1	SL341401_scaffold_1224_41												19.8954
0.00211919	None	None	171_1	SL341401_scaffold_12255_1																	18.2722
0.0179871	None	None	204_1	SL341401_scaffold_1229_14						21.1
0.0171725	ko:K06898	None	204_1	SL341401_scaffold_1229_19																		23.5206
0.000103554	ko:K07079	None	204_1	SL341401_scaffold_1229_2	23.3104							24.7838
2.47e-05	None	None	204_1	SL341401_scaffold_1229_24			20.6486	22.7048		25.4869	21.0047	22.6416	25.5932			22.6984		20.5161	21.1709	20.9497	24.6648
2.47e-05	ko:K00688	GT35	204_1	SL341401_scaffold_1229_4						23.1263
0.00812288	None	None	204_1	SL341401_scaffold_1229_5						22.2611						19.8526
0.000156334	ko:K01733	None	305_1	SL341401_scaffold_122_100	21.7171
0.00402715	ko:K04066	None	305_1	SL341401_scaffold_122_15			19.5891
0.0128825	ko:K00604	None	305_1	SL341401_scaffold_122_17					20.1099
3.54e-05	ko:K03531	None	305_1	SL341401_scaffold_122_39	21.4263
2.47e-05	ko:K10118;ko:K10200	None	305_1	SL341401_scaffold_122_41	29.8644				27.4357	21.606			23.3956	29.623		27.5622	28.3412		25.0472		20.1371
2.47e-05	ko:K15533	None	305_1	SL341401_scaffold_122_45					22.8648							24.4965
0.000103554	ko:K00973	None	305_1	SL341401_scaffold_122_46	22.2743				22.1877							21.4639
0.00211727	ko:K02204	None	305_1	SL341401_scaffold_122_47					22.0867							23.1148
2.47e-05	ko:K01784	None	305_1	SL341401_scaffold_122_48	20.1421									21.8898		19.7207
0.00181335	ko:K03168;ko:K03169;ko:K07479	None	305_1	SL341401_scaffold_122_52														21.5898
3.54e-05	ko:K02600;ko:K02945	None	305_1	SL341401_scaffold_122_56													21.6057
2.47e-05	ko:K02519	None	305_1	SL341401_scaffold_122_59	19.8364									18.375		22.1076
0.0311649	ko:K03177;ko:K03483	None	305_1	SL341401_scaffold_122_62										18.8778
9.11e-05	ko:K02956	None	305_1	SL341401_scaffold_122_65													24.2771
2.47e-05	ko:K00962	None	305_1	SL341401_scaffold_122_66	21.5467				21.5291
0.0216963	ko:K01989;ko:K05832	None	305_1	SL341401_scaffold_122_67					21.8772
0.00992613	None	None	305_1	SL341401_scaffold_122_7															24.0719
2.47e-05	ko:K15923	GH95	305_1	SL341401_scaffold_122_70	25.4512				25.9121				24.3933	26.17		26.3243	23.311
0.000572527	ko:K00362;ko:K00366;ko:K00381;ko:K00392	None	305_1	SL341401_scaffold_122_74					17.9133									22.8089
2.47e-05	ko:K01938	None	305_1	SL341401_scaffold_122_9	21.4257									21.0867			20.4415
2.47e-05	ko:K00134	None	305_1	SL341401_scaffold_122_96	28.3733		24.099	21.6989	28.145	23.2063			24.7301	26.3513		27.2384	24.9856
2.47e-05	ko:K00927;ko:K01803	None	305_1	SL341401_scaffold_122_97	24.8341									23.0653		24.8788
0.00607697	ko:K01876;ko:K02434	None	171_1	SL341401_scaffold_12305_3													19.7529				20.9053
3.54e-05	ko:K02933	None	168_3	SL341401_scaffold_1230_10															19.2212	19.5473
0.000103554	ko:K02952	None	168_3	SL341401_scaffold_1230_20											22.3141
0.00637999	ko:K07005;ko:K07461	None	168_3	SL341401_scaffold_1230_30									20.0978								19.3875
2.47e-05	ko:K02931	None	168_3	SL341401_scaffold_1230_7																21.3561
0.0102415	None	None	263_5	SL341401_scaffold_12318_3															21.4267
0.00215457	None	None	231_1	SL341401_scaffold_1231_14															21.909
0.000700257	ko:K01759;ko:K15772	None	231_1	SL341401_scaffold_1231_15												23.692						21.9302
0.000146969	ko:K03406;ko:K05962;ko:K07675;ko:K13598;ko:K15011;ko:K21696	None	231_1	SL341401_scaffold_1231_16												22.4036
2.47e-05	ko:K01872	None	231_1	SL341401_scaffold_1231_2												22.1674
0.0121484	None	None	231_1	SL341401_scaffold_1231_20																	22.2996
0.00193917	None	None	231_1	SL341401_scaffold_1231_35			20.9606											21.0496
2.47e-05	ko:K04077	None	231_1	SL341401_scaffold_1231_6												24.8751
0.00305271	ko:K07025;ko:K20866	None	231_1	SL341401_scaffold_1231_9												20.8898
0.00418179	ko:K11068	None	166_10	SL341401_scaffold_12339_5						23.1718								20.6974
0.0190799	ko:K00100;ko:K19955	None	274_2	SL341401_scaffold_1233_31															19.844
0.0141577	None	None	208_1	SL341401_scaffold_12399_1										20.5568
0.000156334	ko:K03798	None	288_1	SL341401_scaffold_1241_12			23.3245						22.5247
2.47e-05	None	None	161_12	SL341401_scaffold_12442_1															22.0416			22.2435
0.0330997	None	None	161_12	SL341401_scaffold_12450_3																	20.2313
0.000805267	ko:K01811	GH31	263_5	SL341401_scaffold_12464_2				20.915												20.6062
0.00285951	ko:K01200	CBM48;GH13	218_1	SL341401_scaffold_1246_18														20.7643
2.47e-05	ko:K10439;ko:K10540	None	168_3	SL341401_scaffold_1247_18			25.2638	27.6599	24.7242		26.4298	25.7432	26.5965	25.2067	28.2426			24.699	22.5196	26.4542		25.9283
0.0060265	ko:K00849	None	168_3	SL341401_scaffold_1247_25																	22.8592
0.0156122	ko:K01785	None	168_3	SL341401_scaffold_1247_27				20.258
2.47e-05	ko:K00962	None	168_3	SL341401_scaffold_1247_3											22.0902
0.00391754	ko:K01990	None	166_3;168_3	SL341401_scaffold_1247_35																	27.4189
0.0115686	ko:K02956	None	168_5;168_3	SL341401_scaffold_1247_4						20.8662			20.989					20.8186				21.7113
9.11e-05	ko:K01990	None	168_3	SL341401_scaffold_1247_6				19.281
0.000156334	ko:K17318	None	218_1	SL341401_scaffold_12496_1												22.8639						21.9001
0.00164585	ko:K01224	None	218_1	SL341401_scaffold_12496_3	22.5625	19.1193
0.00596287	ko:K02871	None	21_1	SL341401_scaffold_12513_3					20.3307							20.793
0.00772001	ko:K02996	None	21_1	SL341401_scaffold_12513_4															21.331
0.0012898	None	None	236_2	SL341401_scaffold_1251_18			21.2497								21.3082
0.00141029	None	None	236_2	SL341401_scaffold_1251_28		25.0067				22.3901			21.0191				24.6902		24.8554
0.0122015	None	None	236_2	SL341401_scaffold_1251_34																	21.3937
0.00558858	None	None	236_2	SL341401_scaffold_1251_7	21.1892												21.0864
0.000227187	ko:K07407	None	204_1	SL341401_scaffold_12520_1			23.9184
2.47e-05	ko:K04077	None	274_3;274_2;274_4	SL341401_scaffold_1257_2											21.5107		21.491	21.892	21.7899
0.00107966	ko:K04078	None	274_2	SL341401_scaffold_1257_3													23.6606
0.0115061	ko:K04487	None	274_2	SL341401_scaffold_1257_33									22.8593
0.00785142	None	None	263_5	SL341401_scaffold_12602_2											23.5876
2.47e-05	ko:K05349	GH3	263_5	SL341401_scaffold_12602_3			19.2427	21.4117			20.6383	21.383			21.7961				22.4663	23.0972
0.0119209	ko:K01990	None	263_5	SL341401_scaffold_12609_4																		21.9542
2.47e-05	ko:K01006	None	231_1	SL341401_scaffold_1260_1	23.7089											27.7445	25.5672		24.7633
3.54e-05	ko:K00058	None	231_1	SL341401_scaffold_1260_12												25.1473
2.47e-05	ko:K00831	None	231_1	SL341401_scaffold_1260_13												23.2443			20.3868
3.54e-05	ko:K01652	None	231_1	SL341401_scaffold_1260_14												21.5833
2.47e-05	ko:K01687	None	231_1	SL341401_scaffold_1260_15												20.3473
0.000136789	ko:K00052	None	231_1	SL341401_scaffold_1260_16												21.9371
0.000450533	ko:K11175	None	231_1	SL341401_scaffold_1260_19	19.7889	19.7213										23.6673
0.00337249	None	None	231_1	SL341401_scaffold_1260_28													24.6737
0.000572527	ko:K03595;ko:K06883	None	231_1	SL341401_scaffold_1260_6												20.9971
0.000120324	ko:K06972	None	231_1	SL341401_scaffold_1260_7												24.6564
0.0546537	None	None	11_1	SL341401_scaffold_12642_3		24.4997
0.0107973	None	None	11_1	SL341401_scaffold_12642_4						20.0948
3.54e-05	ko:K04072	None	21_1	SL341401_scaffold_1264_17															22.7839
0.0360869	ko:K02025;ko:K02026;ko:K10118;ko:K10189;ko:K10193;ko:K15771;ko:K17235	None	21_1	SL341401_scaffold_1264_23					20.6558
2.47e-05	None	None	21_1	SL341401_scaffold_1264_27	21.3427				23.965					21.7921		25.2248			25.1089			20.4828
0.00554637	None	None	21_1	SL341401_scaffold_1264_32												21.6609
0.015885	None	None	21_1	SL341401_scaffold_1264_33		23.0785
0.0505007	ko:K06158	None	21_1	SL341401_scaffold_1264_6									24.7491
0.00573188	ko:K11144	None	21_1	SL341401_scaffold_1264_8				15.871
0.00653797	ko:K06390	None	168_3	SL341401_scaffold_1265_15																	19.6148
0.00620711	ko:K06925;ko:K07102	None	171_1	SL341401_scaffold_12693_4						21.5395					21.6582						18.3259
0.0133636	None	None	218_1	SL341401_scaffold_12715_1														21.5356
0.00973009	ko:K04095	None	218_1	SL341401_scaffold_12715_6													21.2469		20.2947
0.0127415	None	None	166_10	SL341401_scaffold_12725_2						21.3911
0.00422386	ko:K00375	None	305_1	SL341401_scaffold_1274_14	24.1492													22.3353
0.00216853	None	None	305_1	SL341401_scaffold_1274_18	22.239				22.8329					22.1398		23.4848
0.00236527	None	None	305_1	SL341401_scaffold_1274_2														22.1828				20.5611
2.47e-05	ko:K00133;ko:K00134	None	305_1	SL341401_scaffold_1274_27										23.0206
0.0130741	None	None	305_1	SL341401_scaffold_1274_43													20.5532
0.00288433	None	None	305_1	SL341401_scaffold_1274_5														21.5886
0.0343671	ko:K00863;ko:K05878;ko:K05879	None	171_1	SL341401_scaffold_12797_2	18.8891
0.00327719	None	None	223_1	SL341401_scaffold_12809_5	25.8831	24.3532										22.8251	26.6594
0.00335456	None	None	223_1	SL341401_scaffold_1280_22		21.8099
0.0107973	None	None	223_1	SL341401_scaffold_1280_26											22.012						25.1543
0.00880975	None	None	223_1	SL341401_scaffold_1280_28				20.8403
0.00938335	None	None	288_1	SL341401_scaffold_1282_17															21.1586
0.0037871	None	None	288_1	SL341401_scaffold_1282_41											23.1169
0.00211727	None	None	236_2	SL341401_scaffold_1284_13													21.3307
0.000572527	ko:K00983;ko:K18431	None	236_2	SL341401_scaffold_1284_15																		19.9335
0.00289411	None	None	236_2	SL341401_scaffold_1284_16				25.7369	21.8407	23.5618			21.5478					24.7284		24.8875	19.6249
0.0128148	ko:K02397	None	236_2	SL341401_scaffold_1284_28								22.6512
0.00935706	ko:K02398	None	236_2	SL341401_scaffold_1284_32																	18.8155
0.00869881	ko:K07150	None	161_12	SL341401_scaffold_1286_1																		21.582
0.00240608	ko:K03929	CE10	161_12	SL341401_scaffold_1286_9		23.8172									21.453		23.0901		23.6373	21.4823
0.00551919	ko:K04041	None	288_1	SL341401_scaffold_1290_12	23.3434
0.0118825	None	None	288_1	SL341401_scaffold_1290_22												19.8507
0.00287097	ko:K07139	None	288_1	SL341401_scaffold_1290_26								21.2956
0.00328186	ko:K00027	None	288_1	SL341401_scaffold_1290_27																19.8228
0.00941567	None	None	288_1	SL341401_scaffold_1290_3	22.621									23.7442		22.2998
0.0203775	None	None	208_1	SL341401_scaffold_12926_3																	23.5304
0.00212315	None	None	208_1	SL341401_scaffold_12926_7					24.3011
0.00540036	None	None	263_5	SL341401_scaffold_12928_5						20.6081						21.8879
0.0124916	None	None	166_8	SL341401_scaffold_12939_5				19.2587
0.0093389	None	None	204_1	SL341401_scaffold_1295_12														23.7227
0.000146969	ko:K03406	None	204_1	SL341401_scaffold_1295_21													23.4424		24.6806
0.0237726	None	None	204_1	SL341401_scaffold_1295_5																21.915
0.000103554	ko:K01835;ko:K01840	None	274_2	SL341401_scaffold_1298_19															18.8235
2.47e-05	ko:K10118;ko:K10200	None	274_2	SL341401_scaffold_1298_27				22.3564											21.8765	22.3112
0.025954	None	None	21_1	SL341401_scaffold_12996_1		23.921
0.00679037	ko:K03605;ko:K08315	None	65_1	SL341401_scaffold_129_36									25.1801	22.3506						20.5337
0.00181335	ko:K00927;ko:K01803	None	65_1	SL341401_scaffold_129_91																	21.0032
0.00866428	ko:K00978	None	288_1	SL341401_scaffold_13041_2										22.7693
0.000170592	ko:K03545	None	11_1	SL341401_scaffold_1304_20			20.614											22.9107		20.9898	17.9186
0.00297937	ko:K07095	None	11_1	SL341401_scaffold_1304_27				22.5607				22.4749										23.1421
0.0134512	ko:K06180	None	11_1	SL341401_scaffold_1304_37			22.3669											22.4032
0.0117726	ko:K02888	None	11_1	SL341401_scaffold_1304_4			18.7841												21.1683
0.0317823	ko:K03610;ko:K09749	None	11_1	SL341401_scaffold_1304_8									20.7311
0.00404897	ko:K00016	None	171_1	SL341401_scaffold_13083_4		23.2231
0.0209396	None	None	88_1	SL341401_scaffold_1309_35						22.1829
0.00486705	ko:K06950	None	88_1	SL341401_scaffold_1309_46								22.4565						22.4308				20.5181
0.0023904	ko:K02038	None	171_1;263_3	SL341401_scaffold_13102_2												21.6875
0.032503	None	None	161_12	SL341401_scaffold_13116_2											26.0906
0.0173965	None	None	168_3	SL341401_scaffold_1311_7																	20.7183
0.000156334	None	None	231_1	SL341401_scaffold_1312_10												24.3528
0.00260044	ko:K18672	None	231_1	SL341401_scaffold_1312_13									22.0749									23.1109
9.11e-05	ko:K03431	None	231_1	SL341401_scaffold_1312_15												22.6947
0.00044925	ko:K01790	None	231_1	SL341401_scaffold_1312_21												23.4611
9.11e-05	ko:K02647	None	168_3	SL341401_scaffold_1314_38									21.288		20.9233
2.47e-05	ko:K02358	None	168_4;168_3	SL341401_scaffold_1314_41											23.687				22.4655	22.8822	23.3827
0.00750636	None	None	312_1	SL341401_scaffold_1316_13					22.1863					21.9383	23.151
0.00813142	None	None	312_1	SL341401_scaffold_1316_29														22.2496
0.0215749	None	None	312_1	SL341401_scaffold_1316_36	19.4844
0.012435	None	None	312_1	SL341401_scaffold_1316_53															23.8983
0.00353499	None	None	312_1	SL341401_scaffold_1316_54		19.4194	20.5658	23.3032			22.9684				21.0605	24.1088						20.487
0.00640759	ko:K01992	None	263_5	SL341401_scaffold_13175_4			21.1981
2.47e-05	ko:K03737	None	231_1	SL341401_scaffold_1318_28												28.0194	21.9781		25.7559
2.47e-05	ko:K01190	None	231_1	SL341401_scaffold_1318_3												26.7839			22.1028
0.000265227	ko:K00057	None	263_5	SL341401_scaffold_13196_5								26.1554		18.0781
3.54e-05	ko:K01880	None	312_1	SL341401_scaffold_1319_21				21.105
0.000366604	ko:K03110	None	231_1	SL341401_scaffold_1321_10												20.7412
0.00336619	None	None	231_1	SL341401_scaffold_1321_19											21.1702
3.54e-05	ko:K00925	None	231_1	SL341401_scaffold_1321_2												17.9324			20.6561
0.0060265	None	None	231_1	SL341401_scaffold_1321_31												20.8919
0.00630762	ko:K00721	GT2	231_1	SL341401_scaffold_1321_32								19.0131
0.000552142	ko:K01179	GH5;GH9	171_1	SL341401_scaffold_13279_2															16.9671		21.2366	21.1202
0.00523933	None	None	131_1	SL341401_scaffold_13290_2							23.0628
0.0189889	ko:K03274	None	231_1	SL341401_scaffold_1329_13																	21.588
0.00425175	ko:K01990;ko:K09689;ko:K09691	None	231_1	SL341401_scaffold_1329_17																	22.6213
0.00531231	ko:K01992;ko:K09690;ko:K09692	None	231_1	SL341401_scaffold_1329_18				18.9673
0.00164585	ko:K01719	None	231_1	SL341401_scaffold_1329_26								21.9943			21.7335
3.54e-05	None	None	231_1	SL341401_scaffold_1329_27												24.774
0.000346618	ko:K02823	None	231_1	SL341401_scaffold_1329_35												22.592
0.000156334	ko:K01591;ko:K13421	None	231_1	SL341401_scaffold_1329_36												20.5305
0.00676931	None	None	231_1	SL341401_scaffold_13300_4																	20.8784
0.00186118	ko:K01358	None	171_1	SL341401_scaffold_13338_3									21.8182
0.000560292	ko:K03545	None	171_1	SL341401_scaffold_13338_4	19.9214					21.3413
2.47e-05	ko:K10439;ko:K10540	None	305_1	SL341401_scaffold_1333_14	31.4097				30.7047	26.4107			28.93	30.1673		32.1895	28.6155	20.3221	27.0705		26.1607
2.47e-05	ko:K10542	None	305_1	SL341401_scaffold_1333_15					22.7387							21.7537	21.1684
3.54e-05	ko:K10541	None	305_1	SL341401_scaffold_1333_16	25.0284				23.5986				22.5147	21.4473		25.2457	21.8263
2.47e-05	ko:K01624;ko:K03339	None	305_1	SL341401_scaffold_1333_22	22.7666											24.5313
0.00106218	ko:K02029;ko:K02030;ko:K17073;ko:K17074	None	305_1	SL341401_scaffold_1333_3					23.6463							24.5848
2.47e-05	ko:K01443	None	305_1	SL341401_scaffold_1333_8	25.7207				24.5702				20.9101	23.9236		25.1343	24.9579
0.000845942	ko:K01057;ko:K02564	None	305_1	SL341401_scaffold_1333_9	24.8572				24.0853					24.9272		23.6928	24.1193
0.0190765	None	None	204_1	SL341401_scaffold_13363_1															23.3037
0.00696891	None	None	305_1	SL341401_scaffold_1336_11																19.9116
0.0125264	None	None	305_1	SL341401_scaffold_1336_16										21.9093
0.000624749	None	None	305_1	SL341401_scaffold_1336_18	20.4986														22.4534
0.00123151	ko:K00812;ko:K10907	None	305_1	SL341401_scaffold_1336_7														23.3028
0.0409948	None	None	236_2	SL341401_scaffold_1337_13									22.8147
0.00457514	None	None	236_2	SL341401_scaffold_1337_15										19.8791
2.47e-05	ko:K17624;ko:K19049	GH101;PL8	236_2	SL341401_scaffold_1337_18				20.8395											25.8942
0.00164241	ko:K00700;ko:K01186;ko:K11059;ko:K20074	CBM48;GH13;GH33	236_2;323_1	SL341401_scaffold_1337_19									21.2338		22.7151				19.6714
0.00873338	ko:K00648	None	272_1	SL341401_scaffold_1338_11									25.4089
0.00176129	ko:K09458	None	272_1	SL341401_scaffold_1338_16									24.1257
0.000156334	ko:K02372;ko:K16363	None	272_1	SL341401_scaffold_1338_17															22.4724
0.00816666	ko:K02614	None	272_1	SL341401_scaffold_1338_31		21.4006				22.4819			22.3693						21.8808
0.0269079	ko:K03436	None	272_1	SL341401_scaffold_1338_32														19.4964
0.00250951	None	None	236_2	SL341401_scaffold_133_10															21.4321
0.0263458	ko:K07460	None	236_2	SL341401_scaffold_133_18									17.6699
0.0115845	None	None	236_2	SL341401_scaffold_133_27																		18.5394
2.47e-05	ko:K03737	None	280_0;236_2;240_1	SL341401_scaffold_133_34									24.5997		25.5057				24.0497
0.00611392	ko:K00874	None	236_2	SL341401_scaffold_133_48											19.2921
0.00793566	ko:K06969	None	236_2	SL341401_scaffold_133_61																24.079
0.00121812	ko:K02669	None	236_2	SL341401_scaffold_133_71	23.8499
0.00682318	ko:K07979	None	236_2	SL341401_scaffold_133_79									21.3276
0.00464838	ko:K13993	None	236_2	SL341401_scaffold_133_84						25.7188
0.0034917	ko:K09936	None	204_1	SL341401_scaffold_13403_2															19.5678
2.47e-05	ko:K00248	None	166_10	SL341401_scaffold_13443_1		24.0973							21.861						20.2454
0.00155615	ko:K06147;ko:K11085	None	288_1	SL341401_scaffold_1344_13												21.3199
0.0124972	ko:K03612;ko:K03613;ko:K21559	None	131_1	SL341401_scaffold_1346_12												20.7329
0.00597861	ko:K01585	None	131_1	SL341401_scaffold_1346_22															21.4216
0.0291579	None	None	131_1	SL341401_scaffold_1346_30							23.6308
0.00186118	ko:K11717	None	131_1	SL341401_scaffold_1346_36					20.2658
0.00515644	ko:K02034	None	131_1	SL341401_scaffold_1346_4								24.0277
2.47e-05	ko:K10439;ko:K10540	None	161_12	SL341401_scaffold_1349_2	24.0552	23.93		26.3871	23.0428			23.434		25.0064	27.6241	22.6915	25.494	23.5712		26.186	22.5315
0.00709654	None	None	161_12	SL341401_scaffold_1349_22																		21.1301
0.00289411	ko:K10541	None	161_12	SL341401_scaffold_1349_4				20.6877							21.5676		21.8663
0.0104263	ko:K07978	None	288_1	SL341401_scaffold_13520_2		21.4605											19.9334				20.7649
0.00722795	None	None	236_2	SL341401_scaffold_1353_10								23.2126
0.0469155	ko:K06173	None	236_2	SL341401_scaffold_1353_14																	21.2598
0.00691059	ko:K03088	None	236_2	SL341401_scaffold_1353_7		23.9496			20.6663				24.6958			23.8641	23.218		24.1388			22.5117
0.000871453	ko:K03568	None	263_5	SL341401_scaffold_13543_3																19.3898
0.0256974	None	None	312_1	SL341401_scaffold_13548_3			22.0607
2.47e-05	None	None	88_1	SL341401_scaffold_1354_9															27.4437
0.000828989	ko:K01270	None	223_1	SL341401_scaffold_1355_11			21.9756			21.6727				22.9619		23.007			22.205	25.6731
0.00456983	None	None	223_1	SL341401_scaffold_1355_33									22.4997
0.000136789	ko:K03568	None	263_5	SL341401_scaffold_13568_2								20.4466
0.00742722	ko:K01807;ko:K02444	None	168_3	SL341401_scaffold_13584_2												21.733
0.0023269	ko:K00179;ko:K08941	None	171_1	SL341401_scaffold_13588_2						22.2987
0.00722795	ko:K05808	None	178_3;178_1;178_2	SL341401_scaffold_1359_20				24.3676	25.2043		23.5415	24.3058				22.3716
2.47e-05	ko:K03070	None	178_3;178_1;178_2	SL341401_scaffold_1359_21				23.2267
0.00520503	ko:K04759	None	171_1	SL341401_scaffold_13608_4											21.5281
0.00552429	None	None	208_1	SL341401_scaffold_13611_2															24.8034
2.47e-05	ko:K04077	None	223_1;223_3	SL341401_scaffold_1361_19										17.497
0.000146969	ko:K02356	None	225_1;223_3;222_1;223_2;223_1	SL341401_scaffold_1361_24						24.1813					24.1458
3.54e-05	ko:K06972	None	263_5	SL341401_scaffold_13624_1				21.6241				22.1774			25.3155					20.6031
0.03749	None	None	231_1	SL341401_scaffold_1362_12												21.1676
0.0205316	None	None	231_1	SL341401_scaffold_1362_15					22.7991
0.011723	None	None	231_1	SL341401_scaffold_1362_24													22.0251
0.00637999	None	None	231_1	SL341401_scaffold_1362_27	23.9031
0.0143709	ko:K01990	None	231_1	SL341401_scaffold_1362_29					21.2931
0.0131032	None	None	231_1	SL341401_scaffold_1362_3									21.4011
0.00645016	None	None	231_1	SL341401_scaffold_1362_31											21.5218
0.0061731	ko:K04758	None	231_1	SL341401_scaffold_1362_9																	24.4156
0.00422386	None	None	65_1	SL341401_scaffold_1364_12						21.1584												18.249
0.00956432	ko:K08281	None	65_1	SL341401_scaffold_1364_14													21.9659
0.000773855	None	None	65_1	SL341401_scaffold_1364_18				21.0829										21.0268
0.0024854	ko:K07755	None	65_1	SL341401_scaffold_1364_22							21.5576
0.0233748	ko:K02380	None	65_1	SL341401_scaffold_1364_26			19.8141
0.0137798	None	None	65_1	SL341401_scaffold_1364_28																		22.0251
0.00973706	None	None	171_1	SL341401_scaffold_13656_2								19.6379
0.00186441	ko:K00287;ko:K00950	None	231_1	SL341401_scaffold_1365_11	20.3256															20.8667
0.00211813	ko:K04083	None	231_1	SL341401_scaffold_1365_29									22.934
0.00863141	None	None	231_1	SL341401_scaffold_1365_31	22.0273
0.00211813	None	None	231_1	SL341401_scaffold_1365_33	24.1349								20.8387									20.1286
2.47e-05	ko:K00688	GT35	208_2;208_1	SL341401_scaffold_1368_20									20.891
0.0080311	None	None	208_1	SL341401_scaffold_1368_23												23.0343
0.000204164	ko:K03406	None	208_2;208_1	SL341401_scaffold_1368_29						21.3692			20.7175
3.54e-05	ko:K06605	None	208_2;208_1	SL341401_scaffold_1368_33	24.8693				27.903	25.1036			23.0164	26.3025		25.896	23.6593				25.4499	22.969
0.00613612	ko:K13310	None	274_2	SL341401_scaffold_136_87					21.3539
0.00900083	None	None	274_2	SL341401_scaffold_136_90													22.6484
0.00411354	ko:K02601	None	274_2	SL341401_scaffold_136_96	21.7163				24.3815					25.0479	22.1868			21.768
0.00353499	None	None	288_1	SL341401_scaffold_13756_4															22.4986
0.00518057	ko:K02033	None	65_1	SL341401_scaffold_13795_5			22.0865															25.4384
0.0492457	ko:K18350	None	272_1	SL341401_scaffold_1383_11								20.0689
0.0598117	ko:K07260;ko:K18866	None	272_1	SL341401_scaffold_1383_13											26.0056
0.00212315	None	None	272_1	SL341401_scaffold_1383_34									22.2466
0.010471	None	None	272_1	SL341401_scaffold_1383_5															21.9446
0.00317459	ko:K01626	None	231_1	SL341401_scaffold_1388_18												20.0494
0.00501153	None	None	231_1	SL341401_scaffold_1388_20												21.6087
0.00303902	ko:K16247	None	231_1	SL341401_scaffold_1388_3						20.5167
0.00244354	ko:K06915	None	231_1	SL341401_scaffold_1388_4			22.5356	24.0168										22.9913			22.6606
0.000664654	None	None	231_1	SL341401_scaffold_1388_6				20.6206	20.6161				20.9893			19.3944	21.4199					18.492
0.0166861	None	None	231_1	SL341401_scaffold_1388_7	23.2566
0.00740782	None	None	312_1	SL341401_scaffold_1391_12														22.3734
0.0113863	None	None	312_1	SL341401_scaffold_1391_20																	25.2977
3.54e-05	ko:K14534	None	168_3	SL341401_scaffold_1393_35	23.8495			24.0503						21.8083	23.3019							22.3923
2.47e-05	ko:K00248	None	166_11;166_9;168_3	SL341401_scaffold_1393_36						23.3722				21.4636							20.4717
0.000700257	ko:K00575	None	231_1	SL341401_scaffold_1397_11												20.2752
2.47e-05	ko:K02945;ko:K03527	None	231_1	SL341401_scaffold_1397_12												25.7713			23.3836
0.00345799	ko:K00800;ko:K00945;ko:K03977;ko:K13799	None	231_1	SL341401_scaffold_1397_14		22.0864														22.0218
0.00351879	ko:K01965	None	231_1	SL341401_scaffold_1397_20												22.022
0.000450533	ko:K13932;ko:K13933;ko:K20510;ko:K20511	None	231_1	SL341401_scaffold_1397_22												25.1112
0.00202169	ko:K00176;ko:K03616	None	231_1	SL341401_scaffold_1397_3												22.3645
9.11e-05	ko:K03408	None	231_1	SL341401_scaffold_1397_34																21.4374
0.0126156	ko:K02560;ko:K03613;ko:K10773	None	231_1	SL341401_scaffold_1397_5			21.7488					22.0078
2.47e-05	ko:K03615	None	231_1	SL341401_scaffold_1397_8												20.8155
0.0248617	None	None	231_1	SL341401_scaffold_1397_9								21.8676
0.00256484	ko:K00557;ko:K03215	None	65_1	SL341401_scaffold_139_1							21.8256
0.00657992	ko:K03531	None	65_1	SL341401_scaffold_139_23													25.9362		23.5728
0.00408754	ko:K06997	None	65_1	SL341401_scaffold_139_25																	25.1121
0.00808813	None	None	65_1	SL341401_scaffold_139_3	21.8556																21.082
0.00877452	ko:K08282	None	65_1	SL341401_scaffold_139_46					20.0224
0.00482669	ko:K00859;ko:K02096;ko:K02286;ko:K02290;ko:K02630;ko:K05378;ko:K05379;ko:K05380	None	65_1	SL341401_scaffold_139_66											23.1144				20.8736
0.0173894	None	None	65_1	SL341401_scaffold_139_82			24.4545
0.00376916	ko:K00001;ko:K13954	None	288_1	SL341401_scaffold_1400_18														20.8373
3.54e-05	ko:K00821	None	288_1	SL341401_scaffold_1400_19		20.1766
0.00164585	None	None	288_1	SL341401_scaffold_1400_24										25.6786	24.7798	19.9386					25.4801
0.00173306	None	None	21_1	SL341401_scaffold_14038_2				26.6833			23.9598
0.00488153	ko:K00878	None	171_1	SL341401_scaffold_14049_3									22.213
0.00895609	None	None	208_1	SL341401_scaffold_1404_18					19.953											22.5778
0.00304793	None	None	208_1	SL341401_scaffold_1404_20					20.4537
0.00512608	ko:K21395	None	208_1	SL341401_scaffold_1404_25												23.4528
0.000881431	None	None	65_1	SL341401_scaffold_1406_2										22.9193
0.000695957	None	None	65_1	SL341401_scaffold_1406_26									24.1048					22.5397
0.00502009	None	None	65_1	SL341401_scaffold_1406_31										24.1315		22.8961				23.2687
0.00401587	None	None	65_1	SL341401_scaffold_1406_33	20.4945
2.47e-05	ko:K00688	GT35	168_3	SL341401_scaffold_14077_2								21.5928
0.00300885	ko:K01990	None	236_2	SL341401_scaffold_1407_15					22.752
2.47e-05	ko:K01804	None	236_2	SL341401_scaffold_1407_4									20.0816
3.54e-05	ko:K00615	None	236_2	SL341401_scaffold_1407_7											22.6495
3.54e-05	None	None	288_1	SL341401_scaffold_1408_12										25.1267
0.0207037	ko:K00244;ko:K00441;ko:K20449	None	288_1	SL341401_scaffold_1408_24				22.3695									20.5784
0.00300885	None	None	288_1	SL341401_scaffold_1408_32																		25.9991
0.00590514	None	None	168_5;168_3;168_2	SL341401_scaffold_14126_3																20.8518
0.00548991	ko:K07106	None	288_1	SL341401_scaffold_1419_1							29.2031
0.0052918	ko:K00821	None	288_1	SL341401_scaffold_1419_14															22.8212
0.00540036	ko:K01990	None	208_1	SL341401_scaffold_14202_5				25.0414							24.5651	25.7411		23.6918			25.2036	24.1658
0.0587068	None	None	161_12	SL341401_scaffold_14208_4				19.5625
0.00789659	ko:K00013;ko:K15509	None	218_1	SL341401_scaffold_1422_1						22.4744
0.0599711	ko:K03924	None	218_1	SL341401_scaffold_1422_16												24.8595
0.0250007	ko:K01996	None	218_1	SL341401_scaffold_1422_34												24.3062
0.000192436	ko:K01995;ko:K01998	None	218_1	SL341401_scaffold_1422_36	22.675	24.8613	22.1979													23.1613	23.6991
0.00194117	None	None	263_5	SL341401_scaffold_14244_4		21.9017											21.5283
0.0136219	ko:K00854	None	223_1	SL341401_scaffold_14267_4										19.3514
0.00195613	ko:K02029;ko:K02030	None	272_1	SL341401_scaffold_1427_10									22.0381
0.0187205	ko:K03299;ko:K06156	None	272_1	SL341401_scaffold_1427_2																		20.2764
0.000103554	ko:K03150	None	272_1	SL341401_scaffold_1427_30	20.0618						19.9396						21.4765
2.47e-05	ko:K00335;ko:K17998;ko:K18331	None	272_1	SL341401_scaffold_1427_33									27.1801						25.9217
3.54e-05	ko:K00336;ko:K17997;ko:K18332	None	272_1	SL341401_scaffold_1427_34									23.7971
0.000204164	ko:K00196	None	272_1	SL341401_scaffold_1427_9									18.3526
0.00307068	None	None	236_2	SL341401_scaffold_142_18						23.0217
0.0130884	None	None	236_2	SL341401_scaffold_142_22				21.5324
0.00198858	ko:K02029;ko:K02030	None	208_1	SL341401_scaffold_1432_26						23.2651
0.0151028	None	None	208_1	SL341401_scaffold_1432_6						20.9269
9.11e-05	ko:K02864;ko:K02935	None	11_1	SL341401_scaffold_1438_10		21.7003	25.5471	21.4284				25.9415			21.1119	21.8523	22.0497		21.8639	22.3311
0.000103554	ko:K02863	None	11_1	SL341401_scaffold_1438_11			23.4827									23.2287		23.5116		21.159
0.0023269	ko:K02867	None	11_1	SL341401_scaffold_1438_12			22.2822
0.00444351	ko:K05919	None	11_1	SL341401_scaffold_1438_14								21.7995
2.47e-05	ko:K00927;ko:K01803	None	11_1	SL341401_scaffold_1438_15	24.3735		24.6161	23.6566	23.6401	21.05	23.6975	22.7958		25.0386				23.4586	25.0489	23.1127	25.8274
2.47e-05	ko:K00927;ko:K01803	None	11_1	SL341401_scaffold_1438_16	22.403	22.3189	23.7877	20.5853								23.0451	21.6367	22.5263	23.1763	22.7805	21.0922
0.00376916	ko:K01011	None	11_1	SL341401_scaffold_1438_17				23.6239
2.47e-05	ko:K02358	None	11_1	SL341401_scaffold_1438_2			25.1481		23.3211	20.4809		23.4544				23.2773		24.1022		23.6444
2.47e-05	ko:K02355	None	11_1	SL341401_scaffold_1438_3	21.7048		24.6654	20.7423										23.7428		23.7451	22.4119
3.54e-05	ko:K02992	None	11_1	SL341401_scaffold_1438_4			21.8319											21.6363
2.47e-05	ko:K03046	None	11_1	SL341401_scaffold_1438_6			22.4357		21.6437							20.9987		19.6895		20.5747
3.54e-05	ko:K03043	None	11_1	SL341401_scaffold_1438_7	19.5198		21.0677											20.7711		21.0689
7.73e-05	ko:K02935	None	11_1	SL341401_scaffold_1438_9			25.0412	23.7545		23.0598		21.9118			21.2689	24.2846				23.2044
0.000181942	ko:K00074	None	131_1	SL341401_scaffold_14393_5			22.6523	22.6261				21.0283
0.00592971	None	None	288_1	SL341401_scaffold_1439_10									25.7584
0.00122365	ko:K03733	None	288_1	SL341401_scaffold_1439_34	20.3253	21.021	21.0162				24.3636	20.2777			19.1319	21.0641			19.2248		20.8869
3.54e-05	ko:K00945;ko:K01812;ko:K16139	None	288_1	SL341401_scaffold_1439_39			20.8539				22.0906
0.0126246	ko:K06180	None	288_1	SL341401_scaffold_1439_42												21.3178
0.0177913	None	None	11_1	SL341401_scaffold_1440_15																	20.9087
0.000366604	ko:K02887	None	11_1	SL341401_scaffold_1440_27		21.7346														23.0404
0.00237138	ko:K02916	None	11_1	SL341401_scaffold_1440_28										17.5538
0.0183991	ko:K02520	None	11_1	SL341401_scaffold_1440_29						19.9766
2.47e-05	ko:K00626	None	178_3;178_1;178_2	SL341401_scaffold_1443_17	20.107		20.4983								23.3047						19.4374
2.47e-05	ko:K00826	None	178_3;178_1;178_2	SL341401_scaffold_1443_19					23.2323		24.3			21.3776
2.47e-05	ko:K02487;ko:K03407;ko:K06596	None	166_8	SL341401_scaffold_1444_19													22.2033		20.0893		20.9342
0.00523933	None	None	166_8	SL341401_scaffold_1444_23								20.8708
0.00422769	None	None	166_8	SL341401_scaffold_1444_8		22.3473		21.9871
0.000805267	ko:K00873;ko:K00958	None	231_1	SL341401_scaffold_14452_2												20.1509			19.4388
0.00309466	ko:K01091	None	231_1	SL341401_scaffold_1445_12		22.1416													22.3983
0.000156334	ko:K17234	None	231_1	SL341401_scaffold_1445_2	20.9168											25.0184
2.47e-05	ko:K08483	None	231_1	SL341401_scaffold_1445_25												22.2181
0.00268693	None	None	231_1	SL341401_scaffold_1445_28												19.7
0.00277729	ko:K01955;ko:K05844;ko:K14940	None	231_1	SL341401_scaffold_1445_5				23.3812
0.00185314	None	None	161_12	SL341401_scaffold_1447_34					22.6292	20.0237	19.8339	19.6681
0.0188986	None	None	161_12	SL341401_scaffold_1447_42																		19.0441
0.000828989	None	None	236_2	SL341401_scaffold_1449_13								21.9242	19.9037		22.6903	21.8378	23.2052					21.786
0.0237323	ko:K00147	None	236_2	SL341401_scaffold_1449_21											20.9749
0.0101783	None	None	218_1;195_2	SL341401_scaffold_14504_1												21.2496
0.00289458	ko:K01176;ko:K01206;ko:K01218;ko:K21449	GH13;GH26;GH29	11_1	SL341401_scaffold_1453_15		19.9404
0.0375216	None	None	11_1	SL341401_scaffold_1453_29															24.1934
2.47e-05	ko:K01207	None	11_1	SL341401_scaffold_1453_30		24.5758	21.1442	22.0761		23.1583				21.4602	23.4045		20.7919
0.017475	None	None	11_1	SL341401_scaffold_1453_35										20.0456
0.000976165	ko:K00177;ko:K00187	None	65_1	SL341401_scaffold_1456_14		19.2765						20.1135		19.4117		19.82	20.9969
0.0118987	ko:K00604;ko:K03500	None	65_1	SL341401_scaffold_1456_21																	21.2857
0.00408631	None	None	65_1	SL341401_scaffold_1456_6												22.238		21.4442				24.1382
0.0105696	None	None	65_1	SL341401_scaffold_1456_7													21.8029
0.00843877	ko:K02028	None	65_1	SL341401_scaffold_1456_8		20.6849											21.3022
0.00827826	ko:K02029;ko:K02030;ko:K17073;ko:K17074	None	65_1	SL341401_scaffold_1456_9							19.8401
0.0248305	None	None	208_2;208_1	SL341401_scaffold_1457_14													23.313
0.000390393	ko:K09811;ko:K09812	None	207_3;207_1;208_1	SL341401_scaffold_1457_17															19.7985
0.00044925	ko:K00226;ko:K02823;ko:K17828	None	208_1	SL341401_scaffold_1457_24	23.9094
0.00794414	None	None	208_1	SL341401_scaffold_1457_29												26.007
0.00186118	ko:K01588	None	208_1	SL341401_scaffold_1457_30						23.2249
0.00206212	None	None	272_1	SL341401_scaffold_1458_22		26.3742				25.146			23.3618						26.1737			23.8724
0.000552142	ko:K00848;ko:K01813	None	272_1	SL341401_scaffold_1458_23										23.5551
0.000401789	ko:K02996	None	272_1	SL341401_scaffold_1458_29															21.632
0.00873338	ko:K02469;ko:K02621	None	11_1	SL341401_scaffold_1459_21													22.0493
0.0155824	ko:K01243	None	11_1	SL341401_scaffold_1459_28										22.5906		22.6014
0.00273739	None	None	11_1	SL341401_scaffold_1459_30																22.1809
0.0103545	ko:K01714	None	11_1	SL341401_scaffold_1459_5					20.8548
0.0023999	ko:K01802;ko:K03768	None	204_1	SL341401_scaffold_1460_19									20.4143
0.00767397	None	None	204_1	SL341401_scaffold_1460_40	21.4774
0.0110462	None	None	272_1	SL341401_scaffold_1463_45										21.6687
0.0115013	ko:K09747	None	312_1	SL341401_scaffold_14665_2															22.3375
0.000156334	ko:K00702	GT36	161_12	SL341401_scaffold_14669_2													19.0166
0.000181942	ko:K01487	None	168_3	SL341401_scaffold_1469_16			19.295				20.5551
3.54e-05	ko:K00826	None	168_3	SL341401_scaffold_1469_26																20.3503
0.000700257	ko:K00174;ko:K00186	None	168_5;168_3	SL341401_scaffold_1469_29																21.3998
0.00417814	None	None	168_3	SL341401_scaffold_1469_40					19.6783
0.00429768	None	None	168_3	SL341401_scaffold_1469_41													21.6281
0.00418179	ko:K00800;ko:K00945;ko:K03977;ko:K13799	None	161_13;161_12	SL341401_scaffold_14702_1																23.8834
0.00656101	None	None	263_5	SL341401_scaffold_14707_4			21.1208				23.5392
0.00350256	ko:K07007	None	204_1	SL341401_scaffold_1470_23											21.5121
0.00168786	ko:K07478	None	263_5	SL341401_scaffold_14737_1							23.6891		21.087
0.0250981	ko:K03406	None	288_1	SL341401_scaffold_1474_16						21.3303
0.000156334	ko:K12960	None	288_1	SL341401_scaffold_1474_24										22.2688
0.00195613	None	None	288_2;288_1	SL341401_scaffold_1474_31																	23.4313
3.54e-05	None	None	171_1	SL341401_scaffold_14762_5		21.2414
0.00260044	None	None	288_1	SL341401_scaffold_1477_20	22.7749
0.00478098	ko:K07484	None	288_1	SL341401_scaffold_1477_33										19.3808
0.0174419	ko:K02016	None	288_1	SL341401_scaffold_14791_2													22.8543
0.00331238	ko:K03823	None	288_1	SL341401_scaffold_14791_5														19.1514
0.0106825	ko:K01130	None	274_2	SL341401_scaffold_147_30														21.5749
0.00709654	None	None	274_2	SL341401_scaffold_147_35	23.5231
0.000103554	ko:K01999	None	274_2	SL341401_scaffold_147_57		21.8519			22.1953	23.5951			25.4515			22.6039	22.077		23.1118
0.00523933	None	None	274_2	SL341401_scaffold_147_74					22.451
0.0132988	ko:K00210;ko:K00220;ko:K00800	None	305_1	SL341401_scaffold_1480_24												19.982
0.00211919	ko:K02469	None	305_1	SL341401_scaffold_1480_27								24.2529
0.000369949	None	None	305_1	SL341401_scaffold_1480_8	22.4669									21.2638		23.1753
0.00822974	None	None	131_1	SL341401_scaffold_1483_17		21.8837
0.00197854	ko:K17836	None	131_1	SL341401_scaffold_1483_28			25.3387				21.7521		25.4896			25.6207
0.01	None	None	131_1	SL341401_scaffold_1483_38											23.5858			21.0305
0.0178412	None	None	131_1	SL341401_scaffold_1483_8					19.6411
2.47e-05	ko:K01869	None	223_1	SL341401_scaffold_1484_34						21.6756
0.00930126	ko:K01950	None	223_1;223_3	SL341401_scaffold_1484_6							21.5261
0.00913914	ko:K03470;ko:K09765	None	11_1	SL341401_scaffold_1487_2					23.4283
0.0202841	ko:K09471	None	11_1	SL341401_scaffold_1487_3											21.7127
0.0240069	ko:K18672	None	11_1	SL341401_scaffold_1487_36												20.0252
0.000214381	ko:K00278;ko:K00767	None	11_1	SL341401_scaffold_1487_4			27.204
0.000633377	ko:K03530	None	11_1	SL341401_scaffold_1487_41		22.4973	23.1835									22.2749		24.4238		24.5809	23.2861
3.54e-05	ko:K04043	None	11_1	SL341401_scaffold_1487_7	21.8552		23.6086				24.4738	21.1318	19.211		18.4276	22.7557		23.9302				23.7806
0.0133844	ko:K02049	None	305_1	SL341401_scaffold_148_19														23.1364
3.54e-05	ko:K01197;ko:K02343;ko:K14195;ko:K20382	None	305_1	SL341401_scaffold_148_2	23.4705				23.0943					27.9763		27.3042
9.11e-05	ko:K08483	None	305_1	SL341401_scaffold_148_27	23.0283				23.1277							22.7378
0.000700257	ko:K03545	None	305_1	SL341401_scaffold_148_28	20.6992				21.6756
0.031307	ko:K22278	None	305_1	SL341401_scaffold_148_3								20.0873
0.0154374	ko:K11189	None	305_1	SL341401_scaffold_148_32			24.0579
0.0217717	ko:K01929;ko:K15792	None	305_1	SL341401_scaffold_148_47						26.4326
3.54e-05	ko:K01714	None	305_1	SL341401_scaffold_148_56	25.045				25.2076					23.962		24.5654	22.3937				19.2724
2.47e-05	ko:K01876	None	305_1	SL341401_scaffold_148_57												21.1215
0.000689027	None	None	305_1	SL341401_scaffold_148_60					22.4285		22.2808			23.0686	22.5222			24.72	23.6527	22.3175
2.47e-05	ko:K00850	None	305_1	SL341401_scaffold_148_65								22.1564								24.4799
0.00141029	None	None	166_8	SL341401_scaffold_1492_6								23.038						21.9129
0.0027668	ko:K01776;ko:K02428	None	231_1	SL341401_scaffold_1496_29												23.1917
9.11e-05	ko:K00762	None	231_1	SL341401_scaffold_1496_33												22.4134
0.0253372	ko:K07722	None	231_1	SL341401_scaffold_1496_39																19.8966
0.000192436	ko:K03150	None	231_1	SL341401_scaffold_1496_40												22.1418
0.0210828	None	None	231_1	SL341401_scaffold_1497_14					25.4618
0.0148832	None	None	231_1	SL341401_scaffold_1497_26							21.1522
2.47e-05	ko:K01915	None	231_1	SL341401_scaffold_1497_27												25.2926
2.47e-05	ko:K01624;ko:K03339	None	231_1;230_1	SL341401_scaffold_1497_28									21.1584		26.6461	26.1229						26.7256
0.00175387	None	None	231_1	SL341401_scaffold_1497_29						22.2635												20.2614
0.00854866	ko:K01652	None	166_10	SL341401_scaffold_14982_2					24.8428
0.0181538	ko:K06178;ko:K06183	None	208_1	SL341401_scaffold_1498_23																		25.1055
0.00214353	ko:K03500;ko:K11392	None	208_1	SL341401_scaffold_1498_24	21.4671		20.922					22.1535										25.3548
0.00211727	ko:K01270	None	208_1	SL341401_scaffold_1498_26						22.5634
0.0052918	None	None	208_1	SL341401_scaffold_1498_4	22.4027
0.00573188	None	None	208_1	SL341401_scaffold_1498_7												23.1379
0.0023269	ko:K01990	None	208_1	SL341401_scaffold_1498_9	21.2814
0.0066709	None	None	65_1	SL341401_scaffold_149_20			21.4028
0.00331238	ko:K00185	None	65_1	SL341401_scaffold_149_29					22.4219		20.2988		24.1358					20.1575
0.00285463	ko:K13787;ko:K13789	None	65_1	SL341401_scaffold_149_56											22.3658
0.00289458	ko:K01524	None	65_1	SL341401_scaffold_149_57					23.5
0.00461599	ko:K05589;ko:K13052	None	65_1	SL341401_scaffold_149_58								20.9562
0.00723243	ko:K06966	None	65_1	SL341401_scaffold_149_6	21.7268	21.6036		19.5393						23.3787						19.2398
0.0232045	ko:K03738	None	65_1	SL341401_scaffold_149_73																		19.9596
0.0193779	ko:K04488;ko:K15790	None	65_1	SL341401_scaffold_149_74															21.6047
0.00592499	ko:K01759;ko:K15772	None	65_1	SL341401_scaffold_149_82						21.3835
0.0597751	None	None	171_1	SL341401_scaffold_15017_2													17.5624
0.00464838	ko:K02510	None	166_8	SL341401_scaffold_1501_13															21.1594
0.00327719	ko:K07003	None	166_8	SL341401_scaffold_1501_5																		25.8905
2.47e-05	ko:K00133;ko:K00134	None	218_1	SL341401_scaffold_1502_12																	24.2693
0.0289734	None	None	218_1	SL341401_scaffold_1502_21	21.7787
3.54e-05	ko:K01652	None	218_1	SL341401_scaffold_1502_29		22.3524										25.4679			22.2194
0.00941111	ko:K01489	None	231_1	SL341401_scaffold_1504_10												22.7682
3.54e-05	ko:K01876	None	231_1	SL341401_scaffold_1504_14			21.5569	21.7308								20.1146					20.8099
0.00516493	ko:K02433	None	231_1	SL341401_scaffold_1504_16										19.9862		18.9248
7.73e-05	ko:K00845	None	231_1	SL341401_scaffold_1504_18												24.9228
2.47e-05	ko:K00688	GT35	231_1	SL341401_scaffold_1504_2												25.1186
2.47e-05	ko:K05919	None	231_1	SL341401_scaffold_1504_22												27.8988			24.5573
0.000204164	ko:K01817	None	231_1	SL341401_scaffold_1504_27												23.5853
0.0320286	ko:K00441;ko:K16710	None	231_1	SL341401_scaffold_1504_32	20.639
0.00590959	ko:K10914	None	231_1	SL341401_scaffold_1504_4		19.208									21.7839				22.5898			23.1049
0.00133446	None	None	223_1	SL341401_scaffold_1505_16						22.7295												22.5608
0.00682318	None	None	223_1	SL341401_scaffold_1505_29																20.7385
0.000689027	None	None	312_1	SL341401_scaffold_1506_18													21.7741	25.8815
0.000505046	ko:K02474	None	312_1	SL341401_scaffold_1506_6											28.4855
0.017196	ko:K06390	None	204_1	SL341401_scaffold_1507_14							22.7775	22.3839
0.0109524	None	None	204_1	SL341401_scaffold_1507_3												18.3755
0.00628479	ko:K11754	None	236_2	SL341401_scaffold_1508_4				20.2083
0.0517304	None	None	305_1	SL341401_scaffold_15095_7		20.9839
0.010859	ko:K06396	None	178_3	SL341401_scaffold_150_31						23.4986
0.021146	ko:K04763	None	178_3	SL341401_scaffold_150_75					22.9232
0.000401789	None	None	168_3	SL341401_scaffold_15141_2		21.5971				19.8474						21.2847
0.000369949	ko:K03621;ko:K21576;ko:K21577	None	171_1	SL341401_scaffold_15142_2																	20.371
0.00516493	ko:K10773	None	272_1	SL341401_scaffold_15154_2														20.4824
0.000146969	None	None	305_1	SL341401_scaffold_1515_10										25.0692		19.608	21.9597
0.00187152	None	None	305_1	SL341401_scaffold_1515_21										19.3101
0.00186118	None	None	305_1	SL341401_scaffold_1515_24														22.5467
2.47e-05	ko:K01681	None	305_1	SL341401_scaffold_1515_3	21.9135
2.47e-05	ko:K10112	None	305_1	SL341401_scaffold_1515_6	26.8732				22.5619					23.4777		23.7814	24.0525		20.6004
0.00321187	ko:K07741	None	223_1;223_3	SL341401_scaffold_15160_5							21.0531
0.00859045	None	None	263_5	SL341401_scaffold_15174_2								21.9856
0.00338181	ko:K00560	None	161_12	SL341401_scaffold_15234_2	20.1108
0.00408754	None	None	161_12	SL341401_scaffold_15234_4		21.6614
2.47e-05	ko:K10112	None	161_12	SL341401_scaffold_15257_1													22.1646		21.8234
0.0176775	ko:K20847	GH27	236_2	SL341401_scaffold_1533_17	21.7822	21.332
0.000170592	ko:K01647	None	236_2	SL341401_scaffold_1533_21	25.4206			24.7259				28.5548	20.812		21.2721		21.9433			21.6326	28.2443
2.47e-05	ko:K01610	None	236_2	SL341401_scaffold_1533_22											24.9182				22.0462
0.0121073	None	None	236_2	SL341401_scaffold_1533_27			22.2084
2.47e-05	ko:K01179;ko:K12373	GH20;GH5;GH9	11_1	SL341401_scaffold_15352_2	22.8648	21.6498	26.4971	26.3263	23.5359	24.9132	27.1598	27.7875				24.1034		25.1976		26.0726		22.4003
2.47e-05	ko:K01006	None	274_2	SL341401_scaffold_15368_2												21.6697
0.0267406	ko:K03734	None	11_1	SL341401_scaffold_15370_3										20.9358
0.00330154	None	None	263_5	SL341401_scaffold_15383_3															21.194
3.54e-05	ko:K01810	None	21_1	SL341401_scaffold_1540_18	22.6059								24.6164
0.00782974	ko:K02884	None	21_1	SL341401_scaffold_1540_23						20.396
0.00418179	ko:K00991;ko:K12506	None	21_1	SL341401_scaffold_1540_4									21.6631			21.411				26.5112	20.7019
0.00155231	ko:K01928	None	21_1	SL341401_scaffold_1540_43									21.3903								25.8475
0.00620711	ko:K00796;ko:K00950;ko:K01633;ko:K13940	None	218_1	SL341401_scaffold_1541_12									20.6952
0.0248774	ko:K11754	None	218_1	SL341401_scaffold_1541_16									24.1253
0.0101579	None	None	218_1	SL341401_scaffold_1541_18						24.5427
0.00405413	None	None	218_1	SL341401_scaffold_1541_25															22.4263
0.00437938	None	None	218_1	SL341401_scaffold_1541_31	26.0492				25.8615		24.3665									23.7488
0.0107116	ko:K21903	None	218_1	SL341401_scaffold_1541_8											21.0706
0.012667	None	None	166_10	SL341401_scaffold_1546_13															22.6984
0.0176775	None	None	272_1	SL341401_scaffold_1548_10											18.1811
0.0242072	ko:K01051;ko:K01731;ko:K10297;ko:K18650	GH28	218_1	SL341401_scaffold_1550_18				22.3567
2.47e-05	ko:K04077	None	218_1	SL341401_scaffold_1550_7																		21.3143
0.00718935	ko:K04691;ko:K04771	None	204_1	SL341401_scaffold_15512_3																	21.4208
0.00304793	None	None	168_4;168_5;168_3;168_2	SL341401_scaffold_1557_15											22.4794
0.00211727	ko:K09013	None	168_4;168_3	SL341401_scaffold_1557_21																21.9269
0.00739812	ko:K01092	None	168_3	SL341401_scaffold_1557_33																		25.9691
0.000227187	ko:K03406	None	168_3	SL341401_scaffold_1557_36																20.3656
0.00164585	ko:K07574	None	166_10	SL341401_scaffold_15589_3							20.7957
0.00363702	ko:K12410	None	204_1	SL341401_scaffold_1558_16										22.0013
0.00799222	None	None	204_1	SL341401_scaffold_1558_22						22.5032
0.000103554	None	None	204_1	SL341401_scaffold_1558_30			22.0248			23.4547
2.47e-05	None	None	204_1	SL341401_scaffold_1558_31				21.4582		27.2925		21.9449	23.7912							21.2147
0.00243479	None	None	88_1	SL341401_scaffold_155_107															18.8363
0.0350088	ko:K00633;ko:K00661	None	88_1	SL341401_scaffold_155_17											20.9179
0.00044925	ko:K00602	None	88_1	SL341401_scaffold_155_24																19.5852
0.00562781	ko:K07011	None	88_1	SL341401_scaffold_155_35			20.4208
0.0024854	ko:K02004	None	88_1	SL341401_scaffold_155_48												21.9477
0.0105209	None	None	88_1	SL341401_scaffold_155_50					23.2578
0.00198559	ko:K02996	None	88_1;88_2	SL341401_scaffold_155_70															21.7878
0.0122523	ko:K03292;ko:K16248	None	88_1	SL341401_scaffold_155_86												21.5361
0.00823885	ko:K21064	None	88_1	SL341401_scaffold_155_89			22.773	23.5644				24.7759
0.00869061	None	None	166_8	SL341401_scaffold_15639_3		22.9222
0.0115279	None	None	274_2	SL341401_scaffold_15640_3												22.1921
2.47e-05	ko:K10112	None	208_2;210_2;208_1	SL341401_scaffold_1567_12		19.6406				20.6084					25.7175		23.7603
0.00864305	ko:K03088	None	208_1	SL341401_scaffold_1567_15															19.9231
2.47e-05	ko:K00625;ko:K13788	None	305_1	SL341401_scaffold_156_15										22.8313			25.1687
2.47e-05	ko:K00925	None	305_1	SL341401_scaffold_156_16	24.6429				23.1483					23.1136		24.1137
0.00523933	ko:K03621	None	305_1	SL341401_scaffold_156_22									21.5279
0.000366604	ko:K01754	None	305_1	SL341401_scaffold_156_27					21.8262					20.2012
0.000369949	ko:K02884	None	305_1	SL341401_scaffold_156_36													22.7749
0.00235453	None	None	305_1	SL341401_scaffold_156_50	21.3331
9.11e-05	None	None	305_1	SL341401_scaffold_156_51	24.4737				22.156					24.7119		25.6343
2.47e-05	ko:K00297	None	305_1	SL341401_scaffold_156_58	26.7425				26.4742				19.5926	27.0731		25.8789	25.6346
0.000524199	ko:K07321	None	305_1	SL341401_scaffold_156_59	22.9382
0.00117039	ko:K01448;ko:K02395	None	305_1	SL341401_scaffold_156_6												22.1426
2.47e-05	ko:K00198	None	305_1	SL341401_scaffold_156_60	26.1302	21.8958			24.8599	19.9469	18.9993		21.5987	23.9694		25.6541	19.5727		20.3337
2.47e-05	ko:K00193;ko:K14138	None	305_1	SL341401_scaffold_156_62	27.9705				27.3074				22.7797	25.5052		26.1138	26.0711
2.47e-05	ko:K00194;ko:K00198	None	305_1	SL341401_scaffold_156_63	27.1312				22.2862				21.0515	26.0831		25.754	25.9719
2.47e-05	ko:K00197	None	305_1	SL341401_scaffold_156_64	24.9175				26.5301					23.9377		27.1503	23.2652
3.54e-05	ko:K00197;ko:K00548;ko:K15023	None	305_1	SL341401_scaffold_156_65	23.274				23.5933								19.7664
0.000103554	ko:K07006	None	305_1	SL341401_scaffold_156_66					20.0485							19.7929	20.0513
3.54e-05	ko:K01491	None	305_1	SL341401_scaffold_156_69													22.9428
0.000664654	ko:K06398	None	305_1	SL341401_scaffold_156_74	19.9149									18.9677		18.8631
0.0270918	ko:K00666;ko:K03561;ko:K14645	None	305_1	SL341401_scaffold_156_76														22.001
9.11e-05	ko:K02335	None	305_1	SL341401_scaffold_156_8												23.4119
0.00361961	ko:K08303	None	305_1	SL341401_scaffold_156_84										22.2846
0.00572841	ko:K05364	None	305_1	SL341401_scaffold_156_86															22.7315
3.54e-05	ko:K07030	None	305_1	SL341401_scaffold_156_94	21.8243												25.136
0.000312465	None	None	305_1	SL341401_scaffold_156_96	23.8761				25.2979				19.5755	21.7636		25.6828	19.589				22.4176
3.54e-05	ko:K21449	None	305_1	SL341401_scaffold_156_97	24.8754									26.0036		23.2854	23.6972				19.8844
0.00576937	ko:K03671	None	171_1	SL341401_scaffold_15721_2																	23.0695
0.00485084	None	None	204_1	SL341401_scaffold_15768_1												19.3054
0.00656101	ko:K03088	None	312_1	SL341401_scaffold_1577_25					22.1997											23.8611
0.0250586	None	None	312_1	SL341401_scaffold_1577_26			20.9919
0.0185387	ko:K00634	None	312_1	SL341401_scaffold_1577_29																22.1411
0.00254919	None	None	312_1	SL341401_scaffold_1577_33					20.659
0.0114636	ko:K01677	None	312_1	SL341401_scaffold_1577_8							25.7882
0.0291888	ko:K01091	None	312_1	SL341401_scaffold_1577_9								22.0505
0.0114636	None	None	11_1	SL341401_scaffold_15812_3																	19.2969
0.00413241	None	None	171_1	SL341401_scaffold_15816_3	22.8905
0.0083458	ko:K19265	None	263_5	SL341401_scaffold_15841_3			22.4541
2.47e-05	ko:K02886	None	263_5	SL341401_scaffold_15884_3													22.4767
3.54e-05	ko:K02890	None	263_5	SL341401_scaffold_15884_5				23.2257			19.5119	23.897			22.5549			22.1552		24.7753
3.54e-05	ko:K02878	None	263_5	SL341401_scaffold_15884_7							20.6442	21.241								21.0417
0.00159688	ko:K01812;ko:K16139	None	305_1	SL341401_scaffold_1588_12						21.9543			21.2994
2.47e-05	ko:K01999	None	305_1	SL341401_scaffold_1588_17	26.6665				27.1398				23.687	24.9292		27.3196	23.4819		21.4303
0.0183221	ko:K08693	None	305_1	SL341401_scaffold_1588_21												21.5811
0.00044925	None	None	305_1	SL341401_scaffold_1588_23					22.6295				21.2191			24.0886
0.0311649	ko:K00341;ko:K05568	None	305_1	SL341401_scaffold_1588_26																	21.498
0.000214381	ko:K06959	None	21_1	SL341401_scaffold_1591_1													21.2424
0.00367617	ko:K00950;ko:K00997;ko:K01775	None	21_1	SL341401_scaffold_1591_5											19.9391
0.00711981	ko:K09762	None	21_1	SL341401_scaffold_1591_6				22.3857
0.00398485	None	None	218_1	SL341401_scaffold_15948_4						22.3014							22.7151
0.0103098	None	None	231_1	SL341401_scaffold_15955_1		21.7104												20.3278
0.00417814	ko:K00983;ko:K15899;ko:K18431	None	274_2	SL341401_scaffold_1595_5													25.1745
0.00494688	None	None	263_5	SL341401_scaffold_15966_3						23.0188
0.0174419	ko:K00876	None	21_1	SL341401_scaffold_1597_11															22.5326
0.0410227	ko:K00789	None	21_1	SL341401_scaffold_1597_17	23.1601
0.00542538	None	None	21_1	SL341401_scaffold_1597_2										20.3566
0.0620272	None	None	21_1	SL341401_scaffold_1597_3	19.5667
0.00528463	ko:K07010	None	21_1	SL341401_scaffold_1597_30										21.1154
0.00217648	ko:K15024	None	21_1	SL341401_scaffold_1597_36															20.075
0.017308	None	None	21_1	SL341401_scaffold_1597_4							21.611
0.00867311	None	None	231_1	SL341401_scaffold_16028_2														21.1107
0.000181942	None	None	231_1	SL341401_scaffold_16028_3			23.0702
3.54e-05	ko:K03737	None	21_1	SL341401_scaffold_1602_14	22.0503														23.9161
0.00652333	None	None	21_1	SL341401_scaffold_1602_21													24.7083
0.0144848	None	None	21_1	SL341401_scaffold_1602_27															21.3921
0.00761025	None	None	21_1	SL341401_scaffold_1602_29												21.6816
0.00707742	None	None	21_1	SL341401_scaffold_1602_32										24.635
0.017858	ko:K02346;ko:K03502;ko:K14161	None	21_1	SL341401_scaffold_1602_36						20.6144
0.00841982	ko:K00210;ko:K00220;ko:K04517	None	21_1	SL341401_scaffold_1602_7	22.5544
0.0237687	None	None	88_1	SL341401_scaffold_1604_45								20.4936								22.8506
0.00880432	ko:K03215	None	88_1	SL341401_scaffold_1604_52																	20.3577
0.0024854	ko:K01962;ko:K01963	None	171_1	SL341401_scaffold_16082_5							22.3694
2.47e-05	ko:K00850;ko:K21071	None	305_1	SL341401_scaffold_160_13	25.4031								23.3313	26.1749		26.6601	22.3738
0.00548991	ko:K00384	None	305_1	SL341401_scaffold_160_14					20.072							21.1736
2.47e-05	None	None	305_1	SL341401_scaffold_160_16	23.9279				24.4546							26.3077
0.00207752	None	None	305_1	SL341401_scaffold_160_18	19.3682
2.47e-05	ko:K01874;ko:K01890;ko:K06878	None	305_1	SL341401_scaffold_160_21	20.3964				19.6294							19.9584
0.0181538	ko:K01154;ko:K07043	None	305_1	SL341401_scaffold_160_29										21.8134
0.00159688	ko:K02529;ko:K03484	None	305_1	SL341401_scaffold_160_30	21.5286							20.0775			19.7371
2.47e-05	ko:K02864;ko:K02935	None	305_1	SL341401_scaffold_160_33	23.9719				23.7506					24.3202		23.4068	24.7641
0.00314176	None	None	305_1	SL341401_scaffold_160_35																	20.9458
0.00367101	ko:K00286	None	305_1	SL341401_scaffold_160_36												22.7777
0.000470771	ko:K00845	None	305_1	SL341401_scaffold_160_41					20.8872							22.2278
0.00303902	ko:K06885	None	305_1	SL341401_scaffold_160_42											25.0262
3.54e-05	ko:K00850;ko:K21071	None	305_1	SL341401_scaffold_160_48	27.0533	26.2586	23.9946	26.7292	25.386		23.4725	27.6291	29.0229	27.0575	26.9488	25.2982	24.3615	24.886	23.9549	27.667	27.0789	26.4863
0.0544308	ko:K02518	None	305_1	SL341401_scaffold_160_55												21.4431
0.00866428	None	None	305_1	SL341401_scaffold_160_56													20.3114				21.3029
2.47e-05	ko:K02988	None	305_1	SL341401_scaffold_160_62	22.5331									21.4841		21.6806	23.5179
3.54e-05	ko:K02933	None	305_1	SL341401_scaffold_160_64	19.6826									21.1628			21.2506			19.974		21.5683
2.47e-05	ko:K02994	None	305_1	SL341401_scaffold_160_65					22.4877					23.9878		24.619	21.7851
0.00197389	ko:K02895	None	305_1	SL341401_scaffold_160_68												22.2358
7.73e-05	ko:K02874	None	305_1	SL341401_scaffold_160_69																22.9087
9.11e-05	ko:K02904	None	305_1	SL341401_scaffold_160_71	23.6158									23.1809		23.0178	22.1852
0.000103554	ko:K02878	None	305_1	SL341401_scaffold_160_72	26.3758	24.6174			24.2557	26.845	20.395		24.5635	25.0915	26.7634	26.5242	25.1474		26.0078		25.7653	23.0069
2.47e-05	ko:K02982	None	305_1	SL341401_scaffold_160_73												21.2647
7.73e-05	ko:K02886	None	305_1	SL341401_scaffold_160_76	23.4267
3.54e-05	ko:K02926;ko:K16193	None	305_1	SL341401_scaffold_160_78										23.7641		22.2563
3.54e-05	ko:K02906	None	305_1	SL341401_scaffold_160_79	21.3118									24.1065			22.0032
3.54e-05	ko:K02879;ko:K16193	None	305_1	SL341401_scaffold_160_8	23.6663				23.3556					23.2939		23.688	23.1011
2.47e-05	ko:K02112	None	305_1	SL341401_scaffold_160_84	20.6629				21.1118					21.2704		23.1181	21.4076
0.000156334	ko:K02115	None	305_1	SL341401_scaffold_160_85					21.7491
2.47e-05	ko:K02111	None	305_1	SL341401_scaffold_160_86										22.9941
0.0006441	ko:K02109	None	305_1	SL341401_scaffold_160_88					20.0556
2.47e-05	ko:K03040	None	305_1	SL341401_scaffold_160_9	23.5667				23.0827					22.1913
0.0253203	None	None	274_2	SL341401_scaffold_1610_17													23.9335
3.54e-05	None	None	274_3;274_2;274_4	SL341401_scaffold_1610_22				21.2063
0.00117039	ko:K01719	None	274_2	SL341401_scaffold_1610_26				19.9517	22.1794						21.5099			22.4874
0.0205678	ko:K06333	None	274_2	SL341401_scaffold_1610_28									23.095			24.2651		24.5347			24.0649
0.00383051	None	None	218_1	SL341401_scaffold_1615_1										19.0434
0.010664	None	None	218_1	SL341401_scaffold_1615_15							21.4156
0.00211727	ko:K03763	None	218_1	SL341401_scaffold_1615_7									23.002
0.00996745	ko:K03453	None	218_1	SL341401_scaffold_1615_8					20.7577	21.9563
0.00802325	None	None	218_1	SL341401_scaffold_1615_9												24.5767
0.00628959	None	None	274_2	SL341401_scaffold_1616_30				24.386
0.00289458	None	None	274_2	SL341401_scaffold_1616_36			22.6007			26.3674	25.0993
2.47e-05	ko:K02406	None	208_1	SL341401_scaffold_16172_1	19.8627	21.6647							20.4229				25.1343		24.8304
0.0165062	ko:K00786	None	208_1	SL341401_scaffold_16172_3										19.4664
0.0060265	None	None	166_10	SL341401_scaffold_16186_3		21.7331									27.6706						27.3522
0.00798368	None	None	312_1	SL341401_scaffold_16189_7																		21.3544
0.00711057	None	None	263_5	SL341401_scaffold_1621_10					24.358
0.00453346	None	None	263_5	SL341401_scaffold_1621_12											22.0066
2.47e-05	ko:K03406	None	263_5	SL341401_scaffold_1621_14															20.9997
0.00820111	None	None	263_5	SL341401_scaffold_1621_29																		23.4567
0.0134483	None	None	274_2	SL341401_scaffold_1623_13															19.6273
7.73e-05	ko:K03735	None	274_2	SL341401_scaffold_1623_19																21.9805
0.00854866	ko:K03736	None	274_2	SL341401_scaffold_1623_20													21.4578			21.7622
0.000460584	ko:K04026	None	274_2	SL341401_scaffold_1623_21			23.072													22.1237
0.00317459	ko:K03710	None	274_2	SL341401_scaffold_1623_49					18.8237
0.00100347	ko:K03650	None	288_1	SL341401_scaffold_1624_10	20.2256												19.6333				24.0097
0.0125643	ko:K02103	None	288_1	SL341401_scaffold_1624_21										23.9426			22.0119
0.000156334	None	None	288_1	SL341401_scaffold_1624_23		17.568
0.0402919	ko:K03501	None	288_1	SL341401_scaffold_1624_8												22.9331
0.0057606	ko:K06147	None	168_3	SL341401_scaffold_1625_14										20.4765
0.00598714	None	None	231_1	SL341401_scaffold_16260_5														20.2356
0.00361961	ko:K03924	None	263_5	SL341401_scaffold_16266_3			24.7101
0.00462057	ko:K02528;ko:K15256	None	218_1	SL341401_scaffold_1626_21	20.6211															24.6356
0.00758065	ko:K06147	None	218_1	SL341401_scaffold_1626_25								20.2383			17.4912			20.0004
0.0107884	None	None	208_1	SL341401_scaffold_16283_7			22.4216
0.0235558	None	None	161_12	SL341401_scaffold_16300_1																20.9539
0.00193917	None	None	236_2	SL341401_scaffold_16323_3				22.1715				21.1639		22.2371
0.00574149	ko:K00847;ko:K03332	None	231_1	SL341401_scaffold_1632_11												20.1605
0.000156334	ko:K01892	None	231_1	SL341401_scaffold_1632_19												21.1165
3.54e-05	ko:K01876	None	231_1	SL341401_scaffold_1632_20												22.0519
0.0290606	None	None	231_1	SL341401_scaffold_1632_26			23.9413
0.00147759	None	None	231_1	SL341401_scaffold_1632_30																		18.6065
0.000156334	ko:K00336;ko:K06441;ko:K18332	None	231_1	SL341401_scaffold_1632_5												23.3906
0.000312465	ko:K00008	None	231_1	SL341401_scaffold_1632_9			24.8914	19.761	20.9083				22.571					22.1345	22.0851	23.4435	21.3454
2.47e-05	ko:K01804	None	272_1	SL341401_scaffold_1636_1									23.8585
0.00563428	None	None	272_1	SL341401_scaffold_1636_19			22.2645	22.4241														21.9736
2.47e-05	ko:K02056	None	272_1	SL341401_scaffold_1636_4									20.4971
2.47e-05	ko:K02058;ko:K10439	None	272_1	SL341401_scaffold_1636_5									26.6997			20.9987			25.7675
2.47e-05	ko:K02358	None	160_1;161_8;161_3;161_4;161_13;161_12;161_7;161_10	SL341401_scaffold_16377_2	22.9418	22.0534	21.5072	23.6491	23.5356				22.1135	23.9814	26.3335	23.0539	25.2177	24.0811		23.0922	21.587	24.4903
0.0138452	ko:K02887	None	171_1	SL341401_scaffold_16379_2				25.3876
0.00296206	ko:K03752;ko:K13818	None	171_1	SL341401_scaffold_16388_1						21.7413									21.6182
0.00506962	ko:K06039;ko:K07235	None	171_1	SL341401_scaffold_16388_3			20.8312
0.00307695	ko:K02049	None	171_1	SL341401_scaffold_16388_4																22.0461
0.0058191	ko:K09807	None	288_1	SL341401_scaffold_1645_11				23.8317	25.5675
2.47e-05	ko:K04043	None	288_2;288_1	SL341401_scaffold_1645_22						23.3626
0.00520235	ko:K00008	None	288_2;288_1	SL341401_scaffold_1645_26						20.6725
0.00854184	ko:K01809;ko:K05350	None	288_1	SL341401_scaffold_1645_31															21.0878
3.54e-05	ko:K01873	None	208_1	SL341401_scaffold_1652_11								22.1277						22.5348				21.8607
0.0322302	None	None	208_1	SL341401_scaffold_1652_19	28.3761				24.8279		28.2904	29.2962	28.646	29.6952	29.1815	28.0805	28.4944			26.3637	29.8862	29.3843
0.00706744	ko:K06406	None	208_1	SL341401_scaffold_1652_23												21.1721
0.0411121	ko:K02400;ko:K07729	None	288_1	SL341401_scaffold_1654_2						22.0176
0.0170496	None	None	288_1	SL341401_scaffold_1654_24																	21.745
2.47e-05	ko:K00850;ko:K21071	None	288_1	SL341401_scaffold_1654_7												22.0369
0.00351879	None	None	171_1	SL341401_scaffold_16570_4									21.0045
0.000366604	ko:K03076	None	161_12	SL341401_scaffold_16679_6														20.9409
2.47e-05	ko:K01835;ko:K01840	None	231_1	SL341401_scaffold_1671_19												19.6507
0.0375105	None	None	231_1	SL341401_scaffold_1671_8																23.2185
0.026022	ko:K07576	None	131_1	SL341401_scaffold_1673_33									21.7565
0.00288433	None	None	223_1	SL341401_scaffold_1674_2												21.9256
0.0603571	ko:K01487	None	223_1;223_3	SL341401_scaffold_1674_21							21.6914
0.00273739	ko:K00027	None	171_1	SL341401_scaffold_16753_2												21.7991
0.0407437	None	None	223_1	SL341401_scaffold_16772_1											22.8044
2.47e-05	None	None	231_1	SL341401_scaffold_16773_1												28.6676			22.2565
0.0101473	None	None	312_1	SL341401_scaffold_1677_1		20.9191														20.3795
0.0220186	None	None	312_1	SL341401_scaffold_1677_18												20.7762
0.0111998	None	None	312_1	SL341401_scaffold_1677_6												19.6853
2.47e-05	ko:K00239;ko:K00278	None	305_1	SL341401_scaffold_1679_11							24.3994									21.2662
9.11e-05	ko:K01677	None	305_1	SL341401_scaffold_1679_13													21.2278
0.000120324	ko:K00016	None	305_1	SL341401_scaffold_1679_2	23.8926	24.2677			24.2074				22.2501	23.8996		25.6989	23.7404
5.78e-05	ko:K03389	None	305_1	SL341401_scaffold_1679_3									24.3404	23.2549		25.593
2.47e-05	ko:K03388	None	305_1	SL341401_scaffold_1679_5	25.9226
3.54e-05	ko:K02823	None	305_1	SL341401_scaffold_1679_9	21.8602
0.00210783	None	None	312_1	SL341401_scaffold_1687_13		22.545	22.402	25.1899			21.6241	24.3965
0.00303902	ko:K03296	None	312_1	SL341401_scaffold_1687_14
0.000871453	None	None	312_1	SL341401_scaffold_1687_6	23.7096														22.6625
0.00847739	None	None	312_1	SL341401_scaffold_168_17													22.2804
0.00882997	None	None	312_1	SL341401_scaffold_168_19	22.3086										22.877
0.00988042	ko:K07133	None	312_1	SL341401_scaffold_168_53											21.3575
0.0204649	None	None	312_1	SL341401_scaffold_168_65				20.8043
0.0302719	None	None	312_1	SL341401_scaffold_168_75												22.3961
0.00870732	None	None	312_1	SL341401_scaffold_168_8																21.1053
0.00121812	ko:K01195	None	312_1	SL341401_scaffold_168_82	22.8864																21.0465
3.54e-05	ko:K02871	None	166_7;166_11;166_8;166_10;166_9	SL341401_scaffold_16955_4											22.1325				22.187
9.11e-05	ko:K01885	None	168_3	SL341401_scaffold_16992_3		20.5781				21.9777						21.1584	21.6035		21.7449
0.00540036	None	None	65_1	SL341401_scaffold_1700_12				15.7611												16.619
0.00181335	ko:K01934	None	65_1	SL341401_scaffold_1700_13		25.7395															20.4823
0.00820111	ko:K01262;ko:K01271	None	65_1	SL341401_scaffold_1700_17
0.0134897	ko:K01912	None	65_1	SL341401_scaffold_1700_26																		23.0119
0.00243812	None	None	65_1	SL341401_scaffold_1700_27				21.802	21.7163
0.00588786	ko:K07741	None	171_1	SL341401_scaffold_17012_1											21.9706
0.00768173	None	None	171_1	SL341401_scaffold_17056_2						22.5963
0.00206212	None	None	272_1	SL341401_scaffold_1705_15									19.9415
0.00161514	None	None	272_1	SL341401_scaffold_1705_16							21.6684	22.2081
2.47e-05	None	None	272_1	SL341401_scaffold_1705_21									30.7351			23.7848			24.0702
2.47e-05	None	None	272_1	SL341401_scaffold_1705_26						21.34			24.8287						21.1705
0.000401789	None	None	272_1	SL341401_scaffold_1705_27									21.789					21.1778
0.000312465	ko:K01999	None	272_1	SL341401_scaffold_1705_7									26.3258			22.2098			22.9296
0.0109558	ko:K01485;ko:K11991	None	168_3	SL341401_scaffold_1706_17																22.4514		20.4909
0.0195971	ko:K01262;ko:K01271;ko:K08326	None	168_3	SL341401_scaffold_1706_20														23.192
0.0417663	ko:K01989;ko:K05832	None	168_3	SL341401_scaffold_1706_22				21.5362
0.0110487	ko:K03088	None	168_3	SL341401_scaffold_1706_4															20.9257
0.00346285	None	None	218_1	SL341401_scaffold_1707_12				24.1178		23.066	21.7167	25.6615				19.1924						25.3669
0.00285951	None	None	218_1	SL341401_scaffold_1707_19				19.8797	19.9179	22.32	19.7594							22.0979				20.8424
0.00984134	None	None	218_1	SL341401_scaffold_1707_2										21.6624					22.8398			23.237
0.00702657	ko:K06147	None	218_1	SL341401_scaffold_1707_23																		18.0036
0.000146969	None	None	218_1	SL341401_scaffold_1707_7		20.9977									22.7182
0.00304793	None	None	11_1	SL341401_scaffold_1708_13																20.8117	23.2354
0.0407975	ko:K01945;ko:K01955	None	11_1	SL341401_scaffold_1708_14			21.4614
0.0018782	ko:K03671	None	11_1	SL341401_scaffold_1708_2								21.2483				20.8404				22.1198
0.0221252	None	None	11_1	SL341401_scaffold_1708_21																		23.0515
0.000828989	None	None	11_1	SL341401_scaffold_1708_25					26.1154			21.1991
0.0012898	ko:K00864	None	11_1	SL341401_scaffold_1708_30							20.1575
0.00869881	ko:K00651;ko:K00928	None	11_1	SL341401_scaffold_1708_31			19.1229
0.0191215	None	None	11_1	SL341401_scaffold_1708_4							22.0673
0.00989855	None	None	11_1	SL341401_scaffold_1708_8			20.8455
0.0435795	ko:K00058	None	171_1	SL341401_scaffold_17109_6					24.5559
0.000103554	ko:K00937	None	305_1	SL341401_scaffold_1710_11												19.765
0.0206846	ko:K01524	None	305_1	SL341401_scaffold_1710_12	20.9364
0.000800145	ko:K00796;ko:K13941	None	305_1	SL341401_scaffold_1710_16														20.6215
0.000822689	ko:K01876;ko:K02434	None	305_1	SL341401_scaffold_1710_22												19.3326
0.000633377	ko:K01876	None	305_1	SL341401_scaffold_1710_25														19.7084
0.000624749	ko:K03086;ko:K03087	None	305_1	SL341401_scaffold_1710_8								22.8276
3.54e-05	ko:K05592	None	236_2;236_1	SL341401_scaffold_1713_1									21.488
0.0010403	None	None	236_2	SL341401_scaffold_1713_21															23.1432	21.7102		22.693
0.0103776	ko:K12997	GT2	236_2	SL341401_scaffold_1713_29		20.8592			22.9379		21.5238
0.00790897	ko:K21472;ko:K21473	None	236_2	SL341401_scaffold_1713_3							23.5124	23.3942				24.9408		25.3417			24.3614
0.00188553	ko:K01153;ko:K15524	GH38	204_1	SL341401_scaffold_1715_13											21.2829
3.54e-05	None	None	161_12	SL341401_scaffold_17171_3	21.3491	21.9831		18.1156	21.6014					23.1832	26.323	20.966	24.0344					22.5136
0.00208304	None	None	208_2;208_1	SL341401_scaffold_1719_11			24.3556	22.7482
0.000146969	None	None	208_2;208_1	SL341401_scaffold_1719_14						22.3954
0.00327719	ko:K11991	None	208_1	SL341401_scaffold_1719_25										23.7877					26.5975
0.0131415	None	None	208_1	SL341401_scaffold_1719_29	22.0686
0.0023437	ko:K00812;ko:K10907	None	208_1	SL341401_scaffold_1719_30						21.3136
0.00755535	None	None	208_1	SL341401_scaffold_1719_32													21.3571
0.00172579	ko:K02123	None	208_1	SL341401_scaffold_1719_33						21.2776
0.0222026	ko:K02003	None	208_2;208_1	SL341401_scaffold_1719_7							20.6448						19.7271
0.00930905	None	None	171_1	SL341401_scaffold_17228_2		26.2413
0.0158577	None	None	171_1	SL341401_scaffold_17228_3														21.626
0.00408754	None	None	231_1	SL341401_scaffold_1723_21				21.4947
0.00309466	None	None	231_1	SL341401_scaffold_1723_30												19.9208
0.0024854	ko:K03763	None	231_1	SL341401_scaffold_1723_4																		22.4221
9.11e-05	ko:K07335	None	161_12	SL341401_scaffold_1727_21				23.1982							21.1373					23.6761		20.3331
0.0215337	ko:K00859;ko:K01734	None	161_4;161_12;160_1	SL341401_scaffold_1727_3					20.8056
0.00520503	None	None	161_12	SL341401_scaffold_1727_31					23.0278
0.00668187	ko:K03282	None	161_12	SL341401_scaffold_1727_7		21.847					22.0044
0.0068106	None	None	161_12	SL341401_scaffold_1727_8									23.9292
0.00917145	ko:K05592	None	161_12	SL341401_scaffold_1731_10											24.2411
0.00679305	ko:K03470;ko:K09765	None	288_1	SL341401_scaffold_1732_20		20.9977									22.7566
0.00152645	ko:K12308	None	288_1	SL341401_scaffold_1732_24														21.8751
0.00151764	ko:K00860	None	161_12	SL341401_scaffold_1733_2			21.1655			21.769
0.00464838	None	None	218_1	SL341401_scaffold_1736_14									20.9323
0.00548991	None	None	11_1	SL341401_scaffold_1739_18										23.4435
0.0127686	None	None	11_1	SL341401_scaffold_1739_20	22.2925	23.5166
0.000390393	ko:K01951	None	11_1	SL341401_scaffold_1739_22																20.0073
0.000146969	None	None	11_1	SL341401_scaffold_1739_23			21.6737		20.5155			20.8547
0.0366671	ko:K03581	None	11_1	SL341401_scaffold_1739_32															23.3787
0.00697967	None	None	11_1	SL341401_scaffold_1739_9																21.6452
2.47e-05	ko:K01810	None	236_2	SL341401_scaffold_1743_14		22.5602			27.3344	20.9876		20.169	25.6686	25.1849	28.5549		21.9888					26.4461
0.0131415	ko:K11754	None	288_1	SL341401_scaffold_1748_25								21.6602
0.007392	None	None	288_1	SL341401_scaffold_1748_26																	23.1337
0.0160425	None	None	231_1	SL341401_scaffold_1750_2									23.808
0.0111307	None	None	231_1	SL341401_scaffold_1750_20						23.3016		24.8541	22.0661
0.0507346	ko:K07978;ko:K07979	None	231_1	SL341401_scaffold_1750_3											19.7997
2.47e-05	ko:K02004;ko:K12373	GH20	11_1	SL341401_scaffold_17512_1	22.5897	26.3257	26.1396	27.9642	25.1088	26.61	26.2187	27.5972		22.7177	26.2585	26.111		26.1449		27.182	21.2964	23.0958
0.00266478	None	None	208_1	SL341401_scaffold_1752_2										22.3532					24.2877
2.47e-05	ko:K10671	None	207_3;209_1;208_1	SL341401_scaffold_1752_35	21.5246	22.5495	21.0817	22.6931	21.9679	23.657		21.1577			23.3093		23.2799	22.4066	21.2553
3.54e-05	ko:K10672	None	208_1	SL341401_scaffold_1752_36	24.8316	25.4713	25.7061	26.5148	26.1632	26.6826	24.8534	25.2538	27.6297		27.8027	23.1517	25.0946	25.6137		25.0514		25.9059
3.54e-05	ko:K00384	None	211_1;208_1	SL341401_scaffold_1752_37	22.7632	23.6055	23.9679	23.0687	24.0216	25.5373		25.3839	24.7068		24.6909		22.5417	24.2895		22.3778		22.216
3.54e-05	ko:K03671	None	208_1	SL341401_scaffold_1752_38			23.0822	21.9207	23.1929	25.7379	21.4771	21.8432	25.5998	22.8983	24.7187					22.3104
0.00331238	None	None	208_1	SL341401_scaffold_1752_5				23.8073
2.47e-05	ko:K01197;ko:K15719	GH84	11_1	SL341401_scaffold_17560_1		23.6393	25.3849	25.1935	24.6571	25.5193	26.2116	26.6691			22.444	21.873		23.829		23.7507	22.2507	22.1199
0.00677602	None	None	161_12	SL341401_scaffold_1757_9								20.7215			19.8548		19.7524		20.0229
2.47e-05	ko:K02112	None	272_1	SL341401_scaffold_175_1									21.8398
3.54e-05	ko:K01182;ko:K01187	GH13;GH31	272_1	SL341401_scaffold_175_10									23.041						21.45
0.00755977	None	None	272_1	SL341401_scaffold_175_15	23.7242		27.3379			25.8795	28.0886	23.5662						27.4064				27.1818
0.00225286	None	None	272_1	SL341401_scaffold_175_17				23.6763					21.7115						22.1272			23.5081
0.00588414	ko:K07043	None	272_1	SL341401_scaffold_175_18																		22.2389
0.0225699	ko:K03308	None	272_1	SL341401_scaffold_175_32				22.0027
0.00366613	ko:K02899	None	272_1	SL341401_scaffold_175_34	24.3809
0.00717995	ko:K00969;ko:K03574	None	272_1	SL341401_scaffold_175_37												19.8261
3.54e-05	ko:K10117	None	272_1	SL341401_scaffold_175_4									27.7131			22.1067			24.5099
0.000572527	ko:K21636	None	272_1	SL341401_scaffold_175_67				18.6559	22.2773
0.00211813	None	None	272_1	SL341401_scaffold_175_7	22.4077								22.2656
0.00522785	None	None	272_1	SL341401_scaffold_175_70												18.9063
0.000146969	ko:K10112	None	272_1	SL341401_scaffold_175_8									20.5512						21.1642
0.0130703	None	None	236_2	SL341401_scaffold_17610_1																		22.3536
0.00147759	ko:K08884	None	115_1;171_1	SL341401_scaffold_17812_3			24.3117
0.0117021	ko:K03733	None	263_5	SL341401_scaffold_17813_3													23.4219
0.00327719	None	None	305_1	SL341401_scaffold_1783_13																		19.9957
0.00756994	ko:K07124	None	305_1	SL341401_scaffold_1783_14			20.4874
0.0088779	None	None	305_1	SL341401_scaffold_1783_15																21.426
0.0359395	ko:K00765;ko:K01892;ko:K02502	None	305_1	SL341401_scaffold_1783_18												24.348
0.00550481	None	None	305_1	SL341401_scaffold_1783_24	22.8918
0.0128367	ko:K08301	None	305_1	SL341401_scaffold_1783_28								22.707
0.00312443	ko:K03324	None	305_1	SL341401_scaffold_1783_3												19.8658
0.000156334	None	None	305_1	SL341401_scaffold_1783_6	24.0693									24.4402		23.9329
2.47e-05	ko:K02027;ko:K15770	None	21_1	SL341401_scaffold_1785_12		25.9768			27.0573				25.4155	23.0881	23.8117	22.9164			29.238		21.68	21.9891
9.11e-05	None	None	21_1	SL341401_scaffold_1785_14		24.5807			22.8947						21.328				22.4758
0.0253372	None	None	21_1	SL341401_scaffold_1785_22					18.3015
0.00443127	ko:K00567	None	21_1	SL341401_scaffold_1785_23												22.9947
0.00416205	ko:K01056	None	21_1	SL341401_scaffold_1785_25																		22.0008
0.000192436	ko:K10112	None	21_1	SL341401_scaffold_1785_8															21.6101
0.0237029	ko:K02016;ko:K21572	None	272_1	SL341401_scaffold_178_44					23.2034
2.47e-05	ko:K02355	None	272_1;273_3;271_1	SL341401_scaffold_178_64													23.0693
7.73e-05	ko:K02864;ko:K02935	None	272_1	SL341401_scaffold_178_72									25.4468
2.47e-05	ko:K02863	None	272_1	SL341401_scaffold_178_73									22.7974						23.7687
0.00597861	ko:K07183;ko:K22010	None	272_1	SL341401_scaffold_178_9									20.7883
2.47e-05	ko:K00134	None	168_3	SL341401_scaffold_17918_1									21.7673						21.016
0.0012898	ko:K06408	None	168_3	SL341401_scaffold_17918_3	22.934											23.6219			21.0569
0.0027992	ko:K01193	GH32	288_1	SL341401_scaffold_1791_17						23.2443
0.0113562	None	None	288_1	SL341401_scaffold_1791_6		21.2574
0.00144585	None	None	263_5	SL341401_scaffold_17922_1					20.2657					18.0106
0.0115279	None	None	272_1	SL341401_scaffold_1793_25														19.9618
0.0370176	None	None	272_1	SL341401_scaffold_1793_32									20.721
0.00545853	ko:K00852	None	274_2	SL341401_scaffold_1795_1						22.7069
3.54e-05	None	None	263_5	SL341401_scaffold_17962_3			22.9294	25.9888	22.4958		24.8328	26.0314	22.5478	21.6864				24.5116		26.077
2.47e-05	ko:K01681	None	223_1	SL341401_scaffold_1798_14			20.7336	20.9089						20.9374
0.00411354	None	None	11_1	SL341401_scaffold_17998_2				23.1076
0.00497284	ko:K06122;ko:K13920	None	312_1	SL341401_scaffold_1799_19					23.0048
0.0095475	ko:K03590	None	312_1	SL341401_scaffold_1799_20		22.2362
0.00348143	None	None	312_1	SL341401_scaffold_1799_24						23.2841
0.006889	None	None	312_1	SL341401_scaffold_1799_31																		17.1381
0.00237137	ko:K01915	None	312_1	SL341401_scaffold_1799_6	25.2291			21.5455		26.784	24.1515	24.3988	27.9699	25.2752	27.7147	24.3553		24.0951			25.5012	24.9953
0.0061037	ko:K00849	None	171_1	SL341401_scaffold_18028_2			22.1725		20.1429
3.54e-05	ko:K00975	None	11_1	SL341401_scaffold_1802_13			23.5976	19.7906				20.6018								22.6024
0.000181942	ko:K00703;ko:K00975	GT5	11_1	SL341401_scaffold_1802_14			22.2526				21.3747					20.9945
3.54e-05	ko:K00703	GT5	11_1	SL341401_scaffold_1802_15	23.2779		22.2831
0.00236527	ko:K02601	None	11_1	SL341401_scaffold_1802_25														22.1374
0.000390393	ko:K00690;ko:K01187;ko:K01206;ko:K01215;ko:K01226;ko:K12373;ko:K17624	GH101;GH13;GH20;GH29;GH31	11_1	SL341401_scaffold_1802_27			20.7315
2.47e-05	ko:K04072	None	11_1	SL341401_scaffold_1802_35	21.968	23.1171	26.6475	20.7226	21.8712		22.8746	24.5097				23.2353		25.372		25.3866	22.4548
0.00803476	None	None	11_1	SL341401_scaffold_1802_5									26.2521									24.3426
0.010611	None	None	218_1	SL341401_scaffold_1804_5													20.9862
0.00326453	ko:K02342	None	218_1	SL341401_scaffold_1804_6									22.7204	22.1331						21.1729
0.000624749	ko:K17318	None	312_1	SL341401_scaffold_1805_2	29.8384	30.7937	28.2233	29.2309	29.2211	23.3879	26.6256	27.833		26.5646	29.9947	28.7091	27.1188		30.8754	29.1731	26.7994	27.5577
0.00245324	ko:K03650	None	272_1	SL341401_scaffold_1808_14		21.1943
3.54e-05	None	None	208_2;208_1	SL341401_scaffold_1809_13						20.0695			22.3272
0.0561963	None	None	21_1	SL341401_scaffold_180_1															19.8807
0.0314509	ko:K02356	None	21_1	SL341401_scaffold_180_28											20.7877
0.00797319	ko:K03584	None	21_1	SL341401_scaffold_180_52											20.7792
0.000533797	ko:K06147	None	21_1	SL341401_scaffold_180_62										21.9595
0.00368221	None	None	21_1	SL341401_scaffold_180_64						20.5599										21.8649
0.00486705	ko:K03664	None	21_1	SL341401_scaffold_180_7													20.1137
0.00181335	ko:K06147	None	21_1	SL341401_scaffold_180_76		22.4152
0.00371292	None	None	21_1	SL341401_scaffold_180_79												21.8523	21.9362					22.6115
2.47e-05	ko:K01689	None	21_1	SL341401_scaffold_180_85															24.7159
2.47e-05	ko:K02863	None	231_1	SL341401_scaffold_1810_10															24.1262
0.00173994	ko:K01719	None	231_1	SL341401_scaffold_1810_14	22.5763		22.5479
2.47e-05	ko:K02358	None	231_1	SL341401_scaffold_1810_2												24.8067			22.6537
0.0023269	None	None	231_1	SL341401_scaffold_1810_21												23.7747
0.0109094	ko:K02406	None	231_1	SL341401_scaffold_1810_22		21.7793
0.0188864	ko:K01791;ko:K18429	None	231_1	SL341401_scaffold_1810_29												21.2186
2.47e-05	ko:K02355	None	231_1	SL341401_scaffold_1810_3												25.9906			22.4034
2.47e-05	ko:K02992	None	231_1	SL341401_scaffold_1810_4												24.0211
2.47e-05	ko:K02935	None	231_1;232_1	SL341401_scaffold_1810_8															22.4738
2.47e-05	ko:K02864;ko:K02935	None	231_1	SL341401_scaffold_1810_9												25.7767
2.47e-05	ko:K01610	None	208_2;207_1;208_1	SL341401_scaffold_1814_23						23.7607
2.47e-05	ko:K03737	None	208_2;217_1;208_1	SL341401_scaffold_1814_26		22.4099				24.8042					24.3357		22.1664
0.000805267	None	None	208_1	SL341401_scaffold_1814_29					20.4932						22.6927
0.0063709	None	None	208_2;208_1	SL341401_scaffold_1814_4																		19.6247
3.54e-05	ko:K01802;ko:K03768	None	208_2;208_1	SL341401_scaffold_1814_6									22.4089
0.00129869	None	None	208_2;208_1	SL341401_scaffold_1814_8													22.4859				20.3464
0.00133446	None	None	88_1	SL341401_scaffold_181_105																		20.1418
0.000291239	ko:K03530	None	88_1;88_2	SL341401_scaffold_181_118						21.3857									25.2749
0.00596825	ko:K02428;ko:K02499;ko:K04765	None	88_1	SL341401_scaffold_181_119							19.5152					20.1056		20.3073
0.0155514	ko:K00951	None	88_1	SL341401_scaffold_181_125		23.1804
0.00733049	None	None	88_1	SL341401_scaffold_181_13											21.4507
0.0277766	ko:K07139	None	88_1	SL341401_scaffold_181_157	22.2591
0.060969	None	None	88_1	SL341401_scaffold_181_158											23.5515
0.00289458	None	None	88_1	SL341401_scaffold_181_165													20.92
0.00408631	ko:K00969;ko:K09710	None	88_1	SL341401_scaffold_181_170															21.7668
0.00565431	ko:K07491	None	88_1	SL341401_scaffold_181_19					21.9306									21.7437			21.1272	20.1613
0.0392533	None	None	88_1	SL341401_scaffold_181_196															20.3683
3.54e-05	ko:K02992	None	88_1	SL341401_scaffold_181_201															21.8533
0.000103554	None	None	88_1	SL341401_scaffold_181_22															23.2778
0.00570729	None	None	88_1	SL341401_scaffold_181_234					20.9769
0.0129725	None	None	88_1	SL341401_scaffold_181_25												21.0939
0.0482336	None	None	88_1	SL341401_scaffold_181_34									18.6529
0.000146969	ko:K02886	None	88_1;88_2	SL341401_scaffold_181_88															21.2589
0.00345799	None	None	131_1	SL341401_scaffold_1825_11									20.9755					21.6106
0.000312465	ko:K01756	None	131_1	SL341401_scaffold_1825_19										17.2132
0.00358174	ko:K07729	None	131_1	SL341401_scaffold_1825_26									21.9477
0.000156334	ko:K09022	None	166_10	SL341401_scaffold_18264_3		24.7363							24.9627						23.2815
0.0170455	None	None	312_1	SL341401_scaffold_1826_21														21.1672
0.000450533	ko:K03106	None	312_1	SL341401_scaffold_1826_29		22.6268			22.7407
2.47e-05	ko:K04079	None	231_1	SL341401_scaffold_1831_12												22.7
3.54e-05	ko:K01304	None	231_1	SL341401_scaffold_1831_5												26.4071			22.4314			19.0186
0.0370176	ko:K15532	GH105	204_1	SL341401_scaffold_1834_29							21.2019
0.0189626	None	None	204_1	SL341401_scaffold_1834_7					22.9146
0.0283183	None	None	274_2	SL341401_scaffold_1837_9					22.8787
0.00402168	ko:K12341	None	288_1	SL341401_scaffold_1839_10													21.7502
0.00921149	None	None	288_1	SL341401_scaffold_1839_34			21.655
0.023706	ko:K03413;ko:K07699	None	288_1	SL341401_scaffold_1839_5													24.4106
0.000838869	None	None	288_1	SL341401_scaffold_1841_26									21.2195						19.8334
0.00620711	ko:K00100;ko:K19955	None	288_1	SL341401_scaffold_1841_33						23.4998
0.00174902	ko:K03545	None	208_1	SL341401_scaffold_1842_13						20.8889
0.00346877	ko:K15635	None	208_1	SL341401_scaffold_1842_8	21.7339
0.00710559	None	None	65_1	SL341401_scaffold_1845_21																20.5203
0.014938	None	None	65_1	SL341401_scaffold_1845_26								20.2723
2.47e-05	ko:K03531	None	223_1	SL341401_scaffold_1848_21						24.4677									23.0112
0.0189172	None	None	274_2	SL341401_scaffold_1851_8						23.028
3.54e-05	ko:K02647;ko:K17319	None	223_1;223_3;223_2	SL341401_scaffold_1857_17						21.934
2.47e-05	ko:K04079	None	223_1	SL341401_scaffold_1857_27						22.352
0.00525405	ko:K04488	None	312_1	SL341401_scaffold_1858_24								22.8155				24.3078
0.000204164	ko:K00053	None	312_1	SL341401_scaffold_1858_28			22.3498
0.00332093	ko:K01271;ko:K03785;ko:K03786	None	131_1	SL341401_scaffold_1859_24															22.7703
0.0120521	ko:K00800	None	131_1	SL341401_scaffold_1859_28			20.9076
0.000103554	ko:K01181;ko:K05349;ko:K08300;ko:K08301	GH3	204_1	SL341401_scaffold_1861_19				25.7625		20.7802
0.0172607	ko:K18908	None	204_1	SL341401_scaffold_1861_24						21.7674
0.0407083	None	None	171_1	SL341401_scaffold_18622_2													20.2481
0.00540036	ko:K00347;ko:K03614	None	305_1	SL341401_scaffold_1864_6		19.4679
0.0023269	None	None	231_1	SL341401_scaffold_1865_25												21.2494
0.0118916	ko:K02003	None	272_1	SL341401_scaffold_1866_16									20.611
0.000156334	ko:K02111	None	272_1	SL341401_scaffold_1866_28									21.1913
0.00798771	None	None	131_1	SL341401_scaffold_1868_2						22.6624
0.0360408	None	None	131_1	SL341401_scaffold_1868_25													24.9324
0.015143	None	None	166_8	SL341401_scaffold_18693_4		21.0818
0.00674847	None	None	171_1	SL341401_scaffold_1870_12																		19.031
0.00263597	ko:K03296	None	171_1	SL341401_scaffold_1870_3									23.6617
0.0181429	None	None	223_1	SL341401_scaffold_18712_3		23.1995
0.00654659	None	None	204_1	SL341401_scaffold_1871_9					24.3201							19.889
0.00692635	None	None	166_8	SL341401_scaffold_18807_3		20.9242
0.0063709	ko:K06147	None	263_5	SL341401_scaffold_18827_2									25.4014		22.3
0.00974559	None	None	223_1	SL341401_scaffold_18845_1													23.7273
0.000624749	ko:K01990	None	223_1	SL341401_scaffold_18845_2	24.0528				22.7992												21.8903
3.54e-05	ko:K02864;ko:K02935	None	288_1	SL341401_scaffold_1884_21										22.6159
2.47e-05	ko:K02358	None	317_1;288_2;288_1	SL341401_scaffold_1884_28	23.8186	27.2196				23.296					27.6734
0.00175387	None	None	272_1	SL341401_scaffold_1886_2									22.7542
0.00978024	None	None	272_1	SL341401_scaffold_1886_3									21.1887
0.0276038	ko:K04069	None	272_1	SL341401_scaffold_1886_32							21.7549
0.0119061	None	None	263_5	SL341401_scaffold_18886_3	25.2852
0.00521884	None	None	21_1	SL341401_scaffold_1888_15											24.8149
0.00176129	ko:K00633	None	21_1	SL341401_scaffold_1888_18														21.9157				21.5112
0.00460197	None	None	21_1	SL341401_scaffold_1888_30	19.6247				19.2912											20.4521
0.0028889	None	None	21_1	SL341401_scaffold_1888_35																20.8194
0.000369949	ko:K03696	None	223_1	SL341401_scaffold_1894_24										19.6572
0.000845942	None	None	223_1	SL341401_scaffold_1894_4				22.1196								24.4013
0.0178412	None	None	166_10	SL341401_scaffold_1896_10									20.9721	20.4593
0.0171598	None	None	166_10	SL341401_scaffold_1896_4									21.8731			21.732
0.00211919	None	None	166_10	SL341401_scaffold_1896_6		21.998													21.6084
0.0375791	None	None	218_1	SL341401_scaffold_1900_2															18.5536
0.00183094	ko:K00639;ko:K00652;ko:K01906	None	218_1	SL341401_scaffold_1900_28														25.8438		21.824
2.47e-05	None	None	236_2	SL341401_scaffold_1901_19															27.9574
0.006889	ko:K03424	None	312_1	SL341401_scaffold_1903_10											22.0716
0.0380886	ko:K06972	None	312_1	SL341401_scaffold_1903_14												21.958
0.0230475	ko:K03581	None	312_1	SL341401_scaffold_1903_23															20.7384
0.000156334	ko:K01874	None	312_1	SL341401_scaffold_1903_7		19.4972
0.0254262	ko:K00210;ko:K00220;ko:K04517	None	312_1	SL341401_scaffold_1903_8									21.3991
3.54e-05	ko:K01586	None	231_1	SL341401_scaffold_1906_28												20.7029
3.54e-05	None	None	231_1	SL341401_scaffold_1906_31												26.0049			24.9153
0.0291854	None	None	223_1	SL341401_scaffold_1907_12			23.8973
0.000700257	ko:K01914	None	223_1	SL341401_scaffold_1907_13								24.8143
2.47e-05	ko:K03737	None	223_1;223_3;222_1	SL341401_scaffold_1907_17	24.1575	26.4012				27.1334			25.369		27.0458		24.7273			21.695
0.00044925	ko:K01754	None	223_1;223_3	SL341401_scaffold_1907_18						22.7404
9.11e-05	ko:K04759	None	223_1	SL341401_scaffold_1907_7	23.984		21.6132			24.137	22.0032	23.7227		26.6379	24.4184	23.4844	24.2888	21.293	22.8398	21.5648	22.5634	24.5816
2.47e-05	ko:K04079	None	288_2;288_1	SL341401_scaffold_1916_10													21.1504
0.037805	ko:K09780	None	288_1	SL341401_scaffold_1916_26	21.5456	22.4918
0.000800145	None	None	288_1	SL341401_scaffold_1916_9		22.5932																24.2834
0.00873338	None	None	231_1	SL341401_scaffold_1920_1		21.3272
0.000689027	ko:K05349	GH3	231_1	SL341401_scaffold_1920_12												21.5773
3.54e-05	ko:K02026	None	231_1;229_1	SL341401_scaffold_1920_13					24.0896				25.2479			25.0623			21.5529
2.47e-05	None	None	231_1	SL341401_scaffold_1920_15	23.3597											29.5875			25.8287
0.000572527	None	None	231_1;229_1	SL341401_scaffold_1920_16			22.2665											23.6686
0.000240474	None	None	231_1	SL341401_scaffold_1920_17															21.4903
2.47e-05	None	None	231_1	SL341401_scaffold_1920_19												25.668			23.5999
0.000689027	ko:K02760	None	231_1	SL341401_scaffold_1920_8		23.266							23.9208			22.673
0.00425175	None	None	65_1	SL341401_scaffold_1922_22					22.6905					22.341			22.7807
0.00758065	ko:K07812	None	65_1	SL341401_scaffold_1922_23					25.3017										24.2726
0.00361961	None	None	65_1	SL341401_scaffold_1922_24					21.1566
0.0431561	None	None	21_1	SL341401_scaffold_1923_15				22.3262
0.0130808	None	None	21_1	SL341401_scaffold_1923_29									21.5729
0.0231935	ko:K00661	None	21_1	SL341401_scaffold_1923_35														23.0458
0.00826215	None	None	21_1	SL341401_scaffold_1923_7						22.4051
2.47e-05	ko:K02945;ko:K03527	None	288_1	SL341401_scaffold_1927_15													22.8439
0.00813142	ko:K01129	None	274_2	SL341401_scaffold_1946_24								21.2606
0.00429316	ko:K09809	None	274_2	SL341401_scaffold_1946_5						22.6059
0.0110534	None	None	274_2	SL341401_scaffold_1946_7								20.842
0.00147759	ko:K01119	None	166_8	SL341401_scaffold_19481_1									23.987
0.0198481	None	None	288_1	SL341401_scaffold_1949_10														22.7901
0.00781597	ko:K02005	None	288_1	SL341401_scaffold_1949_12	20.7421
0.0123996	None	None	288_1	SL341401_scaffold_1949_17	22.8906																	19.9812
2.47e-05	ko:K03070	None	288_1	SL341401_scaffold_1949_20	20.9745	20.6957									21.1978	20.039		21.2547
0.0110862	None	None	65_1	SL341401_scaffold_19521_1																	22.0266
0.00409037	ko:K14415	None	65_1	SL341401_scaffold_19521_2			21.9026
0.0146071	ko:K03270	None	11_1	SL341401_scaffold_1952_10										21.6007
0.00385803	ko:K00979	None	11_1	SL341401_scaffold_1952_13								20.7961
0.00616495	ko:K00712;ko:K13004;ko:K13012	GT4	11_1	SL341401_scaffold_1952_28						24.9981
0.00307068	ko:K00441	None	11_1	SL341401_scaffold_1952_4										21.8333		20.9814
0.00576937	ko:K03531;ko:K03832	None	236_2	SL341401_scaffold_1965_16											23.9371
0.0159921	ko:K02172;ko:K17838	None	236_2	SL341401_scaffold_1965_26									22.5757
0.0147325	ko:K01091	None	236_2	SL341401_scaffold_1965_5								20.339
0.0106073	ko:K01714	None	223_1	SL341401_scaffold_1972_16																20.6589
3.54e-05	None	None	231_1	SL341401_scaffold_1974_11												20.0917
2.47e-05	ko:K00134	None	231_1	SL341401_scaffold_1974_13												25.5179
2.47e-05	ko:K00927;ko:K01803	None	231_1;230_1	SL341401_scaffold_1974_14											29.7387	26.56						27.781
2.47e-05	ko:K00927;ko:K01803	None	231_1	SL341401_scaffold_1974_15												25.7343
0.00500676	ko:K10439;ko:K10540;ko:K17213	None	231_1	SL341401_scaffold_1974_5																23.4207
0.00733049	ko:K00554;ko:K00991;ko:K01770;ko:K12506	None	231_1	SL341401_scaffold_1974_6												22.0257
0.000146969	None	None	263_5	SL341401_scaffold_19785_3		22.1409		20.8658				24.4008			23.3784	25.1				21.5813
0.00335456	None	None	171_1	SL341401_scaffold_19803_5		22.3214									27.6017						24.412
3.54e-05	None	None	131_1	SL341401_scaffold_19884_2					27.2882		23.0693	23.0539		26.9299	27.6482					19.3621	24.5875
0.0198481	ko:K03168	None	21_1	SL341401_scaffold_198_1				20.9692
0.00296825	None	None	21_1	SL341401_scaffold_198_12																	23.781
0.00853656	None	None	21_1	SL341401_scaffold_198_20									22.7093
0.00272552	ko:K03545	None	21_1	SL341401_scaffold_198_23									22.0398
0.00254919	None	None	21_1	SL341401_scaffold_198_58															20.1085
0.0148703	None	None	21_1	SL341401_scaffold_198_61										23.8451
0.00290098	None	None	21_1	SL341401_scaffold_198_7	23.3146									23.0339
0.00147759	None	None	21_1	SL341401_scaffold_198_72	22.0481	22.6632			20.0091						19.8582	20.3332
0.0162199	ko:K01057;ko:K02080;ko:K02564	None	166_8	SL341401_scaffold_1991_11									19.291
0.00634958	ko:K02529	None	166_8	SL341401_scaffold_1991_14													21.3001
0.00985965	ko:K10117	None	166_8	SL341401_scaffold_1991_16		20.889
0.00822138	None	None	166_8	SL341401_scaffold_1991_3			20.8952
0.00832434	None	None	166_8	SL341401_scaffold_1991_9														21.6481
3.54e-05	None	None	272_1	SL341401_scaffold_1998_14									25.3649			20.9294			22.7462
0.00614553	None	None	272_1	SL341401_scaffold_1998_16				25.2397
0.000136789	None	None	272_1	SL341401_scaffold_1998_18									23.959
3.54e-05	ko:K01182	GH13	272_1	SL341401_scaffold_1998_27									20.0432
0.00356561	ko:K02492;ko:K07130	None	272_1	SL341401_scaffold_1998_28									21.8428
0.036587	ko:K00991;ko:K12506	None	272_1	SL341401_scaffold_1998_3																		18.7109
0.000204164	None	None	272_1	SL341401_scaffold_1998_7		24.0591		23.2103			23.1414	27.602	22.9047	24.2145	23.9293		22.9753			24.5156		25.0476
2.47e-05	None	None	272_1	SL341401_scaffold_1998_8									22.5559
2.47e-05	ko:K00548	None	272_1	SL341401_scaffold_1998_9									22.7899
0.00184639	ko:K02073	None	161_12	SL341401_scaffold_19997_1	21.8796								21.0875
2.47e-05	None	None	263_5	SL341401_scaffold_20002_1				25.0071				22.9233						23.64		24.4664
0.005752	ko:K00537	None	305_1	SL341401_scaffold_2001_20									23.8627
0.0094792	None	None	305_1	SL341401_scaffold_2001_25												21.623
2.47e-05	ko:K04079	None	305_1	SL341401_scaffold_2001_27										22.4042
0.0148488	ko:K00459	None	305_1	SL341401_scaffold_2001_8			21.9912
3.54e-05	ko:K03413;ko:K10943	None	208_1;207_3;207_1;208_2;210_1;210_2	SL341401_scaffold_2005_18	20.7613				20.18	23.0073			22.4407	20.3935	22.6496		20.8295				19.9868
0.00365523	ko:K02418	None	208_1	SL341401_scaffold_2005_21						21.4309
0.00145324	ko:K03410	None	208_2;208_1	SL341401_scaffold_2005_30						23.0335							23.5034
3.54e-05	None	None	208_2;208_1	SL341401_scaffold_2005_33									21.4316		21.6164
0.00376916	None	None	208_1	SL341401_scaffold_2005_36			23.2286						19.4317
0.000103554	None	None	161_12	SL341401_scaffold_2006_18	22.6557									22.423	19.8566		21.1936
0.0124208	ko:K00008;ko:K00060	None	161_12	SL341401_scaffold_2006_25															20.2004
0.0019946	None	None	161_12	SL341401_scaffold_2006_3				21.3581		21.21								19.8887
0.0023904	ko:K01625	None	161_12	SL341401_scaffold_2006_7										22.5838			22.9161			21.4109	21.8889	20.8712
0.022696	None	None	161_12	SL341401_scaffold_2006_9											21.197
0.0430992	None	None	11_1	SL341401_scaffold_2009_1											24.1099
0.00122365	ko:K01992;ko:K09696	None	11_1	SL341401_scaffold_2009_17	24.0217													21.4884
2.47e-05	ko:K00262	None	11_1	SL341401_scaffold_2009_2		20.5436	20.3195
0.0101001	None	None	11_1	SL341401_scaffold_2009_26										21.5077
0.00706744	ko:K00013;ko:K00817;ko:K01089;ko:K01693	None	11_1	SL341401_scaffold_2009_6						21.7652
0.0132271	ko:K02501	None	11_1	SL341401_scaffold_2009_7		21.7661
0.000560292	ko:K01270	None	263_5	SL341401_scaffold_20102_1				20.9964	21.4082		19.6518			20.5647	19.7519			20.2085
0.00432079	ko:K07088	None	161_12	SL341401_scaffold_2012_17										22.8889
0.000204164	ko:K08321;ko:K11645	None	161_12	SL341401_scaffold_2012_18													21.7591			23.39
0.000390393	ko:K10555	None	161_12	SL341401_scaffold_2012_19				21.8898							22.0478					21.2633	20.4441
0.00440064	ko:K10441;ko:K10558	None	161_12	SL341401_scaffold_2012_22															21.109
0.00853303	ko:K02029;ko:K02030	None	161_12	SL341401_scaffold_2012_7												22.8138
0.000700257	None	None	204_1	SL341401_scaffold_201_1						21.9287
0.000381269	ko:K00012	None	204_1	SL341401_scaffold_201_14													25.0103
0.000460584	ko:K07814	None	204_1	SL341401_scaffold_201_36	23.3627
9.11e-05	ko:K03218	None	204_1	SL341401_scaffold_201_43												20.2546
0.0130769	ko:K01223	GT1	204_1	SL341401_scaffold_201_54													20.8957		19.225
2.47e-05	ko:K04077	None	204_1	SL341401_scaffold_201_60						25.0858		20.9401	22.6311			21.0346			22.2444
0.0329579	None	None	204_1	SL341401_scaffold_201_7														20.9439
0.00408208	None	None	204_1	SL341401_scaffold_201_72	22.3379																21.8425
0.0321486	ko:K19954	None	204_1	SL341401_scaffold_201_75
0.00254919	ko:K09459	None	204_1	SL341401_scaffold_201_76												24.982
9.11e-05	ko:K05349	GH3	231_1	SL341401_scaffold_2020_1												24.3255
0.00269151	None	None	231_1	SL341401_scaffold_2020_10						24.6625			24.0809		22.628	22.4858		20.7689				24.9252
2.47e-05	None	None	231_1	SL341401_scaffold_2020_15	24.3791											27.9142
0.00186118	None	None	231_1	SL341401_scaffold_2020_17												19.6701
0.000689027	None	None	231_1	SL341401_scaffold_2020_2												22.7023
0.000336226	None	None	231_1	SL341401_scaffold_2020_21												22.5749
0.00707742	ko:K20074	None	231_1	SL341401_scaffold_2020_22													21.5079		22.083
0.0143619	ko:K02026	None	288_1	SL341401_scaffold_2021_12				21.5395
0.00588786	ko:K02027;ko:K05813	None	288_1	SL341401_scaffold_2021_13										21.5966
3.54e-05	ko:K13953	None	288_1	SL341401_scaffold_2021_5										21.9707
0.00365523	ko:K20373	None	131_1	SL341401_scaffold_2022_17																22.9062
0.00385674	ko:K01657;ko:K01665;ko:K03342;ko:K13503;ko:K13950	None	131_1	SL341401_scaffold_2022_31									21.7567					23.4546
0.014938	ko:K01990	None	161_12	SL341401_scaffold_2028_13															21.7863
2.47e-05	ko:K01639;ko:K01714	None	161_12	SL341401_scaffold_2028_23											22.7129		23.0028			21.5157
2.47e-05	ko:K02027	None	161_12	SL341401_scaffold_2028_27	22.1208			24.6449	21.2688		20.7544			22.2895	24.6212	21.7397	24.1278	23.5335		25.3455	21.1405	22.488
0.0393866	None	None	288_1	SL341401_scaffold_2029_8																20.5356
2.47e-05	None	None	236_2	SL341401_scaffold_2030_13											20.2982		22.4053
0.000214381	None	None	236_2	SL341401_scaffold_2030_18									24.5169
0.0344638	ko:K03177;ko:K03483	None	236_2	SL341401_scaffold_2030_7					22.1317
0.0338374	ko:K03307;ko:K11928	None	223_1	SL341401_scaffold_2034_19		18.5302
2.47e-05	ko:K00134	None	223_1	SL341401_scaffold_2034_2	24.6904	27.358									28.4711		23.247
9.11e-05	ko:K04079	None	166_8	SL341401_scaffold_20352_4																		23.8441
0.0214445	ko:K03722	None	161_12	SL341401_scaffold_20353_1												18.1645
0.00932147	ko:K00974	None	263_5	SL341401_scaffold_2035_24																	21.8204
2.47e-05	ko:K01835;ko:K01840	None	166_10	SL341401_scaffold_20386_3		19.9057											20.9165		19.2461
2.47e-05	ko:K06605	None	208_2;208_1	SL341401_scaffold_2039_1									20.3532
0.000192436	ko:K06606	None	208_2;208_1	SL341401_scaffold_2039_3									26.4801		23.0739
0.0301508	ko:K02529;ko:K03406;ko:K10439	None	208_1	SL341401_scaffold_2039_7			21.2036
0.00164241	ko:K00010	None	208_2;208_1	SL341401_scaffold_2039_9											20.2936
0.00493595	None	None	263_5	SL341401_scaffold_20438_3															22.6129		22.6861
0.00584402	None	None	312_1	SL341401_scaffold_2044_4							19.4908
0.00892804	None	None	312_1	SL341401_scaffold_2044_5												21.0794
0.00287097	ko:K16027	None	288_1	SL341401_scaffold_2045_16												24.0364
0.0175905	ko:K03408;ko:K03415	None	204_1	SL341401_scaffold_2046_16		18.7166
0.000805267	ko:K10914	None	204_1	SL341401_scaffold_2046_2	22.3638														22.8467	23.3201
2.47e-05	ko:K03406	None	204_1	SL341401_scaffold_2046_20						23.4156			21.0507
0.010217	ko:K01834;ko:K07025;ko:K15640	None	204_1	SL341401_scaffold_2046_4		22.4561
0.00106218	ko:K01802;ko:K03768	None	131_1	SL341401_scaffold_2047_22	22.0822										21.498		23.077
0.0379862	ko:K07154	None	131_1	SL341401_scaffold_2047_7														19.563
0.000366604	None	None	166_10	SL341401_scaffold_20494_2							22.0243			22.2106		22.5366				20.369
0.00251678	ko:K06348	None	21_1	SL341401_scaffold_204_11					22.9421
0.00795284	None	None	21_1	SL341401_scaffold_204_23									21.084
2.47e-05	ko:K00874	None	21_1	SL341401_scaffold_204_24															22.3161
0.00044925	ko:K01815	None	21_1	SL341401_scaffold_204_26					20.3477										20.9082
0.00873204	ko:K00655;ko:K03711;ko:K09823;ko:K09825	None	21_1	SL341401_scaffold_204_3											20.0158
0.0131032	ko:K01507	None	21_1	SL341401_scaffold_204_32						25.994
0.000700257	ko:K02863	None	21_1	SL341401_scaffold_204_46															21.2801
0.0229488	ko:K03581	None	21_1	SL341401_scaffold_204_5										20.2365							23.5371
0.00860936	ko:K12341	None	21_1	SL341401_scaffold_204_58														21.6861
0.0058545	None	None	21_1	SL341401_scaffold_204_79					20.7724
0.00294763	ko:K01662	None	21_1	SL341401_scaffold_204_87		23.3104				20.9915				20.5638
0.00826645	ko:K01811	GH31	272_1	SL341401_scaffold_2051_19												21.6297
3.54e-05	ko:K17318	None	218_1	SL341401_scaffold_2052_1		23.5162										26.0545			24.3843			26.5191
0.00186118	ko:K00874	None	218_1	SL341401_scaffold_2052_10	20.781					20.8161												23.4143
0.00155231	ko:K02026;ko:K17320	None	218_1	SL341401_scaffold_2052_3																		19.3362
0.00266053	ko:K03723	None	218_1	SL341401_scaffold_2052_8	21.0693
0.00304793	ko:K20074	None	166_8	SL341401_scaffold_2053_11					24.0772					22.6971
0.0647329	ko:K00991;ko:K12506	None	166_8	SL341401_scaffold_2053_30	25.507
2.47e-05	ko:K00945;ko:K02945;ko:K03527	None	166_8	SL341401_scaffold_2053_33													22.6523
3.54e-05	ko:K02029;ko:K02030	None	166_9;166_8	SL341401_scaffold_2053_4					20.8007		18.7909	21.857	20.2398								20.2109
3.54e-05	None	None	218_1	SL341401_scaffold_2057_26				20.843			23.3881			22.2465				21.9249			20.9664	17.9343
0.0335038	ko:K01814;ko:K11755	None	218_1	SL341401_scaffold_2057_9									21.0248
0.0107044	ko:K06950	None	218_1	SL341401_scaffold_2062_19	20.7189
0.00903903	ko:K03797	None	218_1	SL341401_scaffold_2062_2						19.8387
0.0438701	ko:K08303	None	218_1	SL341401_scaffold_2062_21							22.8423
0.0020078	ko:K06382	None	312_1	SL341401_scaffold_20636_1	26.3087		21.4598	26.9648		25.2737	24.648	26.1552	25.428	24.6136	25.7316			25.3849		27.1269	27.0171
0.0120344	None	None	21_1	SL341401_scaffold_20647_1					19.3864
2.47e-05	ko:K01715	None	231_1	SL341401_scaffold_2066_14												28.1195			23.5064
0.0185318	ko:K03271;ko:K03273	None	231_1	SL341401_scaffold_2066_23											24.6309
0.000552142	None	None	231_1	SL341401_scaffold_2066_24												23.06
2.47e-05	ko:K03545	None	231_1	SL341401_scaffold_2066_4												26.0558
2.47e-05	ko:K01624;ko:K03339	None	178_3;178_1;178_2	SL341401_scaffold_2069_6						21.8276
2.47e-05	ko:K02355	None	161_13;161_12	SL341401_scaffold_2072_16													20.4268
0.00620711	ko:K08483	None	161_12	SL341401_scaffold_2072_27										23.8737
0.00131576	ko:K01194;ko:K03931	GH37;GH63	305_1	SL341401_scaffold_2075_4					22.8265							21.0345
0.0150476	None	None	223_1	SL341401_scaffold_2077_23
0.0023269	ko:K03686	None	223_1	SL341401_scaffold_2077_36										23.846			23.7876
0.0068106	ko:K07708;ko:K13924	None	223_1	SL341401_scaffold_2077_5		21.3129								22.088			21.8831
3.54e-05	ko:K00058	None	305_1	SL341401_scaffold_207_13					20.8411							22.2595
2.47e-05	ko:K00831	None	305_1	SL341401_scaffold_207_14	21.4737				20.5986					20.2461		22.0106	20.4171
2.47e-05	ko:K01740	None	305_1	SL341401_scaffold_207_20	21.0624				17.2427				21.1732			21.4952
0.000450533	ko:K01649	None	305_1	SL341401_scaffold_207_23												21.2733
0.00440405	ko:K03574	None	305_1	SL341401_scaffold_207_24				20.4589				24.5015
2.47e-05	ko:K01939	None	305_1	SL341401_scaffold_207_35	21.1803									19.9259
3.54e-05	ko:K01756	None	305_1	SL341401_scaffold_207_36												21.1918
0.000369949	ko:K00764	None	305_1	SL341401_scaffold_207_37										21.718
0.0103776	ko:K01990;ko:K02028;ko:K09810;ko:K17063	None	305_1	SL341401_scaffold_207_39															22.5852
3.54e-05	ko:K02029;ko:K02030	None	305_1	SL341401_scaffold_207_41	22.7636									21.4029		26.4723
2.47e-05	ko:K00031	None	305_1	SL341401_scaffold_207_52												21.8844
2.47e-05	ko:K00053	None	305_1	SL341401_scaffold_207_6	22.0921				20.8811					21.7335
2.47e-05	ko:K07138	None	305_1	SL341401_scaffold_207_61												24.699
3.54e-05	ko:K00703	GT5	305_1	SL341401_scaffold_207_64												22.9467
0.000450533	ko:K01653	None	305_1	SL341401_scaffold_207_7	21.1559											23.8708
0.00186441	ko:K05592	None	288_1	SL341401_scaffold_2084_14							20.5064		26.1507					20.4564				21.5773
0.00521884	ko:K00949	None	288_1	SL341401_scaffold_2084_24	23.4434						25.0809	26.7292				25.5781		26.0239	25.1835
0.00194117	None	None	65_1	SL341401_scaffold_2092_14				22.037
0.00169477	None	None	65_1	SL341401_scaffold_2092_18					20.7009										20.0074
0.00375505	ko:K07473	None	65_1	SL341401_scaffold_2092_6								21.7007
0.0141535	ko:K06147;ko:K12531	None	65_1	SL341401_scaffold_2092_8			23.9105							21.8516
0.00745186	None	None	171_1	SL341401_scaffold_20938_4							22.2421		22.6379							20.5256
0.0197583	ko:K03292;ko:K16248	None	263_5	SL341401_scaffold_21041_1				21.2089
0.0403179	None	None	204_1	SL341401_scaffold_2109_7																	20.5114
0.0242029	None	None	204_1	SL341401_scaffold_2109_8	23.9686	23.6212									22.1574
0.00164585	ko:K10188	None	236_2	SL341401_scaffold_210_26											23.8807
0.00367617	ko:K02119	None	236_2	SL341401_scaffold_210_40																21.7254
0.00697967	None	None	236_2	SL341401_scaffold_210_44																		19.0941
2.47e-05	ko:K03522	None	236_2	SL341401_scaffold_210_5											21.7697
0.0262079	None	None	236_2	SL341401_scaffold_210_51					21.9729
2.47e-05	ko:K01006	None	298_1;236_2	SL341401_scaffold_210_58											23.0167				22.1316
2.47e-05	ko:K03521	None	236_2;236_1	SL341401_scaffold_210_6	24.0179										24.3722
0.00999886	ko:K03088	None	236_2	SL341401_scaffold_210_66	22.339
2.47e-05	ko:K00248	None	236_2;236_1	SL341401_scaffold_210_7	23.3275								23.0804	19.9176			23.0856		22.6353			24.0373
0.0117455	None	None	236_2	SL341401_scaffold_210_71															22.2797
0.0204221	None	None	236_2	SL341401_scaffold_210_74															23.6504		20.841	22.9233
2.47e-05	ko:K00626	None	236_2;236_1	SL341401_scaffold_210_9											22.7607		23.3975
0.00243812	ko:K01560;ko:K07025;ko:K20866	None	171_1	SL341401_scaffold_21159_2	21.1094
0.0151463	None	None	223_1	SL341401_scaffold_21165_1						21.464
2.47e-05	ko:K00789	None	305_1	SL341401_scaffold_2116_1					21.9267							22.4782
0.00256484	ko:K01251	None	305_1	SL341401_scaffold_2116_3												23.6633
2.47e-05	ko:K01835;ko:K01840	None	208_1	SL341401_scaffold_2120_8						21.5702
0.00667627	None	None	305_1	SL341401_scaffold_2129_15											19.928
2.47e-05	None	None	305_1	SL341401_scaffold_2129_22	28.8304				28.9985	21.9786			26.4505	29.4964		28.6606	27.1256		24.1954		23.703
0.000181942	None	None	204_1	SL341401_scaffold_2132_6	22.3194		20.7706		21.682			22.0279		23.3644		23.3808						22.1595
0.00290783	None	None	204_1	SL341401_scaffold_2132_7																		19.8842
0.0058191	None	None	312_1	SL341401_scaffold_2137_19		20.7338					20.9906	22.0403
0.00169477	ko:K07566	None	208_1	SL341401_scaffold_2138_15														20.1445
0.00774781	ko:K02654	None	208_1	SL341401_scaffold_2138_27	22.6649
0.00237138	ko:K06286;ko:K07158	None	11_1	SL341401_scaffold_213_13				22.3212		23.0698												23.2192
0.00211919	None	None	11_1	SL341401_scaffold_213_16		22.2759			22.7787													23.6771
0.00193917	None	None	11_1	SL341401_scaffold_213_19												18.7735
3.54e-05	ko:K00925	None	11_1	SL341401_scaffold_213_20			24.3773											22.6221		21.3544
0.000366604	None	None	11_1	SL341401_scaffold_213_23								20.2544
0.00193551	ko:K02959	None	11_1	SL341401_scaffold_213_34			22.809
2.47e-05	ko:K02357	None	11_1	SL341401_scaffold_213_47			23.7085	22.8845	22.1989	22.2548	23.96	24.6819					22.3772	23.7124		25.078	18.7387
0.0126246	ko:K02838	None	11_1	SL341401_scaffold_213_49							25.6286
0.00652333	None	None	11_1	SL341401_scaffold_213_62											24.567
0.00523933	ko:K00687;ko:K05515;ko:K12553;ko:K21465;ko:K21466	None	11_1	SL341401_scaffold_213_74												20.0199						20.8751
0.0560506	ko:K03733;ko:K04763	None	11_1	SL341401_scaffold_213_97					23.0298									19.9583
2.47e-05	ko:K03406	None	208_2;208_1	SL341401_scaffold_2141_10		21.5091				25.2632			24.5482		23.0681		22.2475
0.00890282	None	None	208_1	SL341401_scaffold_2141_12			24.1004
0.00613612	None	None	208_1	SL341401_scaffold_2141_15				19.9991	19.8085
3.54e-05	ko:K02926;ko:K16193	None	161_12	SL341401_scaffold_21420_3											24.6056		23.3568	21.6871
2.47e-05	ko:K02892	None	161_12	SL341401_scaffold_21420_4	21.1405	20.6868									22.1514		20.9042
0.00106218	ko:K03076	None	204_1	SL341401_scaffold_2143_24													21.7903
3.54e-05	ko:K02933	None	204_1	SL341401_scaffold_2143_29	23.3562										22.7361		21.7666				21.3477
0.000560292	ko:K00973	None	204_1	SL341401_scaffold_2143_9									21.3635
0.00276268	None	None	312_1	SL341401_scaffold_2144_1	26.2069											25.7366					26.1814
0.0135843	ko:K00797	None	312_1	SL341401_scaffold_2144_18								22.9553
0.000170592	None	None	178_3;178_1;178_2	SL341401_scaffold_2147_7						22.9232
0.00230969	ko:K02027;ko:K10188	None	178_3;178_1;178_2	SL341401_scaffold_2147_8						21.4672
2.47e-05	ko:K01706;ko:K13918	None	223_1	SL341401_scaffold_21488_1					21.7656					21.7966
0.0226142	None	None	131_1	SL341401_scaffold_214_1											21.227
0.0253785	None	None	131_1	SL341401_scaffold_214_32							22.0185
0.00597861	None	None	131_1	SL341401_scaffold_214_33													21.1412
0.0031994	ko:K06178;ko:K06182;ko:K06183	None	131_1	SL341401_scaffold_214_43			19.8828
0.00547937	None	None	131_1	SL341401_scaffold_214_52		25.4211													24.8981
0.00345799	None	None	131_1	SL341401_scaffold_214_56	21.6661
0.0006441	ko:K01478	None	131_1	SL341401_scaffold_214_7			22.0404		22.17
0.00549386	ko:K22226	None	131_1	SL341401_scaffold_214_77											21.9022
3.54e-05	ko:K00611	None	131_1	SL341401_scaffold_214_8								20.6685
0.00523933	ko:K13280	None	131_1	SL341401_scaffold_214_80			22.1464															19.2704
0.000572527	None	None	168_3	SL341401_scaffold_2154_1			20.2223	19.2554											21.8486
0.0407473	ko:K01273	None	168_3	SL341401_scaffold_2154_19																		19.4136
0.0264588	ko:K01491	None	168_3	SL341401_scaffold_2154_24																	21.0743
3.54e-05	ko:K00611	None	168_3	SL341401_scaffold_2154_30				24.3715
0.00644225	ko:K03088	None	168_3	SL341401_scaffold_2154_7							22.5603
0.00336619	ko:K00891;ko:K13829	None	272_1	SL341401_scaffold_2159_2					23.7407												24.3566
0.011087	None	None	263_5	SL341401_scaffold_21628_2						23.1412
0.000366604	None	None	218_1	SL341401_scaffold_2162_22			20.3497									22.4388
3.54e-05	ko:K10708;ko:K19510	None	204_1	SL341401_scaffold_2167_12			24.0371			25.2143		23.1028				22.2614		23.5874	24.7757
0.0035246	ko:K01206;ko:K15923	GH29;GH95	204_1	SL341401_scaffold_2167_14																	20.7285
0.00422386	ko:K04023	None	204_1	SL341401_scaffold_2167_18																	20.2085
0.0106073	None	None	223_1	SL341401_scaffold_2169_10										22.2342
0.00476465	None	None	288_1	SL341401_scaffold_2170_10					20.8879
0.00501153	None	None	288_1	SL341401_scaffold_2170_9						21.6908
2.47e-05	ko:K18197;ko:K21471	PL11	218_1	SL341401_scaffold_2171_1		25.1304										26.1198			23.5375			26.4832
0.0375791	ko:K06871	None	218_1	SL341401_scaffold_2171_12									21.9344
0.00657992	None	None	218_1	SL341401_scaffold_2171_14				21.8392
0.0368279	ko:K01992	None	218_1	SL341401_scaffold_2171_2					21.927
0.00772333	ko:K06889	None	218_1	SL341401_scaffold_2171_6																20.3214
0.000845942	ko:K01918;ko:K13799	None	288_1	SL341401_scaffold_2172_29				21.4882
0.0023958	ko:K01468	None	161_12	SL341401_scaffold_2175_10				20.5674												21.6872
2.47e-05	ko:K01938	None	161_12	SL341401_scaffold_2175_13	20.1274		19.5008	22.5024				21.9216		22.0551	20.7824		20.6642	22.0004		23.2469
2.47e-05	ko:K01745	None	161_13;161_12	SL341401_scaffold_2175_16				21.82			21.1767			19.8111				21.1743	21.7669	24.2783
0.00745938	None	None	161_12	SL341401_scaffold_2175_20			25.9143							18.1069							19.268
0.00198559	ko:K01746	None	161_12	SL341401_scaffold_2175_6																21.5958
2.47e-05	ko:K01712	None	161_8;161_13;161_12;161_10	SL341401_scaffold_2175_9				23.3732	19.473								21.6086	20.3688		25.1477
2.47e-05	ko:K04043	None	223_1;223_3;222_1;223_2	SL341401_scaffold_2176_5		23.0097				24.2646					22.7938		21.7037	21.912		21.3744
0.00674847	None	None	168_3	SL341401_scaffold_2177_15													21.3997
0.000103554	None	None	168_3	SL341401_scaffold_2177_18			23.8311											22.7458
0.00525405	ko:K03710	None	168_3	SL341401_scaffold_2177_27												20.1466
0.00755977	None	None	168_3	SL341401_scaffold_2177_6							22.8864
0.0119866	None	None	218_1;274_2;270_1	SL341401_scaffold_21826_3													21.2436
0.000156334	ko:K02836	None	272_1	SL341401_scaffold_2186_25									19.3987	21.4384		21.0473				22.5346
0.0353898	None	None	272_1	SL341401_scaffold_2186_7			19.946
0.00211464	None	None	263_5	SL341401_scaffold_21877_3													25.4837		26.9397
0.00811302	None	None	131_1	SL341401_scaffold_218_34												21.4041						17.9784
0.00243479	ko:K00176	None	131_1	SL341401_scaffold_218_35			18.1684					20.6831								20.4491
9.11e-05	ko:K00174;ko:K00186	None	131_1	SL341401_scaffold_218_36			23.5764													23.4279
0.00366613	ko:K00175;ko:K00187	None	131_1	SL341401_scaffold_218_37																22.7787
0.00442033	ko:K01955;ko:K01956	None	131_1	SL341401_scaffold_218_4						17.9939
0.00209783	ko:K09703	None	131_1	SL341401_scaffold_218_45				25.0039
0.00105483	ko:K01886	None	131_1	SL341401_scaffold_218_47											23.9612		21.8296
0.0143698	ko:K03581	None	131_1	SL341401_scaffold_218_49							25.0679
0.00628182	ko:K03758	None	131_1	SL341401_scaffold_218_50																22.3625
0.04192	ko:K06173	None	131_1	SL341401_scaffold_218_53	23.2075
0.00597861	ko:K03147	None	131_1	SL341401_scaffold_218_59													22.7081
0.00523933	ko:K03924	None	131_1	SL341401_scaffold_218_69																22.3638
0.0146071	ko:K02123	None	274_2;274_4	SL341401_scaffold_2191_15															20.6799
0.018126	ko:K11686;ko:K13640;ko:K18997	None	274_2	SL341401_scaffold_2191_21																	19.1051
0.0145515	ko:K03088	None	274_2	SL341401_scaffold_2191_4		21.9062
0.00488153	None	None	178_3	SL341401_scaffold_2193_1												22.3742		23.6286	23.4107
0.000898262	None	None	178_3	SL341401_scaffold_2193_2	23.9744				24.2853					23.061	19.6613
0.0201216	None	None	178_3	SL341401_scaffold_2193_7						25.0954
0.00532276	None	None	208_2;208_1	SL341401_scaffold_2194_10																		22.555
3.54e-05	ko:K00826	None	208_2;208_1	SL341401_scaffold_2194_4						23.6717
0.00356	ko:K03110	None	65_1	SL341401_scaffold_219_55				23.552								22.6754
0.0254491	ko:K02911	None	65_1	SL341401_scaffold_219_59		21.8641
0.00169477	ko:K00625;ko:K13788	None	65_1	SL341401_scaffold_219_67			19.5003					21.3137			21.6442
0.0105767	None	None	65_1	SL341401_scaffold_219_74			22.3164									27.2998
3.54e-05	ko:K11751	None	166_8	SL341401_scaffold_22014_3													22.0154
9.11e-05	ko:K02117	None	11_1	SL341401_scaffold_2208_10			22.7888
2.47e-05	ko:K07407	None	11_1	SL341401_scaffold_2208_25			22.3935	23.1005		20.7079	23.6946	25.2658						21.4456		20.7009
0.00956432	ko:K02119	None	11_1	SL341401_scaffold_2208_4																19.7834
0.0166775	ko:K00100;ko:K19955	None	171_1	SL341401_scaffold_22096_3												22.4388
2.47e-05	ko:K07030	None	231_1	SL341401_scaffold_2211_26												24.0567
0.0282677	None	None	171_1	SL341401_scaffold_22194_3																		18.0359
3.54e-05	ko:K02874	None	263_5;263_2	SL341401_scaffold_22211_3																22.988
0.00121812	None	None	204_1	SL341401_scaffold_2231_11						21.3598									21.7866
0.00763994	None	None	204_1	SL341401_scaffold_2231_13																	21.5662
0.0145515	None	None	204_1	SL341401_scaffold_2231_5						17.9586
0.00211813	None	None	305_1	SL341401_scaffold_2238_15													21.8948
3.54e-05	ko:K02476;ko:K12373;ko:K19360	GH20	305_1	SL341401_scaffold_2238_17				23.0664											21.1229
2.47e-05	ko:K02476;ko:K12373	GH20	305_1	SL341401_scaffold_2238_18	26.9378				26.9019	21.0374			25.3576	27.2171		27.7973	24.8636				20.7315
0.00583054	ko:K07720	None	305_1	SL341401_scaffold_2238_9										22.3505				20.9794
0.000369949	ko:K02890	None	218_1	SL341401_scaffold_2241_28	22.9454														20.9832
0.0181093	ko:K06969	None	218_1	SL341401_scaffold_2241_37															19.7657
0.00378118	None	None	88_1	SL341401_scaffold_2242_24				25.2096				25.8685
3.54e-05	ko:K01687	None	166_8	SL341401_scaffold_2245_27	21.9894
2.47e-05	ko:K01006	None	131_1	SL341401_scaffold_2250_15					26.7085				24.0372					23.5185
0.00107966	None	None	131_1	SL341401_scaffold_2250_20					19.4053										21.3568		20.1486
0.00963086	None	None	131_1	SL341401_scaffold_2250_24					22.6499
0.0328776	None	None	131_1	SL341401_scaffold_2250_30				20.8375
0.0455442	None	None	131_1	SL341401_scaffold_2250_7		21.7755
0.0389981	ko:K00603	None	131_1	SL341401_scaffold_2250_8				19.9428
0.00428781	ko:K01746	None	131_1	SL341401_scaffold_2250_9														21.2396
0.00380675	ko:K08094	None	223_1;270_1	SL341401_scaffold_2259_16								21.6142
0.0237967	ko:K02026	None	223_1	SL341401_scaffold_2259_22																23.1486
0.00644225	None	None	223_1	SL341401_scaffold_2259_34																21.4111
0.00193917	ko:K00615	None	166_10;166_9	SL341401_scaffold_22637_2															21.1153
0.002985	ko:K04075	None	236_2	SL341401_scaffold_2267_11						21.8487
2.47e-05	ko:K01835;ko:K01840	None	236_2	SL341401_scaffold_2267_19									22.6758
0.0096062	ko:K07045	None	65_1	SL341401_scaffold_2270_14		21.2181							21.7454						20.5343
0.0035246	None	None	65_1	SL341401_scaffold_2270_19	18.7547				23.1763			21.9037			22.0109
0.00884158	ko:K00945;ko:K02945;ko:K03527	None	11_1	SL341401_scaffold_2271_25																		22.9109
0.000103554	ko:K01999	None	274_2	SL341401_scaffold_2272_10															20.5635
0.00993744	None	None	274_2	SL341401_scaffold_2272_19	23.7669
0.000170592	None	None	274_2	SL341401_scaffold_2272_8										18.7199								21.6944
0.0115766	None	None	171_1	SL341401_scaffold_22764_2	20.0479
0.000572527	ko:K01619	None	218_1	SL341401_scaffold_2277_13		25.7016								25.3391			25.2825		25.4225
0.0022952	ko:K01808	None	208_1	SL341401_scaffold_2279_19						20.9939								22.3462
0.00349607	ko:K00008	None	208_1	SL341401_scaffold_2279_29												17.9063
0.00457514	ko:K02407;ko:K02492	None	305_1	SL341401_scaffold_227_14	22.7034
0.00422769	ko:K02006;ko:K02188;ko:K02190	None	305_1	SL341401_scaffold_227_18	24.0976	26.9175	24.212		24.909	22.2295				27.4301		24.6578		22.8334		28.7021	24.924
0.00843645	ko:K02231;ko:K02232	None	305_1	SL341401_scaffold_227_24	24.9812
2.47e-05	None	None	305_1	SL341401_scaffold_227_36	21.8904				24.3495							25.1048	22.075
0.00541941	ko:K22391	None	305_1	SL341401_scaffold_227_39	24.6845
0.000390393	ko:K03086;ko:K03087	None	305_1	SL341401_scaffold_227_41							25.0528										24.1867
0.000366604	ko:K01647	None	305_1	SL341401_scaffold_227_5			20.1374
0.00211727	ko:K00821	None	305_1	SL341401_scaffold_227_50																	26.4701
2.47e-05	ko:K01190	None	305_1	SL341401_scaffold_227_55	26.1709				26.9863				24.5178	26.8449		27.0465	23.889
2.47e-05	ko:K01190	None	305_1	SL341401_scaffold_227_56	23.5088				23.6044				19.8937			24.6631	20.4039
0.00420486	ko:K03778	None	305_1	SL341401_scaffold_227_59					23.0581
0.00706744	ko:K01928;ko:K05362	None	305_1	SL341401_scaffold_227_61							22.0682
0.0145582	None	None	305_1	SL341401_scaffold_227_62									21.9705
0.0189012	None	None	305_1	SL341401_scaffold_227_63	21.9409
0.0130552	ko:K00973	None	305_1	SL341401_scaffold_227_7									22.0525
0.00221771	None	None	305_1	SL341401_scaffold_227_8	20.1472				21.1207	24.84
0.00150937	ko:K07238	None	161_12	SL341401_scaffold_2281_24		23.7497						21.5519
0.00243479	None	None	204_1	SL341401_scaffold_2287_6									21.5295			20.349			20.9774
0.0209558	ko:K01953	None	204_1	SL341401_scaffold_2287_7															22.2452
3.54e-05	ko:K01740	None	272_1	SL341401_scaffold_2290_8									21.6296
0.000583969	ko:K00820	None	166_10	SL341401_scaffold_2292_28						20.9403									24.261
0.0125491	ko:K01486	None	166_10	SL341401_scaffold_2292_31			21.1087				21.4244
0.00247005	None	None	11_1	SL341401_scaffold_2298_13													18.9158		27.1309
0.00245324	ko:K03496	None	11_1	SL341401_scaffold_2298_15			21.5995						22.028	23.1414
0.00243479	None	None	11_1	SL341401_scaffold_2298_17			23.9308														25.8337
0.00401587	None	None	11_1	SL341401_scaffold_2298_30	23.6415
2.47e-05	ko:K10439;ko:K10540	None	11_1	SL341401_scaffold_2298_4	23.6591	20.628	26.7304	25.6458	25.2237	24.0261	25.2812	25.0431		21.3528		24.9942	22.4866	26.0464	19.2685	25.884	23.5821
2.47e-05	ko:K10542	None	11_1	SL341401_scaffold_2298_5			22.1969
0.0062826	None	None	274_2	SL341401_scaffold_229_20																		19.3311
0.00537798	ko:K01854	None	274_2	SL341401_scaffold_229_25															21.6899
0.00294763	ko:K07045	None	274_2	SL341401_scaffold_229_57					22.2154					22.3963	24.6017	23.0027	23.0656		22.4964
0.0193898	ko:K02004	None	274_3;274_2;274_4	SL341401_scaffold_229_69						21.5271
0.0071667	ko:K03100	None	178_3	SL341401_scaffold_22_119	23.1504	21.5204				21.603	21.7568				23.6967			23.3281
0.0329432	ko:K00997;ko:K06133	None	178_3	SL341401_scaffold_22_145													22.1568
2.47e-05	None	None	178_3;178_1;178_2	SL341401_scaffold_22_147		22.4249				21.4519											21.186
0.000146969	ko:K02946	None	178_3;178_1;178_2	SL341401_scaffold_22_156														20.9181			23.11
3.54e-05	ko:K02878	None	178_3;178_1;178_2	SL341401_scaffold_22_164	22.5896	23.6548				22.6658					20.7502						24.8584
2.47e-05	ko:K02933	None	178_3;178_1;178_2	SL341401_scaffold_22_172				20.5815					21.7341	22.7362	24.2752	22.6412	22.5168		21.8455		21.4451
0.000181942	ko:K02988	None	178_3;178_1;178_2	SL341401_scaffold_22_174	21.253
0.000689027	ko:K02876	None	178_3;178_1;316_1;178_2	SL341401_scaffold_22_176						21.4943
0.000156334	ko:K02879;ko:K16193	None	178_3;178_1;178_2	SL341401_scaffold_22_185						24.5569						21.5106
3.54e-05	ko:K02871	None	178_3;178_1;178_2	SL341401_scaffold_22_196						21.8036
0.000312465	ko:K02996	None	178_3;178_1;178_2	SL341401_scaffold_22_197						22.6968						22.1446	20.0921
0.00158983	None	None	178_3	SL341401_scaffold_22_20					21.9914							22.9144						22.5122
0.00854866	None	None	178_3	SL341401_scaffold_22_28				20.9829		22.7872			22.3998	22.4451	21.5586				20.4881		23.3179
0.0167514	None	None	178_3	SL341401_scaffold_22_45			21.869
0.00831374	None	None	178_3;178_2	SL341401_scaffold_22_49																	26.4233
0.0144264	None	None	178_3	SL341401_scaffold_22_77														21.5692
0.00105483	None	None	178_3	SL341401_scaffold_22_88			21.2377						24.5059
0.0192575	ko:K01845;ko:K07257	None	223_1;274_4	SL341401_scaffold_2300_13							25.7878
0.00206212	ko:K13010	None	223_1	SL341401_scaffold_2300_7		22.3287								22.1584						20.9183
2.47e-05	ko:K00134	None	178_3;178_1;178_2	SL341401_scaffold_2301_9	21.0952										20.8307
0.0361821	ko:K04075	None	166_8	SL341401_scaffold_2304_24												22.7308
2.47e-05	None	None	168_3	SL341401_scaffold_2305_22				25.3253			23.672	20.7417		24.0577	22.2001				19.6625	22.2475		22.479
0.00147759	None	None	168_3	SL341401_scaffold_2305_26															21.2691			20.0374
0.00485084	None	None	223_1	SL341401_scaffold_2306_11										21.7207
0.00706744	None	None	223_1	SL341401_scaffold_2306_4							24.7968	25.2963
0.0292909	None	None	223_1	SL341401_scaffold_2306_8							22.0646
0.00598884	None	None	272_1	SL341401_scaffold_2308_22							21.4109
0.0133711	ko:K03438;ko:K05995	None	272_1	SL341401_scaffold_2308_23	21.2441																22.8705
2.47e-05	ko:K00134	None	21_1	SL341401_scaffold_230_11	21.4775		21.2976	23.1304	22.7154	19.9235		20.85	20.2616	20.7608		21.7577			24.1482
2.47e-05	ko:K02035;ko:K15580	None	21_1	SL341401_scaffold_230_22		24.1853			25.2181	24.0396			22.008			21.5669			27.9334			23.3385
0.00722795	ko:K07027	None	21_1	SL341401_scaffold_230_59																21.878
0.0182935	ko:K03426;ko:K20449	None	21_1	SL341401_scaffold_230_6											21.6503
0.00322503	ko:K01805	None	21_1	SL341401_scaffold_230_63					24.298
0.0106949	ko:K03648	None	21_1	SL341401_scaffold_230_8	21.4351								20.7833
0.00873338	ko:K01154;ko:K03427	None	305_1	SL341401_scaffold_2311_2													24.5795
0.00884158	None	None	305_1	SL341401_scaffold_2311_21												21.315
3.54e-05	ko:K02871	None	305_1	SL341401_scaffold_2311_27													20.9836
0.00838897	None	None	305_1	SL341401_scaffold_2311_7		24.1727
0.00843459	None	None	305_1	SL341401_scaffold_2311_8	24.353
0.010964	None	None	166_10	SL341401_scaffold_2316_15
0.0226595	ko:K01153;ko:K16899	None	166_10	SL341401_scaffold_2316_20									24.029
0.0154616	None	None	166_10	SL341401_scaffold_2316_8																22.3634
3.54e-05	ko:K00375	None	204_1	SL341401_scaffold_2317_2	22.0205									22.8585
0.0140622	ko:K00737	GT17	288_1	SL341401_scaffold_231_36			21.5325						22.5578					21.9624
0.0145515	None	None	288_1	SL341401_scaffold_231_5																	20.4154
0.0080111	None	None	288_1	SL341401_scaffold_231_60																20.6461
0.0137605	None	None	168_3	SL341401_scaffold_2320_15					20.6703
0.0446309	ko:K01783	None	168_3	SL341401_scaffold_2320_19								20.72
0.00206212	ko:K01624;ko:K07053	None	168_3	SL341401_scaffold_2320_20																22.1037
2.47e-05	ko:K02406	None	168_3	SL341401_scaffold_2320_23	24.3307	24.8144	28.4246	30.0851	27.4311	24.704	27.0331	27.6057	29.3285	27.2329	29.2614	22.3536	25.6218	26.7063	29.2511	28.3605	21.3124	29.1361
0.0107973	ko:K02003;ko:K02004	None	119_2;263_5	SL341401_scaffold_2323_1									21.9193
0.00977163	None	None	263_5	SL341401_scaffold_2323_15											19.5447
0.0343215	None	None	263_5	SL341401_scaffold_2323_18																21.4676
0.00197389	ko:K00002;ko:K17743	None	263_5	SL341401_scaffold_23247_3															23.6958
0.00695273	None	None	218_1	SL341401_scaffold_2327_15																		24.2801
0.00964139	None	None	218_1	SL341401_scaffold_2327_18						21.4251
0.0408319	ko:K01768;ko:K01769;ko:K07315;ko:K18967	None	218_1	SL341401_scaffold_2327_21												20.7933
0.000390393	None	None	223_1	SL341401_scaffold_2328_12										20.9168	23.0053	23.6019						28.2427
0.00873338	ko:K02004	None	223_1	SL341401_scaffold_2328_19																23.0298
0.00528463	None	None	208_1	SL341401_scaffold_2329_1																		23.2851
2.47e-05	ko:K03407	None	208_1	SL341401_scaffold_2329_22		18.535											19.5294
0.0105767	None	None	208_1	SL341401_scaffold_2329_27																	21.6646
0.0159564	ko:K09780	None	11_1	SL341401_scaffold_23331_4	23.0211
0.00584402	None	None	312_1	SL341401_scaffold_233_38													21.5767
0.00500676	ko:K06411	None	312_1	SL341401_scaffold_233_77									20.8615
0.0419287	None	None	312_1	SL341401_scaffold_233_84																	27.1352
2.47e-05	ko:K01874;ko:K01890;ko:K06878	None	204_1	SL341401_scaffold_2346_11						21.5162
0.00408631	ko:K02528;ko:K15256	None	204_1	SL341401_scaffold_2346_14	21.5055												21.3063					21.0817
0.0032581	ko:K01057;ko:K02564	None	204_1	SL341401_scaffold_2346_15														23.3478
0.00211727	ko:K03655	None	204_1	SL341401_scaffold_2346_4				21.2873		21.1816	20.7898	21.951		23.2575
2.47e-05	ko:K00262	None	208_2;208_1	SL341401_scaffold_2348_9											21.5647
0.0181607	None	None	231_1	SL341401_scaffold_2349_11														21.2615
2.47e-05	ko:K02647;ko:K17319	None	231_1	SL341401_scaffold_2349_15												24.7904
0.0132968	ko:K03797	None	231_1	SL341401_scaffold_2349_18														21.5922
0.0217046	ko:K03517	None	88_1	SL341401_scaffold_234_26														22.4267
0.00295324	ko:K01205	None	88_1	SL341401_scaffold_234_65																		20.4898
0.0366634	None	None	88_1	SL341401_scaffold_234_76											20.6286
0.00394657	ko:K03088	None	88_1	SL341401_scaffold_234_81													24.9828
0.0108015	ko:K01628;ko:K01629	None	204_1	SL341401_scaffold_2351_22			22.753
0.00794414	None	None	204_1	SL341401_scaffold_2351_6			20.2838		22.263	21.3014
0.00585943	None	None	204_1	SL341401_scaffold_2356_1		22.6767							21.6962				21.3102
0.00348143	ko:K06871	None	204_1	SL341401_scaffold_2356_14			20.2446					20.6531
0.000366604	None	None	204_1	SL341401_scaffold_2356_19													22.1014			21.9027	21.1912
0.01058	None	None	204_1	SL341401_scaffold_2356_22																24.2818
0.0095475	ko:K04075	None	65_1	SL341401_scaffold_2357_10																	22.773
0.00273739	ko:K00014;ko:K03215;ko:K06287	None	65_1	SL341401_scaffold_2357_11									23.1377	24.7975
0.00740782	ko:K03524	None	65_1	SL341401_scaffold_2357_16														19.656
0.0304311	None	None	65_1	SL341401_scaffold_2357_23										21.1447
0.032503	ko:K01485;ko:K01563;ko:K04075;ko:K11991	None	65_1	SL341401_scaffold_2357_24		20.9817
0.0196562	ko:K00919;ko:K02528;ko:K16924	None	65_1	SL341401_scaffold_2357_25					22.7131				20.93		22.1293	23.012
2.47e-05	ko:K01537;ko:K12955	None	161_12	SL341401_scaffold_2358_5											23.3008
0.000204164	ko:K11991	None	161_12	SL341401_scaffold_2358_6	23.0537			22.2202	21.5978			20.0959		22.3425			23.9178				20.5443
0.00500676	ko:K01802;ko:K05792	None	161_12	SL341401_scaffold_2358_7																21.3329
0.000103554	None	None	236_2	SL341401_scaffold_235_26											22.0308
0.00816444	None	None	236_2	SL341401_scaffold_235_34															20.6844
0.00218987	None	None	236_2	SL341401_scaffold_235_35	23.4345
2.47e-05	ko:K02864;ko:K02935	None	236_2	SL341401_scaffold_235_9									23.1375
0.026727	ko:K07459	None	231_1	SL341401_scaffold_2361_1							21.9775
[truncated: 113,614 more rows]
