# Supplementary material for: Morphine and high-fat diet differentially alter the gut microbiota composition and metabolic function in lean versus obese mice
Source: ISME Commun. 2022 Aug 5;2:66. doi: 10.1038/s43705-022-00131-6 (PMC9723762; doi:10.1038/s43705-022-00131-6)
Supplement: Supplementary file 6 — Supplemental Table S5 [file 43705_2022_131_MOESM6_ESM.xlsx]

## Sheet: Supplemental_Table_S5_ProteinDi
Proteins	Comparison	T-Stat	ConfidenceInterval1	ConfidenceInterval2	FoldChange	P-Value	q-value	negLog10(P)	Protein-FDR
SL341401_scaffold_10002_6	B6.S-db.S	7.18386	4.8661	10.9969	7.9315	0.00198885	0.0141795	2.7014	2.47e-05
SL341401_scaffold_1000_23	B6.S-B6.T	-0.64335	-11.2924	7.04363	-2.12439	0.555025	0.662731	0.255687	0.00272552
SL341401_scaffold_1000_23	B6.S-DIO.S	-1.36667	-10.3275	3.51412	-3.40667	0.243508	0.414965	0.613488	0.00272552
SL341401_scaffold_1000_23	B6.S-DIO.T	0.270984	-3.09284	3.76186	0.334513	0.799813	0.849407	0.0970118	0.00272552
SL341401_scaffold_1000_23	B6.S-db.S	-1.36744	-13.3501	4.53931	-4.4054	0.243286	0.414827	0.613883	0.00272552
SL341401_scaffold_1000_23	B6.S-db.T	-1.50858	-13.116	3.88083	-4.61761	0.205903	0.376893	0.686337	0.00272552
SL341401_scaffold_10045_3	B6.S-B6.T	0.159978	-5.00848	5.62094	0.306232	0.880652	0.90995	0.0551958	0.000572527
SL341401_scaffold_10045_3	B6.S-DIO.T	1.46593	-2.66404	8.62403	2.97999	0.216545	0.387785	0.664452	0.000572527
SL341401_scaffold_10484_1	B6.S-DIO.S	2.12398	-1.36519	10.2535	4.44414	0.100889	0.246849	0.996157	2.47e-05
SL341401_scaffold_1057_36	B6.S-B6.T	-11.9755	-9.0217	-5.62577	-7.32373	0.000278648	0.00740715	3.55494	0.000156334
SL341401_scaffold_1057_36	B6.S-DIO.S	-7.78451	-9.93803	-4.71267	-7.32535	0.00146858	0.0121698	2.8331	0.000156334
SL341401_scaffold_1057_36	B6.S-DIO.T	-12.898	-9.36379	-6.04653	-7.70516	0.000208382	0.00700203	3.68114	0.000156334
SL341401_scaffold_1057_36	B6.S-db.S	-12.2037	-8.42201	-5.30011	-6.86106	0.000258819	0.00725888	3.587	0.000156334
SL341401_scaffold_1057_36	B6.S-db.T	-1.93441	-13.3453	2.38539	-5.47995	0.125179	0.281526	0.902468	0.000156334
SL341401_scaffold_10595_1	B6.S-DIO.S	6.85916	3.77433	8.90779	6.34106	0.0023654	0.0156257	2.62609	3.54e-05
SL341401_scaffold_10595_1	B6.S-DIO.T	7.52346	4.30034	9.33072	6.81553	0.00167103	0.0129049	2.77701	3.54e-05
SL341401_scaffold_1065_5	B6.S-db.S	9.7163	5.19763	9.35649	7.27706	0.000628181	0.00893688	3.20192	0.000949573
SL341401_scaffold_10675_6	B6.S-db.T	1.03313	-7.32437	16.0056	4.34062	0.35991	0.514854	0.443806	0.00573188
SL341401_scaffold_10686_2	B6.S-B6.T	0.705281	-7.37098	12.391	2.51	0.519539	0.635858	0.284382	2.47e-05
SL341401_scaffold_10686_2	B6.S-DIO.S	0.967307	-6.21303	12.857	3.32197	0.388167	0.536987	0.410981	2.47e-05
SL341401_scaffold_10686_2	B6.S-DIO.T	1.28309	-5.12434	13.93	4.40284	0.268757	0.435903	0.57064	2.47e-05
SL341401_scaffold_10686_2	B6.S-db.S	0.742418	-6.87119	11.8871	2.50798	0.499064	0.621707	0.301843	2.47e-05
SL341401_scaffold_10819_3	B6.S-DIO.S	2.21751	-1.2162	10.8666	4.82518	0.0908632	0.231201	1.04161	2.47e-05
SL341401_scaffold_1082_29	B6.S-B6.T	0.0486717	-2.4903	2.57917	0.0444345	0.963514	0.973087	0.0161419	0.00272552
SL341401_scaffold_1082_29	B6.S-DIO.S	-0.471461	-7.97465	5.65947	-1.15759	0.661877	0.744369	0.179223	0.00272552
SL341401_scaffold_1082_29	B6.S-DIO.T	-1.99478	-10.0912	1.65322	-4.21898	0.116811	0.270314	0.932518	0.00272552
SL341401_scaffold_1082_29	B6.S-db.S	-0.882254	-7.57583	3.92218	-1.82683	0.427469	0.567247	0.369095	0.00272552
SL341401_scaffold_1082_29	B6.S-db.T	-1.06982	-7.73521	3.43219	-2.15151	0.344962	0.502855	0.462229	0.00272552
SL341401_scaffold_1105_31	B6.S-DIO.S	1.08418	-2.62195	5.98155	1.6798	0.339263	0.497941	0.469463	0.000146969
SL341401_scaffold_1109_15	B6.S-B6.T	-3.0735	-11.1527	-0.566327	-5.8595	0.0371659	0.117943	1.42986	2.47e-05
SL341401_scaffold_1109_15	B6.S-DIO.S	-9.18299	-9.24328	-4.95153	-7.0974	0.000780976	0.00951292	3.10736	2.47e-05
SL341401_scaffold_1109_15	B6.S-DIO.T	-7.12256	-10.1164	-4.44156	-7.27897	0.00205393	0.0143917	2.68741	2.47e-05
SL341401_scaffold_1109_15	B6.S-db.S	-5.72216	-10.1786	-3.52802	-6.85332	0.00461619	0.0236315	2.33572	2.47e-05
SL341401_scaffold_1109_15	B6.S-db.T	-4.54628	-9.83233	-2.37639	-6.10436	0.0104471	0.0427404	1.98101	2.47e-05
SL341401_scaffold_11186_5	B6.S-db.S	4.99108	2.65032	9.29563	5.97298	0.00753788	0.0332439	2.12275	3.54e-05
SL341401_scaffold_1129_19	B6.S-B6.T	0.873269	-3.31805	6.36301	1.52248	0.431807	0.5706	0.36471	0.00634958
SL341401_scaffold_1129_19	B6.S-DIO.T	0.941632	-3.43723	6.96523	1.764	0.399696	0.545791	0.39827	0.00634958
SL341401_scaffold_114_48	B6.S-DIO.S	7.56293	5.44979	11.7722	8.611	0.00163831	0.0127826	2.7856	2.47e-05
SL341401_scaffold_11686_1	B6.S-B6.T	1.89045	-2.54211	13.3903	5.42408	0.131682	0.2902	0.880472	2.47e-05
SL341401_scaffold_11686_1	B6.S-DIO.S	4.20674	3.2839	16.0332	9.65853	0.0136218	0.0524627	1.86576	2.47e-05
SL341401_scaffold_11686_1	B6.S-DIO.T	4.07382	2.91556	15.3945	9.15501	0.0151752	0.0571655	1.81886	2.47e-05
SL341401_scaffold_11777_1	B6.S-DIO.S	2.57624	-0.425884	11.3863	5.48019	0.0615716	0.1746	1.21062	2.47e-05
SL341401_scaffold_11777_1	B6.S-DIO.T	6.18315	4.05994	10.6776	7.36878	0.00347646	0.0195313	2.45886	2.47e-05
SL341401_scaffold_1196_15	B6.S-B6.T	-1.75983	-16.9732	3.80386	-6.58469	0.153248	0.317228	0.814605	0.0126122
SL341401_scaffold_1196_15	B6.S-DIO.S	-10.0943	-11.3255	-6.4393	-8.88242	0.000541942	0.00855948	3.26605	0.0126122
SL341401_scaffold_1196_15	B6.S-DIO.T	-10.4376	-11.9151	-6.90807	-9.4116	0.000476026	0.00843978	3.32237	0.0126122
SL341401_scaffold_1196_15	B6.S-db.S	-7.70064	-10.3099	-4.8456	-7.57773	0.00153014	0.0123993	2.81527	0.0126122
SL341401_scaffold_1196_15	B6.S-db.T	-8.95283	-11.3856	-5.99542	-8.69051	0.00086104	0.00973044	3.06498	0.0126122
SL341401_scaffold_1224_31	B6.S-DIO.S	14.2758	7.79407	11.5577	9.67591	0.000139855	0.00639463	3.85432	0.00244354
SL341401_scaffold_1229_24	B6.S-DIO.S	0.717376	-6.95212	11.7963	2.4221	0.512804	0.630586	0.290048	2.47e-05
SL341401_scaffold_1229_24	B6.S-DIO.T	0.731338	-6.90436	11.8424	2.46903	0.50511	0.625384	0.296614	2.47e-05
SL341401_scaffold_122_41	B6.S-db.S	3.92678	2.76014	16.0838	9.42199	0.0171494	0.0631198	1.76575	2.47e-05
SL341401_scaffold_122_41	B6.S-db.T	1.9183	-3.20674	17.5434	7.16831	0.127521	0.284238	0.894417	2.47e-05
SL341401_scaffold_122_46	B6.S-db.S	8.87705	3.7805	7.22158	5.50104	0.000889613	0.00983782	3.0508	0.000103554
SL341401_scaffold_122_70	B6.S-db.S	2.59261	-0.444664	12.9864	6.27089	0.0605175	0.172081	1.21812	2.47e-05
SL341401_scaffold_122_96	B6.S-db.S	2.94619	0.559431	18.8603	9.70985	0.0421288	0.130476	1.37542	2.47e-05
SL341401_scaffold_1247_18	B6.S-B6.T	-3.72865	-15.7912	-2.3115	-9.05135	0.0203207	0.0723173	1.69206	2.47e-05
SL341401_scaffold_1247_18	B6.S-DIO.S	-1.5238	-3.6643	1.06739	-1.29845	0.202233	0.372906	0.694148	2.47e-05
SL341401_scaffold_1247_18	B6.S-DIO.T	-0.474901	-3.17125	2.24485	-0.463202	0.659625	0.742569	0.180703	2.47e-05
SL341401_scaffold_1247_18	B6.S-db.S	-2.69216	-15.996	0.246538	-7.87474	0.0545357	0.159256	1.26332	2.47e-05
SL341401_scaffold_1247_18	B6.S-db.T	-2.4669	-17.3433	1.02387	-8.15973	0.0691765	0.190422	1.16004	2.47e-05
SL341401_scaffold_1251_28	B6.S-B6.T	3.58969	1.32185	10.3476	5.83471	0.0229682	0.0800912	1.63887	0.00141029
SL341401_scaffold_12602_3	B6.S-DIO.T	1.48171	-2.90056	9.53939	3.31941	0.212546	0.383973	0.672548	2.47e-05
SL341401_scaffold_1264_27	B6.S-db.S	3.13997	0.73057	11.8903	6.31041	0.0348489	0.112158	1.45781	2.47e-05
SL341401_scaffold_1274_18	B6.S-db.S	11.5492	5.54023	9.04703	7.29363	0.000321027	0.00771103	3.49346	0.00216853
SL341401_scaffold_1333_14	B6.S-db.S	2.50929	-1.26268	24.9828	11.8601	0.0661072	0.184197	1.17975	2.47e-05
SL341401_scaffold_1333_14	B6.S-db.T	1.80231	-4.7239	22.2038	8.73997	0.145846	0.308276	0.836105	2.47e-05
SL341401_scaffold_1333_16	B6.S-db.S	2.72396	-0.13732	14.391	7.12682	0.0527707	0.155206	1.27761	3.54e-05
SL341401_scaffold_1333_8	B6.S-db.S	4.37786	2.78359	12.4356	7.6096	0.0118947	0.0472495	1.92465	2.47e-05
SL341401_scaffold_1333_9	B6.S-db.S	10.8513	6.16648	10.407	8.28675	0.000409287	0.00816477	3.38797	0.000845942
SL341401_scaffold_1338_31	B6.S-B6.T	1.82305	-2.62443	12.6612	5.01838	0.142371	0.303917	0.846578	0.00816666
SL341401_scaffold_1349_2	B6.S-db.S	0.908149	-7.53325	14.8568	3.66179	0.415166	0.558026	0.381778	2.47e-05
SL341401_scaffold_1349_2	B6.S-db.T	1.15255	-6.68213	16.1673	4.74258	0.313288	0.475089	0.504056	2.47e-05
SL341401_scaffold_1368_33	B6.S-db.S	2.21659	-1.41156	12.589	5.58871	0.0909564	0.231372	1.04117	3.54e-05
SL341401_scaffold_1368_33	B6.S-db.T	1.8129	-2.39339	11.3997	4.50318	0.14406	0.306004	0.841456	3.54e-05
SL341401_scaffold_1438_10	B6.S-DIO.T	2.41471	-0.976731	14.0169	6.52009	0.0731804	0.198118	1.13561	9.11e-05
SL341401_scaffold_1438_15	B6.S-DIO.S	18.5437	7.03753	9.516	8.27677	4.98e-05	0.00563778	4.30301	2.47e-05
SL341401_scaffold_1438_15	B6.S-DIO.T	15.4857	7.18495	10.3242	8.75457	0.000101497	0.00612274	3.99355	2.47e-05
SL341401_scaffold_1438_16	B6.S-DIO.T	7.38421	4.40869	9.72168	7.06519	0.00179315	0.0134266	2.74638	2.47e-05
SL341401_scaffold_1438_3	B6.S-DIO.T	4.9625	3.10473	10.9912	7.04796	0.00769239	0.0337067	2.11394	2.47e-05
SL341401_scaffold_1438_9	B6.S-DIO.T	3.47835	1.10561	9.85237	5.47899	0.0253901	0.0869657	1.59533	7.73e-05
SL341401_scaffold_1449_13	B6.S-B6.T	-6.80788	-8.63303	-3.63129	-6.13216	0.00243265	0.015859	2.61392	0.000828989
SL341401_scaffold_1449_13	B6.S-DIO.S	-1.5383	-9.11632	2.616	-3.25016	0.198802	0.36932	0.70158	0.000828989
SL341401_scaffold_1449_13	B6.S-DIO.T	-6.55745	-8.55223	-3.46436	-6.0083	0.00279712	0.0171214	2.55329	0.000828989
SL341401_scaffold_1449_13	B6.S-db.S	-1.57148	-7.85353	2.17648	-2.83852	0.191168	0.360529	0.718586	0.000828989
SL341401_scaffold_1449_13	B6.S-db.T	-1.28266	-11.4093	4.19872	-3.60528	0.268895	0.435973	0.570417	0.000828989
SL341401_scaffold_1458_22	B6.S-B6.T	1.95325	-1.93895	11.1403	4.60066	0.1225	0.278186	0.911865	0.00206212
SL341401_scaffold_147_57	B6.S-B6.T	0.950074	-4.70443	9.59889	2.44723	0.395874	0.542543	0.402443	0.000103554
SL341401_scaffold_1487_7	B6.S-B6.T	-2.73034	-9.23072	0.0772848	-4.57672	0.0524246	0.154369	1.28046	3.54e-05
SL341401_scaffold_1487_7	B6.S-DIO.S	1.37744	-2.74791	8.15906	2.70557	0.240426	0.412139	0.619018	3.54e-05
SL341401_scaffold_1487_7	B6.S-DIO.T	-0.764969	-11.64	6.61137	-2.51432	0.48693	0.611755	0.312534	3.54e-05
SL341401_scaffold_1487_7	B6.S-db.S	-0.182474	-8.59317	7.53331	-0.529933	0.864086	0.897459	0.0634431	3.54e-05
SL341401_scaffold_1487_7	B6.S-db.T	-3.76673	-11.1143	-1.68212	-6.39822	0.0196599	0.070535	1.70642	3.54e-05
SL341401_scaffold_148_2	B6.S-db.S	5.87284	4.40886	12.3155	8.36216	0.00419907	0.0221651	2.37685	3.54e-05
SL341401_scaffold_148_27	B6.S-db.S	12.6585	4.48626	7.00716	5.74671	0.000224266	0.00711332	3.64924	9.11e-05
SL341401_scaffold_148_56	B6.S-db.S	17.6293	8.33086	11.4454	9.88815	6.08e-05	0.00569469	4.21605	3.54e-05
SL341401_scaffold_148_56	B6.S-db.T	4.62536	2.72812	10.9216	6.82484	0.00984145	0.040755	2.00694	3.54e-05
SL341401_scaffold_1497_28	B6.S-B6.T	-4.23442	-14.0356	-2.91885	-8.47724	0.0133228	0.0516431	1.8754	2.47e-05
SL341401_scaffold_1497_28	B6.S-DIO.S	-4.67211	-13.7319	-3.49477	-8.61332	0.00950339	0.0397462	2.02212	2.47e-05
SL341401_scaffold_1497_28	B6.S-DIO.T	-4.52501	-13.767	-3.29694	-8.53198	0.0106177	0.0432979	1.97397	2.47e-05
SL341401_scaffold_1497_28	B6.S-db.S	-1.44581	-16.7458	5.2774	-5.73419	0.221759	0.393486	0.65412	2.47e-05
SL341401_scaffold_1497_28	B6.S-db.T	-4.18649	-14.2274	-2.88114	-8.55425	0.0138456	0.0530403	1.85869	2.47e-05
SL341401_scaffold_1515_6	B6.S-db.S	6.48899	5.17108	12.9055	9.0383	0.00290825	0.0175252	2.53637	2.47e-05
SL341401_scaffold_15352_2	B6.S-DIO.S	3.60215	2.06411	15.9453	9.00468	0.0227146	0.0793325	1.64369	2.47e-05
SL341401_scaffold_15352_2	B6.S-DIO.T	3.6113	1.98546	15.1913	8.58841	0.0225305	0.0788455	1.64723	2.47e-05
SL341401_scaffold_15352_2	B6.S-db.S	2.41112	-0.877448	12.4596	5.79109	0.0734657	0.19847	1.13392	2.47e-05
SL341401_scaffold_156_16	B6.S-db.S	12.5598	6.22775	9.76252	7.99514	0.000231251	0.00711332	3.63592	2.47e-05
SL341401_scaffold_156_51	B6.S-db.S	7.6629	6.26899	13.393	9.83098	0.00155888	0.0124661	2.80719	9.11e-05
SL341401_scaffold_156_58	B6.S-db.S	5.21759	4.93262	16.1529	10.5427	0.00643806	0.0296228	2.19124	2.47e-05
SL341401_scaffold_156_60	B6.S-B6.T	1.47332	-2.82673	9.2186	3.19593	0.214662	0.38602	0.668245	2.47e-05
SL341401_scaffold_156_60	B6.S-db.S	3.78508	2.13675	13.9003	8.01853	0.0193508	0.0696669	1.7133	2.47e-05
SL341401_scaffold_156_62	B6.S-db.S	3.88712	2.25173	13.5094	7.88055	0.0177338	0.0648645	1.7512	2.47e-05
SL341401_scaffold_156_63	B6.S-db.S	3.24341	1.04765	13.5057	7.27666	0.0315717	0.10391	1.5007	2.47e-05
SL341401_scaffold_156_64	B6.S-db.S	13.7391	8.30797	12.5162	10.4121	0.000162604	0.00658026	3.78887	2.47e-05
SL341401_scaffold_156_96	B6.S-db.S	5.2787	3.88545	12.5079	8.19665	0.00617559	0.028821	2.20932	0.000312465
SL341401_scaffold_156_96	B6.S-db.T	2.67081	-0.178026	9.18028	4.50113	0.0557589	0.16197	1.25369	0.000312465
SL341401_scaffold_156_97	B6.S-db.T	3.72071	1.76546	12.1475	6.9565	0.0204618	0.072761	1.68906	3.54e-05
SL341401_scaffold_15884_5	B6.S-DIO.S	1.19951	-3.1792	8.01577	2.41828	0.296522	0.460985	0.527943	3.54e-05
SL341401_scaffold_1588_17	B6.S-db.S	3.34129	1.37411	14.8828	8.12845	0.0288012	0.0965386	1.54059	2.47e-05
SL341401_scaffold_160_16	B6.S-db.S	11.9805	7.1071	11.3949	9.25099	0.000278191	0.00740715	3.55566	2.47e-05
SL341401_scaffold_160_21	B6.S-db.S	14.55	3.62413	5.33342	4.47877	0.000129762	0.00634082	3.88685	2.47e-05
SL341401_scaffold_160_33	B6.S-db.S	12.2148	5.59149	8.88114	7.23632	0.000257894	0.00725888	3.58856	2.47e-05
SL341401_scaffold_160_48	B6.S-B6.T	-1.69383	-14.2378	3.44812	-5.39485	0.165548	0.332358	0.781077	3.54e-05
SL341401_scaffold_160_48	B6.S-DIO.S	-1.4893	-6.17765	1.86404	-2.15681	0.210646	0.381912	0.676447	3.54e-05
SL341401_scaffold_160_48	B6.S-DIO.T	-1.00443	-5.10333	2.39182	-1.35575	0.372004	0.524205	0.429452	3.54e-05
SL341401_scaffold_160_48	B6.S-db.S	-1.62783	-4.25734	1.1103	-1.57352	0.178892	0.347062	0.747409	3.54e-05
SL341401_scaffold_160_48	B6.S-db.T	-1.10683	-4.63136	1.99126	-1.32005	0.330449	0.489787	0.480896	3.54e-05
SL341401_scaffold_160_72	B6.S-B6.T	0.824088	-2.47686	4.56782	1.04548	0.456191	0.588756	0.340853	0.000103554
SL341401_scaffold_160_72	B6.S-DIO.S	-3.90606	-12.6576	-2.13965	-7.39864	0.0174519	0.0640676	1.75816	0.000103554
SL341401_scaffold_160_72	B6.S-DIO.T	-7.93062	-11.9079	-5.73221	-8.82004	0.00136847	0.0117735	2.86376	0.000103554
SL341401_scaffold_160_72	B6.S-db.S	0.71633	-2.70519	4.58645	0.94063	0.513384	0.630947	0.289558	0.000103554
SL341401_scaffold_160_72	B6.S-db.T	0.501251	-2.52747	3.64113	0.55683	0.642524	0.72869	0.192111	0.000103554
SL341401_scaffold_160_8	B6.S-db.S	6.03585	4.41598	11.9393	8.17764	0.00379865	0.0207295	2.42037	3.54e-05
SL341401_scaffold_160_84	B6.S-db.S	5.51277	2.55515	7.74038	5.14776	0.00528372	0.0258001	2.27706	2.47e-05
SL341401_scaffold_1632_9	B6.S-DIO.T	1.66174	-3.56375	14.1891	5.31267	0.1719	0.339508	0.764725	0.000312465
SL341401_scaffold_16377_2	B6.S-B6.T	-2.65269	-12.9196	0.294493	-6.31255	0.0568219	0.16413	1.24548	2.47e-05
SL341401_scaffold_16377_2	B6.S-DIO.S	-1.91824	-14.8646	2.7173	-6.07367	0.127529	0.284238	0.89439	2.47e-05
SL341401_scaffold_16377_2	B6.S-DIO.T	-1.13281	-5.39363	2.26774	-1.56294	0.320594	0.481958	0.494044	2.47e-05
SL341401_scaffold_16377_2	B6.S-db.S	-0.919344	-4.56411	2.29342	-1.13534	0.409939	0.55402	0.387281	2.47e-05
SL341401_scaffold_16377_2	B6.S-db.T	-0.442353	-5.21773	3.78361	-0.717062	0.6811	0.758684	0.166789	2.47e-05
SL341401_scaffold_1652_19	B6.S-B6.T	-52.7636	-13.9864	-12.588	-13.2872	7.72e-07	0.0042391	6.11223	0.0322302
SL341401_scaffold_1652_19	B6.S-DIO.S	-1.06586	-15.1968	6.76557	-4.21561	0.346548	0.504161	0.460236	0.0322302
SL341401_scaffold_1652_19	B6.S-DIO.T	-2.84866	-17.8097	-0.228625	-9.01915	0.0464589	0.140387	1.33293	0.0322302
SL341401_scaffold_1652_19	B6.S-db.S	-1.70647	-5.19035	1.23882	-1.97577	0.163113	0.329835	0.787511	0.0322302
SL341401_scaffold_1652_19	B6.S-db.T	0.590081	-1.06718	1.64322	0.288022	0.586859	0.68803	0.231466	0.0322302
SL341401_scaffold_1679_2	B6.S-db.S	2.90106	0.289777	13.2024	6.74606	0.0440711	0.135022	1.35585	0.000120324
SL341401_scaffold_16992_3	B6.S-B6.T	13.5769	5.58196	8.45184	7.0169	0.000170373	0.0067017	3.7686	9.11e-05
SL341401_scaffold_1713_3	B6.S-DIO.S	12.6791	6.78322	10.5869	8.68506	0.000222845	0.00711332	3.652	0.00790897
SL341401_scaffold_17171_3	B6.S-db.S	-0.233175	-8.18082	6.91318	-0.633822	0.827072	0.869406	0.0824568	3.54e-05
SL341401_scaffold_1743_14	B6.S-B6.T	-3.16373	-13.4396	-0.876221	-7.15791	0.0340621	0.110154	1.46773	2.47e-05
SL341401_scaffold_1743_14	B6.S-DIO.S	-5.33257	-14.8696	-4.68721	-9.77842	0.00595496	0.0280586	2.22512	2.47e-05
SL341401_scaffold_1743_14	B6.S-DIO.T	-7.03305	-12.8761	-5.58728	-9.23169	0.00215377	0.0147954	2.6668	2.47e-05
SL341401_scaffold_1743_14	B6.S-db.S	-1.83246	-17.8639	3.65882	-7.10254	0.140824	0.301742	0.851323	2.47e-05
SL341401_scaffold_1743_14	B6.S-db.T	-1.97445	-14.8	2.49839	-6.15079	0.119559	0.274057	0.922416	2.47e-05
SL341401_scaffold_17512_1	B6.S-DIO.S	1.56725	-3.84956	13.8285	4.98947	0.192124	0.361637	0.716419	2.47e-05
SL341401_scaffold_17512_1	B6.S-DIO.T	1.70128	-3.43237	14.2947	5.43115	0.16411	0.330939	0.784866	2.47e-05
SL341401_scaffold_17512_1	B6.S-db.S	0.885783	-6.27329	12.1514	2.93906	0.425775	0.565698	0.37082	2.47e-05
SL341401_scaffold_1752_35	B6.S-B6.T	1.5244	-3.26824	11.2266	3.97918	0.20209	0.372769	0.694455	2.47e-05
SL341401_scaffold_1752_36	B6.S-B6.T	-1.28335	-13.7994	5.07508	-4.36218	0.268674	0.435873	0.570774	3.54e-05
SL341401_scaffold_1752_36	B6.S-DIO.S	-2.90727	-3.66078	-0.08426	-1.87252	0.0437979	0.134512	1.35855	3.54e-05
SL341401_scaffold_1752_36	B6.S-DIO.T	-1.83468	-3.40643	0.695722	-1.35535	0.140463	0.301338	0.852439	3.54e-05
SL341401_scaffold_1752_36	B6.S-db.S	-2.25942	-5.34317	0.548574	-2.3973	0.086736	0.223341	1.0618	3.54e-05
SL341401_scaffold_1752_36	B6.S-db.T	-2.50941	-14.4447	0.729717	-6.85748	0.0660987	0.184197	1.17981	3.54e-05
SL341401_scaffold_1752_37	B6.S-B6.T	-0.777274	-13.3284	7.498	-2.91521	0.480403	0.607294	0.318394	3.54e-05
SL341401_scaffold_1752_37	B6.S-DIO.S	-0.690289	-12.088	7.27413	-2.40694	0.527977	0.64248	0.277385	3.54e-05
SL341401_scaffold_1752_37	B6.S-DIO.T	-0.774113	-3.36243	1.89624	-0.733097	0.482073	0.608577	0.316887	3.54e-05
SL341401_scaffold_1752_37	B6.S-db.S	-1.10331	-13.4941	5.81926	-3.8374	0.331802	0.491106	0.479121	3.54e-05
SL341401_scaffold_1752_37	B6.S-db.T	-2.44624	-11.4786	0.725733	-5.37641	0.0707311	0.193213	1.15039	3.54e-05
SL341401_scaffold_1752_38	B6.S-DIO.T	0.0468509	-7.88388	8.15452	0.135319	0.964878	0.973876	0.0155276	3.54e-05
SL341401_scaffold_17560_1	B6.S-DIO.S	2.46037	-0.669675	11.0953	5.2128	0.0696639	0.191245	1.15699	2.47e-05
SL341401_scaffold_17560_1	B6.S-DIO.T	2.21521	-1.11963	9.95816	4.41926	0.0910959	0.231585	1.0405	2.47e-05
SL341401_scaffold_175_15	B6.S-DIO.S	1.7166	-4.93007	20.9002	7.98505	0.161191	0.327671	0.79266	0.00755977
SL341401_scaffold_1785_12	B6.S-B6.T	0.149875	-9.45203	10.5307	0.539345	0.888116	0.915261	0.0515301	2.47e-05
SL341401_scaffold_1785_12	B6.S-DIO.S	-6.11828	-11.9417	-4.4866	-8.21413	0.00361404	0.0201057	2.44201	2.47e-05
SL341401_scaffold_1785_12	B6.S-DIO.T	-6.70546	-11.1723	-4.62946	-7.90087	0.00257418	0.0163056	2.58936	2.47e-05
SL341401_scaffold_1785_12	B6.S-db.S	-0.510157	-10.9477	7.54906	-1.69935	0.636803	0.724601	0.195995	2.47e-05
SL341401_scaffold_1785_12	B6.S-db.T	-1.51278	-8.81979	2.59843	-3.11068	0.204883	0.375711	0.688495	2.47e-05
SL341401_scaffold_17962_3	B6.S-DIO.S	2.89496	0.285906	13.6818	6.98386	0.0443416	0.13571	1.35319	3.54e-05
SL341401_scaffold_17962_3	B6.S-DIO.T	2.65372	-0.317118	14.0312	6.85705	0.056761	0.164043	1.24595	3.54e-05
SL341401_scaffold_1799_6	B6.S-B6.T	-1.92788	-18.6127	3.35737	-7.62767	0.126123	0.282819	0.899205	0.00237137
SL341401_scaffold_1799_6	B6.S-DIO.S	-2.8002	-5.33361	-0.0227226	-2.67816	0.0488014	0.145991	1.31157	0.00237137
SL341401_scaffold_1799_6	B6.S-DIO.T	-4.11874	-15.8464	-3.08484	-9.4656	0.0146274	0.0554453	1.83483	0.00237137
SL341401_scaffold_1799_6	B6.S-db.S	-1.56252	-15.1104	4.22746	-5.44145	0.193199	0.362692	0.713996	0.00237137
SL341401_scaffold_1799_6	B6.S-db.T	-1.39086	-14.6399	4.86762	-4.88613	0.236645	0.408338	0.625903	0.00237137
SL341401_scaffold_1802_13	B6.S-DIO.T	4.66842	2.37924	9.36223	5.87073	0.00952955	0.0398032	2.02093	3.54e-05
SL341401_scaffold_1802_35	B6.S-DIO.S	8.52437	4.9383	9.70903	7.32367	0.00103913	0.0105384	2.98333	2.47e-05
SL341401_scaffold_1802_35	B6.S-DIO.T	3.94367	2.16766	12.48	7.32383	0.0169076	0.0624052	1.77192	2.47e-05
SL341401_scaffold_1802_35	B6.S-db.S	8.63999	3.68489	7.17456	5.42973	0.000986905	0.0102731	3.00572	2.47e-05
SL341401_scaffold_1805_2	B6.S-B6.T	0.752537	-9.66098	16.8453	3.59218	0.493591	0.617112	0.306632	0.000624749
SL341401_scaffold_1805_2	B6.S-DIO.T	1.0062	-7.24077	15.4721	4.11565	0.371246	0.523728	0.430338	0.000624749
SL341401_scaffold_1805_2	B6.S-db.S	1.09921	-6.86031	15.8524	4.49606	0.333389	0.492835	0.477049	0.000624749
SL341401_scaffold_1805_2	B6.S-db.T	0.506694	-9.26142	13.3964	2.0675	0.639024	0.726355	0.194483	0.000624749
SL341401_scaffold_1907_7	B6.S-DIO.S	0.309638	-8.0105	10.0215	1.00549	0.772296	0.828682	0.112216	9.11e-05
SL341401_scaffold_1907_7	B6.S-db.T	0.935886	-6.21964	12.5448	3.16256	0.402316	0.547881	0.395433	9.11e-05
SL341401_scaffold_198_72	B6.S-db.S	2.39355	-0.628001	8.47955	3.92577	0.0748784	0.20126	1.12564	0.00147759
SL341401_scaffold_1998_7	B6.S-B6.T	-1.89728	-13.6834	2.57398	-5.55472	0.130649	0.289	0.883894	0.000204164
SL341401_scaffold_1998_7	B6.S-DIO.S	-0.470173	-10.6532	7.56759	-1.54278	0.662721	0.745033	0.178669	0.000204164
SL341401_scaffold_1998_7	B6.S-DIO.T	-0.998887	-10.0479	4.73091	-2.6585	0.374379	0.525931	0.426688	0.000204164
SL341401_scaffold_1998_7	B6.S-db.S	-10.8892	-10.0142	-5.94502	-7.97959	0.000403768	0.00814771	3.39387	0.000204164
SL341401_scaffold_1998_7	B6.S-db.T	-1.11132	-8.64779	3.70384	-2.47197	0.328725	0.48867	0.483167	0.000204164
SL341401_scaffold_2005_18	B6.S-db.T	0.0694871	-6.27059	6.59252	0.160965	0.947937	0.961564	0.0232205	3.54e-05
SL341401_scaffold_2006_7	B6.S-db.T	2.52249	-0.548711	11.4493	5.45032	0.0651835	0.182119	1.18586	0.0023904
SL341401_scaffold_2020_10	B6.S-B6.T	-1.65942	-14.1978	3.57524	-5.31126	0.17237	0.339903	0.763539	0.00269151
SL341401_scaffold_2020_10	B6.S-DIO.S	-3.76451	-10.0672	-1.52073	-5.79397	0.0196979	0.0706424	1.70558	0.00269151
SL341401_scaffold_2020_10	B6.S-DIO.T	-10.0132	-10.4582	-5.91753	-8.18786	0.000559148	0.00862986	3.25247	0.00269151
SL341401_scaffold_2020_10	B6.S-db.S	-2.44447	-14.1738	0.901255	-6.63626	0.0708663	0.193492	1.14956	0.00269151
SL341401_scaffold_2020_10	B6.S-db.T	-10.9385	-10.0706	-5.99323	-8.03191	0.000396731	0.00810719	3.4015	0.00269151
SL341401_scaffold_2028_27	B6.S-db.S	0.337484	-7.07441	9.03221	0.9789	0.752719	0.813996	0.123367	2.47e-05
SL341401_scaffold_2028_27	B6.S-db.T	0.592533	-6.5915	10.1683	1.78839	0.585368	0.686874	0.232571	2.47e-05
SL341401_scaffold_20636_1	B6.S-DIO.S	0.940971	-6.57213	13.3106	3.36926	0.399997	0.545819	0.397943	0.0020078
SL341401_scaffold_20636_1	B6.S-DIO.T	0.786782	-7.98366	14.2977	3.15702	0.475407	0.60419	0.322935	0.0020078
SL341401_scaffold_207_14	B6.S-db.S	4.72845	2.55342	9.81718	6.1853	0.00911454	0.0385623	2.04027	2.47e-05
SL341401_scaffold_207_20	B6.S-db.S	1.00315	-3.87448	8.25807	2.1918	0.372549	0.52468	0.428816	2.47e-05
SL341401_scaffold_2084_24	B6.S-DIO.S	14.0524	7.39377	11.0348	9.21431	0.000148807	0.00646579	3.82738	0.00521884
SL341401_scaffold_2129_22	B6.S-db.S	2.68341	-0.306754	18.0024	8.8478	0.0550332	0.160406	1.25938	2.47e-05
SL341401_scaffold_2129_22	B6.S-db.T	1.83594	-3.47986	17.0657	6.79293	0.140258	0.301265	0.853073	2.47e-05
SL341401_scaffold_2132_6	B6.S-db.S	2.05565	-1.35637	9.09287	3.86825	0.108989	0.258912	0.962616	0.000181942
SL341401_scaffold_213_47	B6.S-DIO.S	17.6516	7.32086	10.0537	8.68729	6.05e-05	0.00569469	4.21823	2.47e-05
SL341401_scaffold_213_47	B6.S-DIO.T	11.2355	6.36906	10.55	8.45952	0.000357428	0.00788405	3.44681	2.47e-05
SL341401_scaffold_2175_13	B6.S-DIO.T	2.05745	-1.67205	11.2413	4.78463	0.108767	0.258663	0.963502	2.47e-05
SL341401_scaffold_2208_25	B6.S-DIO.S	4.14698	2.00083	10.1074	6.05412	0.0142952	0.0544417	1.84481	2.47e-05
SL341401_scaffold_2208_25	B6.S-DIO.T	3.91758	1.35461	7.94627	4.65044	0.0172829	0.063558	1.76238	2.47e-05
SL341401_scaffold_2238_18	B6.S-db.S	2.65745	-0.31059	14.1832	6.93631	0.0565404	0.16354	1.24764	2.47e-05
SL341401_scaffold_2238_18	B6.S-db.T	1.24349	-4.92463	12.9141	3.99473	0.281588	0.4472	0.550386	2.47e-05
SL341401_scaffold_227_18	B6.S-db.S	32.4485	7.72445	9.17001	8.44723	5.38e-06	0.0042391	5.26937	0.00422769
SL341401_scaffold_227_36	B6.S-db.S	5.63367	3.78505	11.1411	7.46308	0.00488489	0.0245092	2.31115	2.47e-05
SL341401_scaffold_227_55	B6.S-db.S	2.73049	-0.137781	16.51	8.18613	0.0524166	0.154369	1.28053	2.47e-05
SL341401_scaffold_227_56	B6.S-db.S	4.26463	2.38316	11.2755	6.82934	0.0130056	0.0506808	1.88587	2.47e-05
SL341401_scaffold_2298_4	B6.S-B6.T	2.98602	0.335621	9.22813	4.78188	0.040497	0.126332	1.39258	2.47e-05
SL341401_scaffold_2298_4	B6.S-DIO.S	11.0404	6.6852	11.1773	8.93123	0.000382672	0.00803999	3.41717	2.47e-05
SL341401_scaffold_2298_4	B6.S-DIO.T	11.6709	7.28654	11.8356	9.56106	0.000308154	0.00757547	3.51123	2.47e-05
SL341401_scaffold_2298_4	B6.S-db.S	9.05161	5.61544	10.5845	8.09998	0.000825488	0.0096354	3.08329	2.47e-05
SL341401_scaffold_2298_4	B6.S-db.T	6.01773	3.20382	8.69253	5.94818	0.00384076	0.0208754	2.41558	2.47e-05
SL341401_scaffold_22_172	B6.S-db.T	0.654438	-5.57641	9.016	1.71979	0.54855	0.658521	0.260784	2.47e-05
SL341401_scaffold_230_11	B6.S-db.S	2.8383	0.102567	9.30987	4.70622	0.0469482	0.141599	1.32838	2.47e-05
SL341401_scaffold_230_22	B6.S-B6.T	2.00048	-1.77223	10.91	4.56889	0.116053	0.269062	0.935343	2.47e-05
SL341401_scaffold_2320_23	B6.S-B6.T	-1.99207	-7.1465	1.17553	-2.98549	0.117173	0.270887	0.931172	2.47e-05
SL341401_scaffold_2320_23	B6.S-DIO.S	-7.91278	-2.87327	-1.38065	-2.12696	0.00138023	0.0118113	2.86005	2.47e-05
SL341401_scaffold_2320_23	B6.S-DIO.T	-0.502851	-1.86036	1.28982	-0.28527	0.641494	0.72787	0.192807	2.47e-05
SL341401_scaffold_2320_23	B6.S-db.S	-3.06805	-8.64246	-0.431212	-4.53683	0.0373638	0.1184	1.42755	2.47e-05
SL341401_scaffold_2320_23	B6.S-db.T	-2.5561	-9.42889	0.389616	-4.51964	0.0628976	0.177305	1.20137	2.47e-05
SL341401_scaffold_2358_6	B6.S-db.T	5.38697	3.06393	9.58127	6.3226	0.00574186	0.0273172	2.24095	0.000204164
SL341401_scaffold_236_79	B6.S-DIO.S	18.7369	7.81565	10.5348	9.17525	4.78e-05	0.00563778	4.32084	0.000346618
SL341401_scaffold_236_79	B6.S-DIO.T	16.5193	7.3704	10.3485	8.85943	7.86e-05	0.005765	4.10435	0.000346618
SL341401_scaffold_2445_10	B6.S-db.T	1.29	-2.74107	7.49869	2.37881	0.266577	0.434549	0.574177	0.00345799
SL341401_scaffold_2469_11	B6.S-DIO.S	1.34372	-4.12514	11.8629	3.86888	0.2502	0.42004	0.601712	2.47e-05
SL341401_scaffold_2469_11	B6.S-DIO.T	1.18844	-4.62161	11.539	3.45872	0.300398	0.463998	0.522303	2.47e-05
SL341401_scaffold_2479_26	B6.S-B6.T	-6.78176	-10.0444	-4.20906	-7.12674	0.00246782	0.0159644	2.60769	2.47e-05
SL341401_scaffold_2479_26	B6.S-DIO.S	-6.88127	-10.1967	-4.33391	-7.26531	0.00233711	0.0155115	2.63132	2.47e-05
SL341401_scaffold_2479_26	B6.S-DIO.T	-6.90814	-8.7042	-3.71344	-6.20882	0.00230328	0.01538	2.63765	2.47e-05
SL341401_scaffold_2479_26	B6.S-db.S	-0.963871	-10.2054	4.94558	-2.62991	0.389694	0.537918	0.409277	2.47e-05
SL341401_scaffold_2479_26	B6.S-db.T	-1.76129	-12.1293	2.7135	-4.70789	0.152987	0.31684	0.815346	2.47e-05
SL341401_scaffold_256_49	B6.S-DIO.T	2.01204	-1.67889	10.5172	4.41914	0.114532	0.266515	0.941074	0.0029591
SL341401_scaffold_2590_11	B6.S-db.S	8.07106	6.0103	12.3138	9.16204	0.00128009	0.011457	2.89276	2.47e-05
SL341401_scaffold_2590_15	B6.S-db.S	2.7133	-0.188103	16.3537	8.08281	0.0533549	0.156455	1.27283	2.47e-05
SL341401_scaffold_2598_7	B6.S-B6.T	-2.50239	-13.4878	0.700227	-6.39381	0.0665961	0.185216	1.17655	3.54e-05
SL341401_scaffold_2598_7	B6.S-DIO.S	-5.30402	-10.1369	-3.17083	-6.65387	0.00607065	0.0284593	2.21676	3.54e-05
SL341401_scaffold_2598_7	B6.S-DIO.T	-6.4077	-11.6501	-4.60626	-8.12819	0.00304735	0.0180155	2.51608	3.54e-05
SL341401_scaffold_2598_7	B6.S-db.S	-4.50307	-9.08314	-2.15443	-5.61878	0.0107971	0.0439079	1.96669	3.54e-05
SL341401_scaffold_2598_7	B6.S-db.T	-6.20802	-11.0693	-4.22785	-7.64856	0.00342543	0.0193453	2.46529	3.54e-05
SL341401_scaffold_2630_1	B6.S-DIO.S	7.64265	5.3567	11.4693	8.41299	0.00157457	0.0125461	2.80284	2.47e-05
SL341401_scaffold_2630_1	B6.S-DIO.T	10.1319	7.3197	12.8456	10.0827	0.000534196	0.00855948	3.2723	2.47e-05
SL341401_scaffold_2650_4	B6.S-DIO.S	0.939183	-7.75369	15.6809	3.96358	0.400811	0.546465	0.39706	0.0166493
SL341401_scaffold_265_14	B6.S-B6.T	-1.6145	-5.44052	1.43968	-2.00042	0.181719	0.350197	0.740599	0.0019946
SL341401_scaffold_265_14	B6.S-DIO.S	-1.85488	-6.40281	1.27406	-2.56438	0.137211	0.297363	0.862611	0.0019946
SL341401_scaffold_265_14	B6.S-DIO.T	-0.15385	-3.78113	3.38409	-0.198522	0.885178	0.913236	0.0529695	0.0019946
SL341401_scaffold_265_14	B6.S-db.S	-1.27365	-5.29711	1.96549	-1.66581	0.271763	0.439067	0.56581	0.0019946
SL341401_scaffold_265_14	B6.S-db.T	-0.584009	-6.08059	3.96711	-1.05674	0.590563	0.69072	0.228734	0.0019946
SL341401_scaffold_2686_12	B6.S-B6.T	3.08977	0.915106	17.1329	9.02399	0.0365824	0.116489	1.43673	3.54e-05
SL341401_scaffold_2686_12	B6.S-db.T	2.56484	-0.598247	15.1009	7.25134	0.0623179	0.176065	1.20539	3.54e-05
SL341401_scaffold_270_28	B6.S-db.S	4.2286	1.61814	7.80573	4.71193	0.013385	0.0518046	1.87338	0.000120324
SL341401_scaffold_2720_9	B6.S-B6.T	0.854571	-3.94879	7.46048	1.75585	0.440951	0.57702	0.35561	0.00337771
SL341401_scaffold_275_69	B6.S-DIO.S	1.945	-2.9424	16.7087	6.88317	0.123665	0.279653	0.907754	0.0226142
SL341401_scaffold_2799_2	B6.S-B6.T	0.829624	-4.16343	7.71186	1.77422	0.453392	0.586563	0.343526	2.47e-05
SL341401_scaffold_2799_2	B6.S-DIO.T	1.99614	-1.74884	10.6964	4.47379	0.11663	0.270035	0.933191	2.47e-05
SL341401_scaffold_2799_2	B6.S-db.S	1.47198	-2.96362	9.65202	3.3442	0.215003	0.38634	0.667555	2.47e-05
SL341401_scaffold_27_107	B6.S-B6.T	-1.60283	-8.31992	2.22969	-3.04511	0.184235	0.35327	0.734628	0.000156334
SL341401_scaffold_27_107	B6.S-DIO.S	-0.25881	-3.26625	2.70924	-0.278507	0.808554	0.855993	0.0922909	0.000156334
SL341401_scaffold_27_107	B6.S-DIO.T	-0.0997935	-3.08661	2.87242	-0.107093	0.92531	0.944528	0.0337129	0.000156334
SL341401_scaffold_27_107	B6.S-db.S	-0.522163	-3.94927	2.69895	-0.625161	0.62914	0.718313	0.201253	0.000156334
SL341401_scaffold_27_107	B6.S-db.T	-1.01119	-4.22786	1.97043	-1.12871	0.369125	0.521816	0.432826	0.000156334
SL341401_scaffold_291_65	B6.S-B6.T	-0.784684	-10.9496	6.1242	-2.41272	0.476505	0.604865	0.321932	0.000695957
SL341401_scaffold_291_65	B6.S-DIO.S	-1.33378	-11.6935	4.10434	-3.79458	0.253154	0.422906	0.596616	0.000695957
SL341401_scaffold_291_65	B6.S-DIO.T	-1.42088	-10.8831	3.51479	-3.68415	0.228392	0.400329	0.64132	0.000695957
SL341401_scaffold_291_65	B6.S-db.S	-0.795174	-10.8283	6.00674	-2.41078	0.47103	0.60061	0.326952	0.000695957
SL341401_scaffold_291_65	B6.S-db.T	-0.644054	-10.1877	6.35116	-1.91826	0.554612	0.662642	0.256011	0.000695957
SL341401_scaffold_302_42	B6.S-db.T	4.41506	2.07904	9.12442	5.60173	0.0115551	0.0462748	1.93723	0.00068426
SL341401_scaffold_3067_7	B6.S-B6.T	-8.62066	-8.44036	-4.32805	-6.38421	0.000995407	0.0103294	3.002	0.00417814
SL341401_scaffold_3067_7	B6.S-DIO.S	-2.07785	-11.022	1.58621	-4.71792	0.106281	0.25495	0.973545	0.00417814
SL341401_scaffold_3067_7	B6.S-DIO.T	-11.1126	-9.01737	-5.41219	-7.21478	0.000373077	0.00799425	3.4282	0.00417814
SL341401_scaffold_3067_7	B6.S-db.S	-7.96821	-7.89672	-3.81565	-5.85619	0.0013441	0.0116118	2.87157	0.00417814
SL341401_scaffold_3067_7	B6.S-db.T	-7.16334	-9.91367	-4.37537	-7.14452	0.00201035	0.0142428	2.69673	0.00417814
SL341401_scaffold_3083_13	B6.S-db.S	3.07904	0.883228	17.091	8.98712	0.0369659	0.117414	1.4322	2.47e-05
SL341401_scaffold_3083_13	B6.S-db.T	1.53347	-4.81499	16.6957	5.94034	0.199937	0.370336	0.699108	2.47e-05
SL341401_scaffold_3087_18	B6.S-B6.T	-1.33648	-5.72411	2.00405	-1.86003	0.252348	0.421919	0.598	0.000450533
SL341401_scaffold_3087_18	B6.S-DIO.S	-1.3782	-5.1814	1.74381	-1.7188	0.240213	0.412035	0.619404	0.000450533
SL341401_scaffold_3087_18	B6.S-DIO.T	-5.65206	-7.7756	-2.65286	-5.21423	0.0048275	0.0243112	2.31628	0.000450533
SL341401_scaffold_3087_18	B6.S-db.S	-1.08611	-5.87292	2.57012	-1.6514	0.338504	0.497474	0.470436	0.000450533
SL341401_scaffold_3087_18	B6.S-db.T	-0.824368	-7.69945	4.17404	-1.76271	0.456049	0.588742	0.340988	0.000450533
SL341401_scaffold_30_78	B6.S-db.S	2.80225	0.0815915	17.6416	8.86159	0.0486999	0.145823	1.31247	2.47e-05
SL341401_scaffold_30_79	B6.S-db.S	10.7751	6.11872	10.3665	8.24263	0.000420668	0.00818592	3.37606	2.47e-05
SL341401_scaffold_3125_23	B6.S-DIO.S	8.34886	5.1368	10.2556	7.6962	0.00112514	0.0109058	2.94879	0.00273739
SL341401_scaffold_3125_23	B6.S-DIO.T	14.5327	6.50642	9.57962	8.04302	0.000130369	0.00634082	3.88483	0.00273739
SL341401_scaffold_3125_33	B6.S-DIO.T	3.25092	0.743649	9.44675	5.0952	0.0313485	0.103387	1.50378	0.000146969
SL341401_scaffold_3125_36	B6.S-DIO.T	3.74865	1.48217	9.94779	5.71498	0.0199705	0.0714023	1.69961	9.11e-05
SL341401_scaffold_3163_10	B6.S-DIO.T	2.40726	-1.01198	14.2093	6.59864	0.0737731	0.199056	1.1321	3.54e-05
SL341401_scaffold_3163_16	B6.S-DIO.T	8.73458	7.17603	13.864	10.52	0.000946575	0.0101062	3.02384	2.47e-05
SL341401_scaffold_3163_4	B6.S-DIO.T	3.81841	1.03967	6.58031	3.80999	0.0188039	0.0680309	1.72575	3.54e-05
SL341401_scaffold_3163_5	B6.S-DIO.S	2.84599	0.0944692	7.63729	3.86588	0.0465843	0.140646	1.33176	2.47e-05
SL341401_scaffold_3163_5	B6.S-DIO.T	2.84765	0.114042	9.00802	4.56103	0.0465064	0.140483	1.33249	2.47e-05
SL341401_scaffold_3163_9	B6.S-DIO.S	8.02067	3.9568	8.14649	6.05165	0.00131096	0.0114796	2.88241	2.47e-05
SL341401_scaffold_3163_9	B6.S-db.S	8.92716	4.34972	8.27667	6.3132	0.00087059	0.00977599	3.06019	2.47e-05
SL341401_scaffold_3170_23	B6.S-B6.T	-0.914671	-13.1822	6.64903	-3.26661	0.412114	0.555733	0.384983	2.47e-05
SL341401_scaffold_3170_23	B6.S-DIO.S	-1.47185	-13.0883	4.01924	-4.53451	0.215036	0.38634	0.667488	2.47e-05
SL341401_scaffold_3170_23	B6.S-DIO.T	-1.2542	-14.2101	5.36667	-4.42171	0.27806	0.443794	0.555862	2.47e-05
SL341401_scaffold_3170_23	B6.S-db.S	-1.20362	-12.6735	5.00828	-3.83263	0.295095	0.459631	0.530037	2.47e-05
SL341401_scaffold_3170_23	B6.S-db.T	-1.59537	-13.1681	3.55745	-4.80535	0.185859	0.354958	0.730816	2.47e-05
SL341401_scaffold_3202_19	B6.S-B6.T	1.30419	-5.09405	14.1191	4.51252	0.262154	0.431061	0.581444	2.47e-05
SL341401_scaffold_3202_19	B6.S-DIO.S	1.75863	-3.43089	15.2871	5.92809	0.153461	0.317383	0.814001	2.47e-05
SL341401_scaffold_3202_19	B6.S-DIO.T	1.70971	-3.65169	15.3571	5.85272	0.162496	0.329365	0.789156	2.47e-05
SL341401_scaffold_3202_19	B6.S-db.S	1.492	-4.36069	14.4913	5.06531	0.209977	0.381265	0.677829	2.47e-05
SL341401_scaffold_3202_19	B6.S-db.T	0.855826	-6.48531	12.265	2.88985	0.440332	0.57655	0.35622	2.47e-05
SL341401_scaffold_3258_12	B6.S-B6.T	-9.68737	-10.2351	-5.67513	-7.9551	0.000635462	0.00898805	3.19691	0.0246061
SL341401_scaffold_3258_12	B6.S-DIO.S	-6.79303	-10.6566	-4.47289	-7.56476	0.00245256	0.0159182	2.61038	0.0246061
SL341401_scaffold_3258_12	B6.S-DIO.T	-7.00335	-10.6452	-4.60094	-7.62307	0.0021882	0.0149158	2.65991	0.0246061
SL341401_scaffold_3258_12	B6.S-db.S	-1.8676	-15.5889	3.05077	-6.26908	0.135206	0.295267	0.869004	0.0246061
SL341401_scaffold_3258_12	B6.S-db.T	-0.0688782	-1.94308	1.849	-0.047037	0.948392	0.961915	0.023012	0.0246061
SL341401_scaffold_3312_7	B6.S-db.T	0.830448	-4.67761	8.66991	1.99615	0.452977	0.586278	0.343924	2.47e-05
SL341401_scaffold_3324_2	B6.S-B6.T	-0.339454	-10.6309	8.31455	-1.15815	0.751342	0.813268	0.124162	2.47e-05
SL341401_scaffold_3324_2	B6.S-DIO.S	-1.2424	-13.3781	5.10656	-4.13575	0.281948	0.447369	0.54983	2.47e-05
SL341401_scaffold_3324_2	B6.S-DIO.T	0.518528	-5.10996	7.45696	1.1735	0.631454	0.720535	0.199659	2.47e-05
SL341401_scaffold_3324_2	B6.S-db.S	-0.282959	-12.9483	10.5532	-1.19757	0.791248	0.842928	0.101688	2.47e-05
SL341401_scaffold_3324_2	B6.S-db.T	0.727695	-5.23714	8.95749	1.86018	0.507109	0.626513	0.294899	2.47e-05
SL341401_scaffold_3341_8	B6.S-db.S	0.602985	-6.85943	10.6655	1.90302	0.579038	0.682149	0.237293	3.54e-05
SL341401_scaffold_352_64	B6.S-B6.T	1.47281	-3.83175	12.4898	4.32902	0.214792	0.38617	0.667983	2.47e-05
SL341401_scaffold_361_10	B6.S-B6.T	-0.309369	-3.13236	2.50429	-0.314035	0.772486	0.828718	0.112109	0.00303902
SL341401_scaffold_361_10	B6.S-DIO.S	-3.21102	-12.404	-0.900287	-6.65216	0.0325574	0.106314	1.48735	0.00303902
SL341401_scaffold_361_10	B6.S-DIO.T	-0.105149	-2.48158	2.30048	-0.0905523	0.92132	0.941384	0.0355897	0.00303902
SL341401_scaffold_361_10	B6.S-db.S	-0.515047	-11.6563	8.00839	-1.82396	0.633675	0.72217	0.198134	0.00303902
SL341401_scaffold_361_10	B6.S-db.T	1.28358	-1.49143	4.05611	1.28234	0.268603	0.435873	0.57089	0.00303902
SL341401_scaffold_363_52	B6.S-DIO.T	11.1066	4.5848	7.64102	6.11291	0.00037386	0.00799425	3.42729	0.000366604
SL341401_scaffold_3710_13	B6.S-B6.T	0.0277543	-5.96309	6.08352	0.060211	0.979188	0.984681	0.00913409	2.47e-05
SL341401_scaffold_3710_13	B6.S-DIO.S	-1.36141	-7.42934	2.54064	-2.44435	0.245026	0.416426	0.610788	2.47e-05
SL341401_scaffold_3710_13	B6.S-DIO.T	-1.36038	-6.44243	2.2053	-2.11856	0.245325	0.416584	0.610258	2.47e-05
SL341401_scaffold_3710_13	B6.S-db.S	-0.699114	-6.30779	3.77015	-1.26882	0.522998	0.638356	0.2815	2.47e-05
SL341401_scaffold_3710_13	B6.S-db.T	-0.728688	-6.37913	3.7268	-1.32617	0.506563	0.626209	0.295366	2.47e-05
SL341401_scaffold_3712_18	B6.S-B6.T	-0.727831	-13.798	8.06639	-2.86583	0.507034	0.626504	0.294963	3.54e-05
SL341401_scaffold_3712_18	B6.S-DIO.S	-3.08877	-13.9029	-0.74033	-7.32162	0.0366181	0.116582	1.4363	3.54e-05
SL341401_scaffold_3712_18	B6.S-DIO.T	-3.31079	-15.0261	-1.31901	-8.17255	0.0296325	0.0987433	1.52823	3.54e-05
SL341401_scaffold_3712_18	B6.S-db.S	-1.10902	-14.9824	6.42961	-4.27639	0.329606	0.489073	0.482004	3.54e-05
SL341401_scaffold_3712_18	B6.S-db.T	-1.17505	-13.6366	5.52644	-4.0551	0.305148	0.467853	0.51549	3.54e-05
SL341401_scaffold_3715_2	B6.S-DIO.T	10.9505	4.3	7.22111	5.76055	0.000395042	0.00810687	3.40336	0.000450533
SL341401_scaffold_3777_21	B6.S-B6.T	1.90726	-2.77166	14.9354	6.08186	0.129153	0.286843	0.888895	2.47e-05
SL341401_scaffold_37_124	B6.S-DIO.S	10.0659	5.72141	10.0798	7.90061	0.000547887	0.00856988	3.26131	0.000312465
SL341401_scaffold_380_78	B6.S-B6.T	-9.53625	-10.1781	-5.58789	-7.88299	0.000675236	0.00915471	3.17054	0.00186118
SL341401_scaffold_380_78	B6.S-DIO.S	-9.37691	-8.90597	-4.83681	-6.87139	0.000720577	0.0092514	3.14232	0.00186118
SL341401_scaffold_380_78	B6.S-DIO.T	-11.6075	-8.35259	-5.1281	-6.74034	0.000314778	0.0076593	3.502	0.00186118
SL341401_scaffold_380_78	B6.S-db.S	-1.40197	-12.7907	4.20748	-4.29163	0.233557	0.40505	0.631608	0.00186118
SL341401_scaffold_380_78	B6.S-db.T	-2.7141	-13.5419	0.153759	-6.69406	0.0533106	0.156377	1.27319	0.00186118
SL341401_scaffold_3815_1	B6.S-DIO.T	3.58018	1.21094	9.57713	5.39403	0.023164	0.0806943	1.63519	0.000881431
SL341401_scaffold_381_19	B6.S-db.S	1.9035	-2.41143	12.9279	5.25826	0.129714	0.287617	0.887014	2.47e-05
SL341401_scaffold_381_19	B6.S-db.T	1.56631	-2.90883	10.4387	3.76496	0.192338	0.36179	0.715935	2.47e-05
SL341401_scaffold_3870_14	B6.S-db.S	10.8685	5.69873	9.60929	7.65401	0.000406776	0.00814771	3.39065	0.0010403
SL341401_scaffold_3897_13	B6.S-B6.T	-5.03194	-13.8694	-4.00625	-8.93784	0.0073235	0.0325754	2.13528	0.00300885
SL341401_scaffold_3897_13	B6.S-DIO.S	-1.3759	-17.1834	5.79578	-5.69379	0.240866	0.412655	0.618225	0.00300885
SL341401_scaffold_3897_13	B6.S-DIO.T	-3.74487	-15.0912	-2.24106	-8.66612	0.0200361	0.0715266	1.69819	0.00300885
SL341401_scaffold_3897_13	B6.S-db.S	-4.80638	-13.504	-3.61506	-8.55955	0.008608	0.0369025	2.0651	0.00300885
SL341401_scaffold_3897_13	B6.S-db.T	-4.16067	-13.1505	-2.62405	-7.88728	0.0141375	0.0539591	1.84963	0.00300885
SL341401_scaffold_407_21	B6.S-DIO.T	6.07391	3.14191	8.43284	5.78738	0.003712	0.0204255	2.43039	0.000773855
SL341401_scaffold_407_46	B6.S-B6.T	4.64223	2.43632	9.68722	6.06177	0.00971779	0.0404034	2.01243	3.54e-05
SL341401_scaffold_4107_3	B6.S-B6.T	1.59679	-2.37727	8.81307	3.2179	0.185549	0.354595	0.731542	0.0023269
SL341401_scaffold_4173_8	B6.S-B6.T	0.708569	-7.03811	11.8614	2.41165	0.517702	0.634265	0.28592	0.0189499
SL341401_scaffold_4173_8	B6.S-db.S	1.18049	-5.46941	13.5606	4.0456	0.303208	0.466501	0.518259	0.0189499
SL341401_scaffold_4173_8	B6.S-db.T	0.876266	-6.51671	12.5271	3.00518	0.430356	0.569356	0.366172	0.0189499
SL341401_scaffold_426_61	B6.S-B6.T	-0.647606	-10.0501	6.24847	-1.90082	0.552533	0.661054	0.257641	0.00209009
SL341401_scaffold_426_61	B6.S-DIO.S	-1.54569	-13.286	3.78327	-4.75134	0.197075	0.367367	0.705369	0.00209009
SL341401_scaffold_426_61	B6.S-DIO.T	0.905832	-2.02929	3.99462	0.982668	0.416255	0.558591	0.380641	0.00209009
SL341401_scaffold_426_61	B6.S-db.S	-3.61382	-9.35656	-1.22608	-5.29132	0.0224802	0.0787163	1.6482	0.00209009
SL341401_scaffold_426_61	B6.S-db.T	-1.91613	-11.6607	2.13782	-4.76143	0.12784	0.284787	0.893332	0.00209009
SL341401_scaffold_432_17	B6.S-db.S	1.64639	-2.68679	10.5157	3.91443	0.175028	0.342549	0.756892	3.54e-05
SL341401_scaffold_4347_6	B6.S-B6.T	2.86275	0.131968	8.62301	4.37749	0.0458023	0.138903	1.33911	0.0110862
SL341401_scaffold_4432_14	B6.S-DIO.S	5.79207	3.4337	9.75641	6.59506	0.00441661	0.0229427	2.35491	0.000533797
SL341401_scaffold_4438_14	B6.S-B6.T	-1.18541	-13.7334	5.51519	-4.10912	0.301466	0.464915	0.520762	7.73e-05
SL341401_scaffold_4438_14	B6.S-DIO.S	-2.9936	-13.086	-0.492484	-6.78922	0.0401951	0.125634	1.39583	7.73e-05
SL341401_scaffold_4438_14	B6.S-DIO.T	-2.94314	-13.1055	-0.381948	-6.74373	0.0422569	0.130804	1.3741	7.73e-05
SL341401_scaffold_4438_14	B6.S-db.S	-6.90959	-12.398	-5.29037	-8.84418	0.00230148	0.01538	2.63799	7.73e-05
SL341401_scaffold_4438_14	B6.S-db.T	-7.21462	-12.733	-5.65619	-9.19461	0.00195715	0.014056	2.70838	7.73e-05
SL341401_scaffold_444_39	B6.S-B6.T	-0.160273	-7.30591	6.50846	-0.398724	0.880434	0.9099	0.0553031	3.54e-05
SL341401_scaffold_444_39	B6.S-db.S	1.12086	-4.05751	9.55151	2.747	0.325092	0.485852	0.487994	3.54e-05
SL341401_scaffold_444_39	B6.S-db.T	0.794001	-5.22328	9.40729	2.09201	0.47164	0.601127	0.32639	3.54e-05
SL341401_scaffold_446_46	B6.S-DIO.T	1.12718	-7.08641	16.7728	4.84319	0.322704	0.483951	0.491195	2.47e-05
SL341401_scaffold_4505_2	B6.S-db.S	1.29841	-5.95753	16.4246	5.23354	0.263945	0.432357	0.578486	0.0094792
SL341401_scaffold_4530_14	B6.S-B6.T	0.656079	-7.21932	11.6869	2.23379	0.547596	0.657987	0.26154	2.47e-05
SL341401_scaffold_4530_14	B6.S-DIO.S	0.118669	-9.3239	10.1565	0.41631	0.911258	0.933483	0.0403584	2.47e-05
SL341401_scaffold_4530_14	B6.S-db.T	0.979149	-6.18544	12.925	3.36977	0.382946	0.532764	0.416862	2.47e-05
SL341401_scaffold_456_36	B6.S-db.S	1.13391	-4.02585	9.58426	2.7792	0.320183	0.481562	0.494602	9.11e-05
SL341401_scaffold_456_38	B6.S-db.S	3.41666	1.52118	14.7151	8.11814	0.0268624	0.0911834	1.57085	2.47e-05
SL341401_scaffold_456_46	B6.S-B6.T	1.22097	-2.61549	6.72155	2.05303	0.289143	0.454111	0.538887	2.47e-05
SL341401_scaffold_456_46	B6.S-db.S	4.14676	2.41578	12.2052	7.31049	0.0142979	0.0544417	1.84473	2.47e-05
SL341401_scaffold_461_23	B6.S-B6.T	-2.51033	-15.3478	0.772547	-7.28765	0.0660341	0.184059	1.18023	2.47e-05
SL341401_scaffold_461_23	B6.S-DIO.S	-6.50399	-11.9615	-4.8044	-8.38293	0.00288344	0.0174261	2.54009	2.47e-05
SL341401_scaffold_461_23	B6.S-DIO.T	-8.91868	-11.9745	-6.28898	-9.13176	0.000873775	0.00979478	3.0586	2.47e-05
SL341401_scaffold_461_23	B6.S-db.S	-1.49701	-5.72902	1.71523	-2.0069	0.208737	0.379857	0.680401	2.47e-05
SL341401_scaffold_461_23	B6.S-db.T	-0.751905	-5.92844	3.40169	-1.26337	0.493932	0.617319	0.306333	2.47e-05
SL341401_scaffold_461_28	B6.S-B6.T	-0.8929	-5.17586	2.65687	-1.2595	0.422375	0.563156	0.374302	2.47e-05
SL341401_scaffold_461_28	B6.S-DIO.S	-1.66175	-5.42157	1.36168	-2.02995	0.171898	0.339508	0.764729	2.47e-05
SL341401_scaffold_461_28	B6.S-DIO.T	-1.00116	-5.29961	2.49055	-1.40453	0.373402	0.525043	0.427823	2.47e-05
SL341401_scaffold_461_28	B6.S-db.S	-0.83721	-4.64092	2.49051	-1.07521	0.449579	0.58354	0.347194	2.47e-05
SL341401_scaffold_461_28	B6.S-db.T	-0.92212	-4.57432	2.2934	-1.14046	0.408651	0.552754	0.388647	2.47e-05
SL341401_scaffold_461_29	B6.S-DIO.T	0.172408	-5.64375	6.39108	0.373661	0.871489	0.903392	0.0597383	0.000366604
SL341401_scaffold_461_30	B6.S-B6.T	-1.47206	-5.96036	1.82996	-2.0652	0.214983	0.38634	0.667597	2.47e-05
SL341401_scaffold_461_30	B6.S-DIO.S	-1.7358	-8.07333	1.86192	-3.10571	0.157609	0.322887	0.802419	2.47e-05
SL341401_scaffold_461_30	B6.S-DIO.T	-1.10824	-5.33433	2.29073	-1.5218	0.329906	0.489255	0.481609	2.47e-05
SL341401_scaffold_461_30	B6.S-db.S	-1.16247	-9.49369	3.89004	-2.80182	0.309673	0.472246	0.509097	2.47e-05
SL341401_scaffold_461_30	B6.S-db.T	-1.69125	-7.72163	1.87557	-2.92303	0.16605	0.333062	0.779762	2.47e-05
SL341401_scaffold_461_40	B6.S-B6.T	0.615553	-2.79222	4.38301	0.795393	0.571488	0.676074	0.242993	2.47e-05
SL341401_scaffold_461_40	B6.S-DIO.S	-1.5111	-4.94686	1.45993	-1.74347	0.205291	0.376192	0.68763	2.47e-05
SL341401_scaffold_461_40	B6.S-DIO.T	-1.73162	-5.73431	1.32903	-2.20264	0.158382	0.323802	0.800293	2.47e-05
SL341401_scaffold_461_40	B6.S-db.S	-1.02812	-14.5969	6.70776	-3.94455	0.361998	0.516542	0.441294	2.47e-05
SL341401_scaffold_461_40	B6.S-db.T	-0.958235	-6.6001	3.21323	-1.69344	0.392208	0.539747	0.406483	2.47e-05
SL341401_scaffold_4658_12	B6.S-B6.T	-5.24075	-10.417	-3.20196	-6.80949	0.00633701	0.0292954	2.19812	2.47e-05
SL341401_scaffold_4658_12	B6.S-DIO.S	-1.0166	-13.3025	6.1719	-3.56531	0.366832	0.520413	0.435533	2.47e-05
SL341401_scaffold_4658_12	B6.S-DIO.T	-6.31285	-11.8611	-4.61486	-8.238	0.00322017	0.018613	2.49212	2.47e-05
SL341401_scaffold_4658_12	B6.S-db.S	1.1411	-2.11865	5.07535	1.47835	0.317505	0.479013	0.49825	2.47e-05
SL341401_scaffold_4658_12	B6.S-db.T	-2.10502	-13.4756	1.85352	-5.81103	0.103068	0.249928	0.986876	2.47e-05
SL341401_scaffold_4666_1	B6.S-db.S	4.41393	2.5565	11.2259	6.89121	0.0115653	0.0462848	1.93684	2.47e-05
SL341401_scaffold_4666_1	B6.S-db.T	2.19502	-1.24019	10.6042	4.68201	0.0931685	0.234899	1.03073	2.47e-05
SL341401_scaffold_4666_2	B6.S-db.S	6.83174	4.52549	10.7222	7.62384	0.00240106	0.0157299	2.6196	2.47e-05
SL341401_scaffold_4711_14	B6.S-B6.T	-1.68693	-8.66867	2.11603	-3.27632	0.166892	0.333911	0.777564	0.000120324
SL341401_scaffold_4711_14	B6.S-DIO.S	-5.94464	-9.05338	-3.28891	-6.17114	0.00401661	0.0215371	2.39614	0.000120324
SL341401_scaffold_4711_14	B6.S-DIO.T	-9.27062	-7.37081	-3.97336	-5.67209	0.000752934	0.00943341	3.12324	0.000120324
SL341401_scaffold_4711_14	B6.S-db.S	-2.81443	-9.70978	-0.0659636	-4.88787	0.0480998	0.144406	1.31786	0.000120324
SL341401_scaffold_4711_14	B6.S-db.T	-7.47387	-7.34396	-3.36553	-5.35474	0.00171331	0.0130729	2.76616	0.000120324
SL341401_scaffold_4786_7	B6.S-B6.T	1.7484	-4.79638	21.1107	8.15716	0.155307	0.320057	0.808809	0.00207752
SL341401_scaffold_4786_7	B6.S-db.T	1.02731	-8.54984	18.5929	5.02154	0.362335	0.516735	0.44089	0.00207752
SL341401_scaffold_4800_6	B6.S-db.S	10.6505	5.42785	9.25564	7.34175	0.000440114	0.00825908	3.35644	3.54e-05
SL341401_scaffold_4857_5	B6.S-db.S	8.0595	4.15487	8.52196	6.33842	0.0012871	0.011457	2.89039	0.000146969
SL341401_scaffold_5126_10	B6.S-DIO.T	1.38639	-4.28517	12.8329	4.27388	0.237897	0.409878	0.623611	9.11e-05
SL341401_scaffold_5286_2	B6.S-db.S	6.81782	2.88108	6.83971	4.8604	0.00241944	0.0158138	2.61628	0.00211727
SL341401_scaffold_528_8	B6.S-db.S	2.64852	-0.314504	13.3372	6.51135	0.05707	0.164601	1.24359	3.54e-05
SL341401_scaffold_5481_8	B6.S-DIO.S	8.16714	5.41881	11.0007	8.20974	0.00122367	0.0112928	2.91234	2.47e-05
SL341401_scaffold_5481_8	B6.S-DIO.T	8.23876	5.66417	11.4223	8.54321	0.00118361	0.0111395	2.92679	2.47e-05
SL341401_scaffold_5481_9	B6.S-DIO.S	6.59943	5.89974	14.4691	10.1844	0.00273154	0.0168902	2.56359	2.47e-05
SL341401_scaffold_5481_9	B6.S-DIO.T	7.19982	5.93075	13.3759	9.65333	0.00197232	0.0141113	2.70502	2.47e-05
SL341401_scaffold_5494_4	B6.S-DIO.T	5.36743	3.33961	10.4969	6.91826	0.00581729	0.0275572	2.23528	0.00287097
SL341401_scaffold_551_23	B6.S-db.T	0.876825	-6.2572	12.0336	2.88819	0.430086	0.569136	0.366445	0.00243501
SL341401_scaffold_5557_4	B6.S-DIO.T	2.17613	-1.14661	9.45942	4.15641	0.0951556	0.238071	1.02157	0.000633377
SL341401_scaffold_5655_1	B6.S-DIO.S	8.62975	3.82681	7.45721	5.64201	0.000991397	0.010306	3.00375	3.54e-05
SL341401_scaffold_5655_7	B6.S-B6.T	-1.45162	-12.3079	3.85656	-4.22566	0.220241	0.391778	0.657103	2.47e-05
SL341401_scaffold_5655_7	B6.S-DIO.S	1.80707	-1.79743	8.4988	3.35068	0.145041	0.307496	0.838508	2.47e-05
SL341401_scaffold_5655_7	B6.S-DIO.T	1.24724	-2.89295	7.61201	2.35953	0.280348	0.445841	0.552302	2.47e-05
SL341401_scaffold_5655_7	B6.S-db.S	-0.460592	-6.94515	4.96873	-0.988213	0.669019	0.749296	0.174561	2.47e-05
SL341401_scaffold_5655_7	B6.S-db.T	-0.568862	-6.72307	4.43658	-1.14324	0.599868	0.69744	0.221944	2.47e-05
SL341401_scaffold_5655_8	B6.S-DIO.S	9.47633	6.06098	11.0843	8.57266	0.000691861	0.00915857	3.15998	3.54e-05
SL341401_scaffold_5655_8	B6.S-DIO.T	4.56199	2.95948	12.1632	7.56133	0.0103232	0.0423516	1.98618	3.54e-05
SL341401_scaffold_5656_17	B6.S-db.S	20.1028	6.89979	9.1111	8.00545	3.61e-05	0.00563778	4.442	3.54e-05
SL341401_scaffold_5696_9	B6.S-B6.T	3.47351	1.11697	10.0148	5.56589	0.0255019	0.0872875	1.59343	0.000181942
SL341401_scaffold_578_36	B6.S-B6.T	-2.53824	-7.90696	0.354397	-3.77628	0.0641009	0.17987	1.19314	0.000863625
SL341401_scaffold_578_36	B6.S-DIO.S	0.390146	-3.4776	4.61473	0.568566	0.716314	0.785501	0.144897	0.000863625
SL341401_scaffold_578_36	B6.S-DIO.T	1.01625	-3.25916	7.02254	1.88169	0.36698	0.520577	0.435358	0.000863625
SL341401_scaffold_578_36	B6.S-db.S	-1.59682	-10.0949	2.72296	-3.68598	0.185543	0.354595	0.731555	0.000863625
SL341401_scaffold_578_36	B6.S-db.T	-1.14217	-7.43708	3.10166	-2.16771	0.317109	0.47858	0.498792	0.000863625
SL341401_scaffold_57_25	B6.S-db.S	2.67722	-0.21331	11.7236	5.75515	0.0553886	0.161186	1.25658	3.54e-05
SL341401_scaffold_57_30	B6.S-db.S	21.5725	7.83738	10.1528	8.99507	2.73e-05	0.00563778	4.56365	2.47e-05
SL341401_scaffold_57_75	B6.S-db.S	1.02688	-4.29227	9.33086	2.5193	0.362513	0.516841	0.440676	2.47e-05
SL341401_scaffold_581_37	B6.S-B6.T	-0.440139	-7.77848	5.64975	-1.06436	0.682575	0.759847	0.16585	0.000572527
SL341401_scaffold_581_37	B6.S-DIO.S	0.0745843	-6.8937	7.2743	0.190299	0.944127	0.95882	0.0249698	0.000572527
SL341401_scaffold_581_37	B6.S-DIO.T	-2.35703	-8.73352	0.713544	-4.00999	0.0779149	0.206629	1.10838	0.000572527
SL341401_scaffold_581_37	B6.S-db.S	0.121669	-8.80334	9.61026	0.403458	0.909029	0.93174	0.0414224	0.000572527
SL341401_scaffold_581_37	B6.S-db.T	-2.13356	-8.53317	1.11729	-3.70794	0.099808	0.24502	1.00083	0.000572527
SL341401_scaffold_5820_4	B6.S-B6.T	0.395334	-6.98905	9.30983	1.16039	0.712773	0.782746	0.147049	2.47e-05
SL341401_scaffold_5820_4	B6.S-DIO.T	-0.630157	-8.22216	5.18028	-1.52094	0.562798	0.668753	0.249648	2.47e-05
SL341401_scaffold_5886_7	B6.S-db.S	8.90189	6.01937	11.4761	8.74774	0.000880119	0.00981509	3.05546	2.47e-05
SL341401_scaffold_5901_9	B6.S-DIO.T	8.39484	5.78956	11.5116	8.65059	0.00110178	0.0107981	2.9579	0.00193917
SL341401_scaffold_6066_8	B6.S-db.S	0.847831	-8.10862	15.2378	3.5646	0.444285	0.579792	0.352339	0.0112757
SL341401_scaffold_6181_1	B6.S-DIO.S	1.35308	-5.32093	15.4373	5.05821	0.247448	0.418056	0.606516	0.00522411
SL341401_scaffold_622_30	B6.S-DIO.S	3.09047	0.784276	14.6524	7.71836	0.0365575	0.116489	1.43702	0.00436371
SL341401_scaffold_633_20	B6.S-B6.T	-1.54327	-18.6333	5.31938	-6.65696	0.197639	0.367999	0.704128	0.00186118
SL341401_scaffold_633_20	B6.S-DIO.S	-18.2513	-10.6906	-7.86752	-9.27908	5.3e-05	0.00569469	4.27567	0.00186118
SL341401_scaffold_633_20	B6.S-DIO.T	-18.6706	-11.7904	-8.73774	-10.2641	4.84e-05	0.00563778	4.31474	0.00186118
SL341401_scaffold_633_20	B6.S-db.S	-1.0027	-5.35026	2.51115	-1.41955	0.372745	0.524725	0.428588	0.00186118
SL341401_scaffold_633_20	B6.S-db.T	-0.725809	-10.4148	6.09807	-2.15837	0.508147	0.627219	0.294011	0.00186118
SL341401_scaffold_65_24	B6.S-db.S	1.8248	-2.64624	12.7946	5.07419	0.142084	0.30345	0.847456	2.47e-05
SL341401_scaffold_668_57	B6.S-B6.T	-1.09797	-17.0221	7.37436	-4.82389	0.333872	0.493194	0.47642	3.54e-05
SL341401_scaffold_668_57	B6.S-DIO.S	-1.52045	-10.9372	3.19699	-3.87011	0.203036	0.373879	0.692426	3.54e-05
SL341401_scaffold_668_57	B6.S-DIO.T	-0.957968	-14.0149	6.82457	-3.59516	0.392328	0.539779	0.406351	3.54e-05
SL341401_scaffold_668_57	B6.S-db.S	-0.168754	-3.65327	3.23462	-0.209325	0.87418	0.905384	0.0583993	3.54e-05
SL341401_scaffold_668_57	B6.S-db.T	-2.18795	-12.8891	1.52791	-5.68061	0.0939064	0.236084	1.0273	3.54e-05
SL341401_scaffold_680_16	B6.S-B6.T	-1.01046	-11.7001	5.45621	-3.12195	0.369432	0.522166	0.432465	0.00237138
SL341401_scaffold_680_16	B6.S-DIO.S	-0.501554	-10.6127	7.36505	-1.6238	0.642329	0.728554	0.192243	0.00237138
SL341401_scaffold_680_16	B6.S-DIO.T	-0.77845	-10.9741	6.16787	-2.4031	0.479783	0.606987	0.318955	0.00237138
SL341401_scaffold_680_16	B6.S-db.S	-0.395347	-2.76193	2.07341	-0.344259	0.712765	0.782746	0.147054	0.00237138
SL341401_scaffold_680_16	B6.S-db.T	-0.795007	-11.3472	6.29543	-2.5259	0.471117	0.600677	0.326871	0.00237138
SL341401_scaffold_684_37	B6.S-db.S	8.38412	5.63068	11.2064	8.41851	0.00110717	0.0108286	2.95578	2.47e-05
SL341401_scaffold_6904_8	B6.S-B6.T	-2.13591	-8.37121	1.09154	-3.63983	0.0995442	0.244711	1.00198	2.47e-05
SL341401_scaffold_6904_8	B6.S-DIO.S	-2.65135	-10.0712	0.232111	-4.91955	0.0569015	0.164288	1.24488	2.47e-05
SL341401_scaffold_6904_8	B6.S-DIO.T	-0.850215	-9.37753	4.98069	-2.19842	0.443103	0.578849	0.353495	2.47e-05
SL341401_scaffold_6904_8	B6.S-db.S	-1.10326	-13.4385	5.79553	-3.82147	0.331821	0.491106	0.479096	2.47e-05
SL341401_scaffold_6904_8	B6.S-db.T	-2.87127	-7.90062	-0.132646	-4.01663	0.0454106	0.138024	1.34284	2.47e-05
SL341401_scaffold_698_52	B6.S-B6.T	-0.962253	-10.5268	5.10811	-2.70936	0.390414	0.538322	0.408475	0.0012732
SL341401_scaffold_698_52	B6.S-DIO.S	-0.544928	-10.0166	6.72983	-1.6434	0.614762	0.708639	0.211293	0.0012732
SL341401_scaffold_698_52	B6.S-DIO.T	-1.34149	-10.3294	3.59943	-3.36497	0.250861	0.420638	0.600567	0.0012732
SL341401_scaffold_698_52	B6.S-db.S	0.476743	-3.69521	5.2273	0.766042	0.658421	0.741523	0.181496	0.0012732
SL341401_scaffold_698_52	B6.S-db.T	-0.534361	-9.13909	6.18901	-1.47504	0.62141	0.71332	0.206622	0.0012732
SL341401_scaffold_69_259	B6.S-B6.T	-1.29856	-12.4867	4.52853	-3.97907	0.263898	0.432357	0.578564	0.000805267
SL341401_scaffold_69_259	B6.S-DIO.S	-0.688236	-4.60516	2.77559	-0.914785	0.52914	0.643327	0.27643	0.000805267
SL341401_scaffold_69_259	B6.S-DIO.T	-1.02288	-6.53115	3.01443	-1.75836	0.364191	0.518037	0.438671	0.000805267
SL341401_scaffold_69_259	B6.S-db.S	-0.859537	-11.8078	6.22515	-2.79134	0.438507	0.575188	0.358023	0.000805267
SL341401_scaffold_69_259	B6.S-db.T	-1.09214	-10.9202	4.75444	-3.08287	0.336142	0.495064	0.473477	0.000805267
SL341401_scaffold_7157_11	B6.S-DIO.T	7.25796	5.44971	12.2023	8.82598	0.00191354	0.0138941	2.71816	0.000450533
SL341401_scaffold_71_70	B6.S-B6.T	9.725	5.68324	10.225	7.9541	0.000626012	0.00892777	3.20342	0.00802669
SL341401_scaffold_722_9	B6.S-DIO.T	7.55164	3.8078	8.23574	6.02177	0.00164758	0.0128266	2.78315	2.47e-05
SL341401_scaffold_7305_3	B6.S-db.T	2.10336	-1.8278	13.2513	5.71176	0.103261	0.250254	0.986063	3.54e-05
SL341401_scaffold_734_48	B6.S-db.S	2.67625	-0.222385	12.1027	5.94017	0.0554441	0.161241	1.25614	3.54e-05
SL341401_scaffold_7375_7	B6.S-DIO.T	3.07189	0.707986	14.0144	7.36117	0.0372242	0.118065	1.42917	0.00385803
SL341401_scaffold_755_13	B6.S-db.S	2.86402	0.287016	18.4863	9.38664	0.0457436	0.13882	1.33967	2.47e-05
SL341401_scaffold_767_50	B6.S-B6.T	-2.43392	-6.9037	0.453847	-3.22493	0.0716772	0.195223	1.14462	2.47e-05
SL341401_scaffold_767_50	B6.S-DIO.S	-3.40487	-2.71205	-0.275722	-1.49389	0.0271553	0.0919474	1.56615	2.47e-05
SL341401_scaffold_767_50	B6.S-DIO.T	0.0878649	-2.15967	2.30083	0.0705797	0.934207	0.951411	0.0295568	2.47e-05
SL341401_scaffold_767_50	B6.S-db.S	-2.11732	-7.47895	1.00731	-3.23582	0.101648	0.247916	0.992901	2.47e-05
SL341401_scaffold_767_50	B6.S-db.T	-2.36017	-4.89495	0.396687	-2.24913	0.0776482	0.206215	1.10987	2.47e-05
SL341401_scaffold_7786_6	B6.S-db.T	27.4589	5.70371	6.98689	6.3453	1.05e-05	0.00433052	4.98041	0.000689027
SL341401_scaffold_782_48	B6.S-db.S	0.380303	-6.78797	8.94267	1.07735	0.723053	0.790639	0.14083	2.47e-05
SL341401_scaffold_786_53	B6.S-db.S	8.60203	4.00083	7.81439	5.90761	0.00100369	0.0103776	2.9984	0.00198559
SL341401_scaffold_808_11	B6.S-db.S	19.6332	8.03764	10.6854	9.36151	3.97e-05	0.00563778	4.40129	0.000120324
SL341401_scaffold_808_27	B6.S-db.S	9.24041	6.53384	12.1468	9.3403	0.00076246	0.0094589	3.11778	3.54e-05
SL341401_scaffold_808_9	B6.S-db.S	4.27112	2.21044	10.4225	6.31646	0.0129386	0.0504642	1.88811	2.47e-05
SL341401_scaffold_8098_6	B6.S-DIO.S	12.3151	8.76537	13.8681	11.3167	0.000249772	0.00719616	3.60246	2.47e-05
SL341401_scaffold_8098_6	B6.S-DIO.T	11.0238	7.34204	12.2854	9.81372	0.000384918	0.00803999	3.41463	2.47e-05
SL341401_scaffold_8167_2	B6.S-DIO.T	5.55784	3.48335	10.4376	6.96049	0.00513052	0.0252356	2.28984	0.000136789
SL341401_scaffold_817_11	B6.S-DIO.T	1.77311	-3.41721	15.4952	6.03899	0.150891	0.314158	0.821338	3.54e-05
SL341401_scaffold_817_19	B6.S-DIO.S	6.81014	3.65302	8.68185	6.16743	0.00242964	0.0158541	2.61446	0.000181942
SL341401_scaffold_8186_6	B6.S-DIO.S	4.32419	3.13851	14.3987	8.7686	0.0124064	0.0487796	1.90635	2.47e-05
SL341401_scaffold_8186_6	B6.S-DIO.T	4.05285	2.56501	13.7239	8.14447	0.0154395	0.0579505	1.81137	2.47e-05
SL341401_scaffold_8186_6	B6.S-db.S	2.93095	0.351753	12.9938	6.6728	0.0427733	0.132032	1.36883	2.47e-05
SL341401_scaffold_8233_4	B6.S-DIO.S	9.91226	4.99471	8.88145	6.93808	0.000581504	0.00870843	3.23545	0.000845942
SL341401_scaffold_830_20	B6.S-db.S	8.01493	3.69511	7.612	5.65356	0.00131454	0.0114972	2.88123	3.54e-05
SL341401_scaffold_8310_1	B6.S-B6.T	4.65353	1.94008	7.67934	4.80971	0.00963603	0.0401391	2.0161	2.47e-05
SL341401_scaffold_8343_6	B6.S-DIO.S	1.65583	-3.75462	14.8503	5.54783	0.173099	0.34055	0.761706	2.47e-05
SL341401_scaffold_834_36	B6.S-db.S	8.0227	5.0207	10.3348	7.67777	0.0013097	0.0114796	2.88283	2.47e-05
SL341401_scaffold_834_5	B6.S-db.S	6.25319	4.89097	12.7026	8.79678	0.00333507	0.0190401	2.4769	3.54e-05
SL341401_scaffold_834_5	B6.S-db.T	5.36802	2.91137	9.14946	6.03041	0.00581501	0.0275537	2.23545	3.54e-05
SL341401_scaffold_834_6	B6.S-db.S	4.42997	2.88425	12.5702	7.72721	0.0114223	0.0458268	1.94225	0.000120324
SL341401_scaffold_834_6	B6.S-db.T	5.04945	3.19772	11.0097	7.10369	0.00723388	0.0322499	2.14063	0.000120324
SL341401_scaffold_835_43	B6.S-B6.T	-1.88872	-17.5846	3.34612	-7.11922	0.131945	0.290701	0.879607	2.47e-05
SL341401_scaffold_835_43	B6.S-DIO.S	-1.0234	-10.1995	4.70548	-2.74699	0.363971	0.517859	0.438933	2.47e-05
SL341401_scaffold_835_43	B6.S-DIO.T	0.0047089	-5.30536	5.32338	0.00901326	0.996468	0.997178	0.00153649	2.47e-05
SL341401_scaffold_835_43	B6.S-db.S	0.0136111	-4.19222	4.23353	0.020653	0.989792	0.992169	0.00445603	2.47e-05
SL341401_scaffold_835_43	B6.S-db.T	-0.439912	-5.393	3.91776	-0.737618	0.682726	0.759939	0.165754	2.47e-05
SL341401_scaffold_8377_4	B6.S-DIO.T	0.51599	-6.18077	9.00251	1.41087	0.633073	0.721776	0.198546	0.000390393
SL341401_scaffold_8377_4	B6.S-db.T	1.1924	-4.33098	10.8513	3.26016	0.299006	0.462682	0.52432	0.000390393
SL341401_scaffold_840_37	B6.S-B6.T	-9.01858	-8.70044	-4.60442	-6.65243	0.000837172	0.00966529	3.07719	0.00188553
SL341401_scaffold_840_37	B6.S-DIO.S	-6.39039	-5.83024	-2.29852	-4.06438	0.00307802	0.0181078	2.51173	0.00188553
SL341401_scaffold_840_37	B6.S-DIO.T	-1.97816	-9.03373	1.51674	-3.7585	0.119052	0.273427	0.924264	0.00188553
SL341401_scaffold_840_37	B6.S-db.S	-9.10297	-7.10668	-3.78475	-5.44571	0.000807721	0.00959896	3.09274	0.00188553
SL341401_scaffold_840_37	B6.S-db.T	-6.32318	-7.90488	-3.08106	-5.49297	0.00320078	0.0185496	2.49474	0.00188553
SL341401_scaffold_8447_6	B6.S-B6.T	0.864341	-5.48831	10.4501	2.48091	0.436154	0.573773	0.36036	2.47e-05
SL341401_scaffold_8447_6	B6.S-db.T	0.979008	-5.1185	10.6943	2.78789	0.383008	0.532775	0.416792	2.47e-05
SL341401_scaffold_844_21	B6.S-db.S	12.1917	6.36904	10.1254	8.2472	0.000259815	0.00725888	3.58534	2.47e-05
SL341401_scaffold_844_30	B6.S-db.S	3.40504	1.38027	13.5733	7.4768	0.027151	0.0919474	1.56621	0.000594974
SL341401_scaffold_844_39	B6.S-db.S	4.13105	3.05536	15.5801	9.31772	0.0144815	0.0549868	1.83919	2.47e-05
SL341401_scaffold_8512_1	B6.S-DIO.T	1.49196	-3.06969	10.2007	3.5655	0.209987	0.381265	0.677809	0.00520503
SL341401_scaffold_8534_2	B6.S-DIO.S	2.37326	-1.01138	12.9178	5.95322	0.0765488	0.204451	1.11606	2.47e-05
SL341401_scaffold_8534_2	B6.S-DIO.T	1.20001	-4.75028	11.9822	3.61598	0.296349	0.460851	0.528196	2.47e-05
SL341401_scaffold_8534_2	B6.S-db.S	1.31102	-4.17332	11.6405	3.7336	0.260048	0.429261	0.584946	2.47e-05
SL341401_scaffold_8534_2	B6.S-db.T	1.25376	-4.00535	10.6013	3.29796	0.278206	0.443836	0.555634	2.47e-05
SL341401_scaffold_8793_2	B6.S-B6.T	-1.27101	-5.24831	1.95209	-1.64811	0.272612	0.439834	0.564455	2.47e-05
SL341401_scaffold_8793_2	B6.S-DIO.S	3.21554	0.439707	6.00037	3.22004	0.0324177	0.106041	1.48922	2.47e-05
SL341401_scaffold_8793_2	B6.S-DIO.T	2.09447	-0.848715	6.06186	2.60657	0.104302	0.251847	0.981706	2.47e-05
SL341401_scaffold_8793_2	B6.S-db.S	-0.113034	-3.33435	3.07348	-0.130437	0.91545	0.936635	0.0383655	2.47e-05
SL341401_scaffold_8793_2	B6.S-db.T	-0.796495	-4.29897	2.38228	-0.958345	0.470344	0.599909	0.327585	2.47e-05
SL341401_scaffold_8847_7	B6.S-B6.T	1.74613	-3.19443	14.022	5.41377	0.155718	0.320615	0.80766	3.54e-05
SL341401_scaffold_892_13	B6.S-B6.T	-1.4201	-13.5342	4.37432	-4.57996	0.228602	0.400474	0.640919	2.47e-05
SL341401_scaffold_892_13	B6.S-DIO.S	-10.7762	-11.595	-6.84418	-9.21958	0.000420501	0.00818592	3.37623	2.47e-05
SL341401_scaffold_892_13	B6.S-DIO.T	-8.49007	-11.2637	-5.71219	-8.48793	0.00105528	0.010618	2.97663	2.47e-05
SL341401_scaffold_892_13	B6.S-db.S	-2.51095	-11.046	0.554642	-5.24565	0.0659902	0.183999	1.18052	2.47e-05
SL341401_scaffold_892_13	B6.S-db.T	-9.57443	-10.3731	-5.70939	-8.04123	0.000664903	0.00911192	3.17724	2.47e-05
SL341401_scaffold_8952_1	B6.S-DIO.S	1.94715	-2.43883	13.8914	5.72628	0.12336	0.279126	0.908826	2.47e-05
SL341401_scaffold_8952_1	B6.S-DIO.T	1.53568	-3.66378	12.733	4.53459	0.199418	0.369722	0.700237	2.47e-05
SL341401_scaffold_8957_1	B6.S-B6.T	1.36984	-3.70697	10.9272	3.6101	0.242596	0.414291	0.615117	2.47e-05
SL341401_scaffold_8957_1	B6.S-DIO.S	3.15715	0.960273	14.9667	7.96351	0.0342778	0.110792	1.46499	2.47e-05
SL341401_scaffold_8957_1	B6.S-DIO.T	2.9918	0.525644	14.0792	7.3024	0.0402664	0.125813	1.39506	2.47e-05
SL341401_scaffold_8957_1	B6.S-db.S	2.2862	-1.30429	13.469	6.08235	0.0842092	0.219105	1.07464	2.47e-05
SL341401_scaffold_8957_1	B6.S-db.T	1.00712	-4.83794	10.3456	2.75383	0.370853	0.523504	0.430798	2.47e-05
SL341401_scaffold_901_11	B6.S-B6.T	1.54089	-1.11918	3.91068	1.39575	0.198195	0.36858	0.702908	2.47e-05
SL341401_scaffold_901_11	B6.S-DIO.S	-0.677383	-11.1844	6.7973	-2.19354	0.535319	0.648195	0.271388	2.47e-05
SL341401_scaffold_901_11	B6.S-DIO.T	-1.17335	-3.76227	1.52698	-1.11764	0.305754	0.468415	0.514628	2.47e-05
SL341401_scaffold_901_11	B6.S-db.S	-0.00605707	-7.3116	7.27977	-0.0159162	0.995457	0.996587	0.00197739	2.47e-05
SL341401_scaffold_901_11	B6.S-db.T	1.5517	-1.16663	4.12276	1.47806	0.195682	0.365944	0.708448	2.47e-05
SL341401_scaffold_917_31	B6.S-DIO.T	11.5857	6.8747	11.2082	9.04143	0.000317103	0.00767354	3.4988	0.0177087
SL341401_scaffold_919_10	B6.S-DIO.T	0.785546	-5.54192	9.91525	2.18667	0.476054	0.604556	0.322344	0.000120324
SL341401_scaffold_927_38	B6.S-B6.T	-2.40835	-10.157	0.721092	-4.71797	0.0736861	0.198897	1.13261	7.73e-05
SL341401_scaffold_927_38	B6.S-DIO.S	-4.77876	-2.66137	-0.70533	-1.68335	0.00878347	0.0375089	2.05633	7.73e-05
SL341401_scaffold_927_38	B6.S-DIO.T	0.0153378	-3.9527	3.99662	0.0219571	0.988497	0.991261	0.00502455	7.73e-05
SL341401_scaffold_927_38	B6.S-db.S	-3.74982	-8.11894	-1.21092	-4.66493	0.0199502	0.0713587	1.70005	7.73e-05
SL341401_scaffold_927_38	B6.S-db.T	-2.58546	-7.79329	0.277593	-3.75785	0.0609753	0.173243	1.21485	7.73e-05
SL341401_scaffold_930_7	B6.S-B6.T	0.248968	-3.14615	3.76597	0.309911	0.815646	0.861716	0.0884981	0.000805267
SL341401_scaffold_930_7	B6.S-DIO.S	0.574613	-2.6333	4.00772	0.687213	0.596324	0.694878	0.224517	0.000805267
SL341401_scaffold_930_7	B6.S-DIO.T	-0.778966	-10.0757	5.66068	-2.20752	0.479511	0.606819	0.319201	0.000805267
SL341401_scaffold_930_7	B6.S-db.S	0.265089	-3.4394	4.1655	0.36305	0.804041	0.852717	0.0947216	0.000805267
SL341401_scaffold_930_7	B6.S-db.T	-0.334095	-11.9684	9.39743	-1.2855	0.755089	0.815876	0.122002	0.000805267
SL341401_scaffold_933_39	B6.S-B6.T	-0.283178	-8.57082	6.98431	-0.793258	0.791091	0.842834	0.101773	2.47e-05
SL341401_scaffold_933_39	B6.S-DIO.S	-15.9546	-9.16027	-6.44467	-7.80247	9.02e-05	0.0060093	4.04468	2.47e-05
SL341401_scaffold_933_39	B6.S-DIO.T	-10.8982	-8.73077	-5.18545	-6.95811	0.000402476	0.00814771	3.39526	2.47e-05
SL341401_scaffold_933_39	B6.S-db.S	-2.86526	-8.84137	-0.139189	-4.49028	0.0456863	0.138694	1.34021	2.47e-05
SL341401_scaffold_933_39	B6.S-db.T	-12.9196	-8.46388	-5.46956	-6.96672	0.000207017	0.00700203	3.68399	2.47e-05
SL341401_scaffold_94_77	B6.S-db.S	1.65689	-2.90718	11.5121	4.30248	0.172883	0.340344	0.762248	3.54e-05
SL341401_scaffold_94_77	B6.S-db.T	2.19856	-1.39053	11.9712	5.29031	0.0928012	0.234341	1.03245	3.54e-05
SL341401_scaffold_9663_1	B6.S-DIO.T	19.9783	6.17319	8.16594	7.16956	3.7e-05	0.00563778	4.4313	0.000103554
SL341401_scaffold_967_25	B6.S-db.S	10.0292	7.63425	13.4792	10.5567	0.000555694	0.00860009	3.25516	0.000336226
SL341401_scaffold_9768_6	B6.S-db.T	1.35194	-4.79351	13.8922	4.54934	0.247782	0.418056	0.60593	0.00304793
SL341402_scaffold_1023_12	B6.S-DIO.S	1.2573	-3.46872	9.21042	2.87085	0.277047	0.443089	0.557446	2.47e-05
SL341402_scaffold_1023_12	B6.S-DIO.T	1.46615	-2.86002	9.26043	3.2002	0.21649	0.387766	0.664562	2.47e-05
SL341402_scaffold_1023_12	B6.S-db.S	1.77035	-2.24345	10.1387	3.94763	0.151378	0.314791	0.819938	2.47e-05
SL341402_scaffold_1023_12	B6.S-db.T	1.77866	-2.43967	11.1377	4.349	0.149918	0.313093	0.824147	2.47e-05
SL341402_scaffold_1023_17	B6.S-DIO.T	1.99458	-1.55334	9.47858	3.96262	0.116838	0.270314	0.932415	3.54e-05
SL341402_scaffold_1023_17	B6.S-db.S	0.4074	-4.41287	5.93061	0.758871	0.704575	0.776191	0.152073	3.54e-05
SL341402_scaffold_1023_28	B6.S-DIO.T	2.27927	-1.29703	13.1893	5.94612	0.0848551	0.220169	1.07132	2.47e-05
SL341402_scaffold_1023_39	B6.S-DIO.T	1.12403	-4.76569	11.2493	3.2418	0.323892	0.485035	0.4896	2.47e-05
SL341402_scaffold_10337_2	B6.S-db.S	2.23391	-1.53068	14.136	6.30264	0.0892228	0.228345	1.04952	2.47e-05
SL341402_scaffold_10455_5	B6.S-DIO.T	4.86103	2.59345	9.50185	6.04765	0.00827312	0.0357536	2.08233	0.000227187
SL341402_scaffold_10568_6	B6.S-DIO.T	1.62606	-2.97146	11.3717	4.20012	0.179264	0.347517	0.746506	2.47e-05
SL341402_scaffold_10583_3	B6.S-B6.T	-3.91587	-8.3537	-1.42229	-4.888	0.0173079	0.0636365	1.76176	0.000291239
SL341402_scaffold_10583_3	B6.S-DIO.S	-0.411977	-9.36701	6.94638	-1.21031	0.701477	0.773761	0.153986	0.000291239
SL341402_scaffold_10583_3	B6.S-DIO.T	-1.55532	-10.5649	2.97826	-3.79334	0.194847	0.364794	0.710306	0.000291239
SL341402_scaffold_10583_3	B6.S-db.S	-3.99786	-8.51602	-1.53545	-5.02574	0.0161588	0.0600626	1.79159	0.000291239
SL341402_scaffold_10583_3	B6.S-db.T	-0.46365	-10.6731	7.61852	-1.5273	0.667005	0.747515	0.175871	0.000291239
SL341402_scaffold_10583_4	B6.S-DIO.S	2.47616	-0.788255	13.788	6.49987	0.0684929	0.18903	1.16435	0.000146969
SL341402_scaffold_106_37	B6.S-B6.T	1.3203	-3.68756	10.3747	3.34355	0.257215	0.426873	0.589703	2.47e-05
SL341402_scaffold_106_37	B6.S-DIO.S	0.433319	-5.64776	7.73667	1.04445	0.687127	0.76347	0.162963	2.47e-05
SL341402_scaffold_106_37	B6.S-DIO.T	0.119483	-7.14239	7.78478	0.321192	0.910653	0.932971	0.040647	2.47e-05
SL341402_scaffold_106_37	B6.S-db.S	1.64821	-2.8035	10.9946	4.09556	0.174655	0.342229	0.757819	2.47e-05
SL341402_scaffold_106_37	B6.S-db.T	1.06161	-4.44583	9.95045	2.75231	0.348257	0.505521	0.458101	2.47e-05
SL341402_scaffold_1077_13	B6.S-DIO.S	0.504301	-5.5847	8.06374	1.23952	0.640562	0.727212	0.193439	7.73e-05
SL341402_scaffold_1077_13	B6.S-DIO.T	0.823463	-4.50203	8.29854	1.89825	0.456508	0.58886	0.340552	7.73e-05
SL341402_scaffold_1077_13	B6.S-db.S	0.772672	-4.69801	8.32119	1.81159	0.482836	0.609017	0.3162	7.73e-05
SL341402_scaffold_1077_13	B6.S-db.T	0.887379	-4.37536	8.48597	2.0553	0.42501	0.565345	0.371601	7.73e-05
SL341402_scaffold_1077_7	B6.S-DIO.S	9.36386	3.41945	6.30188	4.86066	0.000724455	0.00927639	3.13999	3.54e-05
SL341402_scaffold_1119_2	B6.S-db.S	5.49926	4.18561	12.7217	8.45365	0.00533071	0.025949	2.27322	0.000103554
SL341402_scaffold_1127_10	B6.S-DIO.S	6.94866	4.51646	10.5275	7.52199	0.00225342	0.015225	2.64716	0.00181335
SL341402_scaffold_1127_13	B6.S-B6.T	-1.58816	-6.6544	1.81169	-2.42135	0.187446	0.356406	0.727123	0.00078153
SL341402_scaffold_1127_13	B6.S-DIO.S	-1.40284	-5.95249	1.95641	-1.99804	0.233317	0.404812	0.632054	0.00078153
SL341402_scaffold_1127_13	B6.S-DIO.T	-1.26188	-13.5024	5.06402	-4.21918	0.275557	0.441878	0.559788	0.00078153
SL341402_scaffold_1127_13	B6.S-db.S	-1.02769	-8.68571	3.9928	-2.34646	0.362176	0.516712	0.441081	0.00078153
SL341402_scaffold_1127_13	B6.S-db.T	-2.66901	-9.38839	0.185235	-4.60158	0.0558638	0.162248	1.25287	0.00078153
SL341402_scaffold_1127_22	B6.S-DIO.S	4.96398	3.12992	11.075	7.10245	0.00768433	0.033696	2.11439	3.54e-05
SL341402_scaffold_1142_37	B6.S-B6.T	0.584072	-5.99693	9.19222	1.59764	0.590525	0.69072	0.228762	2.47e-05
SL341402_scaffold_1169_15	B6.S-db.S	1.0297	-4.29336	9.35519	2.53091	0.361339	0.516102	0.442085	2.47e-05
SL341402_scaffold_1170_40	B6.S-db.S	1.39183	-4.21334	12.684	4.23531	0.236372	0.408124	0.626404	3.54e-05
SL341402_scaffold_11845_6	B6.S-db.S	7.59578	4.91417	10.5763	7.74525	0.00161166	0.0126756	2.79273	3.54e-05
SL341402_scaffold_1209_15	B6.S-DIO.T	12.1438	5.21199	8.30161	6.7568	0.000263844	0.00725888	3.57865	0.00521884
SL341402_scaffold_1242_12	B6.S-B6.T	-1.25571	-9.60696	3.6233	-2.99183	0.277569	0.443532	0.556629	3.54e-05
SL341402_scaffold_1242_12	B6.S-DIO.S	-1.23265	-9.38833	3.61519	-2.88657	0.285202	0.450269	0.544848	3.54e-05
SL341402_scaffold_1242_12	B6.S-DIO.T	-0.288034	-2.36414	1.91972	-0.222209	0.787628	0.84016	0.103679	3.54e-05
SL341402_scaffold_1242_12	B6.S-db.S	-0.309549	-3.41804	2.73233	-0.342855	0.772359	0.828682	0.112181	3.54e-05
SL341402_scaffold_1242_12	B6.S-db.T	-0.00535754	-3.12821	3.11616	-0.0060247	0.995982	0.996943	0.00174857	3.54e-05
SL341402_scaffold_129_64	B6.S-DIO.S	3.31531	0.836951	9.46156	5.14926	0.0295076	0.0984013	1.53007	2.47e-05
SL341402_scaffold_129_64	B6.S-DIO.T	3.05441	0.413757	8.67924	4.5465	0.0378645	0.119665	1.42177	2.47e-05
SL341402_scaffold_129_7	B6.S-DIO.S	1.75676	-2.16041	9.60448	3.72203	0.153798	0.317886	0.813049	2.47e-05
SL341402_scaffold_1328_22	B6.S-B6.T	-1.70744	-10.8572	2.58848	-4.13438	0.162929	0.32965	0.788003	0.000146969
SL341402_scaffold_1328_22	B6.S-DIO.S	-10.9992	-6.90957	-4.12435	-5.51696	0.000388287	0.00803999	3.41085	0.000146969
SL341402_scaffold_1328_22	B6.S-DIO.T	-2.20953	-10.7745	1.22508	-4.77472	0.0916738	0.232514	1.03775	0.000146969
SL341402_scaffold_1328_22	B6.S-db.S	-17.0135	-9.20176	-6.61982	-7.91079	7e-05	0.00569469	4.15496	0.000146969
SL341402_scaffold_1328_22	B6.S-db.T	-10.5062	-6.86492	-3.99499	-5.42996	0.000464077	0.00837328	3.33341	0.000146969
SL341402_scaffold_1328_35	B6.S-DIO.T	3.51167	1.43534	12.2759	6.85561	0.0246347	0.084763	1.60845	3.54e-05
SL341402_scaffold_13438_2	B6.S-B6.T	-1.21056	-15.1733	5.95925	-4.60703	0.292699	0.457465	0.533578	2.47e-05
SL341402_scaffold_13438_2	B6.S-DIO.S	1.60339	-2.44746	9.13812	3.34533	0.184112	0.353226	0.734919	2.47e-05
SL341402_scaffold_13438_2	B6.S-DIO.T	0.232165	-8.1596	9.64872	0.74456	0.827805	0.869823	0.0820722	2.47e-05
SL341402_scaffold_13438_2	B6.S-db.S	0.632557	-4.33861	6.89884	1.28011	0.561378	0.667409	0.250744	2.47e-05
SL341402_scaffold_13438_2	B6.S-db.T	0.154981	-5.54954	6.20572	0.328089	0.884342	0.912694	0.0533797	2.47e-05
SL341402_scaffold_1348_20	B6.S-DIO.S	1.7465	-3.69055	16.2068	6.25812	0.155652	0.320515	0.807846	2.47e-05
SL341402_scaffold_1348_20	B6.S-db.S	2.15634	-2.22272	17.6811	7.7292	0.0972876	0.241589	1.01194	2.47e-05
SL341402_scaffold_138_25	B6.S-DIO.S	1.35212	-5.796	16.8004	5.50221	0.247729	0.418056	0.606024	0.000312465
SL341402_scaffold_138_25	B6.S-db.S	1.01482	-7.19209	15.4784	4.14313	0.367586	0.520851	0.434641	0.000312465
SL341402_scaffold_138_96	B6.S-DIO.S	6.68304	4.19923	10.1681	7.18365	0.00260651	0.0164337	2.58394	9.11e-05
SL341402_scaffold_143_34	B6.S-B6.T	0.420245	-5.92471	8.03813	1.05671	0.6959	0.769968	0.157453	2.47e-05
SL341402_scaffold_143_34	B6.S-DIO.S	0.600372	-4.77937	7.4166	1.31861	0.580617	0.683283	0.236111	2.47e-05
SL341402_scaffold_143_34	B6.S-DIO.T	0.408762	-5.91716	7.96027	1.02155	0.703652	0.775481	0.152642	2.47e-05
SL341402_scaffold_143_34	B6.S-db.S	1.81495	-2.15102	10.2717	4.06034	0.143718	0.305756	0.842489	2.47e-05
SL341402_scaffold_143_34	B6.S-db.T	0.733055	-5.9436	10.2081	2.13223	0.504169	0.624802	0.297424	2.47e-05
SL341402_scaffold_143_35	B6.S-db.S	2.47188	-1.04895	18.0754	8.51325	0.068808	0.189841	1.16236	2.47e-05
SL341402_scaffold_143_36	B6.S-db.S	2.66287	-0.296151	14.1834	6.94364	0.0562218	0.162949	1.2501	3.54e-05
SL341402_scaffold_1458_8	B6.S-db.T	1.449	-4.2558	13.5468	4.64548	0.220925	0.392439	0.655755	2.47e-05
SL341402_scaffold_1467_7	B6.S-B6.T	-12.4555	-9.06817	-5.76232	-7.41525	0.000238931	0.00714404	3.62173	0.00781232
SL341402_scaffold_1467_7	B6.S-DIO.S	-1.07949	-9.8418	4.33128	-2.75526	0.341115	0.49947	0.467099	0.00781232
SL341402_scaffold_1467_7	B6.S-DIO.T	-0.645529	-8.18892	5.09936	-1.54478	0.553748	0.662372	0.256688	0.00781232
SL341402_scaffold_1467_7	B6.S-db.S	-2.08011	-11.1081	1.59269	-4.75769	0.10601	0.254488	0.974652	0.00781232
SL341402_scaffold_1467_7	B6.S-db.T	-0.78079	-9.32626	5.23215	-2.04705	0.478551	0.606187	0.320072	0.00781232
SL341402_scaffold_1483_27	B6.S-B6.T	0.76703	-6.88005	12.1325	2.62624	0.485832	0.610961	0.313514	2.47e-05
SL341402_scaffold_1506_4	B6.S-DIO.S	11.2681	6.38084	10.5534	8.46713	0.000353409	0.00788405	3.45172	2.47e-05
SL341402_scaffold_1516_22	B6.S-DIO.S	1.08462	-3.6955	8.43381	2.36915	0.339091	0.497795	0.469684	0.0019641
SL341402_scaffold_1518_16	B6.S-db.S	1.9918	-2.04736	12.4417	5.19718	0.117209	0.270923	0.931039	3.54e-05
SL341402_scaffold_1518_33	B6.S-B6.T	1.11363	-6.67474	15.6153	4.47026	0.327841	0.488016	0.484337	2.47e-05
SL341402_scaffold_1518_33	B6.S-DIO.S	0.423443	-8.9084	12.1147	1.60314	0.693748	0.768549	0.158798	2.47e-05
SL341402_scaffold_1518_33	B6.S-DIO.T	0.856342	-7.77607	14.7121	3.46803	0.440078	0.57648	0.35647	2.47e-05
SL341402_scaffold_1518_33	B6.S-db.S	1.49869	-4.81126	16.0975	5.64313	0.208323	0.379456	0.681262	2.47e-05
SL341402_scaffold_1518_33	B6.S-db.T	1.30142	-5.6403	15.5932	4.97646	0.263011	0.431675	0.580026	2.47e-05
SL341402_scaffold_1545_10	B6.S-DIO.S	1.30415	-4.67979	12.9704	4.14532	0.262165	0.431061	0.581425	2.47e-05
SL341402_scaffold_1545_10	B6.S-DIO.T	1.38387	-4.22918	12.6347	4.20277	0.238606	0.410623	0.622319	2.47e-05
SL341402_scaffold_157_72	B6.S-DIO.S	3.53298	1.47482	12.2999	6.88736	0.0241657	0.0835405	1.6168	2.47e-05
SL341402_scaffold_157_72	B6.S-DIO.T	4.35825	3.12506	14.0955	8.6103	0.0120787	0.0477652	1.91798	2.47e-05
SL341402_scaffold_1594_6	B6.S-DIO.S	0.589374	-7.55503	11.6269	2.03594	0.587289	0.688387	0.231148	3.54e-05
SL341402_scaffold_1596_17	B6.S-B6.T	1.45738	-3.45012	11.0739	3.81189	0.218746	0.390203	0.660059	0.00244607
SL341402_scaffold_1596_17	B6.S-DIO.S	1.93863	-2.15268	12.1149	4.98113	0.124573	0.280881	0.904576	0.00244607
SL341402_scaffold_1596_17	B6.S-DIO.T	1.286	-3.81169	10.3893	3.28882	0.267838	0.435518	0.572127	0.00244607
SL341402_scaffold_1596_17	B6.S-db.S	1.09299	-4.3783	10.0636	2.84263	0.335809	0.49478	0.473908	0.00244607
SL341402_scaffold_1596_17	B6.S-db.T	0.991897	-4.67944	9.88134	2.60095	0.377394	0.528367	0.423205	0.00244607
SL341402_scaffold_16225_1	B6.S-B6.T	-0.443784	-12.149	8.80048	-1.67428	0.680147	0.757815	0.167397	2.47e-05
SL341402_scaffold_16225_1	B6.S-DIO.S	-0.214852	-5.40833	4.63141	-0.388458	0.840392	0.878904	0.0755182	2.47e-05
SL341402_scaffold_16225_1	B6.S-DIO.T	0.0472986	-3.73456	3.86401	0.0647235	0.964543	0.973761	0.0156786	2.47e-05
SL341402_scaffold_16225_1	B6.S-db.S	-0.911995	-10.4203	5.26729	-2.57649	0.413364	0.55676	0.383667	2.47e-05
SL341402_scaffold_16225_1	B6.S-db.T	-0.526896	-10.5703	7.19826	-1.686	0.626133	0.716415	0.203333	2.47e-05
SL341402_scaffold_1661_17	B6.S-B6.T	-10.5574	-8.57581	-5.00441	-6.79011	0.000455385	0.00833345	3.34162	2.47e-05
SL341402_scaffold_1661_17	B6.S-DIO.S	-1.94339	-10.7184	1.89181	-4.41329	0.123894	0.280028	0.906949	2.47e-05
SL341402_scaffold_1661_17	B6.S-DIO.T	-9.16787	-7.60541	-4.06967	-5.83754	0.000785945	0.00953437	3.10461	2.47e-05
SL341402_scaffold_1661_17	B6.S-db.S	-1.4067	-10.5625	3.45865	-3.55195	0.232255	0.403705	0.634036	2.47e-05
SL341402_scaffold_1661_17	B6.S-db.T	-1.42795	-11.4713	3.67925	-3.89604	0.226491	0.398675	0.644949	2.47e-05
SL341402_scaffold_1667_2	B6.S-B6.T	-0.679689	-12.8405	7.79005	-2.52524	0.534001	0.647133	0.272458	2.47e-05
SL341402_scaffold_1667_2	B6.S-DIO.S	-0.512656	-3.04826	2.09802	-0.475117	0.635203	0.723488	0.197087	2.47e-05
SL341402_scaffold_1667_2	B6.S-DIO.T	0.0902797	-2.41107	2.57314	0.081034	0.932405	0.949996	0.0303954	2.47e-05
SL341402_scaffold_1667_2	B6.S-db.S	-0.954675	-9.04591	4.41679	-2.31456	0.393804	0.540587	0.40472	2.47e-05
SL341402_scaffold_1667_2	B6.S-db.T	-0.0958218	-2.99378	2.79403	-0.0998756	0.928271	0.946787	0.0323253	2.47e-05
SL341402_scaffold_1683_5	B6.S-B6.T	-4.3492	-9.65091	-2.13013	-5.89052	0.0121647	0.048019	1.9149	0.0032581
SL341402_scaffold_1683_5	B6.S-DIO.S	-14.4495	-7.08788	-4.80306	-5.94547	0.000133351	0.00634082	3.875	0.0032581
SL341402_scaffold_1683_5	B6.S-DIO.T	-1.5866	-8.341	2.27467	-3.03317	0.187791	0.356542	0.726326	0.0032581
SL341402_scaffold_1683_5	B6.S-db.S	-1.09619	-10.4616	4.53906	-2.96127	0.334562	0.493746	0.475524	0.0032581
SL341402_scaffold_1683_5	B6.S-db.T	-0.507801	-7.45748	5.15137	-1.15305	0.638314	0.725734	0.194966	0.0032581
SL341402_scaffold_1692_4	B6.S-db.S	2.00352	-2.8035	17.3376	7.26704	0.115651	0.268411	0.936852	2.47e-05
SL341402_scaffold_1741_16	B6.S-db.S	2.40185	-0.777622	10.7496	4.98597	0.0742075	0.199831	1.12955	2.47e-05
SL341402_scaffold_1745_15	B6.S-DIO.T	0.636198	-4.16698	6.64428	1.23865	0.559229	0.665956	0.25241	0.00131576
SL341402_scaffold_1745_23	B6.S-B6.T	-0.765695	-7.57978	4.30278	-1.6385	0.486542	0.611636	0.312879	0.000689027
SL341402_scaffold_1745_23	B6.S-DIO.S	-0.526411	-11.067	7.53927	-1.76386	0.626441	0.716606	0.20312	0.000689027
SL341402_scaffold_1745_23	B6.S-DIO.T	-1.52947	-12.3057	3.5637	-4.371	0.200885	0.37143	0.697052	0.000689027
SL341402_scaffold_1745_23	B6.S-db.S	-0.503985	-7.51135	5.20335	-1.154	0.640765	0.727396	0.193302	0.000689027
SL341402_scaffold_1745_23	B6.S-db.T	-1.80035	-11.4521	2.4424	-4.50484	0.14618	0.308763	0.835113	0.000689027
SL341402_scaffold_180_75	B6.S-DIO.T	4.40734	1.74773	7.69843	4.72308	0.0116246	0.0464485	1.93462	0.00966531
SL341402_scaffold_188_25	B6.S-db.S	2.45811	-0.748677	12.3109	5.78111	0.0698332	0.191501	1.15594	2.47e-05
SL341402_scaffold_18_96	B6.S-db.T	2.14672	-1.3482	10.5403	4.59603	0.0983426	0.242894	1.00726	0.00285951
SL341402_scaffold_1939_11	B6.S-DIO.S	1.50647	-4.35585	14.6899	5.16702	0.206415	0.377344	0.685258	2.47e-05
SL341402_scaffold_1939_11	B6.S-DIO.T	1.14442	-5.55886	13.3549	3.89802	0.316277	0.478013	0.499932	2.47e-05
SL341402_scaffold_1939_11	B6.S-db.S	1.11426	-5.66454	13.2591	3.79729	0.3276	0.487819	0.484656	2.47e-05
SL341402_scaffold_1951_27	B6.S-db.S	1.30747	-5.03151	13.9882	4.47836	0.261139	0.430235	0.583129	2.47e-05
SL341402_scaffold_19715_4	B6.S-db.T	1.63609	-3.49282	13.5153	5.01122	0.177161	0.345261	0.751632	0.00221771
SL341402_scaffold_1990_1	B6.S-DIO.T	6.47276	3.24872	8.12919	5.68895	0.00293538	0.0176253	2.53234	2.47e-05
SL341402_scaffold_1990_13	B6.S-B6.T	0.210086	-4.2949	4.99807	0.351587	0.843868	0.881382	0.0737257	2.47e-05
SL341402_scaffold_1990_13	B6.S-DIO.S	-0.12362	-3.68337	3.36936	-0.157009	0.907579	0.930633	0.0421154	2.47e-05
SL341402_scaffold_1990_13	B6.S-DIO.T	-0.767779	-3.89392	2.20685	-0.843533	0.485433	0.610695	0.313871	2.47e-05
SL341402_scaffold_1990_13	B6.S-db.S	0.0277238	-3.14612	3.20958	0.031732	0.97921	0.984681	0.00912395	2.47e-05
SL341402_scaffold_1990_13	B6.S-db.T	-1.77664	-7.23473	1.58866	-2.82304	0.150272	0.313572	0.823123	2.47e-05
SL341402_scaffold_1990_2	B6.S-DIO.S	1.91461	-1.51264	8.23347	3.36041	0.128064	0.285105	0.892574	2.47e-05
SL341402_scaffold_1990_2	B6.S-DIO.T	2.35734	-0.794136	9.72767	4.46677	0.0778887	0.206591	1.10853	2.47e-05
SL341402_scaffold_1990_40	B6.S-B6.T	3.38405	1.04267	10.5717	5.80717	0.0276818	0.0933896	1.55781	2.47e-05
SL341402_scaffold_1990_40	B6.S-DIO.S	4.71728	2.45831	9.49174	5.97503	0.00919003	0.0387836	2.03668	2.47e-05
SL341402_scaffold_1990_43	B6.S-DIO.S	2.28896	-1.48924	15.4745	6.99264	0.0839533	0.21864	1.07596	2.47e-05
SL341402_scaffold_1990_43	B6.S-DIO.T	2.37295	-1.23008	15.6982	7.23408	0.0765746	0.204489	1.11592	2.47e-05
SL341402_scaffold_1990_43	B6.S-db.T	1.14339	-5.983	14.361	4.18899	0.316659	0.478296	0.499408	2.47e-05
SL341402_scaffold_202_83	B6.S-B6.T	0.481459	-6.79044	9.63953	1.42455	0.655345	0.739093	0.18353	3.54e-05
SL341402_scaffold_202_83	B6.S-DIO.T	0.135176	-7.80692	8.60601	0.399546	0.899002	0.923609	0.0462393	3.54e-05
SL341402_scaffold_202_83	B6.S-db.S	-0.019033	-8.36733	8.2534	-0.0569688	0.985726	0.989316	0.00624363	3.54e-05
SL341402_scaffold_203_86	B6.S-DIO.S	2.0458	-1.87708	12.3887	5.25582	0.110215	0.260704	0.95776	0.00246879
SL341402_scaffold_203_86	B6.S-db.S	1.63944	-2.91858	11.3351	4.20828	0.176465	0.34472	0.753342	0.00246879
SL341402_scaffold_2045_12	B6.S-B6.T	2.20162	-2.28058	19.75	8.73472	0.0924858	0.233846	1.03392	0.00512353
SL341402_scaffold_20_145	B6.S-B6.T	1.32554	-4.50513	12.7369	4.11588	0.255629	0.425389	0.59239	0.0006441
SL341402_scaffold_20_145	B6.S-DIO.S	0.711455	-6.57711	11.1092	2.26602	0.516093	0.633083	0.287272	0.0006441
SL341402_scaffold_20_145	B6.S-DIO.T	0.93166	-5.65087	11.3585	2.85382	0.404252	0.548939	0.393348	0.0006441
SL341402_scaffold_20_159	B6.S-DIO.S	1.04866	-5.11607	11.3264	3.10515	0.353514	0.50992	0.451594	0.00272552
SL341402_scaffold_2107_22	B6.S-DIO.S	16.5131	8.5594	12.0194	10.2894	7.88e-05	0.005765	4.10371	2.47e-05
SL341402_scaffold_2107_22	B6.S-DIO.T	13.9801	9.35243	13.9878	11.6701	0.000151857	0.00649295	3.81857	2.47e-05
SL341402_scaffold_2113_5	B6.S-db.S	2.50509	-0.499289	9.71811	4.60941	0.0664042	0.184827	1.1778	3.54e-05
SL341402_scaffold_218_31	B6.S-DIO.S	2.21564	-1.30315	11.6001	5.14849	0.0910528	0.231517	1.04071	0.000156334
SL341402_scaffold_218_31	B6.S-DIO.T	1.72683	-2.3971	10.2845	3.94372	0.159272	0.32501	0.797861	0.000156334
SL341402_scaffold_218_67	B6.S-DIO.T	4.51353	2.62928	11.0342	6.83175	0.0107111	0.0436184	1.97016	3.54e-05
SL341402_scaffold_218_79	B6.S-B6.T	-0.629158	-13.079	8.24651	-2.41624	0.563389	0.669069	0.249191	3.54e-05
SL341402_scaffold_218_79	B6.S-DIO.S	-12.1038	-13.7874	-8.64234	-11.2149	0.000267276	0.00729879	3.57304	3.54e-05
SL341402_scaffold_218_79	B6.S-DIO.T	-2.28311	-15.6378	1.52478	-7.0565	0.0844966	0.219691	1.07316	3.54e-05
SL341402_scaffold_218_79	B6.S-db.S	-0.469587	-3.04932	2.16706	-0.44113	0.663105	0.745308	0.178418	3.54e-05
SL341402_scaffold_218_79	B6.S-db.T	0.757374	-1.92832	3.37499	0.723333	0.490991	0.614994	0.308926	3.54e-05
SL341402_scaffold_2222_17	B6.S-db.S	1.92612	-2.21343	12.241	5.01381	0.126378	0.283066	0.89833	2.47e-05
SL341402_scaffold_2222_19	B6.S-DIO.S	0.941146	-6.06903	12.2935	3.11221	0.399918	0.545791	0.398029	0.000120324
SL341402_scaffold_2222_19	B6.S-DIO.T	1.30304	-4.79117	13.2655	4.23718	0.262509	0.431215	0.580856	0.000120324
SL341402_scaffold_2222_19	B6.S-db.S	2.08709	-2.21261	15.6104	6.6989	0.105176	0.253368	0.978083	0.000120324
SL341402_scaffold_2222_20	B6.S-db.S	1.72301	-3.91005	16.7007	6.39532	0.159985	0.326052	0.795919	2.47e-05
SL341402_scaffold_2222_21	B6.S-B6.T	-1.16298	-15.6687	6.41743	-4.62565	0.309489	0.472006	0.509355	2.47e-05
SL341402_scaffold_2222_21	B6.S-DIO.S	-7.78677	-13.5803	-6.44139	-10.0108	0.00146696	0.0121698	2.83358	2.47e-05
SL341402_scaffold_2222_21	B6.S-DIO.T	-3.5341	-13.9059	-1.66957	-7.78773	0.0241412	0.083472	1.61724	2.47e-05
SL341402_scaffold_2222_21	B6.S-db.S	0.432928	-2.87562	3.93807	0.531227	0.687388	0.763688	0.162798	2.47e-05
SL341402_scaffold_2222_21	B6.S-db.T	-1.14745	-6.22368	2.58374	-1.81997	0.315159	0.476861	0.50147	2.47e-05
SL341402_scaffold_2222_22	B6.S-DIO.T	8.95203	4.25377	8.07862	6.16619	0.00086134	0.00973044	3.06483	2.47e-05
SL341402_scaffold_2247_14	B6.S-db.T	1.48917	-4.90498	16.2536	5.6743	0.210678	0.381928	0.676381	3.54e-05
SL341402_scaffold_2271_28	B6.S-DIO.S	1.76005	-2.5757	11.4962	4.46026	0.153207	0.317184	0.814721	2.47e-05
SL341402_scaffold_2271_28	B6.S-db.S	2.66566	-0.273357	13.4283	6.57747	0.0560587	0.162546	1.25136	2.47e-05
SL341402_scaffold_2286_4	B6.S-DIO.T	2.61055	-0.338836	11.0026	5.3319	0.0593858	0.169815	1.22632	0.00426636
SL341402_scaffold_2321_16	B6.S-DIO.S	1.45417	-3.32304	10.6321	3.65453	0.219576	0.39107	0.658414	2.47e-05
SL341402_scaffold_2321_16	B6.S-DIO.T	1.66529	-2.44834	9.78699	3.66933	0.171185	0.33878	0.766533	2.47e-05
SL341402_scaffold_2321_28	B6.S-DIO.S	5.8589	4.46734	12.515	8.49118	0.00423565	0.0222915	2.37308	0.0225151
SL341402_scaffold_2407_7	B6.S-db.S	8.05551	3.82681	7.85212	5.83947	0.00128952	0.011457	2.88957	0.000450533
SL341402_scaffold_2417_33	B6.S-B6.T	1.50648	-1.29034	4.35166	1.53066	0.206413	0.377344	0.685263	2.47e-05
SL341402_scaffold_24_130	B6.S-db.S	2.04766	-1.898	12.5635	5.33277	0.109982	0.260426	0.958677	0.00247005
SL341402_scaffold_24_20	B6.S-db.S	1.2578	-4.30433	11.4343	3.565	0.276886	0.442963	0.557698	0.000369949
SL341402_scaffold_2524_1	B6.S-DIO.T	8.20304	4.94953	10.0143	7.4819	0.00120339	0.0112269	2.9196	2.47e-05
SL341402_scaffold_2524_20	B6.S-DIO.S	7.15812	4.65927	10.564	7.61162	0.00201586	0.0142602	2.69554	2.47e-05
SL341402_scaffold_2524_20	B6.S-DIO.T	7.7353	4.94142	10.4748	7.70811	0.00150432	0.0122917	2.82266	2.47e-05
SL341402_scaffold_252_42	B6.S-DIO.T	2.10124	-1.20742	8.72232	3.75745	0.103509	0.250549	0.985023	2.47e-05
SL341402_scaffold_252_42	B6.S-db.S	1.42614	-2.00083	6.22723	2.1132	0.226977	0.399212	0.644019	2.47e-05
SL341402_scaffold_252_42	B6.S-db.T	1.84761	-1.67428	8.33515	3.33043	0.138372	0.298852	0.858952	2.47e-05
SL341402_scaffold_252_54	B6.S-db.S	2.80359	0.0597969	12.2903	6.17504	0.0486331	0.145695	1.31307	2.47e-05
SL341402_scaffold_252_54	B6.S-db.T	2.3991	-0.933839	12.8081	5.93714	0.0744292	0.200306	1.12826	2.47e-05
SL341402_scaffold_252_58	B6.S-DIO.S	1.37376	-4.11082	12.1629	4.02606	0.241475	0.413257	0.617128	2.47e-05
SL341402_scaffold_252_58	B6.S-db.S	2.24145	-1.64018	15.3839	6.87185	0.0884793	0.226738	1.05316	2.47e-05
SL341402_scaffold_252_59	B6.S-db.S	2.29031	-1.28865	13.4311	6.07121	0.0838281	0.218468	1.07661	2.47e-05
SL341402_scaffold_252_61	B6.S-B6.T	1.83011	-2.56178	12.4701	4.95418	0.14121	0.302243	0.850134	2.47e-05
SL341402_scaffold_252_61	B6.S-db.S	2.5616	-0.584417	14.5201	6.96786	0.0625323	0.176569	1.2039	2.47e-05
SL341402_scaffold_252_62	B6.S-db.S	2.02177	-1.92164	12.2178	5.1481	0.113269	0.264657	0.945891	0.000204164
SL341402_scaffold_252_63	B6.S-db.S	2.66851	-0.269547	13.5979	6.66418	0.0558925	0.162278	1.25265	2.47e-05
SL341402_scaffold_2538_13	B6.S-DIO.S	0.81438	-7.26426	13.2945	3.01513	0.461131	0.592528	0.336175	0.000871453
SL341402_scaffold_2563_16	B6.S-DIO.S	10.224	5.64665	9.8568	7.75173	0.000515787	0.0085456	3.28753	2.47e-05
SL341402_scaffold_2563_16	B6.S-DIO.T	8.3825	6.65841	13.2537	9.95605	0.00110799	0.0108286	2.95546	2.47e-05
SL341402_scaffold_2689_7	B6.S-db.T	6.06343	3.1331	8.42603	5.77957	0.00373561	0.0205032	2.42764	0.00146128
SL341402_scaffold_287_13	B6.S-DIO.S	5.24493	2.44918	7.95865	5.20392	0.00631901	0.0292432	2.19935	0.000181942
SL341402_scaffold_2952_21	B6.S-DIO.S	1.42617	-4.46045	13.8827	4.71115	0.226969	0.399212	0.644034	0.00963086
SL341402_scaffold_2952_21	B6.S-db.S	1.04847	-5.44881	12.061	3.30611	0.353594	0.50992	0.451495	0.00963086
SL341402_scaffold_2959_10	B6.S-DIO.S	1.76685	-2.2515	10.132	3.94027	0.151997	0.31553	0.818166	3.54e-05
SL341402_scaffold_2959_10	B6.S-DIO.T	2.14886	-1.51732	11.908	5.19532	0.098107	0.242583	1.0083	3.54e-05
SL341402_scaffold_2959_14	B6.S-B6.T	-0.79751	-14.3499	7.94568	-3.20211	0.469817	0.599453	0.328071	0.00211727
SL341402_scaffold_2959_14	B6.S-DIO.S	-17.4582	-12.0815	-8.76605	-10.4238	6.32e-05	0.00569469	4.19929	0.00211727
SL341402_scaffold_2959_14	B6.S-DIO.T	-9.27127	-12.8938	-6.95094	-9.92236	0.00075273	0.00943341	3.12336	0.00211727
SL341402_scaffold_2959_14	B6.S-db.S	-1.8618	-15.5949	3.07524	-6.25983	0.136116	0.295972	0.866091	0.00211727
SL341402_scaffold_2959_14	B6.S-db.T	0.219798	-2.34429	2.74738	0.201542	0.83679	0.876332	0.0773837	0.00211727
SL341402_scaffold_3090_6	B6.S-DIO.S	1.76372	-3.13999	14.077	5.4685	0.152552	0.316308	0.816581	2.47e-05
SL341402_scaffold_3090_6	B6.S-db.S	2.20224	-1.74161	15.1009	6.67963	0.0924211	0.233749	1.03423	2.47e-05
SL341402_scaffold_3116_13	B6.S-DIO.T	3.98765	2.232	12.4648	7.34839	0.0162967	0.0605116	1.7879	3.54e-05
SL341402_scaffold_3173_1	B6.S-DIO.T	2.18707	-1.46143	12.3077	5.42314	0.0939988	0.236121	1.02688	0.0023269
SL341402_scaffold_3173_2	B6.S-DIO.S	5.84401	4.19488	11.7884	7.99165	0.00427517	0.0224259	2.36905	3.54e-05
SL341402_scaffold_3173_2	B6.S-DIO.T	5.20972	3.9588	12.993	8.47591	0.00647285	0.0297363	2.1889	3.54e-05
SL341402_scaffold_3173_26	B6.S-DIO.T	0.418429	-6.37728	8.64058	1.13165	0.697122	0.770934	0.156691	3.54e-05
SL341402_scaffold_3173_26	B6.S-db.S	0.859226	-5.07892	9.63127	2.27618	0.43866	0.575303	0.357872	3.54e-05
SL341402_scaffold_3316_15	B6.S-db.S	1.20839	-6.17286	15.6868	4.75699	0.293448	0.458304	0.532469	2.47e-05
SL341402_scaffold_331_25	B6.S-DIO.T	0.808771	-4.07186	7.41916	1.67365	0.464005	0.595007	0.333477	0.0024854
SL341402_scaffold_3320_3	B6.S-DIO.T	9.47628	5.52135	10.0975	7.80942	0.000691874	0.00915857	3.15997	7.73e-05
SL341402_scaffold_3366_7	B6.S-db.S	1.43343	-4.39117	13.7648	4.68681	0.225027	0.39717	0.647765	2.47e-05
SL341402_scaffold_3412_26	B6.S-DIO.S	7.67015	4.77821	10.2001	7.48914	0.00155331	0.012428	2.80874	0.000460584
SL341402_scaffold_344_29	B6.S-DIO.T	1.62316	-3.58337	13.6701	5.04334	0.179876	0.348377	0.745027	2.47e-05
SL341402_scaffold_344_6	B6.S-DIO.S	2.27402	-1.49417	15.0197	6.76275	0.0853478	0.220928	1.06881	3.54e-05
SL341402_scaffold_344_6	B6.S-db.S	1.47465	-3.84311	12.5499	4.35339	0.214326	0.385691	0.668924	3.54e-05
SL341402_scaffold_3475_9	B6.S-DIO.S	1.41684	-5.71373	17.6222	5.95423	0.229487	0.401194	0.639242	3.54e-05
SL341402_scaffold_3475_9	B6.S-DIO.T	1.5085	-5.35806	18.1073	6.37463	0.205921	0.376893	0.6863	3.54e-05
SL341402_scaffold_3475_9	B6.S-db.S	1.065	-7.67872	17.2354	4.77834	0.346893	0.504454	0.459805	3.54e-05
SL341402_scaffold_3475_9	B6.S-db.T	0.972636	-8.28058	17.2106	4.46499	0.38581	0.534943	0.413626	3.54e-05
SL341402_scaffold_352_36	B6.S-db.T	2.03523	-1.82678	11.8587	5.01595	0.111547	0.262479	0.952541	2.47e-05
SL341402_scaffold_352_6	B6.S-DIO.S	9.94616	4.94786	8.77995	6.86391	0.000573872	0.00868985	3.24118	0.000312465
SL341402_scaffold_352_71	B6.S-db.T	7.9852	4.93365	10.1933	7.56346	0.00133325	0.011557	2.87509	2.47e-05
SL341402_scaffold_352_72	B6.S-DIO.S	0.31862	-6.39147	8.04858	0.828558	0.765958	0.824093	0.115795	0.000366604
SL341402_scaffold_359_40	B6.S-B6.T	-0.0752455	-3.3801	3.20172	-0.0891881	0.943632	0.958471	0.0251972	0.0101384
SL341402_scaffold_359_40	B6.S-DIO.S	-1.26669	-5.52417	2.06279	-1.73069	0.274003	0.440885	0.562245	0.0101384
SL341402_scaffold_359_40	B6.S-DIO.T	-0.798547	-3.87489	2.14382	-0.865535	0.46928	0.599058	0.328568	0.0101384
SL341402_scaffold_359_40	B6.S-db.S	-1.43417	-11.682	3.72405	-3.97899	0.224832	0.396947	0.648141	0.0101384
SL341402_scaffold_359_40	B6.S-db.T	-1.06692	-13.1572	5.85231	-3.65242	0.346124	0.503796	0.460768	0.0101384
SL341402_scaffold_3653_12	B6.S-db.S	10.7317	5.67973	9.6443	7.66202	0.000427321	0.00818592	3.36925	2.47e-05
SL341402_scaffold_3653_14	B6.S-DIO.S	1.58127	-3.14857	11.48	4.16572	0.188974	0.357538	0.723598	2.47e-05
SL341402_scaffold_3653_14	B6.S-db.S	2.35344	-1.1122	13.488	6.18791	0.0782206	0.207128	1.10668	2.47e-05
SL341402_scaffold_3903_12	B6.S-DIO.S	42.9551	5.40478	6.15175	5.77826	1.76e-06	0.0042391	5.75548	0.00314791
SL341402_scaffold_3921_3	B6.S-B6.T	-9.07636	-10.7322	-5.70428	-8.21821	0.000816866	0.00961972	3.08785	2.47e-05
SL341402_scaffold_3921_3	B6.S-DIO.S	-0.681591	-9.85028	5.96723	-1.94153	0.532917	0.646338	0.273341	2.47e-05
SL341402_scaffold_3921_3	B6.S-DIO.T	-1.46311	-10.1469	3.14333	-3.50179	0.21727	0.388689	0.663	2.47e-05
SL341402_scaffold_3921_3	B6.S-db.S	-9.71827	-11.2611	-6.25648	-8.75881	0.00062769	0.00893688	3.20225	2.47e-05
SL341402_scaffold_3921_3	B6.S-db.T	-2.10784	-12.413	1.6992	-5.35691	0.10274	0.249475	0.98826	2.47e-05
SL341402_scaffold_393_72	B6.S-DIO.S	1.15952	-3.40247	8.28242	2.43997	0.310743	0.473212	0.507599	0.00394657
SL341402_scaffold_399_21	B6.S-db.T	0.570712	-6.39902	9.71039	1.65568	0.598727	0.696619	0.222771	2.47e-05
SL341402_scaffold_399_37	B6.S-DIO.S	1.23489	-6.95126	18.0881	5.56842	0.284452	0.449603	0.545991	2.47e-05
SL341402_scaffold_399_37	B6.S-DIO.T	1.31043	-6.64748	18.5315	5.942	0.260229	0.429359	0.584644	2.47e-05
SL341402_scaffold_399_37	B6.S-db.S	0.855908	-9.32012	17.6274	4.15362	0.440291	0.57655	0.35626	2.47e-05
SL341402_scaffold_399_38	B6.S-B6.T	-1.59354	-9.69532	2.62442	-3.53545	0.186262	0.355496	0.729876	2.47e-05
SL341402_scaffold_399_38	B6.S-DIO.S	1.86166	-1.12208	5.68913	2.28352	0.136139	0.295985	0.866018	2.47e-05
SL341402_scaffold_399_38	B6.S-DIO.T	0.0332645	-10.0079	10.2506	0.121359	0.975057	0.981399	0.0109698	2.47e-05
SL341402_scaffold_399_38	B6.S-db.S	-0.0367571	-7.48915	7.29345	-0.0978526	0.97244	0.979547	0.0121372	2.47e-05
SL341402_scaffold_399_38	B6.S-db.T	-0.113891	-7.49616	6.9054	-0.295378	0.914812	0.936145	0.0386681	2.47e-05
SL341402_scaffold_399_46	B6.S-DIO.S	1.02866	-3.75856	8.1828	2.21212	0.36177	0.516384	0.441567	2.47e-05
SL341402_scaffold_399_46	B6.S-DIO.T	1.91914	-1.43824	7.87748	3.21962	0.127397	0.284124	0.894839	2.47e-05
SL341402_scaffold_4126_11	B6.S-db.T	4.38688	2.96227	13.1764	8.06933	0.0118113	0.0470113	1.9277	0.00953029
SL341402_scaffold_412_42	B6.S-DIO.S	15.2376	7.48811	10.8249	9.15653	0.000108174	0.00613347	3.96588	2.47e-05
SL341402_scaffold_412_42	B6.S-DIO.T	13.9258	8.61549	12.9064	10.7609	0.000154201	0.00649295	3.81191	2.47e-05
SL341402_scaffold_413_12	B6.S-db.S	2.94096	0.454917	15.8098	8.13234	0.0423486	0.131042	1.37316	2.47e-05
SL341402_scaffold_413_2	B6.S-db.S	2.37565	-1.07293	13.7922	6.35962	0.0763499	0.204136	1.11719	2.47e-05
SL341402_scaffold_413_73	B6.S-DIO.S	1.37876	-5.99851	17.8331	5.9173	0.240052	0.411902	0.619694	2.47e-05
SL341402_scaffold_413_73	B6.S-DIO.T	1.07473	-7.33061	16.59	4.62968	0.343005	0.501293	0.4647	2.47e-05
SL341402_scaffold_413_73	B6.S-db.S	1.90825	-3.75863	20.2811	8.26124	0.129006	0.286733	0.889389	2.47e-05
SL341402_scaffold_4229_3	B6.S-DIO.T	10.7162	5.89411	10.0163	7.95521	0.000429717	0.00818592	3.36682	2.47e-05
SL341402_scaffold_4399_1	B6.S-B6.T	-1.02947	-10.5939	4.86275	-2.86557	0.361433	0.516195	0.441972	2.47e-05
SL341402_scaffold_4399_1	B6.S-DIO.S	1.03592	-2.24559	4.91864	1.33652	0.358755	0.513826	0.445202	2.47e-05
SL341402_scaffold_4399_1	B6.S-DIO.T	1.75615	-1.2865	5.71517	2.21434	0.153907	0.318044	0.812742	2.47e-05
SL341402_scaffold_4399_1	B6.S-db.S	-0.196827	-4.35988	3.78264	-0.288618	0.853559	0.888933	0.0687663	2.47e-05
SL341402_scaffold_4399_1	B6.S-db.T	0.308606	-3.93509	4.91926	0.492087	0.773026	0.829145	0.111806	2.47e-05
SL341402_scaffold_439_3	B6.S-B6.T	-0.317207	-11.4251	9.08217	-1.17147	0.766953	0.824688	0.115231	3.54e-05
SL341402_scaffold_439_3	B6.S-db.S	0.508603	-8.20882	11.8908	1.84097	0.637799	0.725383	0.195316	3.54e-05
SL341402_scaffold_439_3	B6.S-db.T	0.15776	-9.57139	10.7246	0.57662	0.882289	0.911006	0.054389	3.54e-05
SL341402_scaffold_439_39	B6.S-B6.T	6.66064	3.68113	8.94372	6.31242	0.00263931	0.0165475	2.57851	2.47e-05
SL341402_scaffold_4437_10	B6.S-DIO.S	1.47756	-4.8497	15.8834	5.51684	0.213589	0.384953	0.670421	0.000103554
SL341402_scaffold_4437_10	B6.S-db.S	1.17714	-5.87597	14.5257	4.32487	0.304402	0.467319	0.516552	0.000103554
SL341402_scaffold_4437_11	B6.S-DIO.T	0.956718	-6.02139	12.3529	3.16574	0.392887	0.53996	0.405732	2.47e-05
SL341402_scaffold_4589_2	B6.S-DIO.S	4.97857	2.05402	7.23346	4.64374	0.00760505	0.0334633	2.1189	0.0175133
SL341402_scaffold_4621_18	B6.S-B6.T	-1.46196	-11.8035	3.6607	-4.07138	0.217566	0.389007	0.662409	3.54e-05
SL341402_scaffold_4621_18	B6.S-DIO.S	1.13277	-3.15387	7.50097	2.17355	0.320607	0.481958	0.494027	3.54e-05
SL341402_scaffold_4621_18	B6.S-DIO.T	-0.416629	-9.24133	6.82973	-1.2058	0.698336	0.771728	0.155936	3.54e-05
SL341402_scaffold_4621_18	B6.S-db.S	-0.563288	-9.97472	6.61	-1.68236	0.603316	0.69994	0.219455	3.54e-05
SL341402_scaffold_4621_18	B6.S-db.T	-1.18844	-12.4702	4.99453	-3.73782	0.300397	0.463998	0.522304	3.54e-05
SL341402_scaffold_465_49	B6.S-B6.T	0.286716	-4.35337	5.35604	0.501332	0.788568	0.840907	0.103161	2.47e-05
SL341402_scaffold_465_49	B6.S-DIO.S	-0.376909	-8.79704	6.69408	-1.05148	0.725384	0.792635	0.139432	2.47e-05
SL341402_scaffold_465_49	B6.S-DIO.T	-0.341779	-9.11833	7.11947	-0.999431	0.749719	0.812095	0.125102	2.47e-05
SL341402_scaffold_465_49	B6.S-db.S	0.956769	-3.13999	6.44195	1.65098	0.392864	0.53996	0.405757	2.47e-05
SL341402_scaffold_465_49	B6.S-db.T	-0.498919	-13.6343	9.48061	-2.07684	0.644027	0.72994	0.191096	2.47e-05
SL341402_scaffold_46_15	B6.S-DIO.S	1.41158	-3.42061	10.496	3.53768	0.230918	0.40272	0.636543	2.47e-05
SL341402_scaffold_4714_12	B6.S-DIO.S	1.81353	-3.43936	16.3946	6.4776	0.143955	0.305909	0.841772	3.54e-05
SL341402_scaffold_4788_11	B6.S-B6.T	-12.9139	-9.85761	-6.36895	-8.11328	0.000207374	0.00700203	3.68324	2.47e-05
SL341402_scaffold_4788_11	B6.S-DIO.S	0.835923	-2.34611	4.36738	1.01064	0.450225	0.58403	0.346571	2.47e-05
SL341402_scaffold_4788_11	B6.S-DIO.T	-1.20243	-10.4117	4.11881	-3.14644	0.295509	0.45995	0.529429	2.47e-05
SL341402_scaffold_4788_11	B6.S-db.S	0.173525	-2.97434	3.37091	0.198286	0.870666	0.902805	0.0601484	2.47e-05
SL341402_scaffold_4788_11	B6.S-db.T	-0.545539	-2.76326	1.85569	-0.453784	0.614379	0.708429	0.211564	2.47e-05
SL341402_scaffold_4807_10	B6.S-B6.T	1.05184	-5.59087	12.4106	3.40988	0.352218	0.508998	0.453189	2.47e-05
SL341402_scaffold_5064_15	B6.S-B6.T	1.40032	-4.47921	13.5951	4.55794	0.234013	0.405563	0.63076	2.47e-05
SL341402_scaffold_5067_14	B6.S-db.T	1.37798	-2.49155	7.40167	2.45506	0.240273	0.412043	0.619295	0.000103554
SL341402_scaffold_5097_2	B6.S-DIO.T	6.24099	4.70568	12.2478	8.47675	0.00335918	0.0191221	2.47377	2.47e-05
SL341402_scaffold_50_100	B6.S-DIO.S	4.1146	2.41419	12.4322	7.42321	0.0146769	0.0556115	1.83336	2.47e-05
SL341402_scaffold_50_100	B6.S-DIO.T	3.38047	1.28614	13.1099	7.198	0.0277734	0.0936451	1.55637	2.47e-05
SL341402_scaffold_50_105	B6.S-db.T	5.93376	2.81819	7.77466	5.29643	0.00404362	0.0216293	2.39323	0.00628959
SL341402_scaffold_50_107	B6.S-B6.T	-0.554982	-3.51369	2.343	-0.585345	0.608478	0.703787	0.215755	2.47e-05
SL341402_scaffold_50_107	B6.S-DIO.S	1.16424	-1.01079	2.47064	0.729926	0.309034	0.471597	0.509994	2.47e-05
SL341402_scaffold_50_107	B6.S-DIO.T	-0.594146	-2.95254	1.91163	-0.520455	0.584388	0.686135	0.233299	2.47e-05
SL341402_scaffold_50_107	B6.S-db.S	-1.49954	-2.33092	0.696066	-0.817425	0.208114	0.379309	0.681699	2.47e-05
SL341402_scaffold_50_107	B6.S-db.T	-2.88085	-2.91945	-0.0538766	-1.48666	0.0449748	0.137077	1.34703	2.47e-05
SL341402_scaffold_50_111	B6.S-DIO.S	1.48541	-4.57416	15.0998	5.26281	0.211618	0.383019	0.674447	2.47e-05
SL341402_scaffold_50_111	B6.S-DIO.T	1.35925	-5.22127	15.2369	5.00781	0.245651	0.416966	0.609682	2.47e-05
SL341402_scaffold_50_112	B6.S-DIO.S	8.95366	4.46771	8.48387	6.47579	0.000860735	0.00973044	3.06513	9.11e-05
SL341402_scaffold_50_112	B6.S-DIO.T	15.7315	7.00569	10.0085	8.5071	9.54e-05	0.0060093	4.02054	9.11e-05
SL341402_scaffold_50_23	B6.S-B6.T	1.15169	-2.89418	6.99722	2.05152	0.3136	0.475291	0.503624	2.47e-05
SL341402_scaffold_50_23	B6.S-DIO.S	-0.40353	-10.912	8.14263	-1.38471	0.707199	0.778369	0.150458	2.47e-05
SL341402_scaffold_50_23	B6.S-DIO.T	-0.498558	-8.5308	5.93349	-1.29866	0.64426	0.730048	0.190939	2.47e-05
SL341402_scaffold_50_23	B6.S-db.S	-1.22711	-15.9008	6.15348	-4.87367	0.287066	0.451712	0.542018	2.47e-05
SL341402_scaffold_50_23	B6.S-db.T	-2.46279	-13.5167	0.809212	-6.35375	0.0694831	0.190897	1.15812	2.47e-05
SL341402_scaffold_50_27	B6.S-DIO.S	0.827614	-5.8389	10.7981	2.47962	0.454407	0.587181	0.342555	3.54e-05
SL341402_scaffold_50_27	B6.S-DIO.T	1.79604	-2.9986	13.9851	5.49325	0.146914	0.309753	0.832937	3.54e-05
SL341402_scaffold_50_27	B6.S-db.S	1.35733	-4.38718	12.7796	4.1962	0.246208	0.41723	0.608697	3.54e-05
SL341402_scaffold_50_27	B6.S-db.T	1.41977	-4.3205	13.3634	4.52144	0.228692	0.400535	0.640749	3.54e-05
SL341402_scaffold_50_7	B6.S-DIO.T	1.64736	-3.58187	14.0339	5.226	0.17483	0.342371	0.757384	2.47e-05
SL341402_scaffold_50_81	B6.S-B6.T	0.0883465	-3.95843	4.21862	0.130097	0.933848	0.9511	0.029724	2.47e-05
SL341402_scaffold_50_81	B6.S-DIO.S	-2.75204	-3.90665	0.0172427	-1.9447	0.0512666	0.151846	1.29017	2.47e-05
SL341402_scaffold_50_81	B6.S-DIO.T	-1.24891	-5.03204	1.90955	-1.56125	0.279798	0.445424	0.553155	2.47e-05
SL341402_scaffold_50_81	B6.S-db.S	-2.01167	-12.6308	2.01743	-5.30667	0.114581	0.266594	0.940889	2.47e-05
SL341402_scaffold_50_81	B6.S-db.T	-0.564809	-5.52828	3.65927	-0.934505	0.602374	0.699387	0.220134	2.47e-05
SL341402_scaffold_50_98	B6.S-DIO.S	3.39393	0.908131	9.07472	4.99143	0.0274304	0.0927244	1.56177	7.73e-05
SL341402_scaffold_5166_11	B6.S-DIO.S	5.42369	3.48189	10.7856	7.13372	0.00560327	0.0268222	2.25156	3.54e-05
SL341402_scaffold_5166_11	B6.S-DIO.T	6.35168	4.67458	11.9349	8.30475	0.003148	0.0183704	2.50197	3.54e-05
SL341402_scaffold_5166_7	B6.S-DIO.S	6.26357	5.25416	13.6209	9.43752	0.00331471	0.0189669	2.47955	2.47e-05
SL341402_scaffold_5166_7	B6.S-DIO.T	10.4489	7.27608	12.5421	9.90908	0.000474029	0.00843829	3.3242	2.47e-05
SL341402_scaffold_5166_9	B6.S-DIO.T	5.66871	3.15459	9.21113	6.18286	0.00477626	0.0241289	2.32091	3.54e-05
SL341402_scaffold_5176_3	B6.S-db.S	2.802	0.0478177	10.4392	5.24349	0.0487123	0.145823	1.31236	0.000346618
SL341402_scaffold_5362_12	B6.S-DIO.S	3.10256	0.743167	13.3975	7.07033	0.0361315	0.115491	1.44211	2.47e-05
SL341402_scaffold_536_59	B6.S-DIO.T	1.75545	-2.37281	10.5322	4.07969	0.154033	0.31811	0.812386	0.00413726
SL341402_scaffold_538_22	B6.S-B6.T	2.02839	-2.53595	16.2888	6.87642	0.112418	0.263368	0.949165	2.47e-05
SL341402_scaffold_5396_2	B6.S-DIO.S	9.97438	6.41144	11.3576	8.88451	0.000567612	0.0086595	3.24595	2.47e-05
SL341402_scaffold_5396_2	B6.S-DIO.T	9.21286	6.58146	12.2595	9.42047	0.000771275	0.00947044	3.11279	2.47e-05
SL341402_scaffold_5396_3	B6.S-DIO.S	6.24885	4.90162	12.74	8.82082	0.00334362	0.0190698	2.47578	2.47e-05
SL341402_scaffold_5396_3	B6.S-DIO.T	7.26597	5.87327	13.1376	9.50545	0.0019056	0.013874	2.71997	2.47e-05
SL341402_scaffold_542_41	B6.S-DIO.S	2.11234	-1.47903	10.8879	4.70443	0.10222	0.248675	0.990464	2.47e-05
SL341402_scaffold_553_26	B6.S-DIO.S	1.52432	-3.01818	10.3667	3.67426	0.202111	0.372769	0.694411	2.47e-05
SL341402_scaffold_553_26	B6.S-DIO.T	1.38375	-3.3547	10.021	3.33317	0.23864	0.410623	0.622257	2.47e-05
SL341402_scaffold_553_51	B6.S-B6.T	-2.03013	-11.953	1.85594	-5.04855	0.112196	0.263233	0.950023	2.47e-05
SL341402_scaffold_553_51	B6.S-DIO.S	4.13652	1.25692	6.38863	3.82277	0.0144173	0.0547781	1.84112	2.47e-05
SL341402_scaffold_553_51	B6.S-DIO.T	5.8027	1.30049	3.68678	2.49364	0.00438721	0.0228371	2.35781	2.47e-05
SL341402_scaffold_553_51	B6.S-db.S	-0.714342	-4.21772	2.49152	-0.863099	0.514488	0.631819	0.288625	2.47e-05
SL341402_scaffold_553_51	B6.S-db.T	-0.993084	-2.90785	1.3757	-0.766074	0.37688	0.527882	0.423796	2.47e-05
SL341402_scaffold_553_6	B6.S-DIO.T	6.0317	3.06426	8.29133	5.67779	0.00380823	0.0207596	2.41928	3.54e-05
SL341402_scaffold_556_36	B6.S-DIO.S	1.90113	-1.84591	9.86429	4.00919	0.130069	0.288152	0.885825	9.11e-05
SL341402_scaffold_557_38	B6.S-B6.T	-1.40135	-3.06855	1.00999	-1.02928	0.233727	0.405277	0.631292	0.000312465
SL341402_scaffold_557_38	B6.S-DIO.S	-13.859	-11.1767	-7.44592	-9.31131	0.000157146	0.00650342	3.8037	0.000312465
SL341402_scaffold_557_38	B6.S-DIO.T	-9.75434	-9.57614	-5.33257	-7.45436	0.000618766	0.00892777	3.20847	0.000312465
SL341402_scaffold_557_38	B6.S-db.S	-0.752203	-3.56438	2.04474	-0.759821	0.493771	0.617206	0.306474	0.000312465
SL341402_scaffold_557_38	B6.S-db.T	-0.39182	-2.74901	2.06907	-0.339971	0.71517	0.784829	0.145591	0.000312465
SL341402_scaffold_5731_1	B6.S-DIO.S	1.46595	-4.81105	15.5746	5.38177	0.21654	0.387785	0.664461	0.000120324
SL341402_scaffold_5731_1	B6.S-DIO.T	1.73727	-3.85858	16.7599	6.45068	0.157339	0.32256	0.803162	0.000120324
SL341402_scaffold_5731_10	B6.S-DIO.S	1.76375	-3.2267	14.4662	5.61977	0.152547	0.316308	0.816596	2.47e-05
SL341402_scaffold_5731_10	B6.S-DIO.T	1.81381	-3.10357	14.7992	5.84781	0.143908	0.305909	0.841915	2.47e-05
SL341402_scaffold_5731_8	B6.S-DIO.S	1.92277	-2.0725	11.4084	4.66794	0.126867	0.283478	0.896652	2.47e-05
SL341402_scaffold_5731_8	B6.S-DIO.T	2.35971	-0.819824	10.1042	4.64219	0.0776872	0.206273	1.10965	2.47e-05
SL341402_scaffold_5731_8	B6.S-db.T	1.67432	-2.49716	10.0844	3.79364	0.16938	0.336717	0.771139	2.47e-05
SL341402_scaffold_5731_9	B6.S-DIO.S	1.2834	-5.59096	15.2028	4.8059	0.26866	0.435873	0.570798	2.47e-05
SL341402_scaffold_5731_9	B6.S-DIO.T	1.14209	-6.16529	14.7819	4.3083	0.31714	0.478585	0.498749	2.47e-05
SL341402_scaffold_5731_9	B6.S-db.S	0.733412	-8.08637	13.8921	2.90286	0.503974	0.624779	0.297592	2.47e-05
SL341402_scaffold_5731_9	B6.S-db.T	0.756008	-7.89665	13.8062	2.95477	0.491725	0.615563	0.308278	2.47e-05
SL341402_scaffold_5840_4	B6.S-db.S	1.96604	-2.12158	12.4155	5.14695	0.120716	0.275634	0.918235	3.54e-05
SL341402_scaffold_5919_10	B6.S-db.T	0.569862	-4.99418	7.57373	1.28977	0.599251	0.696954	0.222391	2.47e-05
SL341402_scaffold_591_12	B6.S-DIO.S	1.63105	-3.29797	12.6907	4.69635	0.178214	0.346503	0.749058	2.47e-05
SL341402_scaffold_591_12	B6.S-DIO.T	1.93636	-2.40969	13.5181	5.55419	0.124899	0.281064	0.90344	2.47e-05
SL341402_scaffold_591_7	B6.S-db.T	6.73586	3.08727	7.41702	5.25215	0.00253114	0.0161724	2.59668	0.00150937
SL341402_scaffold_597_12	B6.S-db.S	1.8561	-3.20866	16.1508	6.47106	0.137017	0.297128	0.863224	2.47e-05
SL341402_scaffold_6018_3	B6.S-DIO.S	6.75585	3.38678	8.11273	5.74976	0.00250332	0.0160878	2.60148	3.54e-05
SL341402_scaffold_601_11	B6.S-DIO.S	1.73733	-2.24727	9.76183	3.75728	0.157328	0.32256	0.803194	2.47e-05
SL341402_scaffold_601_52	B6.S-DIO.T	0.588095	-7.09172	10.9034	1.90582	0.588069	0.68899	0.230572	2.47e-05
SL341402_scaffold_601_52	B6.S-db.S	1.0114	-5.28019	11.3315	3.02565	0.369033	0.521816	0.432935	2.47e-05
SL341402_scaffold_6034_6	B6.S-B6.T	1.60494	-4.16151	15.5639	5.70119	0.183777	0.352661	0.735709	2.47e-05
SL341402_scaffold_603_20	B6.S-DIO.T	2.9388	0.297389	10.4686	5.383	0.0424397	0.131181	1.37223	9.11e-05
SL341402_scaffold_603_20	B6.S-db.T	1.04125	-2.67958	5.89548	1.60795	0.356555	0.511964	0.447874	9.11e-05
SL341402_scaffold_603_58	B6.S-DIO.S	3.36659	1.08991	11.3454	6.21766	0.0281326	0.0946209	1.55079	0.00128276
SL341402_scaffold_6050_2	B6.S-db.S	3.4863	1.3584	11.9845	6.67144	0.0252072	0.086497	1.59847	2.47e-05
SL341402_scaffold_6094_10	B6.S-DIO.T	8.44281	3.78888	7.50189	5.64538	0.00107805	0.0107064	2.96736	2.47e-05
SL341402_scaffold_6192_7	B6.S-DIO.S	0.840687	-5.76962	10.781	2.50571	0.447841	0.582493	0.348876	3.54e-05
SL341402_scaffold_6192_7	B6.S-DIO.T	1.72038	-3.19012	13.5838	5.19683	0.160479	0.326833	0.794581	3.54e-05
SL341402_scaffold_61_94	B6.S-DIO.T	7.9762	6.51946	13.4817	10.0006	0.00133898	0.0115846	2.87323	0.00495074
SL341402_scaffold_621_1	B6.S-DIO.S	2.15369	-1.62021	12.8265	5.60316	0.0975774	0.241815	1.01065	9.11e-05
SL341402_scaffold_623_55	B6.S-db.S	3.16414	0.612866	9.39085	5.00186	0.0340485	0.110146	1.4679	0.00307068
SL341402_scaffold_624_16	B6.S-DIO.S	2.53308	-0.425156	9.27585	4.42535	0.0644529	0.180536	1.19076	9.11e-05
SL341402_scaffold_624_19	B6.S-DIO.S	2.15239	-2.12002	16.744	7.31197	0.0977197	0.24206	1.01002	2.47e-05
SL341402_scaffold_624_19	B6.S-DIO.T	2.09913	-2.34423	16.8745	7.26514	0.103756	0.250935	0.983988	2.47e-05
SL341402_scaffold_624_20	B6.S-DIO.S	1.6786	-3.77552	15.3209	5.77271	0.168532	0.335524	0.773316	2.47e-05
SL341402_scaffold_624_20	B6.S-DIO.T	1.55438	-4.31927	15.3069	5.49381	0.195063	0.365144	0.709824	2.47e-05
SL341402_scaffold_624_20	B6.S-db.S	1.28443	-5.42247	14.7586	4.66804	0.268333	0.435873	0.571326	2.47e-05
SL341402_scaffold_6260_9	B6.S-DIO.S	0.731113	-5.48741	9.41041	1.9615	0.505233	0.625384	0.296508	2.47e-05
SL341402_scaffold_6260_9	B6.S-DIO.T	1.33625	-4.14375	11.8331	3.8447	0.252416	0.421921	0.597883	2.47e-05
SL341402_scaffold_6265_10	B6.S-db.S	1.43073	-4.24338	13.2663	4.51147	0.225747	0.398088	0.646377	0.000369949
SL341402_scaffold_6374_6	B6.S-db.S	0.882944	-4.09439	7.91285	1.90923	0.427137	0.566892	0.369433	0.00245324
SL341402_scaffold_6374_6	B6.S-db.T	1.10052	-4.04264	9.35196	2.65466	0.332882	0.49236	0.477709	0.00245324
SL341402_scaffold_637_37	B6.S-DIO.T	1.59412	-4.68657	17.3244	6.31889	0.186134	0.355328	0.730175	0.002985
SL341402_scaffold_6547_5	B6.S-B6.T	-3.10846	-17.5383	-0.989482	-9.26391	0.0359254	0.114936	1.4446	2.47e-05
SL341402_scaffold_6547_5	B6.S-DIO.S	-21.521	-15.6092	-12.0419	-13.8256	2.76e-05	0.00563778	4.55953	2.47e-05
SL341402_scaffold_6547_5	B6.S-DIO.T	-0.584457	-5.9697	3.89345	-1.03812	0.590289	0.690548	0.228935	2.47e-05
SL341402_scaffold_6547_5	B6.S-db.S	-1.90589	-13.809	2.56742	-5.62079	0.129357	0.287151	0.888209	2.47e-05
SL341402_scaffold_6547_5	B6.S-db.T	-1.94709	-14.86	2.60911	-6.12543	0.123369	0.279126	0.908795	2.47e-05
SL341402_scaffold_6773_12	B6.S-B6.T	-1.26246	-6.89037	2.58285	-2.15376	0.27537	0.441722	0.560083	0.000533797
SL341402_scaffold_6773_12	B6.S-DIO.S	-1.05537	-6.16532	2.76918	-1.69807	0.350782	0.507724	0.454963	0.000533797
SL341402_scaffold_6773_12	B6.S-DIO.T	-0.235518	-6.80666	5.74217	-0.532242	0.825373	0.86819	0.0833496	0.000533797
SL341402_scaffold_6773_12	B6.S-db.S	-1.00658	-7.77165	3.63592	-2.06787	0.371085	0.523663	0.430526	0.000533797
SL341402_scaffold_6773_12	B6.S-db.T	-1.42838	-5.95189	1.90817	-2.02186	0.226376	0.398593	0.645169	0.000533797
SL341402_scaffold_693_15	B6.S-DIO.S	3.44151	1.3606	12.7207	7.04066	0.0262574	0.0894567	1.58075	2.47e-05
SL341402_scaffold_693_15	B6.S-DIO.T	2.05844	-1.3126	8.83872	3.76306	0.108645	0.258439	0.963991	2.47e-05
SL341402_scaffold_693_37	B6.S-B6.T	-2.11798	-14.6183	1.96667	-6.32582	0.101573	0.247836	0.99322	2.47e-05
SL341402_scaffold_693_37	B6.S-DIO.S	-0.701755	-11.5259	6.875	-2.32544	0.521515	0.637376	0.282733	2.47e-05
SL341402_scaffold_693_37	B6.S-DIO.T	0.154778	-7.11128	7.95095	0.419835	0.884492	0.912742	0.0533059	2.47e-05
SL341402_scaffold_693_37	B6.S-db.S	-1.00237	-7.17189	3.36706	-1.90242	0.372885	0.524765	0.428425	2.47e-05
SL341402_scaffold_693_37	B6.S-db.T	-0.228627	-13.226	11.2135	-1.00624	0.830372	0.871732	0.0807273	2.47e-05
SL341402_scaffold_704_15	B6.S-B6.T	0.446146	-5.76943	7.9786	1.10458	0.678578	0.756639	0.1684	2.47e-05
SL341402_scaffold_704_15	B6.S-DIO.T	0.429217	-5.23048	7.14338	0.956451	0.689873	0.765412	0.161231	2.47e-05
SL341402_scaffold_707_45	B6.S-DIO.T	2.41295	-0.540342	7.71405	3.58685	0.0733205	0.198321	1.13477	0.000103554
SL341402_scaffold_708_2	B6.S-B6.T	-8.42403	-8.28552	-4.17779	-6.23165	0.00108726	0.0107514	2.96367	0.000695957
SL341402_scaffold_708_2	B6.S-DIO.S	-2.46587	-7.3122	0.433197	-3.4395	0.0692529	0.190532	1.15956	0.000695957
SL341402_scaffold_708_2	B6.S-DIO.T	-5.0254	-8.74461	-2.52072	-5.63266	0.0073573	0.0326763	2.13328	0.000695957
SL341402_scaffold_708_2	B6.S-db.S	-2.30822	-7.61171	0.700936	-3.45539	0.0821932	0.215289	1.08516	0.000695957
SL341402_scaffold_708_2	B6.S-db.T	-1.92513	-8.012	1.45074	-3.28063	0.126523	0.283283	0.897832	0.000695957
SL341402_scaffold_7104_8	B6.S-db.S	1.68734	-2.57862	10.5687	3.99505	0.166812	0.333794	0.777773	2.47e-05
SL341402_scaffold_744_1	B6.S-DIO.S	15.4685	7.14519	10.2713	8.70823	0.000101943	0.00612274	3.99164	2.47e-05
SL341402_scaffold_744_1	B6.S-DIO.T	4.31358	3.37486	15.5665	9.4707	0.0125106	0.0491099	1.90272	2.47e-05
SL341402_scaffold_744_62	B6.S-B6.T	3.57693	1.34085	10.6423	5.99157	0.0232314	0.0808695	1.63392	0.00256484
SL341402_scaffold_744_62	B6.S-db.T	3.11911	0.573464	9.86657	5.22001	0.0355573	0.113945	1.44907	0.00256484
SL341402_scaffold_754_7	B6.S-DIO.S	1.49119	-3.09965	10.2923	3.59631	0.210177	0.381492	0.677416	0.000103554
SL341402_scaffold_754_7	B6.S-DIO.T	1.28849	-3.49545	9.54919	3.02687	0.267053	0.434842	0.573403	0.000103554
SL341402_scaffold_754_7	B6.S-db.T	0.858712	-4.87208	9.23526	2.18159	0.438912	0.575506	0.357622	0.000103554
SL341402_scaffold_754_8	B6.S-DIO.T	16.7086	5.59897	7.83053	6.71475	7.52e-05	0.00569469	4.12391	0.000103554
SL341402_scaffold_787_29	B6.S-DIO.S	5.16624	2.44555	8.12799	5.28677	0.00666926	0.0304562	2.17592	3.54e-05
SL341402_scaffold_807_24	B6.S-DIO.S	8.22005	3.94246	7.96408	5.95327	0.00119392	0.0111948	2.92303	3.54e-05
SL341402_scaffold_828_37	B6.S-DIO.S	10.1774	6.61493	11.5781	9.09651	0.000525	0.0085456	3.27984	3.54e-05
SL341402_scaffold_836_44	B6.S-DIO.S	4.63988	2.20539	8.77728	5.49134	0.0097349	0.0404079	2.01167	0.000845942
SL341402_scaffold_849_1	B6.S-DIO.S	1.76275	-2.46571	11.0412	4.28773	0.152725	0.31657	0.816088	2.47e-05
SL341402_scaffold_850_31	B6.S-db.T	0.717682	-6.11933	10.3857	2.13319	0.512635	0.630427	0.290192	3.54e-05
SL341402_scaffold_8714_9	B6.S-DIO.T	1.11568	-4.14312	9.7097	2.78329	0.32706	0.487509	0.485373	2.47e-05
SL341402_scaffold_8714_9	B6.S-db.S	1.08844	-4.69955	10.7602	3.03032	0.337588	0.496697	0.471613	2.47e-05
SL341402_scaffold_8714_9	B6.S-db.T	1.60315	-2.91337	10.8748	3.98071	0.184165	0.353252	0.734792	2.47e-05
SL341402_scaffold_902_36	B6.S-B6.T	2.67349	-0.225981	11.9626	5.86828	0.0556036	0.161598	1.2549	2.47e-05
SL341402_scaffold_9068_1	B6.S-B6.T	-4.2566	-16.7923	-3.53406	-10.1632	0.013089	0.0508933	1.88309	2.47e-05
SL341402_scaffold_9068_1	B6.S-DIO.S	-4.52575	-16.5179	-3.957	-10.2374	0.0106117	0.0432835	1.97422	2.47e-05
SL341402_scaffold_9068_1	B6.S-DIO.T	-4.07751	-16.4873	-3.12974	-9.80854	0.0151293	0.0570292	1.82018	2.47e-05
SL341402_scaffold_9068_1	B6.S-db.S	-4.7747	-17.4685	-4.62266	-11.0456	0.00880968	0.0375776	2.05504	2.47e-05
SL341402_scaffold_9068_1	B6.S-db.T	-2.27499	-17.0916	1.69668	-7.69745	0.0852565	0.220819	1.06927	2.47e-05
SL341402_scaffold_9218_4	B6.S-DIO.S	1.89191	-2.7047	14.2747	5.78499	0.131461	0.289996	0.881204	2.47e-05
SL341402_scaffold_9218_4	B6.S-DIO.T	2.03936	-2.24126	14.6435	6.20111	0.111024	0.261812	0.954582	2.47e-05
SL341402_scaffold_9269_3	B6.S-db.S	11.4349	6.13101	10.063	8.09699	0.000333731	0.00774862	3.4766	0.000214381
SL341402_scaffold_97_54	B6.S-DIO.S	1.48072	-3.1098	10.2174	3.55378	0.212794	0.384227	0.67204	2.47e-05
SL341402_scaffold_97_55	B6.S-DIO.S	4.43938	3.14867	13.6627	8.40569	0.0113394	0.0455666	1.94541	2.47e-05
SL341402_scaffold_97_57	B6.S-B6.T	-1.05091	-7.94396	3.58149	-2.18123	0.352598	0.509078	0.45272	2.47e-05
SL341402_scaffold_97_57	B6.S-DIO.S	1.09376	-2.60944	6.00177	1.69617	0.335507	0.494542	0.474298	2.47e-05
SL341402_scaffold_97_57	B6.S-DIO.T	0.461695	-4.15945	5.81872	0.829634	0.668292	0.748641	0.175034	2.47e-05
SL341402_scaffold_97_57	B6.S-db.S	-1.02914	-11.4259	5.24613	-3.08989	0.361573	0.51627	0.441804	2.47e-05
SL341402_scaffold_97_57	B6.S-db.T	0.635763	-3.55385	5.66477	1.05546	0.559485	0.666029	0.252211	2.47e-05
SL341402_scaffold_981_39	B6.S-DIO.S	0.957126	-3.65104	7.49259	1.92077	0.392705	0.539941	0.405934	0.00269151
SL341402_scaffold_981_39	B6.S-DIO.T	1.09892	-3.27437	7.56432	2.14497	0.333504	0.492866	0.476899	0.00269151
SL341402_scaffold_981_39	B6.S-db.T	0.239303	-4.92486	5.85389	0.464513	0.822632	0.866236	0.0847943	0.00269151
SL341402_scaffold_982_48	B6.S-DIO.T	9.05613	4.35994	8.21527	6.28761	0.000823905	0.0096354	3.08412	3.54e-05
SL341402_scaffold_996_2	B6.S-DIO.T	4.34689	1.97532	8.95978	5.46755	0.0121868	0.0480849	1.91411	3.54e-05
SL341402_scaffold_996_24	B6.S-DIO.S	2.48833	-0.691168	12.6299	5.96937	0.067605	0.187166	1.17002	2.47e-05
SL341402_scaffold_996_24	B6.S-DIO.T	2.94043	0.393887	13.7318	7.06286	0.042371	0.131075	1.37293	2.47e-05
SL341402_scaffold_9_61	B6.S-B6.T	0.507811	-2.78892	4.03747	0.624273	0.638307	0.725734	0.19497	3.54e-05
SL341402_scaffold_9_61	B6.S-DIO.S	0.00767167	-3.38513	3.40389	0.00937947	0.994246	0.995687	0.00250601	3.54e-05
SL341402_scaffold_9_61	B6.S-DIO.T	0.781112	-2.54109	4.53062	0.994761	0.478381	0.606187	0.320226	3.54e-05
SL341402_scaffold_9_61	B6.S-db.S	0.55032	-4.46449	6.67182	1.10366	0.611387	0.705856	0.213684	3.54e-05
SL341402_scaffold_9_61	B6.S-db.T	0.665948	-2.64855	4.32	0.835725	0.541884	0.653677	0.266094	3.54e-05
SL341402_scaffold_9_62	B6.S-B6.T	0.495044	-2.45364	3.51848	0.53242	0.646529	0.731773	0.189412	3.54e-05
SL341402_scaffold_9_62	B6.S-DIO.S	-1.07739	-13.5514	5.97448	-3.78848	0.341947	0.500149	0.466041	3.54e-05
SL341402_scaffold_9_62	B6.S-DIO.T	0.767278	-2.62152	4.62377	1.00113	0.4857	0.610882	0.313632	3.54e-05
SL341402_scaffold_9_62	B6.S-db.S	-0.5357	-11.779	7.96877	-1.90511	0.620565	0.712628	0.207213	3.54e-05
SL341402_scaffold_9_62	B6.S-db.T	0.705152	-2.24497	3.77352	0.764278	0.519611	0.635858	0.284321	3.54e-05
SL341402_scaffold_9_63	B6.S-B6.T	0.750765	-4.18809	7.2925	1.55221	0.494547	0.617824	0.305793	2.47e-05
SL341402_scaffold_9_63	B6.S-DIO.S	-0.191325	-4.38225	3.81722	-0.282512	0.85759	0.892183	0.0667201	2.47e-05
SL341402_scaffold_9_63	B6.S-DIO.T	0.918874	-2.23764	4.4514	1.10688	0.410157	0.554153	0.38705	2.47e-05
SL341402_scaffold_9_63	B6.S-db.S	0.906667	-3.57176	7.0357	1.73197	0.415862	0.5583	0.381051	2.47e-05
SL341402_scaffold_9_63	B6.S-db.T	1.74711	-1.76961	7.77678	3.00359	0.155541	0.320324	0.808156	2.47e-05
SL341403_scaffold_1006_51	B6.S-B6.T	-1.05711	-9.59455	4.30313	-2.64571	0.350078	0.507288	0.455836	2.47e-05
SL341403_scaffold_1006_51	B6.S-DIO.S	1.64973	-1.42641	5.60353	2.08856	0.174342	0.341958	0.758597	2.47e-05
SL341403_scaffold_1006_51	B6.S-DIO.T	-0.20123	-9.33934	8.07705	-0.631148	0.850338	0.886363	0.0704086	2.47e-05
SL341403_scaffold_1006_51	B6.S-db.S	0.752245	-2.6206	4.56837	0.973883	0.493749	0.617206	0.306494	2.47e-05
SL341403_scaffold_1006_51	B6.S-db.T	-0.461673	-9.50778	6.79664	-1.35557	0.668307	0.748641	0.175024	2.47e-05
SL341403_scaffold_10075_2	B6.S-DIO.T	6.36547	4.26066	10.8527	7.55667	0.00312284	0.0182649	2.50545	2.47e-05
SL341403_scaffold_100_100	B6.S-B6.T	-1.53505	-12.416	3.5749	-4.42053	0.199566	0.369883	0.699913	2.47e-05
SL341403_scaffold_100_100	B6.S-DIO.S	-4.26711	-14.2052	-3.00632	-8.60577	0.01298	0.0505921	1.88673	2.47e-05
SL341403_scaffold_100_100	B6.S-DIO.T	-3.44654	-11.1831	-1.20419	-6.19363	0.0261371	0.089064	1.58274	2.47e-05
SL341403_scaffold_100_100	B6.S-db.S	0.15464	-10.5677	11.8144	0.623311	0.884594	0.912794	0.0532561	2.47e-05
SL341403_scaffold_100_100	B6.S-db.T	1.05539	-2.94292	6.55226	1.80467	0.350773	0.507724	0.454974	2.47e-05
SL341403_scaffold_100_103	B6.S-db.S	1.50991	-2.33327	7.89651	2.78162	0.205579	0.376557	0.687021	2.47e-05
SL341403_scaffold_100_103	B6.S-db.T	0.965457	-3.51901	7.27105	1.87602	0.388988	0.537491	0.410063	2.47e-05
SL341403_scaffold_100_23	B6.S-B6.T	-2.09895	-9.16563	1.27367	-3.94598	0.103776	0.250935	0.983903	2.47e-05
SL341403_scaffold_100_23	B6.S-DIO.S	-15.1576	-14.9533	-10.3234	-12.6383	0.000110441	0.00613347	3.95687	2.47e-05
SL341403_scaffold_100_23	B6.S-DIO.T	-10.1334	-15.4926	-8.82881	-12.1607	0.000533886	0.00855948	3.27255	2.47e-05
SL341403_scaffold_100_23	B6.S-db.S	-1.34742	-16.9009	5.85663	-5.52214	0.249111	0.419122	0.603608	2.47e-05
SL341403_scaffold_100_23	B6.S-db.T	-0.585965	-5.00327	3.25944	-0.871918	0.589368	0.690156	0.229614	2.47e-05
SL341403_scaffold_100_56	B6.S-db.T	1.35281	-2.8476	8.25946	2.70593	0.247528	0.418056	0.606375	2.47e-05
SL341403_scaffold_100_92	B6.S-B6.T	-1.66952	-5.61265	1.39739	-2.10763	0.170336	0.33782	0.768692	2.47e-05
SL341403_scaffold_100_92	B6.S-DIO.S	-1.83686	-19.2916	3.92911	-7.68126	0.140108	0.301022	0.853536	2.47e-05
SL341403_scaffold_100_92	B6.S-DIO.T	-4.12438	-14.1626	-2.76637	-8.46449	0.0145604	0.0552349	1.83683	2.47e-05
SL341403_scaffold_100_92	B6.S-db.S	0.348017	-3.92685	5.05236	0.562755	0.745371	0.808826	0.127628	2.47e-05
SL341403_scaffold_100_92	B6.S-db.T	0.576631	-2.51275	3.83006	0.658659	0.595084	0.693891	0.225422	2.47e-05
SL341403_scaffold_100_95	B6.S-db.S	2.07065	-1.15026	7.89955	3.37464	0.107151	0.256131	0.970005	0.000192436
SL341403_scaffold_100_99	B6.S-B6.T	-2.07683	-11.4213	1.64641	-4.88743	0.106404	0.255036	0.973043	2.47e-05
SL341403_scaffold_100_99	B6.S-DIO.S	-6.27758	-10.5166	-4.06669	-7.29163	0.0032875	0.0188608	2.48313	2.47e-05
SL341403_scaffold_100_99	B6.S-DIO.T	-8.69985	-12.9796	-6.69933	-9.83947	0.000961141	0.0101682	3.01721	2.47e-05
SL341403_scaffold_100_99	B6.S-db.S	-0.534488	-10.3143	6.98417	-1.66504	0.62133	0.713274	0.206678	2.47e-05
SL341403_scaffold_100_99	B6.S-db.T	-0.832257	-12.632	6.80549	-2.91325	0.452066	0.585395	0.344798	2.47e-05
SL341403_scaffold_1010_18	B6.S-DIO.T	5.08055	2.94075	10.028	6.48436	0.00707801	0.0316831	2.15009	3.54e-05
SL341403_scaffold_1010_38	B6.S-DIO.T	11.3865	7.44036	12.2389	9.83961	0.000339297	0.00780384	3.46942	3.54e-05
SL341403_scaffold_1010_38	B6.S-db.S	5.2781	3.50721	11.2921	7.39967	0.00617809	0.0288242	2.20915	3.54e-05
SL341403_scaffold_1010_5	B6.S-B6.T	1.18969	-6.48696	16.2143	4.86368	0.299957	0.463519	0.522941	2.47e-05
SL341403_scaffold_1010_5	B6.S-DIO.T	1.98551	-3.04755	18.3482	7.65032	0.118056	0.271882	0.927913	2.47e-05
SL341403_scaffold_1010_5	B6.S-db.S	2.13579	-2.47364	18.9667	8.24655	0.0995574	0.244711	1.00193	2.47e-05
SL341403_scaffold_1010_6	B6.S-DIO.T	2.46358	-0.863066	14.4552	6.79607	0.0694236	0.190793	1.15849	2.47e-05
SL341403_scaffold_1010_6	B6.S-db.S	2.25571	-1.4771	14.274	6.39843	0.0870931	0.223999	1.06002	2.47e-05
SL341403_scaffold_1010_7	B6.S-B6.T	1.175	-5.45361	13.4564	4.00137	0.305166	0.467853	0.515465	2.47e-05
SL341403_scaffold_1010_7	B6.S-DIO.T	2.22899	-1.64611	15.0504	6.70216	0.0897119	0.229279	1.04715	2.47e-05
SL341403_scaffold_1010_7	B6.S-db.S	2.31535	-1.39011	15.3507	6.98032	0.0815517	0.214054	1.08857	2.47e-05
SL341403_scaffold_1010_7	B6.S-db.T	1.45099	-4.72686	15.0759	5.17453	0.220405	0.391874	0.656778	2.47e-05
SL341403_scaffold_1010_8	B6.S-B6.T	1.72266	-4.50757	19.2449	7.36866	0.160052	0.326149	0.79574	2.47e-05
SL341403_scaffold_1010_8	B6.S-DIO.T	2.15488	-2.58428	20.5032	8.95944	0.0974463	0.241779	1.01123	2.47e-05
SL341403_scaffold_1010_8	B6.S-db.S	2.35951	-1.73249	21.3414	9.80444	0.0777045	0.206288	1.10955	2.47e-05
SL341403_scaffold_1010_8	B6.S-db.T	1.8695	-3.95419	20.2558	8.1508	0.13491	0.29481	0.869957	2.47e-05
SL341403_scaffold_1022_14	B6.S-db.T	1.43962	-3.64521	11.4962	3.9255	0.223388	0.395622	0.65094	0.00195613
SL341403_scaffold_1022_9	B6.S-db.T	0.705145	-9.30746	15.6446	3.16859	0.519615	0.635858	0.284318	2.47e-05
SL341403_scaffold_1044_58	B6.S-DIO.S	7.33817	3.37993	7.49424	5.43709	0.00183594	0.0135961	2.73614	0.000103554
SL341403_scaffold_1044_58	B6.S-db.S	5.62712	2.09333	6.17098	4.13216	0.00490552	0.0245708	2.30931	0.000103554
SL341403_scaffold_104_69	B6.S-DIO.T	25.0721	6.20834	7.75457	6.98146	1.5e-05	0.00490822	4.82321	3.54e-05
SL341403_scaffold_10666_18	B6.S-B6.T	3.75427	0.605809	4.04609	2.32595	0.0198734	0.0711561	1.70173	2.47e-05
SL341403_scaffold_10666_18	B6.S-DIO.S	5.59066	1.96249	5.83479	3.89864	0.00502239	0.0249718	2.29909	2.47e-05
SL341403_scaffold_10666_18	B6.S-DIO.T	5.18086	1.29423	4.2832	2.78872	0.0066024	0.0302135	2.1803	2.47e-05
SL341403_scaffold_10666_18	B6.S-db.S	-0.497405	-11.2583	7.83726	-1.7105	0.645003	0.730468	0.190438	2.47e-05
SL341403_scaffold_10666_18	B6.S-db.T	3.17792	0.170376	2.52691	1.34864	0.0336021	0.109106	1.47363	2.47e-05
SL341403_scaffold_1072_10	B6.S-B6.T	-4.40361	-14.041	-3.18201	-8.61151	0.0116584	0.0465413	1.93336	2.47e-05
SL341403_scaffold_1072_10	B6.S-DIO.S	-1.65799	-11.616	2.92982	-4.34311	0.17266	0.340169	0.762808	2.47e-05
SL341403_scaffold_1072_10	B6.S-DIO.T	-2.55512	-13.7714	0.571677	-6.59987	0.0629626	0.177381	1.20092	2.47e-05
SL341403_scaffold_1072_10	B6.S-db.S	-0.289321	-12.3465	10.0162	-1.16516	0.786712	0.839638	0.104184	2.47e-05
SL341403_scaffold_1072_10	B6.S-db.T	0.517145	-4.43161	6.46036	1.01438	0.632336	0.721215	0.199052	2.47e-05
SL341403_scaffold_1072_50	B6.S-db.T	1.08387	-4.42252	10.0866	2.83202	0.339387	0.498052	0.469305	2.47e-05
SL341403_scaffold_1075_38	B6.S-DIO.S	4.24436	1.84265	8.81311	5.32788	0.0132174	0.0512458	1.87885	0.00544575
SL341403_scaffold_107_107	B6.S-db.S	1.31399	-4.42709	12.3825	3.97769	0.259137	0.428416	0.58647	2.47e-05
SL341403_scaffold_107_107	B6.S-db.T	0.936578	-5.72846	11.5606	2.91605	0.402	0.547535	0.395774	2.47e-05
SL341403_scaffold_107_11	B6.S-db.S	14.8094	7.18643	10.5028	8.84461	0.000121037	0.00628649	3.91708	2.47e-05
SL341403_scaffold_107_11	B6.S-db.T	4.38415	2.8075	12.5044	7.65594	0.0118365	0.0470604	1.92678	2.47e-05
SL341403_scaffold_107_90	B6.S-db.S	0.943884	-5.28028	10.7196	2.71967	0.398674	0.544984	0.399382	2.47e-05
SL341403_scaffold_107_90	B6.S-db.T	1.0478	-4.82497	10.6742	2.92463	0.353864	0.510052	0.451163	2.47e-05
SL341403_scaffold_10941_7	B6.S-DIO.S	1.88382	-2.291	11.9609	4.83495	0.132695	0.291661	0.877145	9.11e-05
SL341403_scaffold_10941_7	B6.S-DIO.T	2.45194	-0.821735	13.2398	6.20905	0.0702981	0.192357	1.15306	9.11e-05
SL341403_scaffold_10968_2	B6.S-db.T	1.81355	-3.25687	15.525	6.13408	0.143952	0.305909	0.841781	2.47e-05
SL341403_scaffold_11026_5	B6.S-db.T	1.74114	-4.09841	17.8835	6.89253	0.15663	0.321728	0.805126	2.47e-05
SL341403_scaffold_11103_11	B6.S-DIO.T	10.098	3.93958	6.92749	5.43353	0.000541181	0.00855948	3.26666	0.000192436
SL341403_scaffold_11106_9	B6.S-db.S	1.80165	-2.71002	12.7275	5.00873	0.145958	0.308402	0.835771	2.47e-05
SL341403_scaffold_11106_9	B6.S-db.T	2.41313	-1.14206	16.3133	7.58563	0.0733056	0.198311	1.13486	2.47e-05
SL341403_scaffold_1125_48	B6.S-DIO.S	1.33031	-3.17114	9.00544	2.91715	0.254195	0.423722	0.594833	0.00216853
SL341403_scaffold_1125_48	B6.S-DIO.T	1.80736	-2.17029	10.2656	4.04764	0.144991	0.307427	0.838658	0.00216853
SL341403_scaffold_1125_48	B6.S-db.S	0.912019	-4.07418	8.0601	1.99296	0.413353	0.55676	0.383679	0.00216853
SL341403_scaffold_11274_9	B6.S-DIO.T	5.28849	4.76083	15.2847	10.0228	0.00613475	0.0286912	2.2122	2.47e-05
SL341403_scaffold_11274_9	B6.S-db.S	4.06879	3.14389	16.6524	9.89816	0.0152381	0.0573412	1.81707	2.47e-05
SL341403_scaffold_11274_9	B6.S-db.T	4.11248	2.60133	13.4131	8.0072	0.0147023	0.0556932	1.83261	2.47e-05
SL341403_scaffold_11318_6	B6.S-DIO.S	2.18611	-1.60377	13.4819	5.93904	0.0940999	0.236268	1.02641	2.47e-05
SL341403_scaffold_11318_6	B6.S-DIO.T	1.6785	-2.75653	11.1847	4.21409	0.168551	0.335524	0.773268	2.47e-05
SL341403_scaffold_113_144	B6.S-DIO.S	1.51331	-5.671	19.2594	6.79421	0.204754	0.375604	0.688767	0.00218376
SL341403_scaffold_1147_86	B6.S-B6.T	-0.969647	-5.74402	2.77043	-1.48679	0.387131	0.536184	0.412142	2.47e-05
SL341403_scaffold_1147_86	B6.S-DIO.S	-5.42645	-11.9587	-3.86334	-7.91101	0.00559301	0.0267969	2.25235	2.47e-05
SL341403_scaffold_1147_86	B6.S-DIO.T	-4.98141	-11.724	-3.33224	-7.52813	0.00758972	0.0334316	2.11977	2.47e-05
SL341403_scaffold_1147_86	B6.S-db.S	-0.215992	-9.67904	8.28179	-0.698626	0.839562	0.878557	0.0759475	2.47e-05
SL341403_scaffold_1147_86	B6.S-db.T	0.880096	-2.90531	5.60202	1.34836	0.428507	0.568027	0.368042	2.47e-05
SL341403_scaffold_1147_87	B6.S-B6.T	-2.75053	-11.498	0.0539138	-5.72203	0.0513465	0.152006	1.28949	2.47e-05
SL341403_scaffold_1147_87	B6.S-DIO.S	-8.02637	-13.4599	-6.54121	-10.0006	0.00130743	0.0114796	2.88358	2.47e-05
SL341403_scaffold_1147_87	B6.S-DIO.T	-24.3697	-11.0352	-8.77791	-9.90657	1.68e-05	0.00503884	4.77411	2.47e-05
SL341403_scaffold_1147_87	B6.S-db.S	0.227564	-5.10393	6.01529	0.455679	0.831143	0.872283	0.080324	2.47e-05
SL341403_scaffold_1147_87	B6.S-db.T	4.16135	0.536519	2.68773	1.61213	0.0141297	0.0539411	1.84987	2.47e-05
SL341403_scaffold_1147_88	B6.S-db.T	1.60643	-4.59946	17.2296	6.31508	0.183454	0.352156	0.736473	2.47e-05
SL341403_scaffold_1147_89	B6.S-db.T	0.64338	-6.34081	10.1659	1.91253	0.555007	0.662731	0.255702	2.47e-05
SL341403_scaffold_1147_90	B6.S-db.T	1.29345	-4.18797	11.4934	3.65271	0.265494	0.433344	0.575945	2.47e-05
SL341403_scaffold_1152_15	B6.S-DIO.S	8.32078	4.23019	8.4669	6.34854	0.0011397	0.0109567	2.94321	0.00303902
SL341403_scaffold_1163_1	B6.S-B6.T	3.56218	0.826515	6.66761	3.74706	0.02354	0.0817299	1.62819	0.000214381
SL341403_scaffold_1163_1	B6.S-db.T	3.85859	1.31833	8.08313	4.70073	0.018169	0.0661	1.74067	0.000214381
SL341403_scaffold_1168_1	B6.S-DIO.S	2.52449	-0.73408	15.4443	7.35513	0.0650451	0.181819	1.18679	2.47e-05
SL341403_scaffold_1168_1	B6.S-DIO.T	1.66876	-3.23318	12.9749	4.87085	0.17049	0.338048	0.768301	2.47e-05
SL341403_scaffold_1168_1	B6.S-db.T	0.985632	-5.09599	10.7055	2.80474	0.380114	0.530547	0.420086	2.47e-05
SL341403_scaffold_116_122	B6.S-DIO.S	1.8817	-2.61341	13.6057	5.49617	0.133019	0.292192	0.876086	0.000240474
SL341403_scaffold_116_67	B6.S-DIO.S	2.84934	0.162154	12.5141	6.33812	0.0464266	0.140342	1.33323	2.47e-05
SL341403_scaffold_1178_8	B6.S-B6.T	-0.957241	-5.67152	2.76339	-1.45406	0.392653	0.539941	0.405991	2.47e-05
SL341403_scaffold_1178_8	B6.S-DIO.S	-8.18042	-16.7677	-8.26991	-12.5188	0.00121612	0.0112928	2.91502	2.47e-05
SL341403_scaffold_1178_8	B6.S-DIO.T	-12.6933	-15.8208	-10.1419	-12.9814	0.000221868	0.00711332	3.65391	2.47e-05
SL341403_scaffold_1178_8	B6.S-db.S	-0.388502	-5.48592	4.13911	-0.673406	0.717437	0.786309	0.144216	2.47e-05
SL341403_scaffold_1178_8	B6.S-db.T	-1.10019	-15.4969	6.70087	-4.398	0.333012	0.492469	0.47754	2.47e-05
SL341403_scaffold_11969_3	B6.S-db.T	9.35011	5.69914	10.5133	8.10622	0.000728569	0.00929334	3.13753	2.47e-05
SL341403_scaffold_12102_5	B6.S-db.T	0.389998	-5.1443	6.82568	0.840691	0.716414	0.785501	0.144836	0.00523933
SL341403_scaffold_12170_1	B6.S-B6.T	-11.008	-10.0135	-5.9797	-7.99661	0.000387072	0.00803999	3.41221	0.00296206
SL341403_scaffold_12170_1	B6.S-DIO.S	-9.31283	-7.1978	-3.89168	-5.54474	0.000739872	0.00936977	3.13084	0.00296206
SL341403_scaffold_12170_1	B6.S-DIO.T	-5.3427	-9.37175	-2.96218	-6.16696	0.00591453	0.0279353	2.22808	0.00296206
SL341403_scaffold_12170_1	B6.S-db.S	-3.92611	-9.53044	-1.63472	-5.58258	0.0171591	0.0631424	1.7655	0.00296206
SL341403_scaffold_12170_1	B6.S-db.T	-12.9701	-8.70262	-5.63371	-7.16816	0.000203873	0.00700203	3.69064	0.00296206
SL341403_scaffold_12195_1	B6.S-B6.T	-1.37677	-10.6344	3.58391	-3.52526	0.240618	0.412311	0.618672	0.000369949
SL341403_scaffold_12195_1	B6.S-DIO.S	-10.0335	-11.4512	-6.48731	-8.96925	0.000554767	0.00859986	3.25589	0.000369949
SL341403_scaffold_12195_1	B6.S-DIO.T	-9.02832	-12.3278	-6.52888	-9.42834	0.000833704	0.00964418	3.07899	0.000369949
SL341403_scaffold_12195_1	B6.S-db.S	-0.789191	-16.9489	9.4462	-3.75133	0.474147	0.603233	0.324087	0.000369949
SL341403_scaffold_12195_1	B6.S-db.T	-1.43679	-17.6996	5.62781	-6.03588	0.224136	0.39623	0.649489	0.000369949
SL341403_scaffold_12221_11	B6.S-DIO.T	2.48848	-0.925868	16.9279	8.00099	0.0675943	0.187166	1.17009	2.47e-05
SL341403_scaffold_12293_6	B6.S-DIO.S	2.70127	-0.181135	13.1992	6.50902	0.054023	0.158151	1.26742	0.000204164
SL341403_scaffold_1242_10	B6.S-db.T	1.35759	-4.89079	14.25	4.67958	0.246135	0.417206	0.608827	2.47e-05
SL341403_scaffold_1242_11	B6.S-B6.T	-1.27394	-13.5112	5.01201	-4.2496	0.27167	0.439048	0.565958	3.54e-05
SL341403_scaffold_1242_11	B6.S-DIO.S	-4.70518	-12.4983	-3.22201	-7.86014	0.00927273	0.0390034	2.03279	3.54e-05
SL341403_scaffold_1242_11	B6.S-DIO.T	-4.59403	-13.874	-3.42139	-8.64772	0.0100761	0.0415311	1.99671	3.54e-05
SL341403_scaffold_1242_11	B6.S-db.S	0.888868	-5.27153	10.2363	2.48239	0.424298	0.564951	0.372329	3.54e-05
SL341403_scaffold_1242_11	B6.S-db.T	1.48094	-2.38867	7.84983	2.73058	0.212737	0.384164	0.672156	3.54e-05
SL341403_scaffold_1242_12	B6.S-B6.T	-2.99853	-10.3212	-0.396909	-5.35904	0.04	0.125069	1.39794	2.47e-05
SL341403_scaffold_1242_12	B6.S-DIO.S	-8.56894	-11.1594	-5.69753	-8.42846	0.0010186	0.0104487	2.99199	2.47e-05
SL341403_scaffold_1242_12	B6.S-DIO.T	-8.36206	-10.5678	-5.29943	-7.93362	0.00111837	0.0108701	2.95141	2.47e-05
SL341403_scaffold_1242_12	B6.S-db.S	0.102239	-12.1191	13.0458	0.463331	0.923487	0.943233	0.034569	2.47e-05
SL341403_scaffold_1242_12	B6.S-db.T	1.79018	-1.03764	4.80447	1.88342	0.14792	0.310835	0.829972	2.47e-05
SL341403_scaffold_1242_14	B6.S-B6.T	-10.547	-13.3829	-7.80526	-10.5941	0.000457135	0.00833952	3.33996	2.47e-05
SL341403_scaffold_1242_14	B6.S-DIO.S	-8.81853	-11.4159	-5.94875	-8.68231	0.000912482	0.00997933	3.03978	2.47e-05
SL341403_scaffold_1242_14	B6.S-DIO.T	-1.69103	-9.73422	2.36502	-3.6846	0.166092	0.333109	0.779652	2.47e-05
SL341403_scaffold_1242_14	B6.S-db.S	-0.884218	-12.749	6.59006	-3.07946	0.426526	0.566336	0.370055	2.47e-05
SL341403_scaffold_1242_14	B6.S-db.T	-1.56676	-10.8993	3.03573	-3.93179	0.192237	0.361717	0.716164	2.47e-05
SL341403_scaffold_1242_16	B6.S-db.T	0.391126	-7.34743	9.75698	1.20477	0.715644	0.785165	0.145303	0.000359424
SL341403_scaffold_1242_4	B6.S-db.T	1.07108	-4.25246	9.59408	2.67081	0.344459	0.502489	0.462863	2.47e-05
SL341403_scaffold_1242_51	B6.S-db.T	2.00385	-2.92452	18.0951	7.58527	0.115607	0.268345	0.937017	3.54e-05
SL341403_scaffold_1242_8	B6.S-db.T	1.74058	-2.60771	11.3713	4.38179	0.156732	0.321799	0.804844	2.47e-05
SL341403_scaffold_126_76	B6.S-B6.T	-0.245546	-8.00595	6.70494	-0.650507	0.818118	0.863493	0.0871841	3.54e-05
SL341403_scaffold_126_76	B6.S-DIO.S	-6.03537	-8.64418	-3.19693	-5.92055	0.00379975	0.0207295	2.42025	3.54e-05
SL341403_scaffold_126_76	B6.S-DIO.T	-5.11745	-9.39446	-2.78601	-6.09023	0.00689836	0.0311158	2.16125	3.54e-05
SL341403_scaffold_126_76	B6.S-db.S	-2.03934	-8.21808	1.25785	-3.48011	0.111026	0.261812	0.954574	3.54e-05
SL341403_scaffold_126_76	B6.S-db.T	-1.16847	-9.95981	4.05967	-2.95007	0.307505	0.469974	0.512148	3.54e-05
SL341403_scaffold_12761_5	B6.S-B6.T	-1.08739	-5.2918	2.31328	-1.48926	0.338	0.497054	0.471084	0.000366604
SL341403_scaffold_12761_5	B6.S-DIO.S	-9.38287	-12.6186	-6.85598	-9.73731	0.000718814	0.00925001	3.14338	0.000366604
SL341403_scaffold_12761_5	B6.S-DIO.T	-12.9019	-11.4762	-7.41163	-9.44393	0.000208131	0.00700203	3.68166	0.000366604
SL341403_scaffold_12761_5	B6.S-db.S	-2.01394	-12.0279	1.91453	-5.05668	0.114284	0.266185	0.942014	0.000366604
SL341403_scaffold_12761_5	B6.S-db.T	-2.55008	-15.8831	0.675002	-7.60404	0.0633002	0.178184	1.19859	0.000366604
SL341403_scaffold_1282_64	B6.S-DIO.T	3.10277	0.911294	16.4183	8.6648	0.036124	0.115488	1.4422	2.47e-05
SL341403_scaffold_1282_64	B6.S-db.S	1.99598	-2.32642	14.2257	5.94964	0.116651	0.270035	0.933112	2.47e-05
SL341403_scaffold_1284_53	B6.S-db.S	0.678278	-5.19745	8.55783	1.68019	0.534807	0.647709	0.271803	2.47e-05
SL341403_scaffold_128_103	B6.S-db.T	1.35301	-4.80208	13.931	4.56446	0.247471	0.418056	0.606476	0.00596287
SL341403_scaffold_128_38	B6.S-db.S	1.43987	-3.80258	11.9955	4.09644	0.223322	0.395584	0.651068	0.000120324
SL341403_scaffold_1292_40	B6.S-DIO.T	1.83766	-2.36007	11.5997	4.61981	0.139978	0.300846	0.853941	3.54e-05
SL341403_scaffold_1292_40	B6.S-db.S	1.96115	-2.2271	12.9414	5.35717	0.121395	0.276615	0.9158	3.54e-05
SL341403_scaffold_1304_10	B6.S-DIO.T	4.32017	1.83671	8.44348	5.1401	0.0124457	0.0489015	1.90498	3.54e-05
SL341403_scaffold_1304_10	B6.S-db.S	7.93405	3.81595	7.92435	5.87015	0.00136622	0.0117626	2.86448	3.54e-05
SL341403_scaffold_1304_14	B6.S-DIO.T	12.0542	5.56791	8.9004	7.23415	0.000271601	0.00735994	3.56607	9.11e-05
SL341403_scaffold_1304_45	B6.S-DIO.T	2.5154	-0.812214	16.4652	7.82648	0.0656778	0.183268	1.18258	2.47e-05
SL341403_scaffold_1304_45	B6.S-db.S	1.60157	-3.74843	13.968	5.10979	0.184508	0.353596	0.733985	2.47e-05
SL341403_scaffold_1304_46	B6.S-DIO.T	9.60714	6.01459	10.904	8.45932	0.000656204	0.00907929	3.18296	2.47e-05
SL341403_scaffold_1304_46	B6.S-db.S	11.7141	5.7607	9.3398	7.55025	0.000303746	0.00752976	3.51749	2.47e-05
SL341403_scaffold_13186_14	B6.S-B6.T	-0.974015	-13.5987	6.5354	-3.53166	0.385202	0.534447	0.414311	0.000572527
SL341403_scaffold_13186_14	B6.S-DIO.S	-2.65402	-16.5607	0.373332	-8.09367	0.0567429	0.164043	1.24609	0.000572527
SL341403_scaffold_13186_14	B6.S-DIO.T	-2.28291	-15.1841	1.48119	-6.85148	0.0845146	0.219705	1.07307	0.000572527
SL341403_scaffold_13186_14	B6.S-db.S	-1.70829	-10.1561	2.41895	-3.86857	0.162767	0.329616	0.788433	0.000572527
SL341403_scaffold_13186_14	B6.S-db.T	-1.9189	-14.3957	2.6292	-5.88326	0.127433	0.284135	0.894718	0.000572527
SL341403_scaffold_133_79	B6.S-B6.T	-1.56433	-19.1466	5.34649	-6.90005	0.192788	0.362369	0.714921	2.47e-05
SL341403_scaffold_133_79	B6.S-DIO.S	-13.1252	-17.6163	-11.4646	-14.5405	0.000194583	0.00694805	3.7109	2.47e-05
SL341403_scaffold_133_79	B6.S-DIO.T	-7.51632	-16.4965	-7.59673	-12.0466	0.00167704	0.0129304	2.77546	2.47e-05
SL341403_scaffold_133_79	B6.S-db.S	0.627608	-1.5576	2.46745	0.454927	0.564308	0.669871	0.248484	2.47e-05
SL341403_scaffold_133_79	B6.S-db.T	-0.997178	-5.56134	2.62218	-1.46958	0.375114	0.526443	0.425836	2.47e-05
SL341403_scaffold_1342_25	B6.S-B6.T	-1.49601	-8.59866	2.57696	-3.01085	0.208982	0.380208	0.679892	0.000369949
SL341403_scaffold_1342_25	B6.S-DIO.S	-3.83059	-10.4119	-1.6612	-6.03654	0.0186088	0.0674774	1.73028	0.000369949
SL341403_scaffold_1342_25	B6.S-DIO.T	-3.73432	-9.65654	-1.42069	-5.53861	0.0202207	0.0720051	1.6942	0.000369949
SL341403_scaffold_1342_25	B6.S-db.S	-0.134305	-10.1883	9.24814	-0.470101	0.899648	0.924126	0.0459274	0.000369949
SL341403_scaffold_1342_25	B6.S-db.T	0.296277	-4.86885	6.03209	0.581624	0.781764	0.835774	0.106924	0.000369949
SL341403_scaffold_1345_12	B6.S-B6.T	-1.06281	-17.8702	7.97631	-4.94696	0.347775	0.505141	0.458701	2.47e-05
SL341403_scaffold_1345_12	B6.S-DIO.S	-0.0341123	-12.7062	12.3978	-0.154218	0.974422	0.98104	0.0112529	2.47e-05
SL341403_scaffold_1345_12	B6.S-DIO.T	-0.0508542	-16.6901	16.0896	-0.300201	0.96188	0.972241	0.0168792	2.47e-05
SL341403_scaffold_1345_12	B6.S-db.S	-0.226974	-13.986	11.8721	-1.05695	0.831572	0.872681	0.0801002	2.47e-05
SL341403_scaffold_1345_12	B6.S-db.T	-0.825561	-17.735	9.60546	-4.06477	0.455445	0.588177	0.341564	2.47e-05
SL341403_scaffold_1345_47	B6.S-B6.T	0.829491	-6.22994	11.5384	2.65424	0.453459	0.586563	0.343462	0.000136789
SL341403_scaffold_1345_47	B6.S-DIO.S	1.215	-4.83262	12.3534	3.76037	0.291179	0.456304	0.535839	0.000136789
SL341403_scaffold_1345_47	B6.S-DIO.T	0.967938	-5.7413	11.8869	3.07282	0.387888	0.536853	0.411294	0.000136789
SL341403_scaffold_1345_47	B6.S-db.S	1.24137	-4.85036	12.6951	3.92237	0.28229	0.44767	0.549304	0.000136789
SL341403_scaffold_1345_47	B6.S-db.T	1.24112	-4.97992	13.0313	4.02568	0.282373	0.44776	0.549177	0.000136789
SL341403_scaffold_13587_3	B6.S-B6.T	-2.54808	-10.2104	0.437927	-4.88626	0.0634348	0.178506	1.19767	2.47e-05
SL341403_scaffold_13587_3	B6.S-DIO.S	-5.42492	-14.2549	-4.60334	-9.42911	0.00559869	0.0268096	2.25191	2.47e-05
SL341403_scaffold_13587_3	B6.S-DIO.T	-6.72084	-9.80078	-4.07044	-6.93561	0.00255229	0.0162426	2.59307	2.47e-05
SL341403_scaffold_13587_3	B6.S-db.S	-0.0312659	-7.39987	7.23507	-0.0824029	0.976555	0.982683	0.0103031	2.47e-05
SL341403_scaffold_13587_3	B6.S-db.T	1.42351	-1.52759	4.74215	1.60728	0.227683	0.39992	0.64267	2.47e-05
SL341403_scaffold_135_69	B6.S-B6.T	0.528551	-5.65131	8.30892	1.3288	0.625084	0.715691	0.204061	2.47e-05
SL341403_scaffold_135_69	B6.S-db.S	0.486221	-6.85151	9.7607	1.45459	0.652247	0.736544	0.185588	2.47e-05
SL341403_scaffold_13634_5	B6.S-DIO.T	29.8126	7.50792	9.04996	8.27894	7.54e-06	0.0042391	5.1227	0.00337771
SL341403_scaffold_13665_2	B6.S-db.S	1.65199	-2.68246	10.5643	3.94091	0.173881	0.341449	0.759747	3.54e-05
SL341403_scaffold_13665_2	B6.S-db.T	2.6994	-0.18833	13.3856	6.59865	0.0541278	0.158379	1.26658	3.54e-05
SL341403_scaffold_1370_46	B6.S-DIO.S	9.49647	5.0853	9.28738	7.18634	0.000686216	0.00915471	3.16354	0.000265227
SL341403_scaffold_1397_3	B6.S-DIO.T	4.19875	1.5258	7.48277	4.50429	0.0137096	0.0527024	1.86297	3.54e-05
SL341403_scaffold_1397_3	B6.S-db.S	11.8853	5.49803	8.8497	7.17386	0.000287003	0.00745885	3.54211	3.54e-05
SL341403_scaffold_1397_32	B6.S-DIO.T	6.61814	4.42284	10.8157	7.61929	0.00270294	0.016766	2.56816	2.47e-05
SL341403_scaffold_1397_32	B6.S-db.S	7.07092	4.89611	11.2269	8.06152	0.00211081	0.0146126	2.67555	2.47e-05
SL341403_scaffold_1397_4	B6.S-DIO.T	8.89443	5.27333	10.0596	7.66646	0.000882955	0.00981631	3.05406	3.54e-05
SL341403_scaffold_1397_50	B6.S-DIO.T	2.39152	-0.925583	12.4266	5.75052	0.0750441	0.201592	1.12468	3.54e-05
SL341403_scaffold_1397_50	B6.S-db.S	2.69969	-0.185057	13.203	6.50898	0.0541117	0.158358	1.26671	3.54e-05
SL341403_scaffold_1397_51	B6.S-DIO.T	4.52819	2.65404	11.0671	6.86058	0.0105919	0.0432127	1.97503	2.47e-05
SL341403_scaffold_1397_51	B6.S-db.S	3.63047	1.63782	12.287	6.96243	0.0221507	0.0777325	1.65461	2.47e-05
SL341403_scaffold_1397_56	B6.S-DIO.T	4.44816	2.56269	11.0751	6.81889	0.0112627	0.0452895	1.94836	7.73e-05
SL341403_scaffold_140_73	B6.S-DIO.S	6.52426	3.76676	9.34771	6.55723	0.00285032	0.0173089	2.54511	0.00699479
SL341403_scaffold_14130_2	B6.S-db.S	1.43185	-5.19101	16.2467	5.52784	0.22545	0.397716	0.64695	0.00323007
SL341403_scaffold_1438_51	B6.S-B6.T	-0.122989	-2.43832	2.23146	-0.10343	0.908047	0.931059	0.0418914	0.000369949
SL341403_scaffold_1438_51	B6.S-DIO.S	-9.77043	-12.2765	-6.84325	-9.55986	0.000614837	0.00892021	3.21124	0.000369949
SL341403_scaffold_1438_51	B6.S-DIO.T	-9.00922	-11.2622	-5.95596	-8.60909	0.00084052	0.0096786	3.07545	0.000369949
SL341403_scaffold_1438_51	B6.S-db.S	-1.32408	-11.7466	4.16054	-3.79303	0.256071	0.425785	0.591639	0.000369949
SL341403_scaffold_1438_51	B6.S-db.T	-1.77328	-17.1187	3.77448	-6.67211	0.150861	0.314158	0.821422	0.000369949
SL341403_scaffold_1441_20	B6.S-db.S	1.14323	-4.87789	11.7068	3.41444	0.316719	0.478296	0.499326	2.47e-05
SL341403_scaffold_1441_20	B6.S-db.T	0.80037	-6.03023	10.9151	2.44242	0.468336	0.598299	0.329443	2.47e-05
SL341403_scaffold_1441_28	B6.S-db.S	0.301256	-11.4235	14.2042	1.39036	0.778231	0.832955	0.108892	2.47e-05
SL341403_scaffold_1441_28	B6.S-db.T	1.04797	-7.16376	15.8505	4.34338	0.353796	0.510037	0.451247	2.47e-05
SL341403_scaffold_14555_6	B6.S-db.S	4.66899	3.59783	14.1541	8.87598	0.00952546	0.0398007	2.02111	2.47e-05
SL341403_scaffold_14555_6	B6.S-db.T	7.19956	5.67373	12.7967	9.2352	0.00197259	0.0141113	2.70496	2.47e-05
SL341403_scaffold_14571_2	B6.S-B6.T	-1.8063	-4.60347	0.974533	-1.81447	0.145171	0.307622	0.838122	2.47e-05
SL341403_scaffold_14571_2	B6.S-DIO.S	-0.201315	-3.45574	2.98848	-0.233629	0.850275	0.88635	0.0704404	2.47e-05
SL341403_scaffold_14571_2	B6.S-DIO.T	2.29283	-0.439313	4.60493	2.08281	0.0835958	0.218055	1.07782	2.47e-05
SL341403_scaffold_14571_2	B6.S-db.S	-0.511314	-4.4054	3.03514	-0.68513	0.636062	0.724014	0.196501	2.47e-05
SL341403_scaffold_14571_2	B6.S-db.T	-0.573673	-2.98314	1.96147	-0.510831	0.596903	0.695276	0.224097	2.47e-05
SL341403_scaffold_14571_3	B6.S-B6.T	-2.38612	-6.28307	0.475044	-2.90401	0.0754854	0.202623	1.12214	2.47e-05
SL341403_scaffold_14571_3	B6.S-DIO.S	6.17357	1.03501	2.72683	1.88092	0.00349635	0.0196243	2.45638	2.47e-05
SL341403_scaffold_14571_3	B6.S-DIO.T	4.65611	0.631103	2.4955	1.5633	0.00961744	0.0400901	2.01694	2.47e-05
SL341403_scaffold_14571_3	B6.S-db.S	-0.611633	-4.03768	2.57987	-0.728902	0.573836	0.677852	0.241212	2.47e-05
SL341403_scaffold_14571_3	B6.S-db.T	-1.43876	-1.71615	0.544618	-0.585766	0.223616	0.395827	0.650497	2.47e-05
SL341403_scaffold_1460_39	B6.S-db.S	8.17745	4.88897	9.91543	7.4022	0.0012178	0.0112928	2.91442	3.54e-05
SL341403_scaffold_146_11	B6.S-B6.T	-0.959311	-7.47105	3.63404	-1.9185	0.391727	0.539477	0.407017	2.47e-05
SL341403_scaffold_146_11	B6.S-DIO.S	-11.0144	-15.8027	-9.43973	-12.6212	0.000386198	0.00803999	3.41319	2.47e-05
SL341403_scaffold_146_11	B6.S-DIO.T	-10.2367	-16.8973	-9.68698	-13.2922	0.000513313	0.0085456	3.28962	2.47e-05
SL341403_scaffold_146_11	B6.S-db.S	0.193227	-3.51996	4.04656	0.263297	0.856196	0.891205	0.0674269	2.47e-05
SL341403_scaffold_146_11	B6.S-db.T	0.489175	-3.15314	4.50185	0.674356	0.650329	0.735178	0.186867	2.47e-05
SL341403_scaffold_146_12	B6.S-B6.T	-1.50406	-17.1217	5.08948	-6.01613	0.207006	0.377954	0.684018	2.47e-05
SL341403_scaffold_146_12	B6.S-DIO.S	-6.72218	-13.4978	-5.60697	-9.55237	0.0025504	0.0162426	2.59339	2.47e-05
SL341403_scaffold_146_12	B6.S-DIO.T	-6.70474	-12.1996	-5.05459	-8.62708	0.00257521	0.0163063	2.58919	2.47e-05
SL341403_scaffold_146_12	B6.S-db.S	-0.197912	-7.80603	6.76721	-0.519409	0.852765	0.888421	0.0691707	2.47e-05
SL341403_scaffold_146_12	B6.S-db.T	0.801836	-3.03518	5.5002	1.23251	0.467578	0.597686	0.330146	2.47e-05
SL341403_scaffold_146_8	B6.S-B6.T	-1.54335	-14.4333	4.12001	-5.15663	0.197619	0.367999	0.704171	2.47e-05
SL341403_scaffold_146_8	B6.S-DIO.S	-7.95902	-16.2033	-7.82217	-12.0127	0.00135001	0.0116514	2.86966	2.47e-05
SL341403_scaffold_146_8	B6.S-DIO.T	-7.80875	-15.4458	-7.34307	-11.3944	0.00145136	0.0120885	2.83823	2.47e-05
SL341403_scaffold_146_8	B6.S-db.S	-0.275043	-6.30703	5.17007	-0.568478	0.796906	0.847084	0.0985931	2.47e-05
SL341403_scaffold_146_8	B6.S-db.T	0.731665	-3.2496	5.57515	1.16277	0.504931	0.625308	0.296768	2.47e-05
SL341403_scaffold_1477_43	B6.S-B6.T	-0.730494	-16.0413	9.35853	-3.34141	0.505572	0.625573	0.296217	2.47e-05
SL341403_scaffold_1477_43	B6.S-DIO.S	-7.50429	-16.6691	-7.66569	-12.1674	0.00168722	0.0129748	2.77283	2.47e-05
SL341403_scaffold_1477_43	B6.S-DIO.T	-8.23656	-15.5726	-7.72069	-11.6466	0.00118482	0.0111395	2.92635	2.47e-05
SL341403_scaffold_1477_43	B6.S-db.S	0.145856	-4.49309	4.99134	0.249124	0.89109	0.917619	0.0500783	2.47e-05
SL341403_scaffold_1477_43	B6.S-db.T	0.538678	-3.05538	4.52637	0.735495	0.618689	0.711354	0.208528	2.47e-05
SL341403_scaffold_1477_44	B6.S-B6.T	-1.18764	-14.9446	5.9898	-4.47742	0.300678	0.464163	0.521898	2.47e-05
SL341403_scaffold_1477_44	B6.S-DIO.S	-5.52783	-15.1453	-5.01797	-10.0816	0.00523191	0.0256094	2.28134	2.47e-05
SL341403_scaffold_1477_44	B6.S-DIO.T	-5.49578	-14.2349	-4.67944	-9.45717	0.00534292	0.025994	2.27222	2.47e-05
SL341403_scaffold_1477_44	B6.S-db.S	0.122603	-5.49522	6.00296	0.25387	0.908335	0.931299	0.0417541	2.47e-05
SL341403_scaffold_1477_44	B6.S-db.T	0.671568	-3.74032	6.12705	1.19336	0.53865	0.650889	0.268693	2.47e-05
SL341403_scaffold_1477_45	B6.S-B6.T	-0.867668	-11.5942	6.073	-2.76059	0.43453	0.572483	0.36198	2.47e-05
SL341403_scaffold_1477_45	B6.S-DIO.S	-9.17884	-11.3432	-6.0746	-8.7089	0.000782334	0.00951804	3.10661	2.47e-05
SL341403_scaffold_1477_45	B6.S-DIO.T	-8.7321	-10.5377	-5.45326	-7.99549	0.000947605	0.0101062	3.02337	2.47e-05
SL341403_scaffold_1477_45	B6.S-db.S	-0.702504	-13.7941	8.22321	-2.78544	0.521095	0.63705	0.283083	2.47e-05
SL341403_scaffold_1477_45	B6.S-db.T	0.772909	-2.90937	5.15408	1.12236	0.48271	0.608961	0.316313	2.47e-05
SL341403_scaffold_1477_46	B6.S-db.S	0.843719	-6.45231	12.0857	2.81672	0.446328	0.581427	0.350345	2.47e-05
SL341403_scaffold_1477_46	B6.S-db.T	0.782134	-6.86445	12.2487	2.69211	0.477844	0.605935	0.320714	2.47e-05
SL341403_scaffold_1477_48	B6.S-B6.T	-0.459363	-10.7307	7.68401	-1.52336	0.669829	0.749633	0.174036	2.47e-05
SL341403_scaffold_1477_48	B6.S-DIO.S	-2.15893	-9.73757	1.21837	-4.2596	0.0970054	0.241092	1.0132	2.47e-05
SL341403_scaffold_1477_48	B6.S-DIO.T	-4.2109	-10.3372	-2.12215	-6.22967	0.0135764	0.0523321	1.86722	2.47e-05
SL341403_scaffold_1477_48	B6.S-db.S	2.15081	-0.935164	7.36503	3.21493	0.0978922	0.24234	1.00925	2.47e-05
SL341403_scaffold_1477_48	B6.S-db.T	0.695475	-6.02216	10.0475	2.01265	0.525047	0.64024	0.279802	2.47e-05
SL341403_scaffold_14860_4	B6.S-db.S	1.43882	-3.4434	10.8512	3.70388	0.2236	0.395827	0.650529	0.000791041
SL341403_scaffold_1518_18	B6.S-B6.T	2.88173	0.219899	11.8172	6.01857	0.0449346	0.136995	1.34742	2.47e-05
SL341403_scaffold_1518_18	B6.S-DIO.S	3.38782	1.23295	12.4313	6.83212	0.0275854	0.0931534	1.55932	2.47e-05
SL341403_scaffold_1518_18	B6.S-DIO.T	3.04962	0.578932	12.347	6.46295	0.0380423	0.12014	1.41973	2.47e-05
SL341403_scaffold_1518_18	B6.S-db.T	1.48298	-2.59853	8.55703	2.97925	0.212226	0.383713	0.673201	2.47e-05
SL341403_scaffold_15239_6	B6.S-db.T	3.28637	0.932211	11.0837	6.00793	0.0303187	0.100574	1.51829	3.54e-05
SL341403_scaffold_15509_2	B6.S-B6.T	13.4656	5.18809	7.88324	6.53567	0.000175973	0.00671296	3.75455	0.00176129
SL341403_scaffold_1565_11	B6.S-B6.T	-0.704194	-5.4483	3.24373	-1.10229	0.520148	0.636377	0.283873	2.47e-05
SL341403_scaffold_1565_11	B6.S-DIO.S	-8.81002	-14.1646	-7.37612	-10.7704	0.000915866	0.00998321	3.03817	2.47e-05
SL341403_scaffold_1565_11	B6.S-DIO.T	-1.946	-13.3172	2.34183	-5.48767	0.123523	0.279403	0.908253	2.47e-05
SL341403_scaffold_1565_11	B6.S-db.S	-0.634915	-13.5944	8.53406	-2.53016	0.559986	0.66623	0.251823	2.47e-05
SL341403_scaffold_1565_11	B6.S-db.T	1.23896	-1.84946	4.83019	1.49036	0.283093	0.448198	0.548071	2.47e-05
SL341403_scaffold_1612_25	B6.S-db.S	7.19834	5.17755	11.6794	8.42845	0.00197385	0.0141146	2.70469	2.47e-05
SL341403_scaffold_1612_25	B6.S-db.T	4.80544	3.46046	12.9309	8.1957	0.00861388	0.0369187	2.0648	2.47e-05
SL341403_scaffold_1612_26	B6.S-db.S	4.34689	1.40804	6.38668	3.89736	0.0121868	0.0480849	1.91411	0.00211919
SL341403_scaffold_1635_2	B6.S-db.T	0.650531	-5.54124	8.93249	1.69562	0.550825	0.65995	0.258986	0.0128277
SL341403_scaffold_1644_22	B6.S-B6.T	-1.58731	-4.81524	1.31217	-1.75153	0.187635	0.356484	0.726687	2.47e-05
SL341403_scaffold_1644_22	B6.S-DIO.S	0.740357	-1.86135	3.21498	0.676818	0.500185	0.622268	0.300869	2.47e-05
SL341403_scaffold_1644_22	B6.S-DIO.T	2.21511	-0.496518	4.41521	1.95935	0.0911061	0.231585	1.04045	2.47e-05
SL341403_scaffold_1644_22	B6.S-db.S	-0.282883	-5.13703	4.18703	-0.475	0.791302	0.842928	0.101658	2.47e-05
SL341403_scaffold_1644_22	B6.S-db.T	-0.231971	-2.61896	2.21508	-0.201941	0.827945	0.869823	0.0819984	2.47e-05
SL341403_scaffold_1645_128	B6.S-B6.T	3.25479	0.618505	7.79852	4.20851	0.0312342	0.103049	1.50537	0.00305271
SL341403_scaffold_1645_128	B6.S-db.S	1.90176	-1.49608	8.00174	3.25283	0.129974	0.288041	0.886143	0.00305271
SL341403_scaffold_1645_128	B6.S-db.T	2.84275	0.0967563	8.19949	4.14812	0.0467372	0.141083	1.33034	0.00305271
SL341403_scaffold_16474_7	B6.S-B6.T	-0.575773	-8.7002	5.71153	-1.49434	0.595611	0.694368	0.225037	3.54e-05
SL341403_scaffold_16474_7	B6.S-DIO.S	-8.39071	-9.01269	-4.53111	-6.7719	0.00110385	0.0108124	2.95709	3.54e-05
SL341403_scaffold_16474_7	B6.S-DIO.T	-1.52701	-11.0091	3.19632	-3.90641	0.201468	0.372132	0.695793	3.54e-05
SL341403_scaffold_16474_7	B6.S-db.S	-2.11335	-10.5115	1.42545	-4.54303	0.102104	0.248547	0.990956	3.54e-05
SL341403_scaffold_16474_7	B6.S-db.T	-1.15187	-3.27731	1.35535	-0.96098	0.313536	0.475291	0.503713	3.54e-05
SL341403_scaffold_1651_14	B6.S-db.T	0.751573	-6.14646	10.7092	2.28139	0.494111	0.617455	0.306176	2.47e-05
SL341403_scaffold_1651_49	B6.S-db.T	2.70715	-0.220675	17.4637	8.62151	0.0536952	0.157348	1.27006	2.47e-05
SL341403_scaffold_1651_9	B6.S-db.T	1.79214	-2.39868	11.1333	4.36732	0.147583	0.31031	0.830965	3.54e-05
SL341403_scaffold_1653_45	B6.S-B6.T	0.679115	-4.9203	8.10668	1.59319	0.534329	0.647307	0.272191	2.47e-05
SL341403_scaffold_1653_45	B6.S-db.T	1.0136	-4.68635	10.0754	2.69455	0.368103	0.521248	0.434031	2.47e-05
SL341403_scaffold_1659_43	B6.S-DIO.T	1.15314	-4.34547	10.5193	3.08689	0.313069	0.474962	0.50436	0.000192436
SL341403_scaffold_165_42	B6.S-DIO.S	5.86309	4.16694	11.6633	7.91512	0.00422462	0.02226	2.37421	0.00357551
SL341403_scaffold_16623_6	B6.S-DIO.S	6.90225	4.3707	10.2532	7.31195	0.00231065	0.0154052	2.63627	0.000700257
SL341403_scaffold_1662_6	B6.S-db.T	1.07285	-6.55529	14.8118	4.12825	0.343751	0.501872	0.463756	2.47e-05
SL341403_scaffold_1662_7	B6.S-db.S	1.4797	-4.52701	14.8584	5.1657	0.213051	0.384368	0.671517	2.47e-05
SL341403_scaffold_1662_7	B6.S-db.T	1.49802	-4.43331	14.823	5.19486	0.208486	0.379585	0.680923	2.47e-05
SL341403_scaffold_1676_3	B6.S-DIO.T	1.84883	-2.07643	10.3536	4.13856	0.138176	0.298475	0.859567	0.00408631
SL341403_scaffold_1697_12	B6.S-db.S	1.19201	-4.4467	11.1374	3.34535	0.299143	0.462708	0.524121	3.54e-05
SL341403_scaffold_1697_12	B6.S-db.T	1.02673	-4.6415	10.0887	2.72362	0.362578	0.516841	0.440598	3.54e-05
SL341403_scaffold_169_50	B6.S-db.S	3.24351	0.972541	12.535	6.75378	0.0315689	0.10391	1.50074	2.47e-05
SL341403_scaffold_170_58	B6.S-DIO.S	1.3942	-4.32971	13.064	4.36713	0.235712	0.407347	0.627618	0.00426636
SL341403_scaffold_170_58	B6.S-DIO.T	1.42558	-4.04037	12.5681	4.26385	0.227126	0.399415	0.643733	0.00426636
SL341403_scaffold_170_58	B6.S-db.S	1.25374	-4.51779	11.9574	3.71979	0.278212	0.443836	0.555624	0.00426636
SL341403_scaffold_1712_1	B6.S-DIO.S	2.029	-1.78191	11.4561	4.8371	0.112341	0.263293	0.949462	2.47e-05
SL341403_scaffold_1714_24	B6.S-B6.T	-1.17872	-10.7971	4.36158	-3.21774	0.303839	0.467023	0.517357	2.47e-05
SL341403_scaffold_1714_24	B6.S-DIO.S	-5.57971	-12.5682	-4.21627	-8.39221	0.00505818	0.0250509	2.29601	2.47e-05
SL341403_scaffold_1714_24	B6.S-DIO.T	-4.7919	-10.9984	-2.92888	-6.96363	0.00869946	0.0372222	2.06051	2.47e-05
SL341403_scaffold_1714_24	B6.S-db.S	-0.28107	-9.3561	7.63593	-0.860083	0.792597	0.843826	0.100948	2.47e-05
SL341403_scaffold_1714_24	B6.S-db.T	0.614834	-3.29463	5.16883	0.937101	0.571918	0.676492	0.242666	2.47e-05
SL341403_scaffold_1714_29	B6.S-db.T	1.17548	-4.35133	10.7411	3.1949	0.304993	0.467818	0.515711	2.47e-05
SL341403_scaffold_1714_31	B6.S-db.T	0.835259	-5.66011	10.531	2.43544	0.450558	0.584134	0.346249	3.54e-05
SL341403_scaffold_1714_35	B6.S-B6.T	-4.13965	-10.4006	-2.05002	-6.2253	0.0143806	0.0546741	1.84222	2.47e-05
SL341403_scaffold_1714_35	B6.S-DIO.S	-6.05143	-11.7633	-4.36399	-8.06366	0.00376289	0.0205961	2.42448	2.47e-05
SL341403_scaffold_1714_35	B6.S-DIO.T	-6.07836	-11.8588	-4.42208	-8.14043	0.00370202	0.020397	2.43156	2.47e-05
SL341403_scaffold_1714_35	B6.S-db.S	-0.14097	-7.77367	7.02242	-0.375626	0.894708	0.920267	0.0483188	2.47e-05
SL341403_scaffold_1714_35	B6.S-db.T	0.552311	-3.29196	4.92692	0.81748	0.610143	0.704977	0.214568	2.47e-05
SL341403_scaffold_1714_38	B6.S-db.T	0.983364	-5.76013	12.0781	3.15898	0.381103	0.531269	0.418958	2.47e-05
SL341403_scaffold_1714_60	B6.S-db.T	0.6446	-6.40329	10.2756	1.93615	0.554292	0.662619	0.256261	2.47e-05
SL341403_scaffold_1715_70	B6.S-db.T	6.05977	2.97093	7.99548	5.4832	0.00374391	0.0205113	2.42667	2.47e-05
SL341403_scaffold_1715_92	B6.S-db.S	1.02009	-6.66296	14.4026	3.86983	0.365364	0.518993	0.437275	2.47e-05
SL341403_scaffold_1715_92	B6.S-db.T	0.847289	-7.23491	13.5901	3.17759	0.444554	0.579928	0.352076	2.47e-05
SL341403_scaffold_1717_31	B6.S-DIO.T	1.77017	-3.61745	16.3447	6.36362	0.151409	0.314791	0.819849	2.47e-05
SL341403_scaffold_1717_31	B6.S-db.S	1.77695	-3.50602	15.9724	6.23321	0.150217	0.313515	0.823282	2.47e-05
SL341403_scaffold_1717_31	B6.S-db.T	1.98223	-2.68688	16.0989	6.706	0.118499	0.272485	0.926285	2.47e-05
SL341403_scaffold_1717_32	B6.S-DIO.T	12.5053	6.15199	9.66334	7.90767	0.000235229	0.00711332	3.62851	3.54e-05
SL341403_scaffold_1717_37	B6.S-DIO.T	5.85155	3.61801	10.1512	6.88463	0.0042551	0.0223437	2.37109	3.54e-05
SL341403_scaffold_1717_4	B6.S-DIO.T	6.26605	3.95142	10.2392	7.0953	0.00330989	0.0189515	2.48019	3.54e-05
SL341403_scaffold_17248_5	B6.S-B6.T	1.95857	-1.89818	10.9894	4.54559	0.121754	0.277072	0.914517	0.0027668
SL341403_scaffold_1724_25	B6.S-B6.T	-0.371563	-3.81282	2.91275	-0.450031	0.729063	0.795681	0.137235	2.47e-05
SL341403_scaffold_1724_25	B6.S-DIO.S	-15.7099	-12.9153	-9.03581	-10.9755	9.59e-05	0.0060093	4.01819	2.47e-05
SL341403_scaffold_1724_25	B6.S-DIO.T	-8.43105	-15.4674	-7.80389	-11.6356	0.00108381	0.0107292	2.96505	2.47e-05
SL341403_scaffold_1724_25	B6.S-db.S	-0.701518	-4.30089	2.56588	-0.867506	0.521648	0.637447	0.282623	2.47e-05
SL341403_scaffold_1724_25	B6.S-db.T	-1.41077	-15.3171	4.99573	-5.16067	0.23114	0.402757	0.636126	2.47e-05
SL341403_scaffold_1725_15	B6.S-DIO.S	3.50888	0.848216	7.27886	4.06354	0.0246968	0.0849107	1.60736	0.00247005
SL341403_scaffold_1731_69	B6.S-DIO.T	7.16029	4.18212	9.4795	6.83081	0.00201357	0.0142542	2.69603	3.54e-05
SL341403_scaffold_175_101	B6.S-B6.T	-0.894351	-10.7916	5.53308	-2.62926	0.421685	0.562661	0.375012	2.47e-05
SL341403_scaffold_175_101	B6.S-DIO.S	-7.11119	-11.2156	-4.91694	-8.06628	0.00206629	0.0144248	2.68481	2.47e-05
SL341403_scaffold_175_101	B6.S-DIO.T	-7.60688	-12.0797	-5.61961	-8.84965	0.00160279	0.012653	2.79512	2.47e-05
SL341403_scaffold_175_101	B6.S-db.S	-0.399246	-8.54353	6.39535	-1.07409	0.71011	0.780776	0.148674	2.47e-05
SL341403_scaffold_175_101	B6.S-db.T	-1.69535	-15.9947	3.86684	-6.06391	0.165253	0.332023	0.781851	2.47e-05
SL341403_scaffold_175_104	B6.S-B6.T	-1.15889	-2.97969	1.22475	-0.877469	0.310972	0.473409	0.507278	0.000103554
SL341403_scaffold_175_104	B6.S-DIO.S	-7.28383	-9.21945	-4.13066	-6.67505	0.00188808	0.0137862	2.72398	0.000103554
SL341403_scaffold_175_104	B6.S-DIO.T	-11.8318	-10.2852	-6.37556	-8.33036	0.000292107	0.00746064	3.53446	0.000103554
SL341403_scaffold_175_104	B6.S-db.S	-0.761402	-10.4678	5.96212	-2.25284	0.488834	0.613177	0.310839	0.000103554
SL341403_scaffold_175_104	B6.S-db.T	-1.38019	-10.6761	3.58621	-3.54497	0.239646	0.411487	0.620429	0.000103554
SL341403_scaffold_175_75	B6.S-B6.T	-0.465323	-6.10562	4.35282	-0.876399	0.665905	0.746978	0.176588	2.47e-05
SL341403_scaffold_175_75	B6.S-DIO.S	-12.1742	-9.17837	-5.76939	-7.47388	0.000261278	0.00725888	3.5829	2.47e-05
SL341403_scaffold_175_75	B6.S-DIO.T	-13.0494	-9.07647	-5.89176	-7.48411	0.000199058	0.00698127	3.70102	2.47e-05
SL341403_scaffold_175_75	B6.S-db.S	-0.177036	-8.8836	7.81861	-0.532497	0.868083	0.900656	0.0614389	2.47e-05
SL341403_scaffold_175_75	B6.S-db.T	-1.10943	-10.1639	4.36025	-2.90181	0.32945	0.489047	0.48221	2.47e-05
SL341403_scaffold_175_94	B6.S-B6.T	-0.235213	-8.04577	6.78901	-0.628381	0.825595	0.868371	0.0832331	0.000120324
SL341403_scaffold_17978_5	B6.S-DIO.S	7.80279	4.69355	9.87878	7.28617	0.00145557	0.0121178	2.83697	9.11e-05
SL341403_scaffold_1803_21	B6.S-DIO.T	9.76164	5.45297	9.78783	7.6204	0.000616981	0.00892021	3.20973	3.54e-05
SL341403_scaffold_1803_34	B6.S-DIO.T	11.8637	6.62935	10.6803	8.65483	0.00028905	0.00745885	3.53903	2.47e-05
SL341403_scaffold_1803_38	B6.S-DIO.T	11.9085	6.87515	11.0557	8.96543	0.000284827	0.00745885	3.54542	2.47e-05
SL341403_scaffold_1821_21	B6.S-B6.T	0.84402	-3.12912	5.86252	1.3667	0.446179	0.581318	0.350491	0.00206212
SL341403_scaffold_1821_48	B6.S-B6.T	0.747301	-3.48445	6.05098	1.28327	0.496418	0.619329	0.304153	2.47e-05
SL341403_scaffold_1821_48	B6.S-DIO.S	7.6293	3.05344	6.54736	4.8004	0.00158504	0.012584	2.79996	2.47e-05
SL341403_scaffold_1821_48	B6.S-DIO.T	6.34129	1.9871	5.08237	3.53474	0.00316711	0.0184089	2.49934	2.47e-05
SL341403_scaffold_1821_48	B6.S-db.S	-0.546766	-13.7842	9.24842	-2.26791	0.61361	0.707867	0.212108	2.47e-05
SL341403_scaffold_1821_48	B6.S-db.T	2.90519	0.0627669	2.77005	1.41641	0.0438892	0.134605	1.35764	2.47e-05
SL341403_scaffold_18272_8	B6.S-db.T	26.8141	6.34622	7.81225	7.07924	1.15e-05	0.00433052	4.93932	2.47e-05
SL341403_scaffold_18291_6	B6.S-db.T	11.6607	4.66209	7.57602	6.11906	0.000309209	0.00757547	3.50975	0.00265394
SL341403_scaffold_1864_34	B6.S-B6.T	-1.3484	-7.14477	2.47356	-2.3356	0.248821	0.418801	0.604113	2.47e-05
SL341403_scaffold_1864_34	B6.S-DIO.S	-3.49972	-13.9932	-1.61259	-7.80288	0.0249026	0.0855347	1.60376	2.47e-05
SL341403_scaffold_1864_34	B6.S-DIO.T	-9.51142	-17.2352	-9.44663	-13.3409	0.000682063	0.00915471	3.16618	2.47e-05
SL341403_scaffold_1864_34	B6.S-db.S	0.167502	-5.44099	6.13965	0.349328	0.875102	0.906096	0.0579411	2.47e-05
SL341403_scaffold_1864_34	B6.S-db.T	0.687975	-2.76708	4.59011	0.911518	0.529288	0.643439	0.276308	2.47e-05
SL341403_scaffold_1864_36	B6.S-B6.T	-0.340847	-6.85407	5.35521	-0.749429	0.750369	0.812401	0.124725	2.47e-05
SL341403_scaffold_1864_36	B6.S-DIO.S	-0.773782	-15.0507	8.49001	-3.28034	0.482248	0.608667	0.316729	2.47e-05
SL341403_scaffold_1864_36	B6.S-DIO.T	-1.46026	-15.6444	4.8601	-5.39214	0.218001	0.389405	0.661541	2.47e-05
SL341403_scaffold_1864_36	B6.S-db.S	0.281765	-4.47368	5.48426	0.505287	0.7921	0.84345	0.10122	2.47e-05
SL341403_scaffold_1864_36	B6.S-db.T	0.386145	-4.48046	5.92807	0.723804	0.719049	0.787579	0.143242	2.47e-05
SL341403_scaffold_1864_37	B6.S-B6.T	-0.900949	-6.19105	3.15748	-1.51679	0.418557	0.560352	0.378246	2.47e-05
SL341403_scaffold_1864_37	B6.S-DIO.S	-6.6485	-13.9477	-5.73014	-9.83891	0.00265728	0.0166172	2.57556	2.47e-05
SL341403_scaffold_1864_37	B6.S-DIO.T	-6.94923	-13.9573	-5.98834	-9.9728	0.00225273	0.015225	2.64729	2.47e-05
SL341403_scaffold_1864_37	B6.S-db.S	0.536376	-4.84714	7.1684	1.16063	0.620139	0.712324	0.207511	2.47e-05
SL341403_scaffold_1864_37	B6.S-db.T	0.845476	-2.74653	5.15167	1.20257	0.445454	0.580674	0.351197	2.47e-05
SL341403_scaffold_1864_38	B6.S-B6.T	-2.50348	-5.8917	0.304588	-2.79356	0.0665185	0.185058	1.17706	2.47e-05
SL341403_scaffold_1864_38	B6.S-DIO.S	-9.19512	-15.8938	-8.52159	-12.2077	0.000777019	0.00949924	3.10957	2.47e-05
SL341403_scaffold_1864_38	B6.S-DIO.T	-9.30174	-15.6954	-8.47953	-12.0875	0.000743278	0.00939267	3.12885	2.47e-05
SL341403_scaffold_1864_38	B6.S-db.S	-0.0585923	-6.3877	6.12367	-0.132016	0.956087	0.967883	0.0195025	2.47e-05
SL341403_scaffold_1864_38	B6.S-db.T	0.508902	-2.60765	3.77811	0.585232	0.637607	0.725305	0.195447	2.47e-05
SL341403_scaffold_1864_39	B6.S-B6.T	-1.06294	-9.66395	4.313	-2.67547	0.347724	0.505131	0.458766	2.47e-05
SL341403_scaffold_1864_39	B6.S-DIO.S	-6.04143	-16.074	-5.9517	-11.0129	0.0037858	0.0206894	2.42184	2.47e-05
SL341403_scaffold_1864_39	B6.S-DIO.T	-5.38007	-15.7107	-5.01497	-10.3628	0.00576836	0.0273916	2.23895	2.47e-05
SL341403_scaffold_1864_39	B6.S-db.S	0.0520607	-8.04478	8.35223	0.153729	0.960976	0.971551	0.0172872	2.47e-05
SL341403_scaffold_1864_39	B6.S-db.T	0.871374	-3.37494	6.46232	1.54369	0.432727	0.571217	0.363786	2.47e-05
SL341403_scaffold_1864_40	B6.S-db.T	1.51834	-5.16519	17.6324	6.23359	0.203542	0.374334	0.691345	0.000312465
SL341403_scaffold_1870_33	B6.S-DIO.S	14.0257	7.97667	11.9141	9.9454	0.000149925	0.0064764	3.82413	0.000369949
SL341403_scaffold_1870_33	B6.S-DIO.T	7.87134	7.16539	14.9749	11.0701	0.00140804	0.0118734	2.85139	0.000369949
SL341403_scaffold_19299_3	B6.S-db.T	1.06344	-4.40707	9.87892	2.73592	0.347521	0.504994	0.459019	2.47e-05
SL341403_scaffold_1931_31	B6.S-B6.T	0.720566	-4.41325	7.50686	1.5468	0.511038	0.629467	0.291546	2.47e-05
SL341403_scaffold_1931_31	B6.S-DIO.T	2.11254	-1.6042	11.8133	5.10455	0.102197	0.248675	0.990561	2.47e-05
SL341403_scaffold_1931_31	B6.S-db.S	2.36061	-0.951139	11.7499	5.39938	0.0776115	0.206196	1.11007	2.47e-05
SL341403_scaffold_1950_15	B6.S-B6.T	10.2754	5.74587	10.0007	7.87326	0.000505858	0.0085371	3.29597	0.000450533
SL341403_scaffold_19694_1	B6.S-DIO.T	8.90854	7.0739	13.4796	10.2768	0.000877599	0.00981476	3.0567	2.47e-05
SL341403_scaffold_19725_1	B6.S-DIO.T	9.04481	5.92988	11.1829	8.5564	0.000827878	0.0096354	3.08203	0.000103554
SL341403_scaffold_1985_18	B6.S-B6.T	-2.15363	-10.0801	1.27342	-4.40335	0.0975834	0.241815	1.01062	3.54e-05
SL341403_scaffold_1985_18	B6.S-DIO.S	-6.06865	-11.7513	-4.37392	-8.06263	0.00372384	0.0204712	2.42901	3.54e-05
SL341403_scaffold_1985_18	B6.S-DIO.T	-6.48199	-12.6881	-5.07822	-8.88316	0.0029199	0.0175742	2.53463	3.54e-05
SL341403_scaffold_1985_18	B6.S-db.S	-0.288033	-10.0828	8.1874	-0.947689	0.78763	0.84016	0.103678	3.54e-05
SL341403_scaffold_1985_18	B6.S-db.T	0.0486322	-3.85439	3.99183	0.0687171	0.963544	0.973087	0.0161285	3.54e-05
SL341403_scaffold_1985_48	B6.S-db.T	0.821313	-5.25818	9.6759	2.20886	0.457599	0.589794	0.339515	2.47e-05
SL341403_scaffold_1994_3	B6.S-db.T	1.26401	-5.0881	13.5928	4.25233	0.274869	0.441337	0.560874	3.54e-05
SL341403_scaffold_1994_31	B6.S-db.T	1.58897	-2.41875	8.89179	3.23652	0.187268	0.356357	0.727536	2.47e-05
SL341403_scaffold_19_212	B6.S-B6.T	2.22225	-1.05914	9.55324	4.24705	0.0903856	0.230351	1.0439	3.54e-05
SL341403_scaffold_19_87	B6.S-B6.T	-0.718253	-11.9811	7.05622	-2.46243	0.512319	0.630268	0.29046	2.47e-05
SL341403_scaffold_19_87	B6.S-DIO.S	-4.49037	-9.98742	-2.3556	-6.17151	0.0109027	0.0441946	1.96247	2.47e-05
SL341403_scaffold_19_87	B6.S-DIO.T	-2.0297	-11.969	1.85966	-5.05467	0.112251	0.263257	0.94981	2.47e-05
SL341403_scaffold_19_87	B6.S-db.S	-0.542756	-12.1308	8.16354	-1.98363	0.616125	0.709273	0.210331	2.47e-05
SL341403_scaffold_19_87	B6.S-db.T	-2.43855	-11.6622	0.755632	-5.4533	0.0713199	0.19449	1.14679	2.47e-05
SL341403_scaffold_20077_3	B6.S-DIO.T	7.01967	6.17898	14.2651	10.222	0.0021692	0.0148403	2.6637	2.47e-05
SL341403_scaffold_2014_13	B6.S-db.T	7.38041	4.29066	9.46568	6.87817	0.00179664	0.013447	2.74554	3.54e-05
SL341403_scaffold_2016_36	B6.S-db.T	2.76107	-0.0246502	8.87946	4.4274	0.0507937	0.1508	1.29419	3.54e-05
SL341403_scaffold_20465_3	B6.S-B6.T	-0.233237	-8.0396	6.79353	-0.623034	0.827027	0.869406	0.0824804	3.54e-05
SL341403_scaffold_20465_3	B6.S-DIO.S	-3.25788	-8.15855	-0.650913	-4.40473	0.031143	0.102824	1.50664	3.54e-05
SL341403_scaffold_20465_3	B6.S-DIO.T	-2.60608	-8.80435	0.278676	-4.26284	0.0596655	0.170427	1.22428	3.54e-05
SL341403_scaffold_20465_3	B6.S-db.S	-0.543919	-8.05012	5.41269	-1.31872	0.615395	0.708986	0.210846	3.54e-05
SL341403_scaffold_20465_3	B6.S-db.T	1.67798	-1.77045	7.17941	2.70448	0.168654	0.33569	0.773004	3.54e-05
SL341403_scaffold_209_1	B6.S-db.S	5.23603	3.2839	10.6978	6.99086	0.00635745	0.0293361	2.19672	2.47e-05
SL341403_scaffold_209_110	B6.S-DIO.T	9.10416	5.81461	10.9172	8.36592	0.000807315	0.00959896	3.09296	7.73e-05
SL341403_scaffold_209_110	B6.S-db.S	9.43943	3.23872	5.93786	4.58829	0.000702349	0.00916326	3.15345	7.73e-05
SL341403_scaffold_209_16	B6.S-DIO.T	2.27494	-1.10382	11.1182	5.00721	0.0852609	0.220819	1.06925	3.54e-05
SL341403_scaffold_209_16	B6.S-db.S	2.87439	0.206265	11.8997	6.053	0.0452678	0.137661	1.34421	3.54e-05
SL341403_scaffold_209_58	B6.S-DIO.T	3.25023	0.776117	9.87233	5.32422	0.0313688	0.103435	1.5035	3.54e-05
SL341403_scaffold_21027_6	B6.S-B6.T	2.63227	-0.139105	5.21854	2.53972	0.058048	0.166997	1.23621	3.54e-05
SL341403_scaffold_21027_6	B6.S-DIO.S	9.74574	2.77311	4.98262	3.87786	0.000620881	0.00892777	3.20699	3.54e-05
SL341403_scaffold_21027_6	B6.S-DIO.T	8.29088	2.16382	4.34272	3.25327	0.00115547	0.0110361	2.93724	3.54e-05
SL341403_scaffold_21027_6	B6.S-db.S	-0.457352	-9.99973	7.17123	-1.41425	0.671156	0.750641	0.173176	3.54e-05
SL341403_scaffold_21027_6	B6.S-db.T	0.439631	-3.28219	4.51717	0.617487	0.682913	0.760032	0.165635	3.54e-05
SL341403_scaffold_210_102	B6.S-B6.T	0.892822	-3.84085	7.4819	1.82053	0.422412	0.563163	0.374264	2.47e-05
SL341403_scaffold_210_65	B6.S-B6.T	0.877659	-4.3229	8.31917	1.99814	0.429683	0.568816	0.366852	3.54e-05
SL341403_scaffold_210_7	B6.S-B6.T	0.311637	-3.07489	3.85243	0.388772	0.770884	0.827703	0.113011	3.54e-05
SL341403_scaffold_210_7	B6.S-DIO.S	-3.3976	-12.3521	-1.24272	-6.79742	0.0273376	0.0925116	1.56324	3.54e-05
SL341403_scaffold_210_7	B6.S-DIO.T	-2.68559	-10.8773	0.180936	-5.34816	0.0549089	0.160187	1.26036	3.54e-05
SL341403_scaffold_210_7	B6.S-db.S	-0.889939	-11.741	6.04121	-2.84988	0.423786	0.564441	0.372853	3.54e-05
SL341403_scaffold_210_7	B6.S-db.T	-1.70199	-11.5738	2.77675	-4.3985	0.163972	0.330881	0.785229	3.54e-05
SL341403_scaffold_210_76	B6.S-B6.T	1.75553	-0.578668	2.56877	0.995052	0.154019	0.31811	0.812426	2.47e-05
SL341403_scaffold_210_76	B6.S-DIO.S	0.719119	-1.96056	3.33116	0.685296	0.511839	0.629936	0.290866	2.47e-05
SL341403_scaffold_210_76	B6.S-DIO.T	0.0657219	-6.47286	6.78673	0.156935	0.950753	0.963921	0.0219324	2.47e-05
SL341403_scaffold_210_76	B6.S-db.S	1.08282	-1.55672	3.54729	0.995286	0.339799	0.498274	0.468778	2.47e-05
SL341403_scaffold_210_76	B6.S-db.T	0.980568	-1.13269	2.36962	0.618462	0.382325	0.532293	0.417568	2.47e-05
SL341403_scaffold_2127_13	B6.S-db.T	6.36823	5.37665	13.6889	9.53279	0.00311784	0.0182427	2.50615	3.54e-05
SL341403_scaffold_213_61	B6.S-B6.T	-1.35596	-12.0107	4.1286	-3.94103	0.24661	0.417749	0.60799	2.47e-05
SL341403_scaffold_213_61	B6.S-DIO.S	2.30056	-0.48832	5.20967	2.36068	0.0828879	0.216626	1.08151	2.47e-05
SL341403_scaffold_213_61	B6.S-DIO.T	3.39498	0.599309	5.97956	3.28943	0.0274037	0.0926996	1.56219	2.47e-05
SL341403_scaffold_213_61	B6.S-db.S	-0.55249	-9.46643	6.32422	-1.57111	0.610031	0.704977	0.214648	2.47e-05
SL341403_scaffold_213_61	B6.S-db.T	-1.1779	-9.07773	3.66966	-2.70403	0.304128	0.467178	0.516943	2.47e-05
SL341403_scaffold_21403_2	B6.S-db.T	14.1904	7.01984	10.435	8.72741	0.000143195	0.00641144	3.84407	0.00244607
SL341403_scaffold_2144_15	B6.S-db.T	1.8205	-3.01783	14.5122	5.74717	0.142794	0.304451	0.845291	2.47e-05
SL341403_scaffold_2158_14	B6.S-DIO.S	2.02815	-2.05767	13.2118	5.57705	0.112449	0.263406	0.949045	3.54e-05
SL341403_scaffold_2158_14	B6.S-DIO.T	2.06919	-1.95698	13.4078	5.72543	0.107329	0.256383	0.969283	3.54e-05
SL341403_scaffold_2158_14	B6.S-db.S	1.45675	-3.51219	11.2661	3.87694	0.218909	0.390339	0.659737	3.54e-05
SL341403_scaffold_2158_27	B6.S-DIO.S	13.6554	5.56637	8.40757	6.98697	0.000166556	0.00666263	3.77844	0.000192436
SL341403_scaffold_21609_5	B6.S-db.T	3.48592	1.06403	9.39197	5.228	0.0252161	0.0865106	1.59832	0.0012898
SL341403_scaffold_217_62	B6.S-db.T	0.919975	-3.92788	7.82081	1.94646	0.409646	0.553802	0.387592	0.0023999
SL341403_scaffold_22034_1	B6.S-db.S	1.09699	-4.77663	11.0167	3.12003	0.33425	0.493554	0.475929	9.11e-05
SL341403_scaffold_2226_6	B6.S-db.S	0.248319	-6.89539	8.24995	0.677283	0.816115	0.862101	0.0882486	3.54e-05
SL341403_scaffold_2270_2	B6.S-DIO.T	5.39927	3.64568	11.3641	7.5049	0.00569498	0.0271381	2.24451	3.54e-05
SL341403_scaffold_2270_3	B6.S-DIO.T	16.1174	10.3798	14.7001	12.5399	8.67e-05	0.00590439	4.0621	2.47e-05
SL341403_scaffold_2270_3	B6.S-db.S	9.92555	7.44893	13.2347	10.3418	0.000578497	0.00869853	3.2377	2.47e-05
SL341403_scaffold_2274_1	B6.S-DIO.T	5.59415	2.61603	7.77148	5.19376	0.00501106	0.0249312	2.30007	0.000120324
SL341403_scaffold_2274_13	B6.S-DIO.T	6.46127	3.63788	9.12002	6.37895	0.00295479	0.0176987	2.52947	3.54e-05
SL341403_scaffold_2274_13	B6.S-db.S	5.08089	3.03886	10.3614	6.70014	0.00707631	0.0316831	2.15019	3.54e-05
SL341403_scaffold_22875_2	B6.S-B6.T	-9.62715	-9.69198	-5.35303	-7.52251	0.000650954	0.00905637	3.18645	2.47e-05
SL341403_scaffold_22875_2	B6.S-DIO.S	-6.25928	-7.75326	-2.98851	-5.37088	0.0033231	0.0189964	2.47846	2.47e-05
SL341403_scaffold_22875_2	B6.S-DIO.T	-6.76239	-9.22097	-3.85312	-6.53704	0.0024943	0.0160591	2.60305	2.47e-05
SL341403_scaffold_22875_2	B6.S-db.S	1.61383	-1.62264	6.12746	2.25241	0.181862	0.350347	0.740257	2.47e-05
SL341403_scaffold_22875_2	B6.S-db.T	0.443177	-2.84573	3.92676	0.540514	0.680551	0.758169	0.167139	2.47e-05
SL341403_scaffold_2289_30	B6.S-db.T	1.58151	-3.30196	12.0423	4.37017	0.188921	0.357528	0.723719	2.47e-05
SL341403_scaffold_2289_31	B6.S-db.S	2.44629	-0.769593	12.1741	5.70227	0.0707275	0.193213	1.15041	7.73e-05
SL341403_scaffold_2289_31	B6.S-db.T	2.72111	-0.126567	12.5745	6.22397	0.0529262	0.155534	1.27633	7.73e-05
SL341403_scaffold_2289_32	B6.S-db.S	1.13269	-5.56139	13.2259	3.83226	0.320639	0.481958	0.493984	3.54e-05
SL341403_scaffold_2289_32	B6.S-db.T	1.31983	-4.94522	13.9069	4.48085	0.257358	0.426918	0.589463	3.54e-05
SL341403_scaffold_2289_33	B6.S-db.S	4.97197	3.51017	12.388	7.9491	0.00764078	0.0335509	2.11686	0.000103554
SL341403_scaffold_2289_33	B6.S-db.T	7.62997	3.83967	8.23262	6.03615	0.0015845	0.012584	2.80011	0.000103554
SL341403_scaffold_2289_8	B6.S-db.T	2.03281	-1.54651	10.0016	4.22754	0.111855	0.262887	0.951346	0.00194117
SL341403_scaffold_228_43	B6.S-db.S	0.710745	-5.91387	9.98343	2.03478	0.516489	0.633307	0.286939	2.47e-05
SL341403_scaffold_228_43	B6.S-db.T	1.76638	-2.57412	11.5773	4.5016	0.15208	0.315665	0.817929	2.47e-05
SL341403_scaffold_22996_4	B6.S-DIO.S	1.11795	-6.55618	15.3949	4.41934	0.326197	0.486758	0.486519	0.00778599
SL341403_scaffold_22996_4	B6.S-db.S	0.888417	-7.54124	14.6383	3.54855	0.424514	0.565096	0.372108	0.00778599
SL341403_scaffold_229_75	B6.S-db.T	0.981998	-5.55125	11.627	3.03788	0.381699	0.531835	0.418278	0.000346618
SL341403_scaffold_229_76	B6.S-B6.T	-11.1939	-10.7544	-6.47979	-8.61711	0.000362637	0.0079136	3.44053	0.000366604
SL341403_scaffold_229_76	B6.S-DIO.S	-20.9161	-11.1712	-8.55298	-9.86209	3.09e-05	0.00563778	4.51036	0.000366604
SL341403_scaffold_229_76	B6.S-DIO.T	-11.7681	-8.69359	-5.3745	-7.03404	0.000298338	0.00748249	3.52529	0.000366604
SL341403_scaffold_229_76	B6.S-db.S	-1.1267	-11.6458	4.92235	-3.36172	0.322887	0.483988	0.490949	0.000366604
SL341403_scaffold_229_76	B6.S-db.T	-0.0417271	-1.87516	1.81963	-0.0277645	0.968716	0.976856	0.0138035	0.000366604
SL341403_scaffold_229_78	B6.S-B6.T	-2.53524	-6.28277	0.285298	-2.99874	0.0643051	0.18027	1.19175	2.47e-05
SL341403_scaffold_229_78	B6.S-DIO.S	-4.72155	-15.3244	-3.9754	-9.64989	0.00916109	0.0387185	2.03805	2.47e-05
SL341403_scaffold_229_78	B6.S-DIO.T	-3.14996	-15.9504	-1.00528	-8.47785	0.0345155	0.111334	1.46199	2.47e-05
SL341403_scaffold_229_78	B6.S-db.S	-0.220605	-5.77444	4.92436	-0.425042	0.836202	0.875925	0.0776886	2.47e-05
SL341403_scaffold_229_78	B6.S-db.T	0.262383	-2.73783	3.3093	0.285737	0.805985	0.854059	0.0936731	2.47e-05
SL341403_scaffold_229_80	B6.S-B6.T	-2.08514	-5.74761	0.817294	-2.46516	0.105408	0.25372	0.977126	2.47e-05
SL341403_scaffold_229_80	B6.S-DIO.S	-7.30075	-17.0564	-7.65774	-12.3571	0.00187165	0.0137231	2.72778	2.47e-05
SL341403_scaffold_229_80	B6.S-DIO.T	-6.66046	-16.4923	-6.78784	-11.6401	0.00263956	0.0165475	2.57847	2.47e-05
SL341403_scaffold_229_80	B6.S-db.S	0.116167	-5.04472	5.4853	0.22029	0.913118	0.934954	0.0394729	2.47e-05
SL341403_scaffold_229_80	B6.S-db.T	0.818286	-2.09215	3.8407	0.874278	0.459138	0.590957	0.338056	2.47e-05
SL341403_scaffold_229_81	B6.S-B6.T	-1.00192	-7.74332	3.63668	-2.05332	0.373077	0.524812	0.428201	2.47e-05
SL341403_scaffold_229_81	B6.S-DIO.S	-8.09532	-17.0895	-8.36084	-12.7252	0.00126555	0.011408	2.89772	2.47e-05
SL341403_scaffold_229_81	B6.S-DIO.T	-7.68136	-16.401	-7.69238	-12.0467	0.00154474	0.0124126	2.81114	2.47e-05
SL341403_scaffold_229_81	B6.S-db.S	-0.218761	-8.45349	7.21866	-0.617418	0.837545	0.876862	0.076992	2.47e-05
SL341403_scaffold_229_81	B6.S-db.T	0.618065	-3.51135	5.52234	1.0055	0.569987	0.674767	0.244135	2.47e-05
SL341403_scaffold_229_82	B6.S-B6.T	-2.40221	-6.63232	0.479287	-3.07652	0.0741785	0.199784	1.12972	2.47e-05
SL341403_scaffold_229_82	B6.S-DIO.S	-11.4543	-18.2078	-11.1031	-14.6555	0.000331526	0.00774862	3.47948	2.47e-05
SL341403_scaffold_229_82	B6.S-DIO.T	-11.2874	-16.8985	-10.2264	-13.5624	0.00035106	0.00788405	3.45462	2.47e-05
SL341403_scaffold_229_82	B6.S-db.S	0.128191	-4.85462	5.32461	0.234993	0.904184	0.927745	0.0437431	2.47e-05
SL341403_scaffold_229_82	B6.S-db.T	0.691578	-2.15116	3.5783	0.713569	0.527247	0.641947	0.277985	2.47e-05
SL341403_scaffold_229_83	B6.S-B6.T	-2.53454	-6.08966	0.277368	-2.90615	0.064353	0.180291	1.19143	2.47e-05
SL341403_scaffold_229_83	B6.S-DIO.S	-13.5692	-16.3109	-10.7698	-13.5404	0.000170752	0.0067017	3.76764	2.47e-05
SL341403_scaffold_229_83	B6.S-DIO.T	-7.9953	-16.6271	-8.05572	-12.3414	0.00132686	0.0115363	2.87718	2.47e-05
SL341403_scaffold_229_83	B6.S-db.S	0.349439	-3.96224	5.10321	0.570481	0.744381	0.8082	0.128205	2.47e-05
SL341403_scaffold_229_83	B6.S-db.T	0.941485	-1.88431	3.81792	0.966807	0.399763	0.545791	0.398197	2.47e-05
SL341403_scaffold_229_96	B6.S-B6.T	-2.0567	-5.95802	0.887266	-2.53538	0.10886	0.258744	0.963132	2.47e-05
SL341403_scaffold_229_96	B6.S-DIO.S	-10.1073	-14.9944	-8.53182	-11.7631	0.00053924	0.00855948	3.26822	2.47e-05
SL341403_scaffold_229_96	B6.S-DIO.T	-9.22863	-15.09	-8.11017	-11.6001	0.000766213	0.0094589	3.11565	2.47e-05
SL341403_scaffold_229_96	B6.S-db.S	0.0428949	-5.82924	6.01219	0.0914725	0.967841	0.976085	0.0141959	2.47e-05
SL341403_scaffold_229_96	B6.S-db.T	0.243723	-3.06783	3.65826	0.295216	0.819435	0.864108	0.0864854	2.47e-05
SL341403_scaffold_229_97	B6.S-B6.T	-2.34617	-6.58461	0.553071	-3.01577	0.0788443	0.208348	1.10323	2.47e-05
SL341403_scaffold_229_97	B6.S-DIO.S	-13.9526	-16.5043	-11.026	-13.7652	0.000153038	0.00649295	3.8152	2.47e-05
SL341403_scaffold_229_97	B6.S-DIO.T	-9.14444	-16.3899	-8.75528	-12.5726	0.000793722	0.00955093	3.10033	2.47e-05
SL341403_scaffold_229_97	B6.S-db.S	0.0612521	-5.45055	5.69646	0.122959	0.954097	0.966534	0.0204076	2.47e-05
SL341403_scaffold_229_97	B6.S-db.T	0.289565	-2.75651	3.39843	0.32096	0.786538	0.839555	0.10428	2.47e-05
SL341403_scaffold_229_98	B6.S-B6.T	-1.31339	-6.9023	2.46915	-2.21658	0.259322	0.428603	0.586161	2.47e-05
SL341403_scaffold_229_98	B6.S-DIO.S	-9.33212	-16.848	-9.12162	-12.9848	0.000733999	0.00934085	3.1343	2.47e-05
SL341403_scaffold_229_98	B6.S-DIO.T	-7.44798	-16.446	-7.51417	-11.9801	0.00173591	0.0131957	2.76047	2.47e-05
SL341403_scaffold_229_98	B6.S-db.S	0.055053	-6.20126	6.45216	0.12545	0.958736	0.969762	0.0183008	2.47e-05
SL341403_scaffold_229_98	B6.S-db.T	0.353547	-3.39496	4.38574	0.49539	0.741526	0.805545	0.129874	2.47e-05
SL341403_scaffold_23514_3	B6.S-DIO.S	3.83644	1.62796	10.1562	5.89207	0.0185158	0.067223	1.73246	3.54e-05
SL341403_scaffold_23514_3	B6.S-DIO.T	3.86143	1.59182	9.73867	5.66525	0.0181252	0.065995	1.74172	3.54e-05
SL341403_scaffold_2394_26	B6.S-db.S	9.10259	4.53127	8.50869	6.51998	0.000807852	0.00959896	3.09267	9.11e-05
SL341403_scaffold_2394_3	B6.S-B6.T	2.41204	-0.684441	9.74522	4.53039	0.0733925	0.198363	1.13435	2.47e-05
SL341403_scaffold_2394_3	B6.S-DIO.T	3.73626	1.92191	13.0409	7.4814	0.0201867	0.0719275	1.69494	2.47e-05
SL341403_scaffold_2394_3	B6.S-db.S	3.38717	1.27085	12.8258	7.04835	0.0276021	0.0931566	1.55906	2.47e-05
SL341403_scaffold_2394_32	B6.S-DIO.T	5.90798	3.66431	10.1619	6.91312	0.00410852	0.0218506	2.38631	3.54e-05
SL341403_scaffold_239_2	B6.S-B6.T	-15.2455	-10.2559	-7.09588	-8.6759	0.000107953	0.00613347	3.96677	2.47e-05
SL341403_scaffold_239_2	B6.S-DIO.S	-11.0411	-10.2925	-6.1562	-8.22433	0.000382576	0.00803999	3.41728	2.47e-05
SL341403_scaffold_239_2	B6.S-DIO.T	-19.6793	-10.6751	-8.03533	-9.35521	3.93e-05	0.00563778	4.40533	2.47e-05
SL341403_scaffold_239_2	B6.S-db.S	-10.295	-11.6251	-6.6866	-9.15583	0.00050213	0.00853068	3.29918	2.47e-05
SL341403_scaffold_239_2	B6.S-db.T	-9.57933	-12.2013	-6.71785	-9.45959	0.000663589	0.00911192	3.1781	2.47e-05
SL341403_scaffold_23_22	B6.S-DIO.T	8.3695	6.19378	12.3431	9.26843	0.00111458	0.0108556	2.95289	3.54e-05
SL341403_scaffold_23_6	B6.S-B6.T	-1.96176	-21.8502	3.75689	-9.04665	0.121309	0.276487	0.916107	2.47e-05
SL341403_scaffold_23_6	B6.S-DIO.S	-0.974072	-17.8236	8.56543	-4.62909	0.385177	0.534447	0.414339	2.47e-05
SL341403_scaffold_23_6	B6.S-DIO.T	-0.836714	-1.53491	0.824019	-0.355445	0.449828	0.583744	0.346953	2.47e-05
SL341403_scaffold_23_6	B6.S-db.S	-0.913682	-9.90664	5.00084	-2.4529	0.412576	0.556271	0.384496	2.47e-05
SL341403_scaffold_23_6	B6.S-db.T	-1.76818	-17.6781	3.92204	-6.87801	0.151762	0.315227	0.818838	2.47e-05
SL341403_scaffold_2400_7	B6.S-DIO.S	1.36819	-3.44941	10.1519	3.35125	0.243072	0.414663	0.614266	0.00123151
SL341403_scaffold_2413_42	B6.S-db.S	6.02373	4.72791	12.8127	8.7703	0.00382677	0.0208229	2.41717	0.00100347
SL341403_scaffold_241_66	B6.S-B6.T	-0.821678	-9.21333	5.00537	-2.10398	0.457414	0.589633	0.339691	3.54e-05
SL341403_scaffold_241_66	B6.S-DIO.S	1.46364	-1.66039	5.36268	1.85115	0.217134	0.388486	0.663271	3.54e-05
SL341403_scaffold_241_66	B6.S-DIO.T	2.07548	-0.969164	6.70831	2.86957	0.106567	0.255185	0.972377	3.54e-05
SL341403_scaffold_241_66	B6.S-db.S	-0.498586	-8.26467	5.74827	-1.2582	0.644242	0.730048	0.190951	3.54e-05
SL341403_scaffold_241_66	B6.S-db.T	0.718845	-2.93834	4.99142	1.02654	0.51199	0.629936	0.290738	3.54e-05
SL341403_scaffold_243_93	B6.S-B6.T	-6.35551	-10.1199	-3.96626	-7.04308	0.00314099	0.0183417	2.50293	9.11e-05
SL341403_scaffold_243_93	B6.S-DIO.S	-1.78309	-12.4787	2.71864	-4.88002	0.149146	0.312332	0.826389	9.11e-05
SL341403_scaffold_243_93	B6.S-DIO.T	-0.989536	-8.69051	4.12354	-2.28349	0.378417	0.52931	0.422029	9.11e-05
SL341403_scaffold_243_93	B6.S-db.S	-6.37035	-11.3367	-4.45434	-7.8955	0.003114	0.0182324	2.50668	9.11e-05
SL341403_scaffold_243_93	B6.S-db.T	-0.827034	-5.95961	3.22403	-1.36779	0.4547	0.58736	0.342275	9.11e-05
SL341403_scaffold_2492_57	B6.S-db.T	1.92325	-1.78745	9.84587	4.02921	0.126796	0.283473	0.896893	0.00289458
SL341403_scaffold_249_69	B6.S-db.S	1.51575	-3.86317	13.1527	4.64476	0.204165	0.375057	0.690019	2.47e-05
SL341403_scaffold_249_69	B6.S-db.T	1.42387	-4.25799	13.2229	4.48245	0.227586	0.399916	0.642855	2.47e-05
SL341403_scaffold_24_64	B6.S-db.T	5.82877	2.81542	7.93732	5.37637	0.0043161	0.0225334	2.36491	0.00044925
SL341403_scaffold_255_67	B6.S-DIO.T	5.3621	2.27977	7.17575	4.72776	0.00583809	0.0276408	2.23373	3.54e-05
SL341403_scaffold_255_93	B6.S-DIO.T	3.71407	1.52233	10.538	6.03019	0.0205808	0.0730826	1.68654	2.47e-05
SL341403_scaffold_256_17	B6.S-db.S	1.24089	-4.05544	10.6099	3.27722	0.282451	0.447804	0.549057	3.54e-05
SL341403_scaffold_256_43	B6.S-B6.T	0.416239	-9.3608	12.6625	1.65085	0.698599	0.771792	0.155772	2.47e-05
SL341403_scaffold_256_43	B6.S-DIO.S	-5.09529	-11.1383	-3.28111	-7.20972	0.00700558	0.0314201	2.15456	2.47e-05
SL341403_scaffold_256_43	B6.S-DIO.T	-5.09504	-12.0046	-3.53602	-7.77029	0.00700677	0.0314201	2.15448	2.47e-05
SL341403_scaffold_256_43	B6.S-db.S	-0.0485262	-11.4533	11.0599	-0.196741	0.963623	0.973087	0.0160928	2.47e-05
SL341403_scaffold_256_43	B6.S-db.T	1.80753	-1.87829	8.88622	3.50396	0.144964	0.307405	0.838741	2.47e-05
SL341403_scaffold_256_44	B6.S-db.T	0.809408	-8.11153	14.7871	3.33778	0.463678	0.594718	0.333783	2.47e-05
SL341403_scaffold_256_57	B6.S-B6.T	-2.73392	-12.6567	0.0976794	-6.27949	0.0522316	0.153955	1.28207	2.47e-05
SL341403_scaffold_256_57	B6.S-DIO.S	-13.8827	-10.7209	-7.14741	-8.93417	0.00015609	0.00649429	3.80663	2.47e-05
SL341403_scaffold_256_57	B6.S-DIO.T	-7.54148	-13.9071	-6.42258	-10.1648	0.00165599	0.0128361	2.78094	2.47e-05
SL341403_scaffold_256_57	B6.S-db.S	0.115196	-5.37735	5.84288	0.232767	0.913841	0.935439	0.0391295	2.47e-05
SL341403_scaffold_256_57	B6.S-db.T	0.678051	-2.3523	3.87249	0.760095	0.534937	0.647821	0.271698	2.47e-05
SL341403_scaffold_256_58	B6.S-B6.T	-4.66789	-6.1775	-1.56957	-3.87354	0.00953329	0.0398051	2.02076	2.47e-05
SL341403_scaffold_256_58	B6.S-DIO.S	-19.999	-15.199	-11.4933	-13.3461	3.69e-05	0.00563778	4.43309	2.47e-05
SL341403_scaffold_256_58	B6.S-DIO.T	-20.2494	-16.0716	-12.1957	-14.1336	3.51e-05	0.00563778	4.45452	2.47e-05
SL341403_scaffold_256_58	B6.S-db.S	-0.158774	-4.31054	3.8442	-0.233168	0.881541	0.910395	0.0547575	2.47e-05
SL341403_scaffold_256_58	B6.S-db.T	0.334843	-2.05546	2.61924	0.281888	0.754566	0.815443	0.122303	2.47e-05
SL341403_scaffold_25835_2	B6.S-B6.T	1.02026	-2.73432	5.91133	1.58851	0.36529	0.518965	0.437362	2.47e-05
SL341403_scaffold_25835_2	B6.S-db.T	2.39677	-0.53246	7.25492	3.36123	0.0746175	0.200721	1.12716	2.47e-05
SL341403_scaffold_25931_4	B6.S-B6.T	-0.927723	-4.45066	2.22129	-1.11468	0.406063	0.550519	0.391407	0.00544969
SL341403_scaffold_25931_4	B6.S-DIO.S	-2.03177	-6.59896	1.02202	-2.78847	0.111987	0.263092	0.950833	0.00544969
SL341403_scaffold_25931_4	B6.S-DIO.T	-1.30861	-5.26233	1.89084	-1.68574	0.260788	0.429878	0.583713	0.00544969
SL341403_scaffold_25931_4	B6.S-db.S	-1.08057	-14.6805	6.45478	-4.11285	0.340686	0.499135	0.467646	0.00544969
SL341403_scaffold_25931_4	B6.S-db.T	-2.33069	-19.2088	1.67654	-8.76611	0.0801911	0.211331	1.09587	0.00544969
SL341403_scaffold_2598_6	B6.S-B6.T	-4.68083	-12.3954	-3.16544	-7.78043	0.00944191	0.0395453	2.02494	0.000120324
SL341403_scaffold_2598_6	B6.S-DIO.S	-4.70471	-12.5311	-3.2299	-7.88052	0.00927594	0.0390076	2.03264	0.000120324
SL341403_scaffold_2598_6	B6.S-DIO.T	-5.10587	-13.1701	-3.89208	-8.53107	0.00695413	0.0312635	2.15776	0.000120324
SL341403_scaffold_2598_6	B6.S-db.S	-1.24802	-11.274	4.28166	-3.49616	0.280091	0.445624	0.552701	0.000120324
SL341403_scaffold_2598_6	B6.S-db.T	-0.952612	-6.13117	2.99867	-1.56625	0.394731	0.541313	0.403699	0.000120324
SL341403_scaffold_2609_53	B6.S-DIO.T	5.69408	4.0945	11.8872	7.99085	0.00469944	0.0238974	2.32795	3.54e-05
SL341403_scaffold_2609_53	B6.S-db.S	7.05694	3.75175	8.61873	6.18524	0.00212655	0.0147	2.67232	3.54e-05
SL341403_scaffold_2609_53	B6.S-db.T	3.96472	1.51891	8.6169	5.0679	0.0166119	0.0615464	1.77958	3.54e-05
SL341403_scaffold_2660_22	B6.S-db.T	4.44055	3.65603	15.8557	9.75587	0.0113291	0.0455359	1.9458	2.47e-05
SL341403_scaffold_2660_23	B6.S-db.T	6.00874	4.18968	11.3873	7.78848	0.00386186	0.0209429	2.4132	2.47e-05
SL341403_scaffold_2668_14	B6.S-DIO.S	3.74211	2.34331	15.8181	9.0807	0.0200842	0.0716636	1.69715	2.47e-05
SL341403_scaffold_2668_14	B6.S-DIO.T	3.33456	1.29633	14.1941	7.74521	0.0289823	0.0970718	1.53787	2.47e-05
SL341403_scaffold_2668_14	B6.S-db.S	2.66757	-0.259325	12.9674	6.35402	0.0559471	0.162356	1.25222	2.47e-05
SL341403_scaffold_2682_19	B6.S-B6.T	-1.92085	-5.34374	0.973336	-2.1852	0.127146	0.283839	0.895696	2.47e-05
SL341403_scaffold_2682_19	B6.S-DIO.S	-1.30575	-4.28521	1.54384	-1.37069	0.261671	0.43057	0.582244	2.47e-05
SL341403_scaffold_2682_19	B6.S-DIO.T	0.740624	-2.46636	4.26086	0.897252	0.50004	0.622175	0.300996	2.47e-05
SL341403_scaffold_2682_19	B6.S-db.S	-1.22734	-5.79038	2.24036	-1.77501	0.286989	0.45167	0.542135	2.47e-05
SL341403_scaffold_2682_19	B6.S-db.T	-0.684784	-3.49264	2.11064	-0.690998	0.531099	0.644901	0.274824	2.47e-05
SL341403_scaffold_2682_2	B6.S-DIO.S	5.5737	3.74962	11.1931	7.47135	0.00507792	0.0250853	2.29431	0.000103554
SL341403_scaffold_2682_2	B6.S-DIO.T	7.30529	4.71841	10.5037	7.61106	0.00186727	0.0137138	2.72879	0.000103554
SL341403_scaffold_2714_1	B6.S-DIO.S	0.60591	-9.24838	14.4118	2.58171	0.577275	0.680911	0.238617	2.47e-05
SL341403_scaffold_2714_1	B6.S-DIO.T	0.744256	-8.91167	15.4392	3.26375	0.498067	0.620947	0.302712	2.47e-05
SL341403_scaffold_2714_1	B6.S-db.S	0.973392	-7.84202	16.3092	4.23357	0.385477	0.534626	0.414001	2.47e-05
SL341403_scaffold_2714_1	B6.S-db.T	0.840597	-8.39756	15.6904	3.64644	0.447886	0.582509	0.348833	2.47e-05
SL341403_scaffold_272_111	B6.S-B6.T	1.70688	-2.47676	10.3819	3.95258	0.163035	0.329753	0.787718	2.47e-05
SL341403_scaffold_275_117	B6.S-B6.T	-1.6883	-20.1918	4.92112	-7.63536	0.166624	0.333607	0.778263	2.47e-05
SL341403_scaffold_275_117	B6.S-DIO.S	-5.78904	-15.8097	-5.56047	-10.6851	0.00442504	0.0229797	2.35408	2.47e-05
SL341403_scaffold_275_117	B6.S-DIO.T	-5.88253	-14.6306	-5.24818	-9.93938	0.00417384	0.0220782	2.37946	2.47e-05
SL341403_scaffold_275_117	B6.S-db.S	-0.779591	-15.5229	8.71671	-3.40309	0.479182	0.606576	0.3195	2.47e-05
SL341403_scaffold_275_117	B6.S-db.T	-0.944199	-13.5188	6.65737	-3.4307	0.398531	0.544927	0.399538	2.47e-05
SL341403_scaffold_2783_17	B6.S-DIO.T	1.69479	-2.45947	10.1667	3.85363	0.165361	0.332134	0.781567	0.00540809
SL341403_scaffold_2789_21	B6.S-DIO.T	4.18468	2.14861	10.6209	6.38475	0.0138658	0.0530936	1.85805	3.54e-05
SL341403_scaffold_2796_28	B6.S-B6.T	11.1583	9.48121	15.7624	12.6218	0.000367155	0.0079174	3.43515	0.000366604
SL341403_scaffold_2796_28	B6.S-DIO.S	7.00418	5.42869	12.559	8.99383	0.00218723	0.0149149	2.66011	0.000366604
SL341403_scaffold_2796_28	B6.S-DIO.T	3.35302	1.49552	15.8986	8.69706	0.0284888	0.0956268	1.54533	0.000366604
SL341403_scaffold_2796_28	B6.S-db.S	5.26664	5.6336	18.196	11.9148	0.00622636	0.0289603	2.20577	0.000366604
SL341403_scaffold_2803_16	B6.S-db.S	7.13846	3.57113	8.11722	5.84417	0.0020368	0.014338	2.69105	2.47e-05
SL341403_scaffold_2803_17	B6.S-DIO.T	2.98119	0.658675	18.5227	9.59071	0.040691	0.126847	1.3905	2.47e-05
SL341403_scaffold_2803_17	B6.S-db.S	2.87477	0.315958	18.16	9.23798	0.0452508	0.137633	1.34437	2.47e-05
SL341403_scaffold_2803_17	B6.S-db.T	2.10514	-2.45629	17.8617	7.70269	0.103053	0.249927	0.986937	2.47e-05
SL341403_scaffold_2803_27	B6.S-DIO.T	10.4621	7.65265	13.1817	10.4172	0.000471719	0.00842454	3.32632	2.47e-05
SL341403_scaffold_2803_27	B6.S-db.S	4.72826	3.75729	14.4467	9.102	0.00911577	0.0385623	2.04021	2.47e-05
SL341403_scaffold_2803_29	B6.S-DIO.T	2.82637	0.148401	16.6553	8.40184	0.0475199	0.143006	1.32312	3.54e-05
SL341403_scaffold_2803_29	B6.S-db.S	2.46767	-0.934781	15.876	7.4706	0.0691194	0.190373	1.1604	3.54e-05
SL341403_scaffold_28279_3	B6.S-DIO.S	3.54563	1.00447	8.256	4.63024	0.0238923	0.082725	1.62174	0.0024854
SL341403_scaffold_28326_3	B6.S-DIO.T	5.82568	3.63698	10.2602	6.9486	0.00432446	0.0225637	2.36407	2.47e-05
SL341403_scaffold_28814_4	B6.S-B6.T	3.04453	0.548826	11.917	6.23289	0.0382325	0.120568	1.41757	0.00312443
SL341403_scaffold_2902_1	B6.S-db.S	1.35277	-5.71104	16.5643	5.42664	0.247538	0.418056	0.606358	2.47e-05
SL341403_scaffold_2927_18	B6.S-db.T	0.977842	-4.47992	9.35108	2.43558	0.38352	0.533111	0.416212	2.47e-05
SL341403_scaffold_3003_48	B6.S-B6.T	2.18361	-1.1805	9.87687	4.34818	0.0943631	0.236695	1.0252	0.000146969
SL341403_scaffold_3003_48	B6.S-DIO.T	3.48214	1.16176	10.3034	5.73256	0.0253029	0.0867239	1.59683	0.000146969
SL341403_scaffold_30424_4	B6.S-db.S	5.76839	2.42828	6.93504	4.68166	0.00448301	0.0231856	2.34843	3.54e-05
SL341403_scaffold_30427_4	B6.S-db.S	1.18686	-3.35182	8.35706	2.50262	0.300954	0.464369	0.521499	0.000890054
SL341403_scaffold_3048_9	B6.S-DIO.T	10.5819	6.37758	10.9147	8.64612	0.000451307	0.00832746	3.34553	0.00285951
SL341403_scaffold_3052_30	B6.S-B6.T	-16.5994	-9.54059	-6.80637	-8.17348	7.72e-05	0.00569469	4.11266	2.47e-05
SL341403_scaffold_3052_30	B6.S-DIO.S	-6.42065	-10.4831	-4.15377	-7.31845	0.00302465	0.0179174	2.51932	2.47e-05
SL341403_scaffold_3052_30	B6.S-DIO.T	-11.0763	-10.5681	-6.33187	-8.44999	0.000377864	0.00801189	3.42266	2.47e-05
SL341403_scaffold_3052_30	B6.S-db.S	-0.500833	-9.34315	6.48751	-1.42782	0.642793	0.728854	0.191929	2.47e-05
SL341403_scaffold_3052_30	B6.S-db.T	-0.733666	-1.84502	1.07374	-0.385636	0.503835	0.624694	0.297712	2.47e-05
SL341403_scaffold_3058_2	B6.S-db.T	1.60083	-2.97534	11.0783	4.0515	0.184669	0.353602	0.733607	0.00213653
SL341403_scaffold_3105_23	B6.S-db.T	0.827309	-7.04518	13.0258	2.99032	0.454561	0.587293	0.342408	2.47e-05
SL341403_scaffold_3126_2	B6.S-B6.T	1.74863	-3.09269	13.6159	5.26159	0.155265	0.320056	0.808925	2.47e-05
SL341403_scaffold_320_3	B6.S-db.S	1.4881	-2.23048	7.38309	2.57631	0.210945	0.382219	0.67583	2.47e-05
SL341403_scaffold_3228_4	B6.S-db.S	0.92684	-4.9675	9.94595	2.48922	0.40647	0.550943	0.390972	0.000460584
SL341403_scaffold_3238_8	B6.S-db.S	11.3196	8.43972	13.9254	11.1825	0.000347181	0.0078824	3.45944	2.47e-05
SL341403_scaffold_3238_8	B6.S-db.T	8.36691	6.36764	12.6925	9.53007	0.0011159	0.0108568	2.95238	2.47e-05
SL341403_scaffold_3251_37	B6.S-B6.T	4.55865	2.51091	10.3343	6.42259	0.0103494	0.0424	1.98508	2.47e-05
SL341403_scaffold_3251_37	B6.S-DIO.T	16.925	6.67465	9.29426	7.98445	7.14e-05	0.00569469	4.146	2.47e-05
SL341403_scaffold_3253_19	B6.S-db.S	1.55122	-2.46574	8.70936	3.12181	0.195792	0.366041	0.708206	2.47e-05
SL341403_scaffold_3253_6	B6.S-db.T	1.25261	-4.30536	11.3835	3.53905	0.278583	0.444249	0.555045	2.47e-05
SL341403_scaffold_3266_12	B6.S-B6.T	-2.62805	-13.8689	0.380801	-6.74407	0.058305	0.16749	1.23429	0.000323906
SL341403_scaffold_3266_12	B6.S-DIO.S	-2.81091	-14.3784	-0.0886959	-7.23356	0.0482721	0.144849	1.3163	0.000323906
SL341403_scaffold_3266_12	B6.S-DIO.T	-2.89026	-13.6667	-0.27449	-6.97061	0.0445514	0.13614	1.35114	0.000323906
SL341403_scaffold_3266_12	B6.S-db.S	-2.74097	-13.8702	0.0891818	-6.8905	0.0518538	0.153122	1.28522	0.000323906
SL341403_scaffold_3266_12	B6.S-db.T	-2.13502	-14.0024	1.82868	-6.08685	0.099644	0.244822	1.00155	0.000323906
SL341403_scaffold_329_20	B6.S-DIO.S	1.42293	-4.23408	13.1366	4.45124	0.227839	0.40007	0.642372	0.00924243
SL341403_scaffold_329_20	B6.S-DIO.T	0.723662	-6.32856	10.7905	2.23099	0.509329	0.627976	0.293001	0.00924243
SL341403_scaffold_3340_3	B6.S-db.S	0.144946	-7.26993	8.0708	0.400435	0.891764	0.918137	0.04975	0.00262414
SL341403_scaffold_3377_27	B6.S-db.S	0.98669	-6.91035	14.5297	3.80967	0.379653	0.530344	0.420613	2.47e-05
SL341403_scaffold_3382_29	B6.S-B6.T	-2.06891	-11.2595	1.64415	-4.80768	0.107363	0.256408	0.969147	0.00258107
SL341403_scaffold_3382_29	B6.S-DIO.S	-4.41612	-12.516	-2.85323	-7.68459	0.0115456	0.046269	1.93758	0.00258107
SL341403_scaffold_3382_29	B6.S-DIO.T	-15.386	-12.7994	-8.88621	-10.8428	0.000104114	0.00613347	3.98249	0.00258107
SL341403_scaffold_3382_29	B6.S-db.S	-0.106182	-2.83031	2.6218	-0.104255	0.92055	0.940707	0.0359527	0.00258107
SL341403_scaffold_3382_29	B6.S-db.T	-0.504582	-3.3777	2.3388	-0.519448	0.640381	0.727101	0.193562	0.00258107
SL341403_scaffold_3393_32	B6.S-B6.T	-1.33264	-9.80813	3.44626	-3.18093	0.253495	0.423231	0.596031	2.47e-05
SL341403_scaffold_3393_32	B6.S-DIO.S	-8.4551	-10.4153	-5.26595	-7.84061	0.00107207	0.0106804	2.96978	2.47e-05
SL341403_scaffold_3393_32	B6.S-DIO.T	-7.77433	-10.5382	-4.99195	-7.76509	0.00147588	0.0121698	2.83095	2.47e-05
SL341403_scaffold_3393_32	B6.S-db.S	-0.298614	-10.2417	8.25258	-0.994554	0.780105	0.834303	0.107847	2.47e-05
SL341403_scaffold_3393_32	B6.S-db.T	-0.629091	-10.6056	6.68734	-1.95913	0.563429	0.669069	0.249161	2.47e-05
SL341403_scaffold_3393_56	B6.S-db.T	0.259666	-6.01283	7.25357	0.620368	0.807938	0.855615	0.0926217	2.47e-05
SL341403_scaffold_3393_57	B6.S-db.T	1.24058	-4.66481	12.2007	3.76796	0.282554	0.447807	0.548898	3.54e-05
SL341403_scaffold_342_143	B6.S-B6.T	8.99684	5.18091	9.80586	7.49338	0.000844971	0.00969047	3.07316	0.00193551
SL341403_scaffold_342_143	B6.S-db.T	8.61373	4.68121	9.13435	6.90778	0.000998479	0.0103491	3.00066	0.00193551
SL341403_scaffold_342_74	B6.S-B6.T	-0.771032	-9.97701	5.64007	-2.16847	0.483705	0.609547	0.315419	3.54e-05
SL341403_scaffold_342_74	B6.S-DIO.S	-1.23984	-8.15393	3.11964	-2.51714	0.282801	0.447916	0.54852	3.54e-05
SL341403_scaffold_342_74	B6.S-DIO.T	-1.01162	-11.0144	5.13151	-2.94145	0.368941	0.521806	0.433043	3.54e-05
SL341403_scaffold_342_74	B6.S-db.S	-1.5383	-15.488	4.44436	-5.5218	0.1988	0.36932	0.701583	3.54e-05
SL341403_scaffold_342_74	B6.S-db.T	-1.73901	-15.8846	3.64952	-6.11754	0.15702	0.322177	0.804046	3.54e-05
SL341403_scaffold_3451_5	B6.S-DIO.S	8.89694	4.9288	9.40051	7.16466	0.000882002	0.00981631	3.05453	2.47e-05
SL341403_scaffold_3451_5	B6.S-DIO.T	12.4293	6.42691	10.124	8.27547	0.000240906	0.00716217	3.61815	2.47e-05
SL341403_scaffold_3471_14	B6.S-B6.T	-0.984629	-12.5443	5.97626	-3.28404	0.380551	0.530828	0.419587	2.47e-05
SL341403_scaffold_3471_14	B6.S-DIO.S	-17.964	-8.82854	-6.46485	-7.6467	5.64e-05	0.00569469	4.24838	2.47e-05
SL341403_scaffold_3471_14	B6.S-DIO.T	-17.1063	-9.72022	-7.00554	-8.36288	6.85e-05	0.00569469	4.1643	2.47e-05
SL341403_scaffold_3471_14	B6.S-db.S	-0.355476	-13.1702	10.1806	-1.49483	0.740187	0.804438	0.130659	2.47e-05
SL341403_scaffold_3471_14	B6.S-db.T	0.584656	-3.7864	5.80644	1.01002	0.590167	0.690531	0.229025	2.47e-05
SL341403_scaffold_3471_18	B6.S-db.T	3.55172	1.36473	11.1396	6.25217	0.0237619	0.0823868	1.62412	2.47e-05
SL341403_scaffold_3478_16	B6.S-DIO.S	1.78046	-2.61757	11.9761	4.67928	0.149604	0.312698	0.825057	0.00288433
SL341403_scaffold_349_103	B6.S-DIO.T	4.46806	1.94641	8.33568	5.14105	0.0110912	0.0447304	1.95502	0.00675176
SL341403_scaffold_349_58	B6.S-B6.T	-1.37367	-6.3577	2.14896	-2.10437	0.241501	0.413257	0.617081	0.00243479
SL341403_scaffold_349_58	B6.S-DIO.S	-0.853707	-4.71947	2.49971	-1.10988	0.441377	0.577364	0.35519	0.00243479
SL341403_scaffold_349_58	B6.S-DIO.T	-1.99957	-6.81547	1.10861	-2.85343	0.116173	0.269235	0.934893	0.00243479
SL341403_scaffold_349_58	B6.S-db.S	0.189471	-4.77696	5.47669	0.349866	0.85895	0.893296	0.0660323	0.00243479
SL341403_scaffold_349_58	B6.S-db.T	-0.242381	-3.72242	3.12467	-0.298873	0.820405	0.864872	0.0859717	0.00243479
SL341403_scaffold_3515_10	B6.S-B6.T	-0.697701	-4.06981	2.43516	-0.817327	0.523793	0.639153	0.28084	2.47e-05
SL341403_scaffold_3515_10	B6.S-DIO.S	-19.1054	-10.4049	-7.76448	-9.08469	4.42e-05	0.00563778	4.35436	2.47e-05
SL341403_scaffold_3515_10	B6.S-DIO.T	-10.6478	-10.371	-6.08106	-8.22602	0.000440553	0.00825908	3.356	2.47e-05
SL341403_scaffold_3515_10	B6.S-db.S	-0.886249	-10.5878	5.464	-2.56188	0.425552	0.565618	0.371048	2.47e-05
SL341403_scaffold_3515_10	B6.S-db.T	-0.146558	-3.73327	3.3589	-0.187184	0.890571	0.917298	0.0503315	2.47e-05
SL341403_scaffold_3555_11	B6.S-db.S	27.4308	9.51484	11.6579	10.5864	1.05e-05	0.00433052	4.97864	2.47e-05
SL341403_scaffold_3555_11	B6.S-db.T	17.3833	8.45285	11.6663	10.0596	6.43e-05	0.00569469	4.1919	2.47e-05
SL341403_scaffold_3555_12	B6.S-db.S	9.65266	7.42417	13.4196	10.4219	0.000644334	0.00902893	3.19089	2.47e-05
SL341403_scaffold_3555_12	B6.S-db.T	10.3869	7.48561	12.9474	10.2165	0.000485109	0.00846103	3.31416	2.47e-05
SL341403_scaffold_3555_13	B6.S-db.S	13.4031	6.28762	9.57317	7.93039	0.000179219	0.00671296	3.74662	3.54e-05
SL341403_scaffold_3555_13	B6.S-db.T	13.3886	6.73572	10.2602	8.49798	0.000179983	0.00671296	3.74477	3.54e-05
SL341403_scaffold_3555_9	B6.S-B6.T	9.82529	6.27962	11.2265	8.75308	0.000601669	0.00885242	3.22064	2.47e-05
SL341403_scaffold_3555_9	B6.S-DIO.S	16.6898	7.76436	10.8632	9.31376	7.55e-05	0.00569469	4.12198	2.47e-05
SL341403_scaffold_3555_9	B6.S-DIO.T	12.5226	6.67423	10.4769	8.57556	0.000233957	0.00711332	3.63086	2.47e-05
SL341403_scaffold_3573_17	B6.S-B6.T	-2.05466	-11.9183	1.78062	-5.06882	0.109111	0.259062	0.962131	0.00272552
SL341403_scaffold_3573_17	B6.S-DIO.S	-6.95899	-10.5061	-4.51364	-7.50988	0.00224092	0.0151696	2.64957	0.00272552
SL341403_scaffold_3573_17	B6.S-DIO.T	-5.7632	-11.2461	-3.93335	-7.58973	0.00449773	0.0232545	2.34701	0.00272552
SL341403_scaffold_3573_17	B6.S-db.S	-0.327493	-9.19469	7.25445	-0.970121	0.759718	0.819455	0.119347	0.00272552
SL341403_scaffold_3573_17	B6.S-db.T	-1.28783	-12.4036	4.54304	-3.93029	0.267259	0.435018	0.573067	0.00272552
SL341403_scaffold_35996_1	B6.S-db.T	2.95151	0.317675	10.3942	5.35596	0.0419066	0.129955	1.37772	0.000227187
SL341403_scaffold_3651_2	B6.S-db.T	6.71779	2.85222	6.87067	4.86145	0.00255662	0.0162428	2.59233	0.0216808
SL341403_scaffold_371_19	B6.S-B6.T	0.651597	-2.3515	3.7937	0.7211	0.550204	0.659665	0.259477	0.000103554
SL341403_scaffold_371_19	B6.S-DIO.S	-5.04198	-13.8773	-4.02121	-8.94926	0.00727195	0.0323868	2.13835	0.000103554
SL341403_scaffold_371_19	B6.S-DIO.T	-6.59433	-11.5952	-4.72416	-8.15968	0.00273941	0.0169149	2.56234	0.000103554
SL341403_scaffold_371_19	B6.S-db.S	-0.941722	-9.66294	4.76816	-2.44739	0.399655	0.545791	0.398314	0.000103554
SL341403_scaffold_371_19	B6.S-db.T	-0.0327707	-4.90822	4.79371	-0.0572564	0.975428	0.981604	0.010805	0.000103554
SL341403_scaffold_3761_9	B6.S-db.T	1.64722	-2.70641	10.6021	3.94787	0.174859	0.342371	0.757313	0.000572527
SL341403_scaffold_376_83	B6.S-DIO.S	3.43827	1.09697	10.3009	5.69895	0.0263355	0.0896535	1.57946	3.54e-05
SL341403_scaffold_376_83	B6.S-DIO.T	1.94153	-1.68544	9.52421	3.91938	0.124159	0.280338	0.906023	3.54e-05
SL341403_scaffold_37_160	B6.S-B6.T	-1.5022	-7.99478	2.38097	-2.80691	0.20746	0.378614	0.683065	0.000323906
SL341403_scaffold_37_160	B6.S-DIO.S	-1.47979	-9.43359	2.87392	-3.27983	0.213027	0.384368	0.671566	0.000323906
SL341403_scaffold_37_160	B6.S-DIO.T	-0.699055	-12.5158	7.48097	-2.5174	0.523031	0.638356	0.281473	0.000323906
SL341403_scaffold_37_160	B6.S-db.S	-0.519153	-4.97171	3.40533	-0.78319	0.631055	0.720127	0.199932	0.000323906
SL341403_scaffold_37_160	B6.S-db.T	-5.94681	-11.6298	-4.2267	-7.92823	0.00401123	0.0215213	2.39672	0.000323906
SL341403_scaffold_37_172	B6.S-DIO.T	2.53858	-0.563803	12.5982	6.0172	0.0640773	0.17987	1.1933	2.47e-05
SL341403_scaffold_37_172	B6.S-db.S	1.68654	-2.96105	12.1251	4.582	0.166969	0.333911	0.777365	2.47e-05
SL341403_scaffold_37_181	B6.S-DIO.T	9.43333	4.18646	7.67864	5.93255	0.000704104	0.00917363	3.15236	2.47e-05
SL341403_scaffold_37_196	B6.S-DIO.T	1.43733	-4.56319	14.3589	4.89787	0.223993	0.396097	0.649765	2.47e-05
SL341403_scaffold_37_196	B6.S-db.S	1.26905	-6.31294	16.9425	5.31476	0.273241	0.440326	0.563454	2.47e-05
SL341403_scaffold_37_26	B6.S-DIO.T	8.586	5.06814	9.91238	7.49026	0.00101088	0.0103922	2.9953	3.54e-05
SL341403_scaffold_37_49	B6.S-B6.T	1.79219	-3.60056	16.7128	6.55609	0.147574	0.31031	0.83099	2.47e-05
SL341403_scaffold_37_49	B6.S-DIO.T	2.40855	-1.32958	18.7389	8.70464	0.0736702	0.198897	1.13271	2.47e-05
SL341403_scaffold_37_49	B6.S-db.S	2.37195	-1.43864	18.3108	8.4361	0.0766581	0.20465	1.11544	2.47e-05
SL341403_scaffold_37_63	B6.S-db.S	2.50564	-0.584059	11.3922	5.40408	0.0663654	0.184749	1.17806	2.47e-05
SL341403_scaffold_37_8	B6.S-DIO.T	17.2241	7.46642	10.3361	8.90127	6.67e-05	0.00569469	4.17609	2.47e-05
SL341403_scaffold_37_84	B6.S-DIO.T	3.26843	1.07737	13.2374	7.15739	0.0308348	0.102036	1.51096	2.47e-05
SL341403_scaffold_37_84	B6.S-db.S	3.14999	0.884997	14.0408	7.46289	0.0345143	0.111334	1.462	2.47e-05
SL341403_scaffold_37_9	B6.S-DIO.T	10.0999	5.73563	10.0846	7.91011	0.000540783	0.00855948	3.26698	3.54e-05
SL341403_scaffold_3820_23	B6.S-B6.T	0.509509	-4.69007	6.79832	1.05412	0.637218	0.724956	0.195712	0.000369949
SL341403_scaffold_3820_23	B6.S-DIO.S	0.151211	-5.52792	6.16473	0.318404	0.887129	0.91463	0.0520134	0.000369949
SL341403_scaffold_3820_23	B6.S-DIO.T	-0.442198	-8.08958	5.86678	-1.1114	0.681203	0.758751	0.166723	0.000369949
SL341403_scaffold_3820_23	B6.S-db.S	1.02504	-3.65164	7.92601	2.13718	0.363285	0.5174	0.439752	0.000369949
SL341403_scaffold_3820_23	B6.S-db.T	0.653295	-4.53011	7.31796	1.39392	0.549214	0.65895	0.260258	0.000369949
SL341403_scaffold_38_130	B6.S-B6.T	1.55528	-4.16116	14.7605	5.29969	0.194856	0.364794	0.710286	0.00211813
SL341403_scaffold_38_77	B6.S-B6.T	0.847989	-7.00627	13.1679	3.08082	0.444206	0.579792	0.352415	2.47e-05
SL341403_scaffold_38_77	B6.S-db.S	0.338961	-9.78838	12.5108	1.36119	0.751686	0.813328	0.123963	2.47e-05
SL341403_scaffold_38_77	B6.S-db.T	0.772872	-7.22956	12.8071	2.78878	0.48273	0.608961	0.316296	2.47e-05
SL341403_scaffold_3930_19	B6.S-db.S	5.72246	5.03022	14.5116	9.77089	0.0046153	0.0236315	2.3358	2.47e-05
SL341403_scaffold_3930_19	B6.S-db.T	14.5137	8.8773	13.0771	10.9772	0.000131043	0.00634082	3.88259	2.47e-05
SL341403_scaffold_3930_23	B6.S-B6.T	-0.940006	-9.0138	4.45406	-2.27987	0.400436	0.546206	0.397467	7.73e-05
SL341403_scaffold_3930_23	B6.S-DIO.S	-8.96958	-10.598	-5.58785	-8.09294	0.000854882	0.00973044	3.06809	7.73e-05
SL341403_scaffold_3930_23	B6.S-DIO.T	-2.64914	-11.595	0.272058	-5.66146	0.0570329	0.164533	1.24387	7.73e-05
SL341403_scaffold_3930_23	B6.S-db.S	-0.897197	-12.6232	6.4574	-3.08291	0.420333	0.561452	0.376406	7.73e-05
SL341403_scaffold_3930_23	B6.S-db.T	0.338839	-4.09264	5.23043	0.568896	0.751772	0.813367	0.123914	7.73e-05
SL341403_scaffold_3930_25	B6.S-DIO.S	0.76999	-5.64145	9.97133	2.16494	0.484258	0.609813	0.314923	2.47e-05
SL341403_scaffold_3930_25	B6.S-DIO.T	0.887716	-5.38474	10.4465	2.53086	0.424849	0.565301	0.371765	2.47e-05
SL341403_scaffold_3930_25	B6.S-db.S	1.06538	-4.86319	10.9192	3.02802	0.346741	0.504317	0.459994	2.47e-05
SL341403_scaffold_4004_6	B6.S-db.S	6.98262	5.59165	12.9736	9.28263	0.00221264	0.0150417	2.65509	3.54e-05
SL341403_scaffold_40_38	B6.S-db.S	1.22505	-5.29864	13.6668	4.18406	0.28776	0.452456	0.54097	2.47e-05
SL341403_scaffold_40_38	B6.S-db.T	1.61622	-3.45119	13.0664	4.8076	0.181352	0.349833	0.741478	2.47e-05
SL341403_scaffold_40_51	B6.S-DIO.T	0.832512	-4.97245	9.23148	2.12951	0.451938	0.585319	0.344922	3.54e-05
SL341403_scaffold_4155_18	B6.S-DIO.S	0.211923	-8.16241	9.51143	0.674513	0.842527	0.880355	0.0744159	0.00122365
SL341403_scaffold_415_6	B6.S-db.S	4.64611	2.48989	9.88483	6.18736	0.00968959	0.0403241	2.01369	9.11e-05
SL341403_scaffold_4163_3	B6.S-DIO.S	5.14263	3.32659	11.1333	7.22995	0.00677893	0.0307185	2.16884	2.47e-05
SL341403_scaffold_4163_6	B6.S-B6.T	15.5578	7.83274	11.2357	9.53421	9.97e-05	0.0061103	4.00151	2.47e-05
SL341403_scaffold_4163_6	B6.S-DIO.T	12.1915	6.32572	10.0566	8.19114	0.000259834	0.00725888	3.5853	2.47e-05
SL341403_scaffold_420_85	B6.S-db.T	5.82429	2.8694	8.09718	5.48329	0.00432821	0.0225753	2.36369	2.47e-05
SL341403_scaffold_4214_8	B6.S-B6.T	1.16937	-4.8454	11.8968	3.52571	0.307182	0.469624	0.512604	0.00244141
SL341403_scaffold_4239_31	B6.S-B6.T	-1.6012	-3.69184	0.991131	-1.35035	0.184588	0.353602	0.733796	3.54e-05
SL341403_scaffold_4239_31	B6.S-DIO.S	-19.1753	-10.346	-7.72887	-9.03742	4.36e-05	0.00563778	4.36065	3.54e-05
SL341403_scaffold_4239_31	B6.S-DIO.T	-2.17147	-15.0037	1.83447	-6.5846	0.0956523	0.238975	1.0193	3.54e-05
SL341403_scaffold_4239_31	B6.S-db.S	-0.670851	-12.9265	7.89542	-2.51552	0.539062	0.651163	0.268362	3.54e-05
SL341403_scaffold_4239_31	B6.S-db.T	2.69719	-0.0544017	3.75736	1.85148	0.0542518	0.158658	1.26559	3.54e-05
SL341403_scaffold_4239_32	B6.S-B6.T	-0.978696	-12.007	5.74829	-3.12937	0.383145	0.532923	0.416637	2.47e-05
SL341403_scaffold_4239_32	B6.S-DIO.S	-1.06174	-14.5225	6.4879	-4.01729	0.348206	0.505488	0.458164	2.47e-05
SL341403_scaffold_4239_32	B6.S-DIO.T	0.720081	-4.70136	7.99392	1.64628	0.511307	0.629688	0.291319	2.47e-05
SL341403_scaffold_4239_32	B6.S-db.S	0.75975	-3.86403	6.77542	1.4557	0.489718	0.613921	0.310054	2.47e-05
SL341403_scaffold_4239_32	B6.S-db.T	0.0457359	-11.6487	12.0389	0.195101	0.965713	0.974496	0.0151519	2.47e-05
SL341403_scaffold_42493_2	B6.S-DIO.S	1.08521	-4.79272	10.9434	3.07532	0.338858	0.497735	0.469982	3.54e-05
SL341403_scaffold_42493_2	B6.S-db.S	0.871652	-5.4692	10.4747	2.50276	0.432592	0.571211	0.363922	3.54e-05
SL341403_scaffold_42493_2	B6.S-db.T	0.39756	-6.41062	8.55331	1.07135	0.711257	0.78148	0.147973	3.54e-05
SL341403_scaffold_424_17	B6.S-B6.T	1.14356	-4.55771	10.9415	3.19191	0.316595	0.478254	0.499496	2.47e-05
SL341403_scaffold_424_17	B6.S-DIO.T	1.69383	-2.99556	12.3691	4.68678	0.165548	0.332358	0.781077	2.47e-05
SL341403_scaffold_424_17	B6.S-db.S	2.03568	-2.1207	13.7765	5.82788	0.11149	0.262448	0.952766	2.47e-05
SL341403_scaffold_424_29	B6.S-B6.T	2.07848	-2.26128	15.729	6.73387	0.106206	0.254908	0.973852	2.47e-05
SL341403_scaffold_424_29	B6.S-DIO.T	2.50197	-0.882078	16.9633	8.04061	0.066626	0.18524	1.17636	2.47e-05
SL341403_scaffold_424_29	B6.S-db.S	2.37993	-1.30337	16.9494	7.82303	0.0759948	0.20331	1.11922	2.47e-05
SL341403_scaffold_424_43	B6.S-db.S	4.68278	2.54199	9.94646	6.24422	0.00942821	0.0395067	2.02557	2.47e-05
SL341403_scaffold_424_48	B6.S-DIO.T	1.95032	-2.53746	14.5183	5.99043	0.122912	0.27863	0.910404	2.47e-05
SL341403_scaffold_424_48	B6.S-db.S	1.96613	-2.60041	15.2195	6.30954	0.120704	0.275634	0.918279	2.47e-05
SL341403_scaffold_424_50	B6.S-DIO.T	2.90913	0.27325	11.7091	5.99118	0.0437164	0.134379	1.35936	3.54e-05
SL341403_scaffold_424_50	B6.S-db.S	3.65184	1.85171	13.5977	7.72469	0.0217362	0.0764451	1.66282	3.54e-05
SL341403_scaffold_424_52	B6.S-DIO.T	2.05548	-2.60892	17.485	7.43802	0.109011	0.258928	0.962531	3.54e-05
SL341403_scaffold_424_52	B6.S-db.S	1.8154	-3.39627	16.2273	6.4155	0.143643	0.30567	0.842716	3.54e-05
SL341403_scaffold_424_53	B6.S-DIO.T	1.67347	-3.52717	14.2303	5.35157	0.169548	0.336825	0.770707	3.54e-05
SL341403_scaffold_424_53	B6.S-db.S	2.20442	-1.73797	15.1331	6.69759	0.0921976	0.233519	1.03528	3.54e-05
SL341403_scaffold_424_56	B6.S-DIO.T	9.11353	5.72778	10.7468	8.23727	0.000804127	0.00959896	3.09468	2.47e-05
SL341403_scaffold_424_57	B6.S-DIO.T	5.94235	3.42682	9.43736	6.43209	0.00402227	0.0215543	2.39553	7.73e-05
SL341403_scaffold_424_57	B6.S-db.S	6.12738	3.71539	9.87222	6.79381	0.00359433	0.0200087	2.44438	7.73e-05
SL341403_scaffold_424_62	B6.S-DIO.T	2.47933	-0.717672	12.695	5.98866	0.0682604	0.188477	1.16583	2.47e-05
SL341403_scaffold_424_64	B6.S-DIO.T	7.99926	5.53437	11.4185	8.47644	0.00132436	0.0115223	2.87799	2.47e-05
SL341403_scaffold_424_64	B6.S-db.S	6.24742	4.95116	12.8721	8.91162	0.00334645	0.0190698	2.47542	2.47e-05
SL341403_scaffold_424_67	B6.S-DIO.T	2.57351	-0.485032	12.7866	6.15076	0.0617495	0.174936	1.20937	2.47e-05
SL341403_scaffold_424_67	B6.S-db.S	2.76707	-0.0224285	13.266	6.62177	0.0504822	0.150102	1.29686	2.47e-05
SL341403_scaffold_424_76	B6.S-DIO.T	8.26195	4.82376	9.70678	7.26527	0.00117099	0.011099	2.93145	3.54e-05
SL341403_scaffold_424_8	B6.S-DIO.T	11.3641	6.4916	10.6891	8.59037	0.00034191	0.00784198	3.46609	2.47e-05
SL341403_scaffold_424_82	B6.S-B6.T	1.64954	-3.40658	13.3795	4.98645	0.174383	0.341962	0.758497	3.54e-05
SL341403_scaffold_424_82	B6.S-DIO.T	2.32995	-1.36879	15.6543	7.14273	0.0802567	0.211441	1.09552	3.54e-05
SL341403_scaffold_424_82	B6.S-db.S	2.71489	-0.184411	16.4518	8.13367	0.0532672	0.156328	1.27354	3.54e-05
SL341403_scaffold_424_83	B6.S-DIO.T	3.05927	0.596804	12.3144	6.45559	0.0376854	0.11922	1.42383	3.54e-05
SL341403_scaffold_424_83	B6.S-db.S	3.07541	0.666709	13.0498	6.85827	0.0370968	0.117766	1.43066	3.54e-05
SL341403_scaffold_424_9	B6.S-DIO.T	14.8211	7.68895	11.2337	9.46135	0.000120659	0.00628649	3.91844	2.47e-05
SL341403_scaffold_42_189	B6.S-db.S	1.96185	-2.02616	11.7856	4.87973	0.121298	0.276487	0.916148	2.47e-05
SL341403_scaffold_42_189	B6.S-db.T	2.08736	-1.58796	11.2083	4.81017	0.105144	0.253361	0.978214	2.47e-05
SL341403_scaffold_42_69	B6.S-db.S	1.15623	-6.34302	15.3961	4.52656	0.311941	0.473902	0.505927	2.47e-05
SL341403_scaffold_42_69	B6.S-db.T	1.02386	-6.6992	14.5265	3.91365	0.363781	0.517688	0.439161	2.47e-05
SL341403_scaffold_42_72	B6.S-B6.T	-1.22828	-14.0383	5.42702	-4.30565	0.286672	0.45132	0.542615	2.47e-05
SL341403_scaffold_42_72	B6.S-DIO.S	-2.8314	-9.87734	-0.0968025	-4.98707	0.0472777	0.142451	1.32534	2.47e-05
SL341403_scaffold_42_72	B6.S-DIO.T	-1.84123	-14.8149	3.00044	-5.90723	0.139399	0.300151	0.855741	2.47e-05
SL341403_scaffold_42_72	B6.S-db.S	-0.38198	-11.1785	8.47466	-1.35193	0.721902	0.78987	0.141522	2.47e-05
SL341403_scaffold_42_72	B6.S-db.T	-1.38019	-16.0532	5.39243	-5.33039	0.239647	0.411487	0.620428	2.47e-05
SL341403_scaffold_42_73	B6.S-DIO.T	0.686146	-5.43825	9.00848	1.78512	0.530326	0.644183	0.275457	2.47e-05
SL341403_scaffold_42_73	B6.S-db.S	1.07888	-5.51859	12.5332	3.50731	0.341356	0.499657	0.466792	2.47e-05
SL341403_scaffold_42_8	B6.S-db.T	6.63228	3.8344	9.35642	6.59541	0.00268155	0.0167098	2.57161	3.54e-05
SL341403_scaffold_430_15	B6.S-B6.T	-2.98751	-10.4048	-0.381009	-5.39289	0.0404373	0.126191	1.39322	2.47e-05
SL341403_scaffold_430_15	B6.S-DIO.S	-9.10845	-13.1001	-6.97945	-10.0398	0.000805854	0.00959896	3.09374	2.47e-05
SL341403_scaffold_430_15	B6.S-DIO.T	-8.73331	-12.3744	-6.40434	-9.38934	0.000947102	0.0101062	3.0236	2.47e-05
SL341403_scaffold_430_15	B6.S-db.S	-3.36865	-14.5981	-1.40682	-8.00247	0.0280788	0.0944582	1.55162	2.47e-05
SL341403_scaffold_430_15	B6.S-db.T	-0.885903	-13.2669	6.84851	-3.20919	0.425717	0.565698	0.370879	2.47e-05
SL341403_scaffold_430_16	B6.S-B6.T	-3.4635	-8.02458	-0.883551	-4.45407	0.0257356	0.0879166	1.58947	2.47e-05
SL341403_scaffold_430_16	B6.S-DIO.S	-6.71956	-16.2053	-6.72909	-11.4672	0.0025541	0.0162426	2.59276	2.47e-05
SL341403_scaffold_430_16	B6.S-DIO.T	-7.87834	-14.1781	-6.78899	-10.4836	0.00140329	0.0118725	2.85285	2.47e-05
SL341403_scaffold_430_16	B6.S-db.S	-2.57557	-16.5437	0.620942	-7.96139	0.0616153	0.174695	1.21031	2.47e-05
SL341403_scaffold_430_16	B6.S-db.T	-1.41072	-15.939	5.19881	-5.37007	0.231153	0.402757	0.636101	2.47e-05
SL341403_scaffold_430_17	B6.S-B6.T	-1.88812	-13.3757	2.5473	-5.41422	0.132037	0.290811	0.879304	9.11e-05
SL341403_scaffold_430_17	B6.S-DIO.S	-8.76697	-14.1665	-7.35179	-10.7591	0.000933236	0.0100621	3.03001	9.11e-05
SL341403_scaffold_430_17	B6.S-DIO.T	-7.63021	-14.702	-6.85717	-10.7796	0.00158432	0.012584	2.80016	9.11e-05
SL341403_scaffold_430_17	B6.S-db.S	-2.0515	-16.9366	2.54314	-7.19673	0.109504	0.259663	0.96057	9.11e-05
SL341403_scaffold_430_17	B6.S-db.T	-1.23988	-14.5099	5.55118	-4.47934	0.282787	0.447916	0.548541	9.11e-05
SL341403_scaffold_430_22	B6.S-B6.T	-0.199977	-7.62388	6.59943	-0.512227	0.851254	0.887161	0.069941	2.47e-05
SL341403_scaffold_430_23	B6.S-B6.T	-1.87011	-5.49457	1.07175	-2.21141	0.134815	0.294704	0.870263	3.54e-05
SL341403_scaffold_430_23	B6.S-DIO.S	-7.36277	-14.6124	-6.60972	-10.6111	0.00181292	0.0134989	2.74162	3.54e-05
SL341403_scaffold_430_23	B6.S-DIO.T	-9.21234	-13.867	-7.44417	-10.6556	0.000771443	0.00947044	3.1127	3.54e-05
SL341403_scaffold_430_23	B6.S-db.S	-1.69426	-16.6859	4.03903	-6.32345	0.165465	0.332305	0.781294	3.54e-05
SL341403_scaffold_430_23	B6.S-db.T	-1.15676	-11.9107	4.90481	-3.50294	0.31175	0.473775	0.506194	3.54e-05
SL341403_scaffold_430_35	B6.S-B6.T	-15.8069	-10.6332	-7.4559	-9.04455	9.36e-05	0.0060093	4.02874	3.54e-05
SL341403_scaffold_430_35	B6.S-DIO.S	-8.928	-11.4392	-6.01216	-8.72568	0.000870276	0.00977599	3.06034	3.54e-05
SL341403_scaffold_430_35	B6.S-DIO.T	-12.9657	-11.3946	-7.37529	-9.38496	0.000204144	0.00700203	3.69006	3.54e-05
SL341403_scaffold_430_35	B6.S-db.S	-6.2726	-9.30244	-3.59405	-6.44825	0.00329714	0.0189093	2.48186	3.54e-05
SL341403_scaffold_430_35	B6.S-db.T	-1.38598	-15.9474	5.32726	-5.31005	0.238014	0.41	0.623397	3.54e-05
SL341403_scaffold_430_37	B6.S-B6.T	-5.45954	-12.714	-4.14193	-8.42797	0.00547191	0.0264032	2.26186	3.54e-05
SL341403_scaffold_430_37	B6.S-DIO.S	-4.72952	-11.5831	-3.01396	-7.29854	0.00910732	0.0385558	2.04061	3.54e-05
SL341403_scaffold_430_37	B6.S-DIO.T	-4.682	-12.7145	-3.24841	-7.98143	0.00943368	0.0395202	2.02532	3.54e-05
SL341403_scaffold_430_37	B6.S-db.S	-1.32037	-11.9809	4.25822	-3.86133	0.257196	0.426873	0.589736	3.54e-05
SL341403_scaffold_430_37	B6.S-db.T	-1.85876	-14.9404	2.95794	-5.99124	0.136597	0.296616	0.864559	3.54e-05
SL341403_scaffold_430_38	B6.S-B6.T	-2.26929	-12.9566	1.3023	-5.82717	0.085795	0.221621	1.06654	2.47e-05
SL341403_scaffold_430_38	B6.S-DIO.S	-7.59265	-11.9948	-5.57132	-8.78308	0.00161418	0.0126898	2.79205	2.47e-05
SL341403_scaffold_430_38	B6.S-DIO.T	-5.61011	-12.8679	-4.34784	-8.6079	0.00495965	0.0247716	2.30455	2.47e-05
SL341403_scaffold_430_38	B6.S-db.S	-1.02831	-10.3284	4.7455	-2.79147	0.361917	0.516468	0.441391	2.47e-05
SL341403_scaffold_430_38	B6.S-db.T	-0.24248	-4.8738	4.09087	-0.391463	0.820334	0.864848	0.0860094	2.47e-05
SL341403_scaffold_430_39	B6.S-B6.T	-2.75593	-7.12569	0.0264233	-3.54964	0.0510625	0.151317	1.2919	2.47e-05
SL341403_scaffold_430_39	B6.S-DIO.S	-9.49409	-14.421	-7.89496	-11.158	0.000686881	0.00915471	3.16312	2.47e-05
SL341403_scaffold_430_39	B6.S-DIO.T	-11.6091	-12.8917	-7.91542	-10.4036	0.000314614	0.0076593	3.50222	2.47e-05
SL341403_scaffold_430_39	B6.S-db.S	-1.08609	-16.8405	7.36986	-4.7353	0.338511	0.497474	0.470427	2.47e-05
SL341403_scaffold_430_39	B6.S-db.T	-0.818814	-5.5103	3.00038	-1.25496	0.45887	0.590828	0.338311	2.47e-05
SL341403_scaffold_433_50	B6.S-B6.T	-0.213231	-3.27063	2.80409	-0.23327	0.841573	0.879723	0.074908	0.000156334
[truncated: 15,642 more rows]
