# Supplementary material for: Morphine and high-fat diet differentially alter the gut microbiota composition and metabolic function in lean versus obese mice
Source: ISME Commun. 2022 Aug 5;2:66. doi: 10.1038/s43705-022-00131-6 (PMC9723762; doi:10.1038/s43705-022-00131-6)
Supplement: Supplementary file 7 — Supplemental Table S6 [file 43705_2022_131_MOESM7_ESM.xlsx]

## Sheet: Supplemental_Table_S6_CLRNormal
	B6.T.C	DIO.T.C	DIO.T.C	db.S.C	B6.T.C	DIO.S.C	DIO.S.C	B6.S.C	db.T.C	B6.S.C	db.S.C	db.T.C	DIO.S.C	B6.T.C	DIO.T.C	db.T.C	B6.S.C
PathwayModuleOrBrite	CB	CC	CD	CE	CF	CG	CH	CI	CK	CL	CM	CN	CP	CQ	CR	CS	CT	Two-way ANOVA p value Treatment	BH Q <0.25	Two-way ANOVA p value Model	BH Q <0.25	Two-way ANOVA p value Interaction	BH Q <0.25	F.Line	df.Line	CILower.Line	CIHigher.Line	EpsilonSquaredEffectSize.Line	F.Treatment	df.Treatment	CILower.Treatment	CIHigher.Treatment	EpsilonSquaredEffectSize.Treatment	F.Interaction	df.Interaction	CILower.Interaction	CIHigher.Interaction	EpsilonSquaredEffectSize.Interaction
M00554_Nucleotide sugar biosynthesis, galactose => UDP-galactose	-0.122193	0.324734	0.0791062	0.552601	0.304778	0.00489037	0.0384466	0.596631	0.293351	0.830374	0.270926	0.0962055	-0.0355682	0.00378018	-0.111002	-0.0157053	0.82903	0.00202132	PASS	0.0111811	FAIL	0.0073051	FAIL	6.68832	2	0	0.519622	0.2031	15.3959	1	0	0.585929	0.257002	7.62114	2	0	0.548679	0.236407
M00129_Ascorbate biosynthesis, animals, glucose-1P => ascorbate	-0.122193	-0.260228	-0.168821	-0.0603759	0.442282	-0.535678	-0.768908	-0.357565	0.293351	-0.169626	0.0485334	0.155099	-0.398138	-0.127464	-0.39111	0.054684	-0.434005	0.00432808	PASS	0.00222392	PASS	0.739471	FAIL	10.6073	2	0	0.67899	0.416525	12.297	1	0	0.577186	0.244891	0.309541	2	0	0	-0.029935
04917_Prolactin signaling pathway	-1.04819	-0.523263	-0.583859	-0.447399	-0.695222	-0.99511	-1.18395	0.0347524	-0.770779	-0.469186	-0.214501	-0.903795	-0.620531	-1.19785	-1.19846	-1.16771	-0.296501	0.00586032	PASS	0.231616	FAIL	0.0206556	FAIL	1.65637	2	0	0.278091	0.0351054	11.1727	1	0	0.596553	0.272037	5.45455	2	0	0.550219	0.238246
M00535_Isoleucine biosynthesis, pyruvate => 2-oxobutanoate	-0.370121	-1.84519	-0.846893	-1.82591	-0.695222	-1.99511	-2.18395	-1.03564	-0.529771	-0.999701	-0.951467	-0.681402	-1.88357	-0.0603502	-1.02854	-1.01571	-1.434	0.00764644	FAIL	0.00771663	FAIL	0.556866	FAIL	7.49729	2	0	0.626225	0.337889	10.2337	1	0	0.573677	0.240098	0.614943	2	0	0	-0.0200247
M00802_dTDP-D-forosamine biosynthesis	-2.04819	-0.675266	-1.16882	-0.825911	-2.43219	-1.41015	-1.18395	-1.03564	-2.23021	-1.16963	-1.12139	-2.16683	-0.883565	-1.93482	-1.87654	-1.53028	-0.948578	0.00887399	FAIL	0.168776	FAIL	0.150987	FAIL	2.0711	2	0	0.360817	0.0706672	9.72714	1	0	0.607505	0.287891	2.22232	2	0	0.377688	0.080644
05206_MicroRNAs in cancer	0.0893106	-0.260228	0.0011037	-0.0603759	0.304778	-0.088219	-0.183946	-0.55021	-0.230211	-0.262736	0.0485334	0.0348049	0.0424343	0.180658	-0.198464	0.247329	-0.586008	0.0105791	FAIL	0.497172	FAIL	0.00452804	PASS	0.741141	2	0	0	-0.0129007	9.14606	1	0	0.545443	0.202986	8.75139	2	0	0.659275	0.386303
00998_Biosynthesis of secondary metabolites - other antibiotics	-0.282658	-0.385759	-0.846893	-0.147839	-0.31671	0.0923532	0.137982	-0.109637	-1.23021	-0.169626	-0.799463	-0.581866	-0.620531	-0.519782	-1.39111	-1.01571	0.150958	0.0114275	FAIL	0.0556466	FAIL	0.545416	FAIL	3.71057	2	0	0.501005	0.183186	8.89673	1	0	0.592907	0.266839	0.637888	2	0	0	-0.0244723
04744_Phototransduction	-2.37012	-2.26023	-2.58386	-3.14784	-2.43219	-2.99511	-2.76891	-2.7726	-3.23021	-2.58466	-3.12139	-2.16683	-2.62053	-2.19785	-2.19846	-2.33763	-2.17097	0.0118324	FAIL	0.0506083	FAIL	0.452836	FAIL	3.86539	2	0	0.507211	0.189699	8.7853	1	0	0.586433	0.257707	0.846907	2	0	0	-0.0101353
ko04040_Ion channels	-0.669681	-0.385759	-0.583859	-0.825911	-0.209795	-0.410147	-0.44698	-0.55021	-0.422856	-0.847698	-0.799463	-0.318832	-0.398138	-0.432319	-0.291574	-0.637194	-0.755933	0.0126399	FAIL	0.0766614	FAIL	0.151036	FAIL	3.20566	2	0	0.456649	0.140349	8.57592	1	0	0.574364	0.241033	2.22188	2	0	0.37296	0.0777501
M00338_Cysteine biosynthesis, homocysteine + serine => cysteine	-0.910689	-0.523263	-0.583859	-0.688407	-0.847225	-1.18775	-1.18395	-1.03564	-0.770779	-1.36227	-1.53643	-0.903795	-1.62053	-0.934819	-0.198464	-1.01571	-0.434005	0.0135087	FAIL	0.654223	FAIL	0.0764316	FAIL	0.43967	2	0	0	-0.0405046	8.36761	1	0	0.592522	0.266291	3.21027	2	0	0.47761	0.159774
ko01004_Lipid biosynthesis proteins	2.0222	2.13209	1.80846	1.7348	2.24964	1.75978	1.81605	2.10187	1.95961	1.78457	1.7115	1.95419	1.79451	2.2484	2.12346	1.77089	2.15096	0.0148906	FAIL	0.0124978	FAIL	0.830064	FAIL	6.45505	2	0	0.618564	0.327088	8.06685	1	0	0.552384	0.211866	0.189173	2	0	0	-0.0486176
00906_Carotenoid biosynthesis	-3.37012	-3.84519	-3.16882	-3.14784	-4.01715	-2.41015	-2.76891	-2.7726	-3.23021	-3.16963	-2.12139	-2.48876	-3.20549	-3.51978	-3.19846	-2.75267	-2.75593	0.0169085	FAIL	0.0937832	FAIL	0.41578	FAIL	2.90151	2	0	0.455042	0.138921	7.68233	1	0	0.576609	0.2441	0.945027	2	0	0	-0.00401622
01054_Nonribosomal peptide structures	-2.04819	-2.26023	-1.84689	-3.14784	-2.01715	-2.41015	-2.76891	-2.03564	-1.64525	-3.16963	-2.12139	-2.48876	-2.62053	-2.19785	-2.6135	-1.33763	-3.75593	0.0199252	FAIL	0.488298	FAIL	0.667341	FAIL	0.761408	2	0	0	-0.0221346	7.19863	1	0	0.607257	0.287529	0.418398	2	0	0	-0.0539563
ko04812_Cytoskeleton proteins	2.45006	2.59775	2.75004	2.48152	2.45858	2.6196	2.47902	2.42379	2.73557	2.1523	2.37046	2.56653	2.58892	2.38711	2.59595	2.56926	2.43389	0.0211208	FAIL	0.00507454	PASS	0.673516	FAIL	8.47388	2	0	0.672352	0.406241	7.0304	1	0	0.513176	0.163891	0.40855	2	0	0	-0.0321481
M00848_Aurachin biosynthesis, anthranilate => aurachin A	-0.282658	-0.385759	-0.846893	-0.147839	-0.432187	-0.187755	0.137982	-0.270102	-1.23021	-0.362271	-0.799463	-0.581866	-0.620531	-0.712427	-1.6135	-1.01571	0.051422	0.023428	FAIL	0.201506	FAIL	0.583586	FAIL	1.83616	2	0	0.361509	0.0710572	6.73558	1	0	0.576321	0.243706	0.563474	2	0	0	-0.0370961
ko02042_Bacterial toxins	0.584075	1.24227	1.07911	1.02209	0.375167	1.17482	1.13798	0.500416	0.413645	0.917837	1.04853	0.0962055	0.748703	0.180658	0.325097	0.706761	1.28846	0.024572	FAIL	0.218695	FAIL	0.520523	FAIL	1.72998	2	0	0.345181	0.062281	6.60189	1	0	0.572851	0.238975	0.689772	2	0	0	-0.0264684
04115_p53 signaling pathway	-1.56277	-1.26023	-1.58386	-1.82591	-1.43219	-1.99511	-2.18395	-1.7726	-1.42286	-1.58466	-1.79946	-1.6814	-1.03557	-1.51978	-1.39111	-1.16771	-2.17097	0.0259869	FAIL	0.850149	FAIL	0.931385	FAIL	0.16456	2	0	0	-0.0883196	6.44643	1	0	0.607502	0.287888	0.0715055	2	0	0	-0.098157
00603_Glycosphingolipid biosynthesis - globo and isoglobo series	0.839332	1.76952	1.63853	1.46687	1.3404	1.75978	1.93153	1.50042	1.19605	1.63773	1.60653	0.833171	1.11643	0.76562	1.26097	1.36281	1.60162	0.0302038	FAIL	0.146161	FAIL	0.263732	FAIL	2.26697	2	0	0.405399	0.0991534	6.03685	1	0	0.540764	0.197093	1.49245	2	0	0.288755	0.0385396
M00815_Validamycin A biosynthesis, sedoheptulopyranose-7P => validamycin A	-2.04819	-1.84519	-2.16882	-2.56288	-2.01715	-1.99511	-1.18395	-2.7726	-1.23021	-1.58466	-2.53643	-1.16683	-2.62053	-1.93482	-1.6135	-2.01571	-3.75593	0.0307905	FAIL	0.463676	FAIL	0.229888	FAIL	0.819965	2	0	0	-0.0156844	5.98529	1	0	0.556462	0.217157	1.66593	2	0	0.336582	0.0580155
M00012_Glyoxylate cycle	0.48786	0.798666	0.416141	0.806358	0.375167	0.397208	0.479019	0.549326	0.354751	1.11578	0.685963	0.26613	0.186824	0.567681	0.260967	0.306223	0.82903	0.0332532	FAIL	0.126158	FAIL	0.045443	FAIL	2.47226	2	0	0.400315	0.0955593	5.78095	1	0	0.505521	0.155158	4.044	2	0	0.514562	0.197576
M00616_Sulfate-sulfur assimilation	-4.37012	-2.84519	-2.58386	-3.14784	-3.01715	-1.99511	-2.76891	-3.35756	-3.23021	-3.16963	-3.12139	-4.48876	-3.20549	-4.51978	-2.6135	-4.33763	-2.17097	0.0356627	FAIL	0.0337717	FAIL	0.292622	FAIL	4.5534	2	0	0.552898	0.241464	5.59776	1	0	0.50646	0.156216	1.36377	2	0	0.23808	0.024719
00040_Pentose and glucuronate interconversions	3.01358	2.40274	2.38577	3.36786	3.44228	2.54405	2.69052	3.46261	3.32438	3.31419	3.32982	2.98698	2.25394	2.85526	2.51578	2.91029	3.33153	0.0374624	FAIL	1.09e-05	PASS	0.531841	FAIL	34.2871	2	0.406292	0.876455	0.761926	5.47031	1	0	0.390036	0.0511617	0.665832	2	0	0	-0.00764895
00333_Prodigiosin biosynthesis	-0.282658	-0.144751	-0.70939	-0.688407	0.0703129	-0.535678	-0.768908	-0.0356369	-0.142748	-0.469186	-0.66196	-0.681402	-0.883565	-0.127464	-0.291574	-0.337633	0.051422	0.038639	FAIL	0.0151713	FAIL	0.350281	FAIL	6.05907	2	0	0.612146	0.318164	5.39088	1	0	0.489962	0.138071	1.14631	2	0	0.116941	0.00920135
M00787_Bacilysin biosynthesis, prephenate => bacilysin	-4.37012	-3.84519	-4.16882	-4.14784	-3.01715	-1.99511	-3.76891	-2.7726	-4.23021	-2.58466	-4.12139	-4.48876	-4.20549	-3.51978	-4.19846	-4.33763	-2.75593	0.040338	FAIL	0.0179486	FAIL	0.485228	FAIL	5.7259	2	0	0.607845	0.31225	5.28114	1	0	0.493088	0.141432	0.76852	2	0	0	-0.0152944
M00432_Leucine biosynthesis, 2-oxoisovalerate => 2-oxoisocaproate	-0.0481929	-1.26023	-0.361466	-1.34048	-0.31671	-1.18775	-0.768908	-0.450674	-0.142748	-0.362271	-0.121392	-0.24083	-1.03557	0.338199	-0.613502	-0.250171	-1.17097	0.0456132	FAIL	0.0832216	FAIL	0.694292	FAIL	3.08055	2	0	0.492242	0.174205	4.97277	1	0	0.515274	0.16632	0.376184	2	0	0	-0.0522323
M00007_Pentose phosphate pathway, non-oxidative phase, fructose 6P => ribose 5P	1.48786	1.51236	1.07911	1.98144	1.98285	1.78625	1.65736	1.99999	1.72399	2.09716	1.7115	1.81502	1.15206	1.54631	1.60889	1.70676	2.1748	0.0457144	FAIL	0.0155196	FAIL	0.50488	FAIL	6.01354	2	0	0.620201	0.329382	4.96728	1	0	0.48262	0.130322	0.723878	2	0	0	-0.0181408
M00740_Methylaspartate cycle	0.759162	1.15481	0.738069	1.20971	0.737738	0.911781	0.874948	0.927837	0.769789	1.61173	0.832805	0.796645	0.549394	0.76562	0.708426	0.749829	1.10205	0.0476337	FAIL	0.441992	FAIL	0.113127	FAIL	0.874622	2	0	0	-0.010505	4.86579	1	0	0.511492	0.16195	2.6276	2	0	0.452147	0.136371
M00060_KDO2-lipid A biosynthesis, Raetz pathway, LpxL-LpxM type	-0.200196	-1.52326	-1.84689	-1.82591	-0.432187	-1.67318	-0.309477	-1.35757	-0.529771	-1.58466	-1.79946	-0.903795	-1.62053	-0.432319	-0.613502	-1.01571	-0.586008	0.0483904	FAIL	0.186119	FAIL	0.194244	FAIL	1.94059	2	0	0.371473	0.0768556	4.82712	1	0	0.506584	0.156357	1.88424	2	0	0.363609	0.0722513
00523_Polyketide sugar unit biosynthesis	0.759162	1.24227	1.25744	1.10009	0.442282	1.04928	0.623409	1.34287	0.524676	1.44508	1.04853	0.640526	0.838901	0.972071	1.26097	0.362806	1.10205	0.0489857	FAIL	0.0258481	FAIL	0.00145497	PASS	5.03434	2	0	0.477566	0.159731	4.7972	1	0	0.42283	0.075171	11.8241	2	0	0.686672	0.428559
M00141_C1-unit interconversion, eukaryotes	0.153441	0.614241	0.0791062	0.806358	0.68329	0.464322	0.401017	0.596631	0.354751	0.688355	0.200537	0.211683	0.379469	0.00378018	0.260967	0.054684	0.413992	0.0534488	FAIL	0.910433	FAIL	0.659245	FAIL	0.0945721	2	0	0	-0.102667	4.58598	1	0	0.545698	0.203309	0.431469	2	0	0	-0.0644664
00660_C5-Branched dibasic acid metabolism	0.799804	0.154809	0.223496	0.375723	1.02724	-0.410147	-0.0684686	0.642435	0.676679	0.737264	0.200537	0.465439	0.186824	0.728146	0.659517	0.362806	0.244067	0.0537851	FAIL	0.00738698	FAIL	0.384938	FAIL	7.59586	2	0	0.661665	0.389915	4.57093	1	0	0.457683	0.105548	1.03482	2	0	0	0.00205812
05100_Bacterial invasion of epithelial cells	0.48786	-0.144751	0.223496	0.496017	0.375167	-0.29467	-0.768908	0.342875	0.62777	0.0783014	0.40217	0.511243	-0.11803	0.235106	0.193853	0.247329	0.244067	0.0555301	FAIL	0.000407627	PASS	0.111177	FAIL	16.0347	2	0.0850348	0.764711	0.558192	4.49461	1	0	0.409614	0.064872	2.65265	2	0	0.343361	0.0613576
M00089_Triacylglycerol biosynthesis	-0.370121	0.547127	0.0791062	-0.240948	0.0703129	-0.29467	0.318555	-0.0356369	-0.230211	-0.584664	-0.536429	-0.0964396	-0.0355682	-0.0603502	0.60889	-0.0157053	-0.0554932	0.0560084	FAIL	0.0219889	FAIL	0.564437	FAIL	5.33576	2	0	0.603198	0.305918	4.47419	1	0	0.475067	0.122564	0.600072	2	0	0	-0.0282177
00053_Ascorbate and aldarate metabolism	0.584075	-0.0378357	0.153107	1.02209	0.626706	-0.088219	-0.183946	0.890363	0.676679	1.11578	1.00789	0.465439	-0.0355682	0.180658	0.193853	0.306223	0.565995	0.0571451	FAIL	8.33e-05	PASS	0.0329946	FAIL	22.7084	2	0.14869	0.794759	0.611228	4.4265	1	0	0.385505	0.0482388	4.59443	2	0	0.408246	0.101206
M00814_Acarbose biosynthesis, sedoheptulopyranose-7P => acarbose	-1.78516	-1.52326	-2.58386	-3.14784	-2.01715	-1.99511	-0.961553	-2.35756	-1.06029	-1.36227	-2.53643	-1.31883	-2.62053	-1.51978	-1.39111	-2.33763	-3.75593	0.0593077	FAIL	0.590188	FAIL	0.294765	FAIL	0.55118	2	0	0	-0.0445461	4.33885	1	0	0.514734	0.165693	1.35482	2	0	0.27845	0.0352161
04927_Cortisol synthesis and secretion	-2.04819	-3.84519	-2.16882	-2.14784	-4.01715	-2.41015	-2.18395	-1.7726	-3.23021	-2.58466	-2.53643	-2.90379	-1.39814	-1.93482	-2.6135	-3.33763	-2.75593	0.0597827	FAIL	0.724108	FAIL	0.720873	FAIL	0.331657	2	0	0	-0.0757064	4.32012	1	0	0.533459	0.188043	0.336384	2	0	0	-0.0751709
05163_Human cytomegalovirus infection	0.214842	-0.523263	0.0791062	-0.0603759	-0.557718	-0.535678	-0.44698	-0.450674	-0.142748	-0.710195	-0.536429	0.0348049	0.116435	0.480218	-0.498025	0.054684	-1.434	0.0603417	FAIL	0.468483	FAIL	0.130154	FAIL	0.808252	2	0	0	-0.0168411	4.2983	1	0	0.496227	0.144843	2.42833	2	0	0.439363	0.125449
M00010_Citrate cycle, first carbon oxidation, oxaloacetate => 2-oxoglutarate	0.153441	0.739772	0.29061	0.552601	0.304778	0.397208	0.137982	0.642435	0.0177164	1.25664	0.200537	0.0962055	0.186824	0.180658	0.193853	0.185929	0.33153	0.0604646	FAIL	0.53236	FAIL	0.0943965	FAIL	0.664746	2	0	0	-0.028646	4.29353	1	0	0.492418	0.140709	2.89185	2	0	0.479554	0.16165
M00356_Methanogenesis, methanol => methane	-1.37012	-3.84519	-4.16882	-2.14784	-0.847225	-2.99511	-2.76891	-1.55021	-1.90828	-1.58466	-2.53643	-2.48876	-3.20549	-2.51978	-4.19846	-3.33763	-1.75593	0.0604804	FAIL	8.79e-05	PASS	0.188768	FAIL	22.4573	2	0.219135	0.821546	0.659703	4.29292	1	0	0.389208	0.0506204	1.92191	2	0	0.253722	0.0283441
05135_Yersinia infection	0.0221964	-0.144751	-0.0813585	-0.240948	0.506412	-0.088219	-0.309477	-0.18764	0.091717	-0.999701	0.0485334	0.0962055	0.116435	-0.127464	0.049463	-0.167708	-0.296501	0.0613871	FAIL	0.633329	FAIL	0.134062	FAIL	0.474601	2	0	0	-0.0478047	4.25813	1	0	0.499305	0.148224	2.38688	2	0	0.440249	0.126188
05203_Viral carcinogenesis	0.629879	0.324734	0.586066	0.659516	0.0703129	0.326818	-0.44698	0.101867	0.577144	-0.0821633	0.0485334	0.511243	0.748703	0.728146	0.708426	0.362806	-0.296501	0.0619832	FAIL	0.439547	FAIL	0.483243	FAIL	0.88098	2	0	0	-0.0121798	4.23561	1	0	0.514616	0.165556	0.773145	2	0	0	-0.023215
M00167_Reductive pentose phosphate cycle, glyceraldehyde-3P => ribulose-5P	2.13767	2.10901	1.87557	2.56641	2.53744	2.09235	2.16183	2.57317	2.49771	2.70074	2.288	2.45376	1.79451	2.05007	2.15909	2.05468	2.73592	0.0625739	FAIL	0.00523861	PASS	0.180946	FAIL	8.39733	2	0	0.668448	0.400243	4.21353	1	0	0.437078	0.0869364	1.97798	2	0	0.325592	0.0529151
04390_Hippo signaling pathway	-0.562766	-1.03784	-0.70939	-1.14784	-1.20979	-1.18775	-1.18395	-1.18764	-0.908283	-1.16963	-1.53643	-0.788317	-0.883565	-0.519782	-1.19846	-1.33763	-1.75593	0.0632365	FAIL	0.93899	FAIL	0.329186	FAIL	0.0632814	2	0	0	-0.0998795	4.18907	1	0	0.518442	0.170021	1.22067	2	0	0.232413	0.0235296
05032_Morphine addiction	-1.56277	-2.84519	-1.58386	-1.82591	-1.43219	-2.41015	-2.18395	-2.7726	-2.23021	-2.58466	-3.12139	-1.90379	-2.20549	-1.51978	-3.19846	-1.53028	-3.75593	0.0658276	FAIL	0.567503	FAIL	0.0442524	FAIL	0.594115	2	0	0	-0.0318821	4.09631	1	0	0.47412	0.121607	4.08854	2	0	0.553843	0.242604
M00147_NADH dehydrogenase (ubiquinone) 1 beta subcomplex	-1.37012	-2.26023	-2.58386	-2.56288	-2.43219	-2.41015	-2.18395	-2.7726	-2.64525	-4.16963	-2.12139	-1.31883	-2.20549	-1.19785	-2.19846	-2.75267	-2.75593	0.0673504	FAIL	0.858719	FAIL	0.0472397	FAIL	0.154263	2	0	0	-0.0695766	4.04383	1	0	0.477661	0.125204	3.9793	2	0	0.555903	0.245099
05164_Influenza A	0.0893106	0.0616999	0.153107	-0.0603759	-0.01715	0.174815	-0.309477	-0.109637	0.0177164	-0.262736	0.33804	0.26613	0.253938	0.180658	0.049463	0.247329	-0.755933	0.0674939	FAIL	0.153874	FAIL	0.285703	FAIL	2.19641	2	0	0.410784	0.103058	4.03896	1	0	0.483162	0.130887	1.39319	2	0	0.274005	0.0338695
M00550_Ascorbate degradation, ascorbate => D-xylulose-5P	-0.562766	-2.26023	-1.36147	0.244479	-0.557718	-1.18775	-1.18395	0.101867	-0.422856	0.530814	0.0485334	-0.681402	-2.20549	-1.51978	-0.876536	-0.878202	-0.296501	0.0680074	FAIL	0.00380348	PASS	0.27761	FAIL	9.18639	2	0	0.69359	0.439517	4.02163	1	0	0.430204	0.0811137	1.42869	2	0	0.229869	0.0230157
04151_PI3K-Akt signaling pathway	1.3578	0.855249	1.2235	0.896555	1.23078	1.17482	1.08907	1.03475	1.41365	1.38496	1.12654	1.59871	1.25394	1.36286	1.04946	1.56926	1.41399	0.0708081	FAIL	0.0644336	FAIL	0.00712713	FAIL	3.47616	2	0	0.444202	0.129518	3.92983	1	0	0.424736	0.0766235	7.67725	2	0	0.634169	0.349259
M00855_Glycogen degradation, glycogen => glucose-6P	1.7998	1.79867	1.66407	1.98144	2.1326	1.39721	1.95901	1.87125	1.67668	2.30611	1.96607	1.93751	1.52243	1.747	1.26097	1.24733	2.22135	0.0740155	FAIL	0.0503292	FAIL	0.483842	FAIL	3.87449	2	0	0.542277	0.228838	3.82995	1	0	0.465082	0.112646	0.771746	2	0	0	-0.0181714
ko04031_GTP-binding proteins	0.584075	-1.03784	0.0791062	-0.447399	-1.01715	-0.29467	-0.768908	-0.450674	-0.142748	-1.36227	-0.420952	0.0962055	0.116435	0.650143	-0.0285395	-0.0157053	-2.17097	0.0775288	FAIL	0.441942	FAIL	0.153761	FAIL	0.874752	2	0	0	-0.0114535	3.72641	1	0	0.477129	0.12466	2.19741	2	0	0.419382	0.109499
04910_Insulin signaling pathway	1.24459	1.1992	1.29061	1.65952	1.59756	1.13417	1.51649	1.54933	1.44221	1.35394	1.33804	1.51124	1.3491	1.09493	0.888998	1.21696	1.52947	0.0780142	FAIL	0.133265	FAIL	0.952063	FAIL	2.39521	2	0	0.45109	0.135447	3.71256	1	0	0.483908	0.131667	0.0493256	2	0	0	-0.0922912
M00542_EHEC/EPEC pathogenicity signature, T3SS and effectors	-2.04819	-1.84519	-2.58386	-0.688407	-0.432187	-1.18775	-0.961553	-2.03564	-1.90828	-0.847698	-1.12139	-1.31883	-1.03557	-2.19785	-1.6135	-1.16771	-1.434	0.0801196	FAIL	0.638005	FAIL	0.444168	FAIL	0.466668	2	0	0	-0.0582082	3.65365	1	0	0.496197	0.14481	0.868997	2	0	0	-0.0142978
05034_Alcoholism	-0.46323	-0.845191	-0.361466	-0.562876	-0.847225	-0.535678	-0.768908	-0.772602	-0.529771	-0.999701	-0.799463	-0.318832	-0.398138	-0.271854	-0.739033	-0.167708	-0.755933	0.0801492	FAIL	0.322269	FAIL	0.193592	FAIL	1.24627	2	0	0.227087	0.0224674	3.65283	1	0	0.473526	0.121008	1.88866	2	0	0.378377	0.0810723
ko02022_Two-component system	1.56062	2.44021	2.40103	2.34401	2.49064	2.02726	2.78568	2.80231	2.55115	2.81906	1.96607	2.26613	2.31807	1.90648	2.17657	1.89119	2.63638	0.0811963	FAIL	0.782905	FAIL	0.104747	FAIL	0.249804	2	0	0	-0.0694567	3.62424	1	0	0.473997	0.121483	2.73898	2	0	0.478885	0.161003
M00033_Ectoine biosynthesis, aspartate => ectoine	-0.46323	0.154809	-0.583859	-0.447399	0.152775	-0.535678	-0.183946	-0.657125	0.229221	0.0783014	-0.536429	-0.24083	-0.883565	0.00378018	0.260967	-0.337633	-0.17097	0.0818792	FAIL	0.825917	FAIL	0.706921	FAIL	0.194343	2	0	0	-0.096436	3.60584	1	0	0.50623	0.155958	0.357057	2	0	0	-0.0769593
M00153_Cytochrome bd ubiquinol oxidase	-2.78516	-1.84519	-3.16882	-4.14784	-3.01715	-2.99511	-2.76891	-4.35756	-3.23021	-3.16963	-4.12139	-3.48876	-1.88357	-1.93482	-1.87654	-3.33763	-2.75593	0.0827917	FAIL	0.0172168	FAIL	0.697912	FAIL	5.80753	2	0	0.63062	0.344158	3.58154	1	0	0.443331	0.0924027	0.37066	2	0	0	-0.0450527
00908_Zeatin biosynthesis	-2.37012	-1.84519	-1.84689	-2.14784	-1.69522	-2.99511	-1.76891	-2.7726	-1.90828	-3.16963	-2.53643	-2.48876	-1.62053	-2.51978	-2.19846	-2.33763	-3.75593	0.0878857	FAIL	0.0632534	FAIL	0.137001	FAIL	3.5054	2	0	0.502157	0.184386	3.45164	1	0	0.44085	0.0902143	2.35662	2	0	0.406357	0.0998406
M00020_Serine biosynthesis, glycerate-3P => serine	0.629879	0.798666	0.960462	1.20971	0.937046	0.812245	0.754654	0.851888	1.32438	1.18793	1.33804	0.511243	0.652488	0.83777	0.930818	0.79165	1.24407	0.0891991	FAIL	0.135804	FAIL	0.0825972	FAIL	2.36885	2	0	0.411971	0.103932	3.41963	1	0	0.442716	0.0918571	3.09195	2	0	0.476632	0.158835
04934_Cushing syndrome	-0.562766	-1.84519	-1.58386	-1.14784	-1.20979	-0.535678	-0.598983	-0.772602	-1.64525	-0.999701	-0.66196	-1.16683	-0.298603	-0.432319	-1.19846	-1.01571	-1.75593	0.0934606	FAIL	0.690537	FAIL	0.0108422	FAIL	0.381951	2	0	0	-0.0417733	3.31962	1	0	0.426908	0.0783903	6.75356	2	0	0.660979	0.388877
M00632_Galactose degradation, Leloir pathway, galactose => alpha-D-glucose-1P	1.41124	1.85525	1.25744	1.68505	1.93705	1.46432	1.55302	1.79218	1.74707	2.0783	1.87861	1.41813	1.18682	1.26158	1.3865	1.49526	1.97199	0.095123	FAIL	0.109337	FAIL	0.189647	FAIL	2.67674	2	0	0.452933	0.137061	3.28211	1	0	0.44431	0.0932724	1.91578	2	0	0.368105	0.0748575
00401_Novobiocin biosynthesis	0.273735	1.0617	0.785375	-0.0603759	0.737738	0.464322	0.479019	0.642435	0.091717	0.585261	-0.121392	0.318598	0.438363	0.728146	0.386498	0.662367	0.051422	0.0982438	FAIL	0.0882479	FAIL	0.906032	FAIL	2.99222	2	0	0.503904	0.186213	3.21382	1	0	0.455465	0.103463	0.0994969	2	0	0	-0.0841699
M00609_Cysteine biosynthesis, methionine => cysteine	-0.282658	0.154809	-0.261931	0.174089	0.0703129	0.0923532	0.401017	0.342875	0.524676	0.222691	-0.214501	-0.24083	-0.0355682	-0.519782	0.049463	-0.878202	0.150958	0.0982547	FAIL	0.767594	FAIL	0.723308	FAIL	0.27041	2	0	0	-0.0888657	3.21358	1	0	0.486895	0.13481	0.332823	2	0	0	-0.0812638
M00029_Urea cycle	-0.669681	-0.144751	0.0011037	-0.340484	-0.209795	-0.99511	-0.961553	-0.55021	-0.422856	0.000298853	-0.536429	-0.166829	-1.03557	-0.197854	0.049463	-0.752671	0.413992	0.0985419	FAIL	0.1348	FAIL	0.00327015	PASS	2.37921	2	0	0.360563	0.0705243	3.20743	1	0	0.397867	0.0564372	9.57363	2	0	0.69289	0.438402
00940_Phenylpropanoid biosynthesis	0.53677	0.154809	0.475035	1.06161	1.56781	0.464322	0.874948	1.50042	0.814183	1.25664	0.966071	0.681168	-0.11803	0.524612	0.708426	0.121798	1.28846	0.101435	FAIL	0.0258919	FAIL	0.397259	FAIL	5.03123	2	0	0.596092	0.296358	3.1467	1	0	0.427537	0.0789078	0.997974	2	0	0	-0.000148941
M00050_Guanine ribonucleotide biosynthesis IMP => GDP,GTP	1.12173	1.32473	0.831179	0.607049	1.11213	0.648747	1.03845	0.227398	0.676679	1.03983	0.200537	0.511243	0.318069	0.802146	1.19385	0.749829	0.887923	0.103461	FAIL	0.304828	FAIL	0.543837	FAIL	1.31378	2	0	0.271055	0.0330034	3.10541	1	0	0.463099	0.110723	0.641096	2	0	0	-0.0377493
05167_Kaposi sarcoma-associated herpesvirus infection	-0.669681	-1.03784	-0.361466	-0.562876	-1.69522	-1.41015	-1.44698	-0.898133	-0.645249	-1.58466	-1.12139	-0.318832	-0.298603	-0.127464	-0.876536	-0.337633	-1.75593	0.104034	FAIL	0.258473	FAIL	0.876357	FAIL	1.51765	2	0	0.332931	0.056278	3.09391	1	0	0.466288	0.113824	0.133444	2	0	0	-0.0942108
02060_Phosphotransferase system (PTS)	1.15344	2.36426	1.9397	2.11895	0.840831	1.75978	0.985979	1.75096	1.67668	2.05919	1.46357	1.36922	1.28636	0.802146	1.91006	1.18593	2.07696	0.104874	FAIL	0.295313	FAIL	0.000462311	PASS	1.35254	2	0	0.174392	0.014408	3.07719	1	0	0.37604	0.0424465	15.5772	2	0.128698	0.786082	0.595758
00460_Cyanoamino acid metabolism	1.48786	1.51236	1.47503	1.96069	2.09137	1.73281	1.75465	2.05183	1.83588	2.11578	1.52246	1.64053	1.25394	1.36286	1.55642	1.08863	1.82903	0.10506	FAIL	0.262154	FAIL	0.664942	FAIL	1.49995	2	0	0.325457	0.0528549	3.07351	1	0	0.46194	0.109606	0.422251	2	0	0	-0.0610795
00051_Fructose and mannose metabolism	3.95631	4.01279	3.81417	4.28679	4.10697	3.81225	3.94534	4.16991	4.16639	4.47062	4.09778	4.13329	3.49495	3.7931	3.98144	3.74452	4.32088	0.106818	FAIL	0.0217672	FAIL	0.0494493	FAIL	5.35492	2	0	0.567636	0.259561	3.03913	1	0	0.404006	0.0607679	3.90356	2	0	0.491105	0.173057
04973_Carbohydrate digestion and absorption	0.584075	0.678371	0.153107	1.10009	0.840831	0.911781	0.816054	1.10187	0.769789	0.222691	0.923003	0.155099	0.186824	-0.0603502	0.445392	0.417254	1.19826	0.108192	FAIL	0.859323	FAIL	0.915018	FAIL	0.153542	2	0	0	-0.109229	3.01275	1	0	0.482181	0.129865	0.0894726	2	0	0	-0.117497
05412_Arrhythmogenic right ventricular cardiomyopathy (ARVC)	-0.562766	-1.26023	-0.361466	-1.14784	-1.43219	-0.535678	-0.961553	-1.03564	-0.770779	-1.8477	-1.31404	-0.788317	-0.505054	-0.712427	-0.876536	-0.250171	-1.17097	0.108229	FAIL	0.229966	FAIL	0.191654	FAIL	1.6655	2	0	0.340844	0.0600991	3.01205	1	0	0.441574	0.0908503	1.9019	2	0	0.378978	0.0814472
02010_ABC transporters	4.31287	4.91636	4.68916	5.17183	5.10697	4.65594	4.86409	5.10596	5.13392	5.09247	4.72723	4.51967	4.48799	4.1597	4.62171	4.42059	4.92706	0.11454	FAIL	0.777231	FAIL	0.263808	FAIL	0.257385	2	0	0	-0.0807411	2.89602	1	0	0.455048	0.103073	1.4921	2	0	0.326904	0.0535032
01501_beta-Lactam resistance	1.8197	2.52985	2.44589	2.35996	2.64106	2.43116	2.55302	2.5613	2.33964	2.30611	2.30487	2.06583	2.13436	1.6095	2.41625	1.94777	2.61911	0.115367	FAIL	0.475448	FAIL	0.219375	FAIL	0.791528	2	0	0	-0.0209347	2.88141	1	0	0.445645	0.0944652	1.72598	2	0	0.364743	0.0729022
00983_Drug metabolism - other enzymes	2.57239	2.61424	2.33897	1.93962	2.52201	2.34474	2.44055	2.19702	2.44221	2.22269	2.30487	2.22549	2.36436	2.49145	2.43089	2.33479	2.54785	0.116931	FAIL	0.264196	FAIL	0.750133	FAIL	1.49026	2	0	0.326275	0.0532209	2.85411	1	0	0.452427	0.100637	0.294505	2	0	0	-0.0765859
M00176_Assimilatory sulfate reduction, sulfate => H2S	-0.200196	0.476737	-0.168821	0.311593	-0.209795	-0.410147	-0.309477	-0.772602	-0.142748	-0.584664	-0.66196	-0.581866	-0.0355682	-0.612891	0.049463	-0.0897059	-0.755933	0.117288	FAIL	0.0636387	FAIL	0.460997	FAIL	3.49579	2	0	0.528041	0.212474	2.84794	1	0	0.427236	0.0786605	0.826554	2	0	0	-0.014766
04931_Insulin resistance	1.27374	1.36426	1.44589	1.68505	1.71077	1.21434	1.58864	1.52508	1.35475	1.41534	1.40217	1.53361	1.46693	1.12407	1.08694	1.27708	1.63638	0.11762	FAIL	0.573308	FAIL	0.97645	FAIL	0.582939	2	0	0	-0.0519512	2.84224	1	0	0.467222	0.114739	0.0238786	2	0	0	-0.121591
M00096_C5 isoprenoid biosynthesis, non-mevalonate pathway	1.41124	1.47674	1.38577	1.63352	1.53744	1.43116	1.65736	1.7299	1.81418	2.17022	1.52246	1.41813	1.11643	1.36286	1.5829	1.77089	1.99895	0.118833	FAIL	0.0706438	FAIL	0.0340591	FAIL	3.33195	2	0	0.467336	0.152602	2.82152	1	0	0.402374	0.0596001	4.5385	2	0	0.544591	0.231559
00513_Various types of N-glycan biosynthesis	0.48786	1.44021	1.15311	0.710142	-0.209795	1.43116	1.40102	0.286291	0.162106	0.830374	0.522465	-0.0293254	0.838901	0.235106	0.888998	0.749829	0.767629	0.121667	FAIL	0.00120025	PASS	0.57154	FAIL	12.4052	2	0.086619	0.765557	0.559664	2.77415	1	0	0.377865	0.0435299	0.58633	2	0	0	-0.0202993
00600_Sphingolipid metabolism	1.89667	2.28409	2.29061	2.42202	2.53744	2.43116	2.33962	2.39732	2.41365	2.59856	2.288	2.0031	1.7487	1.784	1.97146	1.91029	2.54785	0.121998	FAIL	0.743517	FAIL	0.374933	FAIL	0.303805	2	0	0	-0.0795295	2.76871	1	0	0.452845	0.101024	1.06576	2	0	0.088969	0.00751235
05169_Epstein-Barr virus infection	0.48786	0.242272	0.416141	0.375723	-0.01715	0.464322	0.0384466	0.101867	0.723985	-0.262736	0.463571	0.465439	0.794507	0.567681	0.123464	0.706761	-0.0554932	0.12456	FAIL	0.100204	FAIL	0.122704	FAIL	2.8038	2	0	0.458792	0.142268	2.72719	1	0	0.413914	0.0681125	2.51154	2	0	0.431757	0.119216
04550_Signaling pathways regulating pluripotency of stem cells	-2.78516	-2.84519	-2.58386	-2.56288	-2.01715	-1.67318	-1.44698	-2.35756	-3.23021	-2.16963	-0.799463	-2.16683	-1.62053	-2.19785	-2.6135	-2.01571	-2.17097	0.125477	FAIL	0.825744	FAIL	0.353145	FAIL	0.194558	2	0	0	-0.0927131	2.71258	1	0	0.450174	0.0985664	1.13662	2	0	0.185034	0.0157256
00604_Glycosphingolipid biosynthesis - ganglio series	0.153441	1.32473	1.04063	0.552601	-0.31671	1.13417	1.31855	0.0347524	0.0177164	0.737264	0.40217	-0.488757	0.494946	-0.127464	0.801535	0.569257	0.82903	0.126474	FAIL	0.00333399	PASS	0.300542	FAIL	9.52353	2	0.00616601	0.71141	0.468248	2.69685	1	0	0.382911	0.0466092	1.33106	2	0	0.202406	0.0181873
M00126_Tetrahydrofolate biosynthesis, GTP => THF	0.584075	1.15481	0.738069	0.981444	1.11213	0.252818	0.479019	0.851888	0.939714	0.830374	1.04853	0.90356	0.601862	0.689672	0.708426	1.01992	0.767629	0.126701	FAIL	0.0532679	FAIL	0.105342	FAIL	3.78153	2	0	0.517436	0.200704	2.69329	1	0	0.404453	0.0610903	2.73073	2	0	0.438681	0.124882
04742_Taste transduction	-3.37012	-2.84519	-3.16882	-2.56288	-4.01715	-2.41015	-3.76891	-2.35756	-3.23021	-3.16963	-3.12139	-2.90379	-2.20549	-2.93482	-2.6135	-3.33763	-2.75593	0.128553	FAIL	0.644079	FAIL	0.57487	FAIL	0.456464	2	0	0	-0.0649487	2.66455	1	0	0.451138	0.0994507	0.579957	2	0	0	-0.0501922
M00064_ADP-L-glycero-D-manno-heptose biosynthesis	-1.78516	-1.52326	-1.58386	-2.14784	-1.20979	-1.99511	-1.18395	-2.7726	-1.64525	-1.58466	-2.12139	-2.48876	-1.62053	-1.34986	-1.02854	-0.878202	-1.75593	0.128607	FAIL	0.476031	FAIL	0.805475	FAIL	0.79014	2	0	0	-0.0251562	2.66373	1	0	0.451428	0.0997166	0.22027	2	0	0	-0.0934673
05162_Measles	-0.910689	-1.26023	-0.998896	-1.56288	-2.01715	-0.99511	-1.44698	-0.772602	-0.770779	-2.16963	-1.12139	-0.681402	-0.505054	-0.519782	-0.613502	-0.250171	-3.75593	0.130069	FAIL	0.161006	FAIL	0.492093	FAIL	2.13475	2	0	0.421547	0.111161	2.6414	1	0	0.429341	0.0803969	0.752689	2	0	0	-0.0242269
ko02000_Transporters	5.81103	6.28924	5.98346	6.32688	6.30026	6.05746	6.19399	6.18836	6.27857	6.28981	6.05976	5.88737	5.83068	5.67497	5.98889	5.85712	6.27887	0.131245	FAIL	0.905177	FAIL	0.287207	FAIL	0.100457	2	0	0	-0.102232	2.62367	1	0	0.443176	0.0922643	1.38672	2	0	0.303874	0.0439508
00562_Inositol phosphate metabolism	2.3023	2.2209	2.18873	2.72253	2.44228	1.95909	2.36037	2.54933	2.74707	2.96993	2.3864	2.56653	2.04243	2.05007	2.37139	2.20153	2.7198	0.131256	FAIL	0.0189743	FAIL	0.0770814	FAIL	5.61779	2	0	0.588528	0.286342	2.62351	1	0	0.388771	0.0503356	3.19728	2	0	0.452009	0.13625
M00036_Leucine degradation, leucine => acetoacetate + acetyl-CoA	0.437234	0.909697	0.638534	0.852161	1.23078	0.911781	0.690523	1.10187	0.814183	0.637729	1.30487	0.418134	0.494946	0.480218	0.501975	0.469722	1.15096	0.13462	FAIL	0.682836	FAIL	0.538812	FAIL	0.393891	2	0	0	-0.0727429	2.57388	1	0	0.445623	0.0944455	0.651379	2	0	0	-0.0418401
M00866_KDO2-lipid A biosynthesis, Raetz pathway, non-LpxL-LpxM type	-0.122193	-1.26023	-1.16882	-1.14784	-0.209795	-0.825185	-0.44698	-0.898133	-0.230211	-1.58466	-0.66196	-1.02933	-1.39814	-0.271854	-0.498025	-0.637194	-0.296501	0.136532	FAIL	0.33854	FAIL	0.280426	FAIL	1.18703	2	0	0.207171	0.0189373	2.54637	1	0	0.426779	0.078286	1.4162	2	0	0.299017	0.0421408
05168_Herpes simplex virus 1 infection	-0.122193	-1.03784	-0.361466	-0.825911	-1.20979	-0.29467	-0.961553	-0.898133	-0.0602861	-1.16963	-0.314037	-0.166829	-0.11803	-0.127464	-0.39111	-0.167708	-1.17097	0.138651	FAIL	0.145762	FAIL	0.257039	FAIL	2.27073	2	0	0.42642	0.114961	2.51643	1	0	0.414545	0.0685947	1.52462	2	0	0.312805	0.0474619
05418_Fluid shear stress and atherosclerosis	1.43723	1.44021	1.2235	0.852161	1.53744	1.25282	1.23109	1.19702	1.52468	1.68835	1.23616	1.64053	1.22077	1.50259	1.47396	1.18593	1.49199	0.138791	FAIL	0.290662	FAIL	0.608163	FAIL	1.37202	2	0	0.294922	0.040668	2.51447	1	0	0.432193	0.0827783	0.518504	2	0	0	-0.0526354
ko01001_Protein kinases	1.89667	2.10901	2.11658	2.19201	2.02724	1.93563	2.42092	2.21229	2.22922	2.41534	2.06843	2.18367	2.07991	1.88961	2.14139	2.10531	2.02543	0.141599	FAIL	0.479253	FAIL	0.241359	FAIL	0.78251	2	0	0	-0.0225979	2.47572	1	0	0.439609	0.0766658	1.60398	2	0	0.346107	0.0627549
00400_Phenylalanine, tyrosine and tryptophan biosynthesis	2.10561	2.52985	2.18873	2.04199	2.3227	2.09235	1.87495	2.166	2.10964	2.35394	2.21846	1.98698	2.06129	2.3382	2.24448	2.26228	2.22135	0.142856	FAIL	0.312211	FAIL	0.0814725	FAIL	1.28467	2	0	0.236984	0.024484	2.45868	1	0	0.40671	0.0627295	3.11275	2	0	0.499586	0.181714
01521_EGFR tyrosine kinase inhibitor resistance	-2.04819	-3.84519	-1.84689	-2.56288	-2.43219	-2.41015	-2.18395	-2.35756	-1.42286	-2.58466	-1.79946	-2.16683	-2.62053	-1.19785	-2.19846	-1.53028	-3.75593	0.144973	FAIL	0.437869	FAIL	0.279634	FAIL	0.885368	2	0	0	-0.0120408	2.4304	1	0	0.422875	0.075124	1.4197	2	0	0.304226	0.0440849
00643_Styrene degradation	-1.56277	-0.144751	-0.261931	-0.240948	-0.847225	-0.410147	0.318555	-1.35757	-0.142748	0.0783014	-0.420952	-0.0964396	-0.0355682	-1.51978	-0.291574	-0.530279	-0.755933	0.146958	FAIL	0.00489613	PASS	0.422338	FAIL	8.56048	2	0	0.702012	0.453005	2.40437	1	0	0.375405	0.0420732	0.926937	2	0	0	-0.00437776
04520_Adherens junction	-0.785159	-1.26023	-0.998896	-0.977914	-2.01715	-0.99511	-2.18395	-1.55021	-1.06029	-1.58466	-1.53643	-1.02933	-1.03557	-0.712427	-1.19846	-1.33763	-2.75593	0.149703	FAIL	0.427862	FAIL	0.478955	FAIL	0.911951	2	0	0	-0.00991579	2.36907	1	0	0.425312	0.0770901	0.783213	2	0	0	-0.0244138
M00032_Lysine degradation, lysine => saccharopine => acetoacetyl-CoA	-0.669681	-0.0378357	-0.168821	-0.340484	-0.110259	-0.29467	-0.44698	-0.657125	-0.529771	-0.262736	-0.420952	-0.24083	-0.398138	-0.432319	-0.291574	-0.337633	-0.755933	0.150671	FAIL	0.174177	FAIL	0.643186	FAIL	2.02884	2	0	0.415351	0.106448	2.35683	1	0	0.416618	0.0701916	0.457957	2	0	0	-0.0560819
M00660_Xanthomonas spp. pathogenicity signature, T3SS and effectors	-1.56277	-1.26023	-2.16882	-0.688407	-0.432187	-0.825185	-0.768908	-2.03564	-1.42286	-0.584664	-0.951467	-1.16683	-0.505054	-1.93482	-1.19846	-0.878202	-1.17097	0.151837	FAIL	0.710639	FAIL	0.402442	FAIL	0.351502	2	0	0	-0.0762448	2.3422	1	0	0.42753	0.0789024	0.982871	2	0	0	-0.00201392
00540_Lipopolysaccharide biosynthesis	0.437234	0.476737	0.153107	0.244479	0.937046	0.326818	0.931531	-0.0356369	0.524676	0.289805	0.200537	-0.0964396	0.318069	0.802146	0.888998	0.662367	0.565995	0.153277	FAIL	0.270011	FAIL	0.468353	FAIL	1.46313	2	0	0.316755	0.0490924	2.32434	1	0	0.416616	0.0701906	0.808568	2	0	0	-0.020292
04625_C-type lectin receptor signaling pathway	-1.04819	-0.845191	-0.846893	-1.14784	-2.43219	-1.41015	-2.18395	-1.35757	-1.64525	-2.58466	-1.12139	-0.788317	-0.620531	-0.819342	-0.613502	-0.878202	-1.75593	0.154141	FAIL	0.22444	FAIL	0.774391	FAIL	1.69664	2	0	0.370761	0.0764302	2.31372	1	0	0.419021	0.0720659	0.261205	2	0	0	-0.0810554
M00844_Arginine biosynthesis, ornithine => arginine	-0.785159	-0.144751	0.0011037	-0.340484	-0.209795	-0.99511	-0.961553	-0.55021	-0.422856	0.000298853	-0.536429	-0.166829	-1.03557	-0.349857	0.049463	-0.752671	0.413992	0.154563	FAIL	0.234619	FAIL	0.00255114	PASS	1.63995	2	0	0.273217	0.0336359	2.30856	1	0	0.361493	0.034389	10.2316	2	0.018563	0.721734	0.485215
M00344_Formaldehyde assimilation, xylulose monophosphate pathway	0.951807	1.0617	1.04063	1.7348	1.50641	0.648747	1.31855	1.6648	1.67668	1.55829	1.08806	1.21168	0.838901	0.689672	1.04946	0.984295	1.52947	0.155863	FAIL	0.0857696	FAIL	0.228936	FAIL	3.03502	2	0	0.489747	0.171693	2.29279	1	0	0.395093	0.0545357	1.67124	2	0	0.333682	0.0566321
03008_Ribosome biogenesis in eukaryotes	-1.78516	-1.52326	-1.58386	-2.56288	-1.69522	-0.825185	-0.768908	-1.7726	-1.42286	-1.8477	-1.79946	-1.6814	-1.20549	-1.34986	-1.02854	-1.01571	-2.17097	0.160891	FAIL	0.00516632	PASS	0.0132144	FAIL	8.43071	2	0	0.627359	0.3395	2.23328	1	0	0.348709	0.0281736	6.33985	2	0	0.554973	0.243971
M00079_Keratan sulfate degradation	0.214842	1.40274	1.15311	0.659516	-0.31671	1.17482	1.40102	-0.0356369	0.091717	0.830374	0.463571	-0.488757	0.549394	0.00378018	0.755732	0.662367	0.944507	0.162487	FAIL	0.00803382	FAIL	0.404633	FAIL	7.40698	2	0	0.677105	0.413594	2.21488	1	0	0.370423	0.0392126	0.976556	2	0	0	-0.00151339
00592_alpha-Linolenic acid metabolism	-2.78516	-2.26023	-3.16882	-3.14784	-2.43219	-1.99511	-2.18395	-1.55021	-2.64525	-3.16963	-2.53643	-2.90379	-2.20549	-3.51978	-3.19846	-2.01571	-2.17097	0.162533	FAIL	0.860749	FAIL	0.208252	FAIL	0.151841	2	0	0	-0.0936955	2.21435	1	0	0.412548	0.0670743	1.79327	2	0	0.388623	0.0876319
00500_Starch and sucrose metabolism	4.05194	4.09145	4.021	4.32789	4.42579	4.06017	4.17946	4.3394	4.38817	4.63773	4.32982	4.18013	3.58241	3.91901	4.00611	3.86204	4.39381	0.164604	FAIL	0.05833	FAIL	0.238344	FAIL	3.63465	2	0	0.528801	0.213332	2.19084	1	0	0.385463	0.0482122	1.61993	2	0	0.319367	0.0501964
M00652_Vancomycin resistance, D-Ala-D-Ser type	-4.37012	-1.84519	-3.16882	-1.82591	-1.69522	-1.99511	-2.18395	-1.7726	-1.90828	-0.710195	-2.12139	-1.6814	-2.62053	-3.51978	-1.39111	-2.75267	-2.17097	0.165868	FAIL	0.778039	FAIL	0.152374	FAIL	0.256302	2	0	0	-0.077838	2.17666	1	0	0.405126	0.0615768	2.20981	2	0	0.440768	0.126622
00561_Glycerolipid metabolism	1.7384	2.47674	2.17103	2.34401	2.56781	2.29029	2.36037	2.50042	2.30895	2.38496	2.18239	2.09621	2.13436	1.68967	2.15909	2.29172	2.37335	0.166142	FAIL	0.88812	FAIL	0.266546	FAIL	0.119829	2	0	0	-0.101334	2.1736	1	0	0.413186	0.0675583	1.47921	2	0	0.330558	0.0551717
00522_Biosynthesis of 12-, 14- and 16-membered macrolides	-2.04819	-2.26023	-2.58386	-2.14784	-2.43219	-1.99511	-1.76891	-2.7726	-3.23021	-1.36227	-2.53643	-1.6814	-2.20549	-2.93482	-1.87654	-3.33763	-2.17097	0.166419	FAIL	0.518994	FAIL	0.911395	FAIL	0.693052	2	0	0	-0.0389933	2.17053	1	0	0.421906	0.0743492	0.0935002	2	0	0	-0.115158
M00774_Erythromycin biosynthesis, propanoyl-CoA + methylmalonyl-CoA => deoxyerythronolide B => erythromycin A/B	-2.04819	-2.26023	-2.58386	-2.14784	-2.43219	-1.99511	-1.76891	-2.7726	-3.23021	-1.36227	-2.53643	-1.6814	-2.20549	-2.93482	-1.87654	-3.33763	-2.17097	0.166419	FAIL	0.518994	FAIL	0.911395	FAIL	0.693052	2	0	0	-0.0389933	2.17053	1	0	0.421906	0.0743492	0.0935002	2	0	0	-0.115158
00550_Peptidoglycan biosynthesis	1.95181	2.15481	1.91864	2.06161	2.4747	1.95909	2.03845	2.10187	1.91954	2.23976	2.02836	1.81502	1.98433	2.03481	1.99136	1.89119	2.45352	0.166568	FAIL	0.0594227	FAIL	0.360395	FAIL	3.60489	2	0	0.535284	0.22072	2.16887	1	0	0.387511	0.0495209	1.11249	2	0	0.121659	0.00953118
04130_SNARE interactions in vesicular transport	-2.37012	-2.84519	-2.58386	-3.14784	-4.01715	-2.99511	-3.76891	-3.35756	-3.23021	-4.16963	-4.12139	-4.48876	-3.20549	-2.93482	-2.6135	-3.33763	-3.75593	0.167661	FAIL	0.186517	FAIL	0.370802	FAIL	1.93776	2	0	0.396095	0.0928939	2.15679	1	0	0.399103	0.0572953	1.07882	2	0	0.0944058	0.00780808
M00567_Methanogenesis, CO2 => methane	-1.56277	-3.84519	-4.16882	-2.56288	-1.01715	-2.41015	-2.76891	-1.7726	-1.90828	-1.58466	-3.12139	-2.48876	-3.20549	-2.51978	-4.19846	-4.33763	-2.17097	0.167925	FAIL	0.00329833	PASS	0.202521	FAIL	9.55138	2	0.00273261	0.708367	0.463291	2.15389	1	0	0.355261	0.0312572	1.8296	2	0	0.306466	0.0449454
00627_Aminobenzoate degradation	-0.785159	-0.144751	-0.583859	-0.0603759	-1.20979	-0.29467	-0.0684686	-1.03564	-0.323321	-0.584664	-0.420952	-0.401294	-0.398138	-1.19785	-0.291574	-0.752671	-1.17097	0.168066	FAIL	0.000314395	PASS	0.807084	FAIL	17.0094	2	0.21759	0.821009	0.658721	2.15234	1	0	0.338276	0.023707	0.218202	2	0	0	-0.0321678
M00171_C4-dicarboxylic acid cycle, NAD - malic enzyme type	1.08931	0.855249	0.68916	1.40675	1.40911	0.911781	0.985979	1.28629	1.72399	1.85274	1.30487	1.51124	1.11643	0.906483	1.12346	0.87182	1.28846	0.172016	FAIL	0.0316265	FAIL	0.75515	FAIL	4.66947	2	0	0.60288	0.305488	2.10964	1	0	0.382235	0.0461898	0.287516	2	0	0	-0.0593153
02026_Biofilm formation - Escherichia coli	2.05614	2.13209	2.20622	2.46687	2.58276	1.88753	2.27549	2.57317	2.57714	3.08776	2.27093	2.35673	1.8606	1.93965	2.14139	2.21696	2.51085	0.174196	FAIL	0.0393948	FAIL	0.105759	FAIL	4.28596	2	0	0.546491	0.233805	2.08661	1	0	0.369431	0.0386577	2.72499	2	0	0.436084	0.122738
M00135_GABA biosynthesis, eukaryotes, putrescine => GABA	-1.2002	-1.03784	-1.36147	-0.825911	-1.20979	-1.41015	-1.44698	-1.03564	-1.06029	-0.847698	-0.799463	-1.16683	-0.746062	-1.06035	-0.739033	-1.16771	-0.948578	0.176769	FAIL	0.368154	FAIL	0.133028	FAIL	1.08728	2	0	0.102913	0.00830084	2.05989	1	0	0.388868	0.0503991	2.39771	2	0	0.448184	0.132926
00900_Terpenoid backbone biosynthesis	2.18447	2.38363	2.13496	2.48152	2.28663	2.21434	2.47902	2.32894	2.66461	2.79616	2.18239	2.1406	2.11643	2.00378	2.3251	2.40383	2.65346	0.178108	FAIL	0.56295	FAIL	0.103127	FAIL	0.602974	2	0	0	-0.0382205	2.04618	1	0	0.388802	0.0503563	2.76172	2	0	0.487646	0.169595
M00841_Tetrahydrofolate biosynthesis, mediated by PTPS, GTP => THF	-0.562766	0.678371	-0.0813585	-0.147839	-0.110259	-0.673182	-0.598983	-0.18764	-0.422856	-0.169626	-0.0339287	0.155099	-0.11803	-0.612891	-0.0285395	-0.167708	-0.434005	0.180017	FAIL	0.494245	FAIL	0.0984704	FAIL	0.747779	2	0	0	-0.0238154	2.02687	1	0	0.385884	0.0484799	2.82945	2	0	0.490791	0.172742
04961_Endocrine and other factor-regulated calcium reabsorption	-0.562766	-1.03784	-0.70939	-1.14784	-1.01715	-0.99511	-1.18395	-0.657125	-1.06029	-1.36227	-0.799463	-1.16683	-0.746062	-0.612891	-0.739033	-0.878202	-1.17097	0.182615	FAIL	0.547529	FAIL	0.48985	FAIL	0.633613	2	0	0	-0.0436594	2.001	1	0	0.402431	0.0596407	0.757832	2	0	0	-0.0288572
04977_Vitamin digestion and absorption	-2.04819	-1.03784	-1.36147	-1.34048	-1.20979	-1.18775	-0.961553	-1.55021	-1.64525	-1.58466	-1.12139	-1.90379	-1.39814	-1.19785	-1.6135	-1.53028	-1.17097	0.182636	FAIL	0.318869	FAIL	0.628756	FAIL	1.2591	2	0	0.258811	0.0296386	2.0008	1	0	0.399026	0.0572413	0.482426	2	0	0	-0.059206
04810_Regulation of actin cytoskeleton	0.48786	-0.0378357	0.586066	0.100089	-0.557718	0.589853	-0.183946	0.101867	0.470229	-0.469186	0.33804	0.555637	0.701397	0.728146	0.193853	0.706761	-0.948578	0.183306	FAIL	0.123106	FAIL	0.323347	FAIL	2.5069	2	0	0.45651	0.140225	1.9942	1	0	0.382346	0.0462581	1.24224	2	0	0.22747	0.0225421
M00055_N-glycan precursor biosynthesis	-3.37012	-3.84519	-3.16882	-4.14784	-4.01715	-2.99511	-3.76891	-3.35756	-4.23021	-3.16963	-3.12139	-4.48876	-1.88357	-4.51978	-3.19846	-3.33763	-3.75593	0.184104	FAIL	0.109672	FAIL	0.831675	FAIL	2.67232	2	0	0.487784	0.169733	1.98639	1	0	0.388341	0.0500571	0.187174	2	0	0	-0.0824978
M00021_Cysteine biosynthesis, serine => cysteine	-0.46323	-0.144751	-0.70939	-0.825911	-0.209795	-0.99511	-0.44698	-0.357565	0.0177164	-0.584664	-0.66196	-1.02933	-1.39814	-0.519782	-0.291574	-0.752671	-0.586008	0.184732	FAIL	0.576788	FAIL	0.370004	FAIL	0.576303	2	0	0	-0.0489947	1.98027	1	0	0.398214	0.0566775	1.08136	2	0	0.123023	0.00940841
04144_Endocytosis	0.53677	-0.260228	0.68916	-0.0603759	-0.557718	0.70533	-0.961553	0.729898	0.413645	-1.16963	0.0485334	0.796645	1.07991	0.83777	0.193853	0.79165	-1.75593	0.184958	FAIL	0.418143	FAIL	0.507343	FAIL	0.938471	2	0	0	-0.00711652	1.97808	1	0	0.398049	0.0565628	0.718429	2	0	0	-0.0325669
05340_Primary immunodeficiency	-0.562766	-0.144751	-0.361466	0.0220862	-0.31671	-0.673182	-0.309477	-0.772602	-0.770779	-0.847698	-0.536429	-1.31883	-0.505054	-0.712427	-0.739033	-0.637194	0.33153	0.184983	FAIL	0.89754	FAIL	0.190659	FAIL	0.109077	2	0	0	-0.0989172	1.97784	1	0	0.394726	0.0542836	1.90876	2	0	0.407821	0.100897
M00850_Vibrio cholerae pathogenicity signature, cholera toxins	-1.56277	-2.26023	-1.84689	-1.34048	-1.69522	-1.99511	-2.18395	-1.7726	-2.23021	-1.8477	-1.31404	-2.90379	-1.88357	-2.19785	-2.6135	-1.16771	-1.434	0.185763	FAIL	0.344194	FAIL	0.710798	FAIL	1.16722	2	0	0.211594	0.0196646	1.97028	1	0	0.398753	0.0570512	0.351265	2	0	0	-0.0762893
04011_MAPK signaling pathway - yeast	-1.2002	-2.26023	-1.16882	-3.14784	-1.69522	-1.67318	-1.44698	-1.7726	-1.90828	-1.8477	-1.79946	-1.16683	-0.883565	-1.19785	-2.19846	-1.53028	-2.17097	0.186736	FAIL	0.339687	FAIL	0.0472428	FAIL	1.18298	2	0	0.179869	0.0150692	1.96093	1	0	0.371054	0.0395685	3.97919	2	0	0.556109	0.24535
05160_Hepatitis C	-0.122193	-0.523263	-0.0813585	-0.688407	-1.43219	-0.673182	-0.768908	-0.357565	-0.323321	-0.847698	-0.536429	-0.0293254	-0.0355682	0.287573	-0.291574	-0.0897059	-2.17097	0.187635	FAIL	0.340023	FAIL	0.720405	FAIL	1.1818	2	0	0.221454	0.0214006	1.95234	1	0	0.39731	0.0560526	0.33707	2	0	0	-0.0780373
04060_Cytokine-cytokine receptor interaction	-2.37012	-2.26023	-1.16882	-2.56288	-1.69522	-2.99511	-2.76891	-2.35756	-2.64525	-2.16963	-3.12139	-2.48876	-1.88357	-2.51978	-1.87654	-2.33763	-1.75593	0.188974	FAIL	0.187612	FAIL	0.239628	FAIL	1.93003	2	0	0.389885	0.0884648	1.93964	1	0	0.379789	0.0446896	1.6131	2	0	0.33721	0.0583187
M00725_Cationic antimicrobial peptide (CAMP) resistance, dltABCD operon	-1.78516	-1.26023	-4.16882	-2.56288	-3.01715	-2.41015	-2.76891	-2.35756	-4.23021	-4.16963	-2.53643	-4.48876	-1.88357	-3.51978	-2.19846	-3.33763	-1.17097	0.18968	FAIL	0.383623	FAIL	0.420644	FAIL	1.03883	2	0	0.00521766	0.00434475	1.93299	1	0	0.39161	0.0521989	0.931578	2	0	0	-0.00765612
M00840_Tetrahydrofolate biosynthesis, mediated by ribA and trpF, GTP => THF	-1.04819	0.0616999	-0.846893	-0.688407	-0.557718	-0.99511	-0.768908	-1.03564	-1.06029	-0.999701	-0.420952	-0.401294	-0.746062	-0.612891	-0.876536	-0.752671	-1.434	0.189799	FAIL	0.310575	FAIL	0.389905	FAIL	1.29105	2	0	0.265292	0.0313743	1.93187	1	0	0.388602	0.050226	1.0198	2	0	0	0.00213428
04022_cGMP-PKG signaling pathway	0.153441	-0.144751	0.153107	-0.447399	-0.695222	-0.088219	-0.44698	-0.109637	-0.422856	-0.469186	-0.420952	0.211683	0.0424343	0.124074	-0.291574	-0.0897059	-0.434005	0.190252	FAIL	0.734968	FAIL	0.796562	FAIL	0.315967	2	0	0	-0.0910635	1.92763	1	0	0.405361	0.0617467	0.231817	2	0	0	-0.102266
04614_Renin-angiotensin system	-0.669681	-0.523263	-0.846893	-0.562876	-0.695222	-0.673182	-0.768908	-0.450674	-0.908283	-0.847698	-0.66196	-0.681402	-0.620531	-0.712427	-1.19846	-0.637194	-0.17097	0.193745	FAIL	0.361012	FAIL	0.812705	FAIL	1.11046	2	0	0.165059	0.0133581	1.89533	1	0	0.394504	0.0541366	0.211013	2	0	0	-0.0954135
05020_Prion diseases	-2.04819	-2.26023	-1.36147	-2.56288	-2.43219	-1.18775	-1.18395	-1.18764	-1.90828	-1.58466	-1.79946	-1.6814	-1.03557	-1.71243	-1.87654	-1.53028	-2.17097	0.19375	FAIL	0.12346	FAIL	0.0513534	FAIL	2.50283	2	0	0.424	0.113064	1.89528	1	0	0.36011	0.0336777	3.84139	2	0	0.529188	0.213769
05166_Human T-cell leukemia virus 1 infection	-0.669681	-0.845191	0.0011037	-0.447399	-1.20979	-0.187755	-0.309477	-0.772602	-0.323321	-0.710195	0.0485334	-0.788317	-0.298603	-0.519782	-1.02854	-0.752671	-0.586008	0.194876	FAIL	0.329557	FAIL	0.823186	FAIL	1.21932	2	0	0.244899	0.0262356	1.88503	1	0	0.392716	0.0529351	0.197763	2	0	0	-0.095966
M00718_Multidrug resistance, efflux pump MexAB-OprM	-1.2002	-2.84519	-3.16882	-3.14784	-2.01715	-2.41015	-1.76891	-4.35756	-2.23021	-1.36227	-2.53643	-1.48876	-4.20549	-0.934819	-1.6135	-2.01571	-1.75593	0.195534	FAIL	0.454915	FAIL	0.755462	FAIL	0.841682	2	0	0	-0.0196222	1.87908	1	0	0.395006	0.0544771	0.287083	2	0	0	-0.0883603
05231_Choline metabolism in cancer	-0.910689	-0.845191	-0.998896	-1.14784	-0.847225	-0.29467	0.0384466	-0.772602	-1.42286	-0.710195	-1.12139	-1.16683	-0.505054	-0.519782	-0.613502	-0.530279	-0.755933	0.196205	FAIL	0.00749987	FAIL	0.083272	FAIL	7.56154	2	0	0.650581	0.373288	1.87302	1	0	0.34103	0.0248333	3.07963	2	0	0.430632	0.118311
00511_Other glycan degradation	2.38477	3.0617	2.97073	2.91825	2.80303	3.02726	3.10146	2.61971	2.76979	3.03005	2.76125	2.30566	2.31807	2.19446	2.60889	2.53273	2.93057	0.196883	FAIL	0.398084	FAIL	0.38544	FAIL	0.995554	2	0	0	-0.000496076	1.86694	1	0	0.385705	0.0483659	1.03329	2	0	0	0.00371438
03013_RNA transport	0.0221964	0.154809	0.223496	-0.340484	0.230778	1.13417	0.231092	0.549326	0.293351	-1.36227	-0.121392	0.555637	0.494946	0.524612	0.123464	0.469722	0.051422	0.198114	FAIL	0.309495	FAIL	0.088469	FAIL	1.29528	2	0	0.24534	0.0263371	1.85597	1	0	0.368558	0.038173	2.98848	2	0	0.495346	0.177356
M00061_D-Glucuronate degradation, D-glucuronate => pyruvate + D-glyceraldehyde 3P	1.15344	1.28409	0.354741	1.58008	1.56781	0.959087	1.03845	1.79218	1.89907	2.0202	1.49332	1.21168	0.438363	1.38711	1.08694	1.49526	1.91649	0.198274	FAIL	0.00152513	PASS	0.259527	FAIL	11.6848	2	0.0575151	0.748903	0.530931	1.85455	1	0	0.331867	0.0212315	1.51255	2	0	0.241505	0.0254689
04214_Apoptosis - fly	-0.46323	-1.03784	-1.16882	-1.14784	-2.01715	-2.41015	-1.76891	-1.7726	-0.645249	-0.710195	-1.79946	-0.318832	-1.03557	-0.349857	-0.498025	-1.16771	-0.434005	0.199133	FAIL	0.526601	FAIL	0.586518	FAIL	0.676839	2	0	0	-0.0396112	1.84695	1	0	0.391169	0.0519074	0.557995	2	0	0	-0.0541785
04142_Lysosome	1.77963	2.47674	2.35474	2.13756	1.71077	2.36244	2.47902	1.64243	1.89907	2.0783	2.1454	1.44198	1.92379	1.58874	1.99136	2.03741	2.26643	0.199258	FAIL	0.0335267	FAIL	0.55809	FAIL	4.56622	2	0	0.59484	0.294688	1.84585	1	0	0.362565	0.0349477	0.612523	2	0	0	-0.0320185
M00019_Valine/isoleucine biosynthesis, pyruvate => valine / 2-oxobutanoate => isoleucine	1.43723	1.1992	1.15311	1.60705	1.93705	0.911781	1.31855	1.6648	1.65243	1.58526	1.60653	1.1551	1.07991	1.03481	1.2278	1.05468	1.82903	0.202564	FAIL	0.0281583	FAIL	0.333757	FAIL	4.87803	2	0	0.597712	0.298525	1.81702	1	0	0.355649	0.0314466	1.2041	2	0	0.184923	0.0157111
04962_Vasopressin-regulated water reabsorption	-1.37012	-2.84519	-1.36147	-2.56288	-2.43219	-1.67318	-2.18395	-1.7726	-1.23021	-2.58466	-1.79946	-1.48876	-1.39814	-1.51978	-1.87654	-2.01571	-3.75593	0.20362	FAIL	0.515555	FAIL	0.275121	FAIL	0.700472	2	0	0	-0.033118	1.80794	1	0	0.37975	0.0446659	1.43985	2	0	0.315653	0.0486325
M00165_Reductive pentose phosphate cycle (Calvin cycle)	3.33724	3.12059	3.04063	3.72253	3.51423	2.91178	3.29718	3.62543	3.70643	3.89107	3.40217	3.55016	2.7487	3.12407	3.36378	3.14618	3.75186	0.203998	FAIL	0.00415118	PASS	0.0890637	FAIL	8.96658	2	0	0.682936	0.422689	1.80471	1	0	0.332181	0.0213481	2.97844	2	0	0.413375	0.104972
05410_Hypertrophic cardiomyopathy (HCM)	-1.04819	-1.26023	-0.261931	-1.14784	-0.847225	-0.535678	-0.961553	-0.898133	-1.23021	-1.58466	-1.53643	-0.788317	-0.298603	-0.819342	-0.876536	-0.337633	-1.17097	0.208273	FAIL	0.162712	FAIL	0.209248	FAIL	2.12047	2	0	0.411826	0.103825	1.76866	1	0	0.363829	0.0356131	1.78707	2	0	0.364795	0.072932
M00801_dTDP-L-olivose biosynthesis	-2.78516	-0.845191	-2.16882	-2.56288	-3.01715	-2.99511	-2.18395	-1.7726	-4.23021	-2.16963	-1.79946	-2.90379	-1.88357	-2.51978	-2.6135	-2.75267	-1.434	0.208456	FAIL	0.120535	FAIL	0.16417	FAIL	2.53688	2	0	0.448626	0.133307	1.76714	1	0	0.359311	0.0332704	2.10841	2	0	0.401148	0.0961421
00520_Amino sugar and nucleotide sugar metabolism	4.19212	4.68619	4.40103	4.43336	4.30026	4.37558	4.37064	4.3394	4.41725	4.75815	4.3174	4.21515	4.07991	3.97207	4.54637	4.05897	4.52019	0.212223	FAIL	0.668915	FAIL	0.0140529	FAIL	0.415878	2	0	0	-0.0432748	1.7362	1	0	0.346699	0.0272707	6.21397	2	0	0.659259	0.386279
02030_Bacterial chemotaxis	2.906	3.44943	3.62559	3.90744	3.89574	3.30867	3.81605	4.01747	3.96455	4.21839	3.20054	3.48852	3.11643	2.91485	3.43816	2.99328	3.55695	0.215564	FAIL	0.854482	FAIL	0.255558	FAIL	0.159338	2	0	0	-0.0983703	1.70936	1	0	0.374429	0.0415031	1.53187	2	0	0.345095	0.0622372
00966_Glucosinolate biosynthesis	-1.78516	-3.84519	-1.84689	-2.56288	-1.43219	-2.41015	-3.76891	-1.7726	-1.64525	-1.58466	-2.53643	-2.16683	-3.20549	-1.51978	-2.19846	-1.75267	-1.75593	0.219093	FAIL	0.00840351	FAIL	0.838302	FAIL	7.30683	2	0	0.69403	0.440217	1.6816	1	0	0.338477	0.0237878	0.178995	2	0	0	-0.0573062
M00649_Multidrug resistance, efflux pump AdeABC	-3.37012	-2.84519	-4.16882	-2.56288	-3.01715	-1.67318	-1.44698	-2.35756	-3.23021	-4.16963	-4.12139	-2.90379	-4.20549	-4.51978	-2.6135	-4.33763	-2.17097	0.220427	FAIL	0.664056	FAIL	0.925613	FAIL	0.423679	2	0	0	-0.0785488	1.67125	1	0	0.381513	0.0457438	0.0777989	2	0	0	-0.12569
00960_Tropane, piperidine and pyridine alkaloid biosynthesis	0.153441	0.909697	0.738069	-0.0603759	0.506412	0.397208	0.318555	0.642435	-0.323321	0.637729	-0.420952	0.211683	0.438363	0.650143	0.556423	0.662367	0.051422	0.220872	FAIL	0.0472732	FAIL	0.619349	FAIL	3.97812	2	0	0.570616	0.2633	1.66783	1	0	0.35163	0.0295217	0.498733	2	0	0	-0.0443176
04138_Autophagy - yeast	-1.2002	-1.84519	-1.36147	-1.82591	-2.01715	-0.99511	-2.18395	-1.35757	-1.06029	-3.16963	-1.79946	-1.6814	-1.03557	-1.19785	-1.02854	-0.878202	-1.75593	0.221712	FAIL	0.472951	FAIL	0.636737	FAIL	0.79749	2	0	0	-0.0250106	1.66137	1	0	0.373284	0.0408406	0.468813	2	0	0	-0.065603
04210_Apoptosis	0.0221964	-0.675266	0.0011037	-0.240948	-0.31671	-0.29467	-0.183946	-0.109637	0.229221	-0.362271	-0.314037	0.26613	0.186824	0.338199	0.049463	-0.0897059	-0.296501	0.225097	FAIL	0.686892	FAIL	0.337889	FAIL	0.387582	2	0	0	-0.0729524	1.63569	1	0	0.367995	0.0378625	1.18934	2	0	0.227532	0.0225542
00920_Sulfur metabolism	1.67427	2.15481	1.80846	1.75905	2.11213	1.58985	1.81605	1.57317	1.85725	1.85274	1.60653	1.59871	1.67715	1.62997	1.95128	1.44373	1.73592	0.231279	FAIL	0.258895	FAIL	0.30159	FAIL	1.5156	2	0	0.326896	0.0535	1.59009	1	0	0.353932	0.0306142	1.32681	2	0	0.274145	0.0339109
00564_Glycerophospholipid metabolism	0.951807	1.67837	1.2235	1.43712	1.3404	1.46432	1.55302	1.31486	1.47023	1.0003	1.23616	1.06583	1.37947	0.972071	1.41625	0.87182	1.52947	0.232069	FAIL	0.109575	FAIL	0.777735	FAIL	2.6736	2	0	0.490189	0.172137	1.58438	1	0	0.352756	0.0300527	0.256709	2	0	0	-0.0764506
00981_Insect hormone biosynthesis	-1.78516	-1.84519	-2.16882	-1.34048	-2.01715	-2.41015	-2.18395	-2.03564	-1.90828	-1.8477	-1.79946	-2.48876	-1.62053	-2.51978	-1.6135	-2.01571	-2.17097	0.238114	FAIL	0.393873	FAIL	0.0945257	FAIL	1.00796	2	0	0	0.00074649	1.54151	1	0	0.342332	0.0253787	2.88982	2	0	0.495133	0.17714
04217_Necroptosis	2.18447	2.26333	2.11658	2.2272	2.71077	1.93563	2.25346	2.31486	2.17918	2.35394	2.32155	2.09621	2.11643	1.92316	1.86762	1.92915	2.43389	0.24195	FAIL	0.197054	FAIL	0.640981	FAIL	1.8654	2	0	0.399886	0.0952599	1.51505	1	0	0.349091	0.0283477	0.461654	2	0	0	-0.0592593
00533_Glycosaminoglycan biosynthesis - keratan sulfate	-2.37012	-3.84519	-3.16882	-3.14784	-3.01715	-2.99511	-3.76891	-4.35756	-4.23021	-4.16963	-2.53643	-2.90379	-2.62053	-2.51978	-2.6135	-3.33763	-3.75593	0.24199	FAIL	0.800847	FAIL	0.0148626	FAIL	0.226246	2	0	0	-0.059137	1.51478	1	0	0.327535	0.019672	6.10046	2	0	0.661603	0.389821
M00004_Pentose phosphate pathway (Pentose phosphate cycle)	2.37135	2.52985	2.25744	2.69765	2.71077	2.46432	2.42092	2.6648	2.66461	2.94931	2.50797	2.61977	2.02333	2.26158	2.64703	2.36281	2.85878	0.243465	FAIL	0.0933965	FAIL	0.0904327	FAIL	2.90765	2	0	0.468567	0.151212	1.50476	1	0	0.328482	0.0200053	2.95565	2	0	0.472622	0.155017
05205_Proteoglycans in cancer	0.384767	-0.523263	0.475035	0.0220862	-0.432187	0.0923532	-0.0684686	-0.0356369	0.354751	-0.169626	-0.0339287	0.0962055	0.601862	0.338199	0.123464	0.469722	-0.948578	0.247229	FAIL	0.407258	FAIL	0.311591	FAIL	0.96904	2	0	0	-0.00344154	1.47955	1	0	0.345299	0.026654	1.28708	2	0	0.267229	0.0319129
03440_Homologous recombination	1.89667	2.86905	2.43109	2.34401	2.42579	2.48062	2.36037	2.19702	2.22922	2.43029	2.20054	1.93751	2.31807	2.00378	2.27727	2.07176	2.51085	0.249001	FAIL	0.0782861	FAIL	0.19516	FAIL	3.17354	2	0	0.502195	0.184425	1.46787	1	0	0.32804	0.0198491	1.87806	2	0	0.367501	0.0745035
00061_Fatty acid biosynthesis	1.65225	1.76952	1.2235	1.27843	1.96013	1.49674	1.36037	1.68683	1.65243	1.38496	1.57905	1.44198	1.18682	1.92316	1.41625	1.15422	1.79866	0.252739	FAIL	0.0288788	FAIL	0.691509	FAIL	4.83232	2	0	0.614275	0.321111	1.44357	1	0	0.32435	0.0185833	0.380455	2	0	0	-0.0519118
03460_Fanconi anemia pathway	-3.37012	-2.26023	-3.16882	-3.14784	-3.01715	-2.99511	-2.76891	-2.7726	-2.23021	-2.58466	-3.12139	-3.48876	-3.20549	-3.51978	-3.19846	-3.33763	-2.17097	0.254529	FAIL	0.904021	FAIL	0.163245	FAIL	0.101756	2	0	0	-0.100544	1.43211	1	0	0.339453	0.0241838	2.11605	2	0	0.438731	0.124924
M00154_Cytochrome c oxidase	-0.669681	-0.845191	-1.16882	-1.14784	-2.01715	-0.673182	-0.44698	-0.898133	-0.770779	-0.584664	-0.66196	-1.02933	-0.620531	-1.06035	-0.739033	-1.01571	-1.434	0.257588	FAIL	0.272721	FAIL	0.712103	FAIL	1.45072	2	0	0.32575	0.0529856	1.41277	1	0	0.339645	0.024262	0.349324	2	0	0	-0.0764923
M00172_C4-dicarboxylic acid cycle, NADP - malic enzyme type	1.15344	0.798666	0.738069	1.37572	1.40911	0.862871	0.931531	1.166	1.72399	1.85274	1.33804	1.55564	1.04243	1.09493	1.08694	0.832292	1.45352	0.25777	FAIL	0.015278	FAIL	0.822059	FAIL	6.045	2	0	0.661441	0.389575	1.41163	1	0	0.315789	0.015893	0.199177	2	0	0	-0.0618396
00710_Carbon fixation in photosynthetic organisms	4.00057	3.903	3.70154	4.2573	4.09137	3.6631	4.01245	4.15813	4.34722	4.58192	4.04352	4.25608	3.49495	3.82895	3.97146	3.80192	4.31016	0.257864	FAIL	0.0130169	FAIL	0.170848	FAIL	6.37087	2	0	0.638624	0.354956	1.41104	1	0	0.307419	0.0135826	2.05471	2	0	0.359098	0.0697047
05161_Hepatitis B	-0.785159	-1.26023	-0.361466	-1.34048	-1.43219	-0.99511	-1.76891	-0.657125	-0.908283	-1.36227	-0.66196	-0.903795	-0.298603	-0.612891	-0.613502	-0.752671	-2.17097	0.26051	FAIL	0.604279	FAIL	0.877142	FAIL	0.525468	2	0	0	-0.0645158	1.39458	1	0	0.345686	0.0268232	0.132529	2	0	0	-0.117938
04062_Chemokine signaling pathway	-0.910689	-2.26023	-0.468382	-1.34048	-1.43219	-1.18775	-1.76891	-0.898133	-1.06029	-1.58466	-0.951467	-0.681402	-0.746062	-0.432319	-1.39111	-0.530279	-3.75593	0.260774	FAIL	0.428522	FAIL	0.37666	FAIL	0.910175	2	0	0	-0.010364	1.39296	1	0	0.335654	0.0226697	1.06035	2	0	0.0781212	0.00696335
05216_Thyroid cancer	-2.37012	-2.84519	-2.58386	-2.56288	-3.01715	-1.99511	-2.18395	-2.35756	-3.23021	-2.58466	-1.53643	-2.16683	-1.39814	-1.71243	-3.19846	-2.33763	-2.75593	0.262506	FAIL	0.885295	FAIL	0.185587	FAIL	0.12308	2	0	0	-0.100121	1.38232	1	0	0.333453	0.0218254	1.94438	2	0	0.417177	0.107823
04713_Circadian entrainment	-1.37012	-1.84519	-0.998896	-1.34048	-1.01715	-1.67318	-0.961553	-1.35757	-1.90828	-2.16963	-1.79946	-1.31883	-1.39814	-0.934819	-1.6135	-1.16771	-2.17097	0.273686	FAIL	0.920132	FAIL	0.10481	FAIL	0.0838185	2	0	0	-0.0966448	1.3159	1	0	0.318348	0.0166617	2.73811	2	0	0.50116	0.183347
M00148_Succinate dehydrogenase (ubiquinone)	-2.37012	-2.26023	-2.58386	-2.56288	-4.01715	-2.41015	-2.76891	-2.7726	-2.64525	-2.58466	-2.12139	-2.90379	-2.20549	-2.19785	-2.6135	-2.33763	-2.17097	0.274864	FAIL	0.624551	FAIL	0.765716	FAIL	0.48968	2	0	0	-0.0688021	1.30912	1	0	0.330798	0.0208381	0.272971	2	0	0	-0.0980192
00440_Phosphonate and phosphinate metabolism	-1.2002	-0.385759	-0.846893	-0.977914	-0.847225	-1.18775	-0.598983	-1.35757	-1.64525	-0.999701	-1.12139	-1.6814	-0.205493	-0.612891	-0.739033	-1.33763	-0.296501	0.275872	FAIL	0.0319542	FAIL	0.299306	FAIL	4.65115	2	0	0.593549	0.288881	1.30335	1	0	0.305431	0.0120007	1.3361	2	0	0.246443	0.0265925
05223_Non-small cell lung cancer	-2.37012	-3.84519	-2.16882	-3.14784	-2.43219	-2.41015	-2.18395	-2.35756	-2.23021	-3.16963	-1.53643	-2.16683	-2.20549	-1.51978	-2.6135	-1.53028	-3.75593	0.276704	FAIL	0.730681	FAIL	0.127225	FAIL	0.322128	2	0	0	-0.0718709	1.29861	1	0	0.315575	0.01583	2.46037	2	0	0.472428	0.154835
04723_Retrograde endocannabinoid signaling	0.717342	-0.0378357	0.153107	0.0220862	-0.695222	0.00489037	-0.768908	0.286291	-0.323321	-0.469186	0.126536	0.640526	0.838901	0.872536	0.049463	0.520348	-2.17097	0.277032	FAIL	0.546675	FAIL	0.411582	FAIL	0.635338	2	0	0	-0.0442525	1.29674	1	0	0.322599	0.0180053	0.956784	2	0	0	-0.00524436
04341_Hedgehog signaling pathway - fly	-3.37012	-2.84519	-4.16882	-2.56288	-4.01715	-2.99511	-3.76891	-2.35756	-4.23021	-4.16963	-4.12139	-4.48876	-2.62053	-4.51978	-4.19846	-2.75267	-3.75593	0.278016	FAIL	0.777464	FAIL	0.875443	FAIL	0.257073	2	0	0	-0.105572	1.29117	1	0	0.330386	0.020688	0.134511	2	0	0	-0.122988
M00627_beta-Lactam resistance, Bla system	-2.37012	-1.84519	-0.998896	-1.14784	-0.557718	-0.99511	-1.44698	-0.898133	-1.42286	-1.16963	-0.951467	-1.31883	-2.62053	-2.19785	-1.19846	-1.75267	-0.17097	0.279059	FAIL	0.710195	FAIL	0.22418	FAIL	0.352163	2	0	0	-0.0745245	1.28529	1	0	0.31752	0.0164095	1.69813	2	0	0.377148	0.0803098
01040_Biosynthesis of unsaturated fatty acids	-2.04819	-2.84519	-2.16882	-2.56288	-1.69522	-2.99511	-2.76891	-1.7726	-2.64525	-3.16963	-3.12139	-1.90379	-1.20549	-2.19785	-1.87654	-2.01571	-2.75593	0.279115	FAIL	0.959691	FAIL	0.733802	FAIL	0.0412854	2	0	0	-0.136932	1.28498	1	0	0.329453	0.0203514	0.317639	2	0	0	-0.0974605
00361_Chlorocyclohexane and chlorobenzene degradation	-2.37012	-0.845191	-0.998896	-0.977914	-1.20979	-0.99511	-1.76891	-1.55021	-1.64525	-0.847698	-2.12139	-1.6814	-0.883565	-2.19785	-0.876536	-1.16771	-0.755933	0.280074	FAIL	0.325249	FAIL	0.156002	FAIL	1.23517	2	0	0.231746	0.0233936	1.2796	1	0	0.308664	0.0139067	2.17767	2	0	0.429181	0.11715
04630_Jak-STAT signaling pathway	-2.78516	-2.26023	-1.58386	-3.14784	-3.01715	-2.41015	-2.18395	-3.35756	-2.23021	-4.16963	-2.12139	-2.48876	-1.62053	-2.51978	-2.19846	-2.01571	-1.75593	0.28315	FAIL	0.0841028	FAIL	0.746256	FAIL	3.06462	2	0	0.522742	0.206548	1.26253	1	0	0.305646	0.0131318	0.299943	2	0	0	-0.0700349
M00075_N-glycan biosynthesis, complex type	-2.37012	-2.26023	-3.16882	-2.56288	-4.01715	-2.99511	-2.76891	-2.35756	-3.23021	-4.16963	-4.12139	-2.48876	-2.62053	-2.19785	-3.19846	-2.33763	-3.75593	0.284444	FAIL	0.75885	FAIL	0.637314	FAIL	0.282396	2	0	0	-0.0972635	1.25542	1	0	0.320431	0.0173096	0.467836	2	0	0	-0.0721291
05031_Amphetamine addiction	-1.2002	-1.84519	-1.36147	-1.34048	-1.20979	-1.41015	-1.76891	-1.18764	-0.908283	-1.58466	-1.31404	-1.31883	-1.62053	-1.34986	-1.19846	-1.33763	-0.948578	0.285726	FAIL	0.158944	FAIL	0.618588	FAIL	2.15224	2	0	0.43787	0.124211	1.24842	1	0	0.280154	0.0133896	0.500064	2	0	0	-0.0538927
00930_Caprolactam degradation	-0.282658	-1.03784	-0.846893	-0.688407	-0.557718	-0.825185	-0.768908	-0.657125	-0.323321	-0.0821633	-0.799463	-0.318832	-1.20549	-1.06035	-0.39111	-0.752671	-1.17097	0.287138	FAIL	0.507104	FAIL	0.67154	FAIL	0.718956	2	0	0	-0.0362589	1.24076	1	0	0.314548	0.0155309	0.411691	2	0	0	-0.0759008
04623_Cytosolic DNA-sensing pathway	-2.37012	-2.26023	-2.16882	-1.82591	-2.01715	-2.41015	-3.76891	-2.03564	-2.64525	-2.58466	-2.12139	-2.16683	-1.88357	-2.19785	-1.87654	-2.01571	-3.75593	0.289194	FAIL	0.529812	FAIL	0.32675	FAIL	0.670079	2	0	0	-0.0387479	1.22971	1	0	0.307056	0.0134892	1.22962	2	0	0.248043	0.0269677
04530_Tight junction	0.214842	0.402737	0.638534	0.437124	-0.110259	0.589853	0.318555	0.500416	0.524676	-0.262736	0.0485334	0.318598	0.494946	0.567681	0.325097	0.362806	-0.586008	0.293959	FAIL	0.0879095	FAIL	0.596142	FAIL	2.99798	2	0	0.514058	0.197031	1.2045	1	0	0.282996	0.0100832	0.540229	2	0	0	-0.0453402
M00118_Glutathione biosynthesis, glutamate => glutathione	-2.78516	-3.84519	-2.58386	-3.14784	-4.01715	-2.99511	-2.76891	-2.35756	-3.23021	-3.16963	-3.12139	-3.48876	-2.62053	-2.93482	-4.19846	-2.75267	-3.75593	0.294455	FAIL	0.9997	FAIL	0.46502	FAIL	0.00030021	2	0	0	-0.134768	1.20191	1	0	0.307523	0.0136094	0.816676	2	0	0	-0.0247137
00791_Atrazine degradation	-0.669681	-0.845191	-0.998896	-0.562876	-0.557718	-1.41015	-1.44698	-1.7726	-0.645249	-1.58466	-0.420952	-0.788317	-1.88357	-1.19785	-1.39111	-1.01571	-0.17097	0.296064	FAIL	0.0846963	FAIL	0.355139	FAIL	3.054	2	0	0.50799	0.190526	1.19354	1	0	0.286087	0.00897626	1.12992	2	0	0.152147	0.0120515
04024_cAMP signaling pathway	-0.370121	-1.03784	-0.261931	-1.56288	-1.20979	-0.410147	-1.18395	-0.357565	-1.23021	-1.36227	-0.66196	-0.318832	-0.298603	-0.432319	-0.876536	-0.337633	-0.948578	0.300284	FAIL	0.656686	FAIL	0.466284	FAIL	0.435638	2	0	0	-0.0720292	1.17191	1	0	0.296316	0.0109702	0.813592	2	0	0	-0.0237912
M00122_Cobalamin biosynthesis, cobinamide => cobalamin	-0.0481929	0.242272	0.0011037	0.100089	0.626706	-0.187755	0.479019	0.0347524	-0.323321	0.415336	-0.214501	-0.166829	0.438363	-0.197854	0.325097	-0.0157053	0.636384	0.300696	FAIL	0.128324	FAIL	0.865009	FAIL	2.44825	2	0	0.475511	0.157762	1.16982	1	0	0.287606	0.00924931	0.146783	2	0	0	-0.0929437
M00860_Bacillus anthracis pathogenicity signature, polyglutamic acid capsule biosynthesis	-3.37012	-1.52326	-1.84689	-1.56288	-2.01715	-2.41015	-1.44698	-3.35756	-2.64525	-2.58466	-1.53643	-2.16683	-2.62053	-4.51978	-2.6135	-3.33763	-0.948578	0.301103	FAIL	0.428937	FAIL	0.55941	FAIL	0.909061	2	0	0	-0.011223	1.16775	1	0	0.29334	0.0103516	0.60992	2	0	0	-0.048141
04972_Pancreatic secretion	1.41124	1.58107	1.04063	1.5526	1.71077	1.6196	1.47902	1.6648	1.32438	0.917837	1.52246	1.0348	1.28636	1.00378	1.2278	1.27708	1.85878	0.301564	FAIL	0.784035	FAIL	0.969871	FAIL	0.248302	2	0	0	-0.10955	1.16543	1	0	0.301181	0.0120543	0.0306699	2	0	0	-0.141267
04921_Oxytocin signaling pathway	-0.562766	-1.26023	-0.261931	-0.688407	-1.01715	-0.825185	-0.768908	-0.450674	-0.908283	-1.58466	-0.951467	-0.488757	-0.398138	-0.127464	-1.19846	-0.530279	-2.17097	0.301791	FAIL	0.617481	FAIL	0.191565	FAIL	0.502006	2	0	0	-0.0554148	1.16428	1	0	0.283688	0.00914021	1.90251	2	0	0.407172	0.100428
M00099_Sphingosine biosynthesis	-2.37012	-2.84519	-2.58386	-2.56288	-3.01715	-1.99511	-2.18395	-2.7726	-2.64525	-2.58466	-2.53643	-2.90379	-3.20549	-2.51978	-3.19846	-2.33763	-2.17097	0.305585	FAIL	0.904306	FAIL	0.6427	FAIL	0.101435	2	0	0	-0.125975	1.14532	1	0	0.29252	0.0101867	0.45877	2	0	0	-0.0758783
04391_Hippo signaling pathway - fly	-2.04819	-1.52326	-1.84689	-2.14784	-2.43219	-2.41015	-2.18395	-1.7726	-1.90828	-2.16963	-2.53643	-2.16683	-1.88357	-1.51978	-2.19846	-2.75267	-3.75593	0.306014	FAIL	0.639855	FAIL	0.62528	FAIL	0.463547	2	0	0	-0.071303	1.14319	1	0	0.289052	0.00951641	0.488418	2	0	0	-0.0679973
M00169_CAM (Crassulacean acid metabolism), light	1.15344	0.798666	0.738069	1.37572	1.40911	0.862871	0.874948	1.166	1.72399	1.85274	1.33804	1.55564	1.04243	1.09493	1.08694	0.832292	1.37335	0.307335	FAIL	0.0151053	FAIL	0.842392	FAIL	6.06785	2	0	0.665415	0.395611	1.13669	1	0	0.259912	0.00533503	0.173984	2	0	0	-0.0644812
00790_Folate biosynthesis	1.7384	2.08555	1.63853	1.7829	2.07031	1.52845	1.65736	1.79218	1.55115	1.71302	1.90098	1.77803	1.60186	1.747	1.73227	1.87182	1.79866	0.307616	FAIL	0.490535	FAIL	0.233904	FAIL	0.756258	2	0	0	-0.0271798	1.1353	1	0	0.277315	0.00754397	1.64384	2	0	0.36281	0.0717953
05321_Inflammatory bowel disease (IBD)	-2.37012	-2.84519	-2.16882	-1.82591	-1.69522	-1.99511	-2.18395	-3.35756	-2.23021	-3.16963	-2.53643	-2.48876	-2.20549	-2.93482	-1.6135	-2.75267	-2.75593	0.310067	FAIL	0.20046	FAIL	0.331329	FAIL	1.84296	2	0	0.388648	0.0876482	1.12335	1	0	0.269153	0.00641261	1.21287	2	0	0.225699	0.0221333
00261_Monobactam biosynthesis	1.41124	2.1992	1.80846	2.08098	1.96013	1.86287	1.78568	1.44979	2.14483	1.87477	1.57905	1.48852	1.37947	1.41096	2.19385	1.79165	1.566	0.310481	FAIL	0.292352	FAIL	0.398476	FAIL	1.3649	2	0	0.295599	0.0409083	1.12134	1	0	0.272109	0.00680155	0.994408	2	0	0	-0.000626864
M00572_Pimeloyl-ACP biosynthesis, BioC-BioH pathway, malonyl-ACP => pimeloyl-ACP	0.153441	0.154809	-0.168821	-0.825911	0.442282	0.0923532	0.0384466	0.227398	-0.142748	-0.362271	0.0485334	-0.0293254	-0.746062	0.287573	-0.198464	-0.530279	0.150958	0.311081	FAIL	0.122395	FAIL	0.847415	FAIL	2.51512	2	0	0.481904	0.163935	1.11844	1	0	0.269112	0.00640736	0.16787	2	0	0	-0.0900358
M00022_Shikimate pathway, phosphoenolpyruvate + erythrose-4P => chorismate	1.24459	1.32473	0.875573	1.27843	1.37517	0.959087	0.623409	0.999987	1.32438	1.38496	1.55103	1.0031	1.00396	1.36286	1.47396	1.24733	1.37335	0.314366	FAIL	0.137952	FAIL	0.181796	FAIL	2.34699	2	0	0.437515	0.123917	1.10269	1	0	0.223946	0.00472331	1.97175	2	0	0.391288	0.0893972
M00119_Pantothenate biosynthesis, valine/L-aspartate => pantothenate	0.584075	0.909697	0.785375	0.659516	1.37517	1.00489	0.931531	1.39732	1.09172	1.0783	1.33804	0.640526	0.186824	0.287573	0.84593	0.706761	1.28846	0.314717	FAIL	0.553458	FAIL	0.311371	FAIL	0.621714	2	0	0	-0.0447138	1.10102	1	0	0.250641	0.00597013	1.28794	2	0	0.274561	0.034035
M00125_Riboflavin biosynthesis, GTP => riboflavin/FMN/FAD	0.330319	0.242272	0.416141	0.100089	0.840831	0.252818	0.55302	0.397323	0.162106	0.222691	0.522465	-0.0293254	0.794507	0.338199	0.556423	-0.0157053	0.636384	0.315095	FAIL	0.0636984	FAIL	0.378937	FAIL	3.4943	2	0	0.538788	0.224769	1.09922	1	0	0.248748	0.00447061	1.05326	2	0	0.021469	0.00479968
05230_Central carbon metabolism in cancer	1.77963	1.61424	1.44589	1.87453	1.81574	1.29029	1.23109	1.44979	1.67668	1.85274	1.65997	1.86879	1.18682	1.52461	1.77882	1.44373	1.566	0.315922	FAIL	0.0159373	FAIL	0.0440799	FAIL	5.96048	2	0	0.597892	0.298766	1.09531	1	0	0.228313	0.00287011	4.09511	2	0	0.504098	0.186416
02024_Quorum sensing	3.60142	4.0617	3.77369	4.06161	4.02177	3.69838	4.05127	3.82731	4.07357	3.85828	3.83861	3.71581	3.65869	3.25501	3.73817	3.52035	3.97878	0.317446	FAIL	0.804236	FAIL	0.515809	FAIL	0.221867	2	0	0	-0.104226	1.08813	1	0	0.264988	0.00590207	0.699921	2	0	0	-0.0401935
ko03011_Ribosome	5.10966	4.86562	4.53854	4.78585	4.79983	4.33132	4.47902	4.50352	5.04125	5.48859	4.5721	5.46253	4.3907	4.95189	5.0542	4.38347	4.86978	0.317802	FAIL	0.226443	FAIL	0.57882	FAIL	1.68525	2	0	0.373144	0.0778615	1.08646	1	0	0.255751	0.00491184	0.57245	2	0	0	-0.0485801
00362_Benzoate degradation	1.38477	1.76952	1.80846	2.24448	1.76421	1.64875	1.93153	1.7299	2.07357	1.9389	1.60653	1.74006	1.3491	1.03481	1.95128	1.61656	1.91649	0.319066	FAIL	0.314186	FAIL	0.12195	FAIL	1.27702	2	0	0.24732	0.0267973	1.08055	1	0	0.24402	0.00389607	2.52029	2	0	0.464078	0.147064
05217_Basal cell carcinoma	-2.37012	-2.84519	-4.16882	-2.14784	-2.01715	-2.99511	-2.18395	-3.35756	-4.23021	-2.58466	-3.12139	-2.48876	-2.62053	-2.51978	-3.19846	-3.33763	-2.17097	0.319104	FAIL	0.225446	FAIL	0.243518	FAIL	1.69091	2	0	0.360217	0.0703299	1.08038	1	0	0.246888	0.00409095	1.5927	2	0	0.341301	0.0603328
00473_D-Alanine metabolism	-0.0481929	0.402737	-0.583859	-0.147839	0.152775	0.174815	-0.768908	0.165997	-1.06029	0.415336	-0.214501	-0.581866	-0.620531	-0.0603502	0.260967	-0.430743	0.33153	0.32036	FAIL	0.0685449	FAIL	0.0559966	FAIL	3.37898	2	0	0.492742	0.17471	1.07454	1	0	0.225844	0.00273715	3.70043	2	0	0.515246	0.198318
04966_Collecting duct acid secretion	-1.78516	-2.84519	-1.84689	-2.56288	-3.01715	-1.99511	-2.76891	-2.7726	-1.90828	-3.16963	-2.53643	-1.90379	-1.39814	-1.51978	-2.19846	-2.33763	-2.17097	0.323046	FAIL	0.755278	FAIL	0.383647	FAIL	0.287337	2	0	0	-0.0907021	1.06217	1	0	0.2448	0.0039562	1.03876	2	0	0.0257675	0.0049328
M00159_V/A-type ATPase, prokaryotes	0.214842	0.242272	0.29061	0.659516	1.02724	-0.825185	0.318555	0.397323	0.676679	0.959657	-0.66196	0.511243	-0.11803	-0.271854	0.659517	0.121798	-0.0554932	0.323659	FAIL	0.640503	FAIL	0.520087	FAIL	0.462458	2	0	0	-0.0699665	1.05937	1	0	0.243597	0.00386377	0.690705	2	0	0	-0.0402579
04111_Cell cycle - yeast	-3.37012	-2.26023	-1.58386	-3.14784	-3.01715	-1.99511	-2.18395	-2.03564	-2.64525	-3.16963	-3.12139	-2.90379	-1.88357	-2.19785	-2.19846	-2.33763	-3.75593	0.323806	FAIL	0.00944651	FAIL	0.582195	FAIL	7.04986	2	0	0.686122	0.427694	1.0587	1	0	0.211223	0.00207484	0.566086	2	0	0	-0.0306755
04020_Calcium signaling pathway	0.437234	0.242272	0.223496	0.311593	-0.01715	-0.088219	0.0384466	0.0347524	-0.0602861	-0.262736	0.0485334	0.26613	0.253938	0.387109	0.260967	0.054684	0.491995	0.32511	FAIL	0.840151	FAIL	0.637859	FAIL	0.176726	2	0	0	-0.114822	1.05277	1	0	0.241107	0.00367969	0.466914	2	0	0	-0.0743493
00531_Glycosaminoglycan degradation	1.08931	2.0617	1.76192	1.49602	1.07031	1.86287	2.01245	0.81236	1.22922	1.63773	1.37046	0.720696	1.07991	0.83777	1.52946	1.27708	1.76763	0.325646	FAIL	0.0389259	FAIL	0.427694	FAIL	4.30651	2	0	0.584861	0.281547	1.05034	1	0	0.212948	0.002143	0.912403	2	0	0	-0.00745886
05030_Cocaine addiction	-1.78516	-2.84519	-2.16882	-2.56288	-2.01715	-1.67318	-2.18395	-2.03564	-2.23021	-1.8477	-1.79946	-2.16683	-1.62053	-2.19785	-1.6135	-1.75267	-1.434	0.325651	FAIL	0.656935	FAIL	0.582639	FAIL	0.435231	2	0	0	-0.075046	1.05031	1	0	0.236188	0.00334279	0.565251	2	0	0	-0.057769
03010_Ribosome	5.09952	4.86562	4.53854	4.78585	4.79983	4.33132	4.47902	4.49106	5.03892	5.48859	4.5721	5.45229	4.37571	4.93349	5.04471	4.37317	4.86978	0.327922	FAIL	0.230372	FAIL	0.567822	FAIL	1.66325	2	0	0.36931	0.0755683	1.04009	1	0	0.216358	0.00228385	0.593498	2	0	0	-0.0463156
00030_Pentose phosphate pathway	3.71734	3.88273	3.56589	3.98659	3.99966	3.63425	3.6987	3.93245	4.05056	4.265	3.82112	3.95003	3.35675	3.58351	3.85682	3.64536	4.15096	0.330907	FAIL	0.0431999	FAIL	0.0823897	FAIL	4.1291	2	0	0.54136	0.227765	1.0268	1	0	0.17379	0.000975459	3.09576	2	0	0.469998	0.152549
M00087_beta-Oxidation	-0.122193	-0.0378357	-0.261931	-0.147839	-0.31671	-0.187755	-0.183946	-0.357565	-0.529771	-0.0821633	-0.420952	-0.24083	-0.398138	-0.127464	-0.0285395	-0.337633	-0.586008	0.331289	FAIL	0.296677	FAIL	0.390547	FAIL	1.3469	2	0	0.290341	0.0390768	1.02511	1	0	0.190339	0.00141452	1.01788	2	0	0	0.00201384
00052_Galactose metabolism	3.62988	3.9877	3.78538	3.94492	4.0327	3.83144	3.75465	3.96886	3.9497	4.31821	3.89542	3.78737	3.31807	3.58351	3.81276	3.60488	3.93057	0.342217	FAIL	0.360222	FAIL	0.0775843	FAIL	1.11306	2	0	0.131801	0.0104785	0.97799	1	0	0	-0.00101999	3.18732	2	0	0.519284	0.202729
04261_Adrenergic signaling in cardiomyocytes	-0.282658	-1.26023	-0.361466	-1.56288	-1.01715	-0.673182	-0.768908	-0.0356369	-0.908283	-1.36227	-1.12139	-0.681402	-0.205493	-0.519782	-0.739033	-0.530279	-1.17097	0.34401	FAIL	0.392858	FAIL	0.27917	FAIL	1.01098	2	0	0	0.00123102	0.970469	1	0	0	-0.00165568	1.42175	2	0	0.312387	0.0472923
01522_Endocrine resistance	-2.78516	-3.84519	-2.58386	-3.14784	-4.01715	-1.99511	-1.76891	-2.03564	-3.23021	-3.16963	-1.79946	-2.90379	-1.88357	-1.93482	-4.19846	-2.01571	-3.75593	0.344864	FAIL	0.884578	FAIL	0.135885	FAIL	0.123907	2	0	0	-0.0976107	0.966907	1	0	0	-0.00184355	2.36802	2	0	0.469859	0.152419
05165_Human papillomavirus infection	0.53677	0.154809	0.960462	0.806358	-0.01715	0.589853	0.231092	-0.109637	0.229221	0.000298853	0.0485334	0.465439	1.11643	1.00378	0.556423	0.87182	0.051422	0.347162	FAIL	0.296321	FAIL	0.387176	FAIL	1.34837	2	0	0.295135	0.0393409	0.95738	1	0	0	-0.0024065	1.02802	2	0	0	0.00316461
M00598_Anoxygenic photosystem I	-2.04819	-1.52326	-1.16882	-1.56288	-1.69522	-1.67318	-1.18395	-2.35756	-1.64525	-0.999701	-2.53643	-1.48876	-2.62053	-1.93482	-0.876536	-1.75267	-1.75593	0.347424	FAIL	0.571402	FAIL	0.386428	FAIL	0.586596	2	0	0	-0.0510689	0.956304	1	0	0	-0.00269896	1.03029	2	0	0	0.00374174
ko01000_Enzymes	8.14509	8.40984	8.16545	8.32511	8.41774	8.15368	8.29953	8.27202	8.32054	8.45357	8.21008	8.17725	8.03738	8.0785	8.26965	8.08496	8.45687	0.349535	FAIL	0.551502	FAIL	0.147703	FAIL	0.625619	2	0	0	-0.0400323	0.94765	1	0	0	-0.0027989	2.25252	2	0	0.449347	0.133931
M00017_Methionine biosynthesis, apartate => homoserine => methionine	0.877807	1.24227	1.0011	1.02209	1.50641	0.648747	1.03845	0.890363	1.22922	1.22269	0.832805	1.2926	0.794507	0.802146	1.04946	0.910294	1.15096	0.349651	FAIL	0.572519	FAIL	0.566985	FAIL	0.584451	2	0	0	-0.0542978	0.947171	1	0	0	-0.00345143	0.595119	2	0	0	-0.0529037
04110_Cell cycle	-1.56277	-1.26023	-0.846893	-2.14784	-2.43219	-1.67318	-2.76891	-1.03564	-1.23021	-1.36227	-2.12139	-1.6814	-0.883565	-1.19785	-1.39111	-1.75267	-3.75593	0.353219	FAIL	0.685251	FAIL	0.908035	FAIL	0.390129	2	0	0	-0.087704	0.932716	1	0	0	-0.00483797	0.0972524	2	0	0	-0.129822
M00048_Inosine monophosphate biosynthesis, PRPP + glutamine => IMP	1.60716	1.9877	1.76192	1.5526	2.55271	1.91178	1.90352	2.15023	1.99861	2.33817	1.80935	1.75917	1.81687	1.87254	1.75573	1.68473	2.26643	0.353232	FAIL	0.199509	FAIL	0.824121	FAIL	1.84918	2	0	0.406246	0.099761	0.932665	1	0	0	-0.00395526	0.196591	2	0	0	-0.0943844
M00526_Lysine biosynthesis, DAP dehydrogenase pathway, aspartate => lysine	1.43723	2.13209	1.80846	1.85216	1.91359	1.98217	1.93153	1.61971	2.01772	1.83037	1.60653	1.44198	1.25394	1.6095	2.14139	1.83229	1.566	0.354908	FAIL	0.365431	FAIL	0.527999	FAIL	1.09605	2	0	0.148026	0.0116671	0.925948	1	0	0	-0.00449731	0.67389	2	0	0	-0.0396105
00472_D-Arginine and D-ornithine metabolism	-2.78516	-2.84519	-1.16882	-3.14784	-1.69522	-2.41015	-2.18395	-3.35756	-1.42286	-1.8477	-2.53643	-2.16683	-3.20549	-3.51978	-1.02854	-2.33763	-1.75593	0.35516	FAIL	0.724295	FAIL	0.393744	FAIL	0.331384	2	0	0	-0.0856958	0.924943	1	0	0	-0.00481001	1.00835	2	0	0	0.0010697
02020_Two-component system	4.6688	4.81659	4.71076	4.98915	4.93995	4.50075	4.92109	4.92321	5.10964	5.20541	4.79747	4.81045	4.37194	4.62233	4.62171	4.5931	4.99561	0.355365	FAIL	0.0979834	FAIL	0.213571	FAIL	2.83675	2	0	0.484094	0.16608	0.924125	1	0	0	-0.00343036	1.76058	2	0	0.357415	0.0687723
M00136_GABA biosynthesis, prokaryotes, putrescine => GABA	-1.56277	-1.84519	-2.58386	-2.14784	-3.01715	-1.41015	-2.18395	-2.35756	-1.90828	-1.58466	-1.53643	-3.48876	-2.62053	-2.19785	-2.6135	-3.33763	-3.75593	0.355374	FAIL	0.863563	FAIL	0.320305	FAIL	0.148497	2	0	0	-0.108276	0.92409	1	0	0	-0.00482627	1.25366	2	0	0.268444	0.0322552
ko03310_Nuclear receptors	-3.37012	-2.84519	-2.58386	-2.14784	-4.01715	-2.41015	-3.76891	-4.35756	-4.23021	-3.16963	-3.12139	-3.48876	-4.20549	-4.51978	-4.19846	-4.33763	-2.75593	0.356673	FAIL	0.733988	FAIL	0.519009	FAIL	0.317371	2	0	0	-0.0913845	0.918926	1	0	0	-0.00542673	0.69302	2	0	0	-0.0410959
M00031_Lysine biosynthesis, mediated by LysW, 2-aminoadipate => lysine	-3.37012	-3.84519	-3.16882	-1.82591	-2.43219	-3.99511	-3.76891	-4.35756	-3.23021	-1.8477	-2.53643	-2.90379	-4.20549	-4.51978	-4.19846	-3.33763	-2.75593	0.362383	FAIL	0.0700493	FAIL	0.482983	FAIL	3.3451	2	0	0.536329	0.221924	0.896563	1	0	0	-0.00489428	0.773752	2	0	0	-0.0214106
04721_Synaptic vesicle cycle	-0.785159	-1.52326	-1.16882	-1.14784	-1.69522	-0.99511	-2.18395	-1.03564	-1.42286	-2.16963	-0.799463	-0.788317	-0.505054	-0.349857	-1.02854	-1.01571	-2.17097	0.363207	FAIL	0.579132	FAIL	0.300101	FAIL	0.571861	2	0	0	-0.0512655	0.893378	1	0	0	-0.00638348	1.33286	2	0	0.292607	0.0398565
05170_Human immunodeficiency virus 1 infection	0.330319	-0.523263	0.153107	0.244479	-0.557718	0.0923532	-0.309477	-0.109637	-0.230211	-0.469186	-0.0339287	0.155099	0.318069	0.387109	-0.0285395	0.306223	-1.434	0.365501	FAIL	0.312043	FAIL	0.19567	FAIL	1.28532	2	0	0.259101	0.0297141	0.88457	1	0	0	-0.00601058	1.87464	2	0	0.393804	0.0910867
M00368_Ethylene biosynthesis, methionine => ethylene	-1.78516	-2.26023	-1.84689	-0.825911	-0.695222	-1.18775	-0.768908	-1.35757	-0.908283	-0.584664	-1.53643	-1.31883	-1.62053	-1.34986	-1.02854	-3.33763	-2.17097	0.367846	FAIL	0.849146	FAIL	0.702756	FAIL	0.165773	2	0	0	-0.119741	0.87565	1	0	0	-0.00892431	0.363321	2	0	0	-0.091386
M00046_Pyrimidine degradation, uracil => beta-alanine, thymine => 3-aminoisobutanoate	-1.78516	-2.26023	-1.16882	-0.825911	-2.01715	-1.99511	-1.44698	-2.35756	-1.64525	-1.58466	-2.12139	-1.02933	-2.20549	-1.51978	-1.6135	-1.01571	-1.434	0.369931	FAIL	0.392276	FAIL	0.778277	FAIL	1.01271	2	0	0	0.00165012	0.867791	1	0	0	-0.00858213	0.255983	2	0	0	-0.0965931
04510_Focal adhesion	-0.200196	-0.845191	0.785375	-0.340484	-0.557718	0.589853	-0.598983	-0.18764	0.0177164	-0.710195	0.0485334	-0.0964396	0.701397	0.338199	-0.291574	0.706761	-1.17097	0.374387	FAIL	0.369991	FAIL	0.331186	FAIL	1.08141	2	0	0.118879	0.00933509	0.851216	1	0	0	-0.00853081	1.21339	2	0	0.236917	0.0244698
00100_Steroid biosynthesis	-1.78516	-2.26023	-2.16882	-2.56288	-2.43219	-1.67318	-2.76891	-2.35756	-2.23021	-2.16963	-2.12139	-2.90379	-1.88357	-1.93482	-3.19846	-1.75267	-1.434	0.376243	FAIL	0.579543	FAIL	0.806495	FAIL	0.571084	2	0	0	-0.0594706	0.8444	1	0	0	-0.0107872	0.218959	2	0	0	-0.108294
04664_Fc epsilon RI signaling pathway	-0.669681	-0.845191	-0.998896	-0.977914	-1.20979	-0.825185	-0.44698	-0.898133	-1.23021	-1.16963	-0.314037	-1.16683	-0.746062	-0.934819	-1.39111	-0.637194	-0.434005	0.376475	FAIL	0.811399	FAIL	0.666827	FAIL	0.212678	2	0	0	-0.111619	0.843549	1	0	0	-0.01109	0.419222	2	0	0	-0.0823369
04745_Phototransduction - fly	-2.37012	-2.26023	-2.16882	-3.14784	-2.43219	-2.99511	-2.18395	-1.7726	-2.64525	-3.16963	-2.12139	-2.90379	-2.62053	-2.19785	-2.19846	-2.01571	-2.17097	0.377574	FAIL	0.620764	FAIL	0.782088	FAIL	0.496261	2	0	0	-0.0702866	0.839541	1	0	0	-0.0111944	0.250892	2	0	0	-0.104523
00623_Toluene degradation	-2.78516	-1.84519	-2.58386	-2.14784	-2.01715	-2.41015	-2.76891	-2.7726	-1.90828	-2.58466	-3.12139	-1.90379	-2.20549	-2.51978	-2.19846	-2.01571	-1.75593	0.377815	FAIL	0.569347	FAIL	0.662081	FAIL	0.59055	2	0	0	-0.0550576	0.838664	1	0	0	-0.0108472	0.426868	2	0	0	-0.0770676
ko02044_Secretion system	2.80979	3.01279	2.71382	2.91825	3.24964	2.77307	2.94534	2.64244	2.68865	2.96993	2.8328	2.61977	2.67715	2.72815	2.70843	2.54501	3.26643	0.379492	FAIL	0.217967	FAIL	0.520348	FAIL	1.73427	2	0	0.381535	0.0830557	0.832586	1	0	0	-0.00946834	0.690146	2	0	0	-0.0350485
M00570_Isoleucine biosynthesis, threonine => 2-oxobutanoate => isoleucine	1.56062	1.36426	1.29061	1.71014	2.07031	1.04928	1.44055	1.70852	1.79216	1.73726	1.65997	1.36922	1.18682	1.3382	1.35612	1.33479	1.91649	0.380362	FAIL	0.0094628	FAIL	0.351069	FAIL	7.04612	2	0	0.677361	0.413991	0.829452	1	0	0	-0.00583888	1.14363	2	0	0.125827	0.00983478
ko01007_Amino acid related enzymes	3.7384	4.15481	3.8701	3.7888	4.26362	3.93563	4.13798	4.02181	3.7866	4.08304	3.7855	3.80586	3.82241	3.95189	3.98144	3.63391	4.30476	0.381122	FAIL	0.0315778	FAIL	0.593998	FAIL	4.67221	2	0	0.610403	0.31576	0.826722	1	0	0	-0.00744978	0.544157	2	0	0	-0.0391964
00565_Ether lipid metabolism	-1.04819	-0.675266	-0.846893	-1.56288	-1.69522	-0.825185	-0.598983	-0.772602	-1.06029	-1.58466	-1.79946	-1.16683	-0.298603	-1.51978	-1.02854	-1.33763	-0.296501	0.383798	FAIL	0.0181135	FAIL	0.10417	FAIL	5.70804	2	0	0.61112	0.316748	0.817168	1	0	0	-0.00615032	2.74703	2	0	0.429666	0.117537
00240_Pyrimidine metabolism	3.49407	3.62241	3.53162	3.48152	3.59018	3.26228	3.64048	3.57907	3.58357	3.65692	3.51523	3.44198	3.3414	3.35674	3.51578	3.41056	3.83652	0.385343	FAIL	0.43216	FAIL	0.0946864	FAIL	0.900446	2	0	0	-0.00976635	0.811698	1	0	0	-0.00923627	2.8873	2	0	0.502885	0.185146
05145_Toxoplasmosis	-0.669681	-1.26023	-0.168821	-1.56288	-1.43219	-0.410147	-1.76891	-0.772602	-1.23021	-1.58466	-0.799463	-0.903795	0.0424343	-0.712427	-0.613502	-0.637194	-1.75593	0.387935	FAIL	0.365552	FAIL	0.827038	FAIL	1.09566	2	0	0.156329	0.0124401	0.802601	1	0	0	-0.0128349	0.192942	2	0	0	-0.10495
ko04131_Membrane trafficking	3.754	3.51236	3.65773	3.81216	3.52201	3.64152	3.52571	3.69772	3.79216	3.38496	3.6335	3.65079	3.7487	3.747	3.70843	3.73918	3.54785	0.389317	FAIL	0.288552	FAIL	0.552961	FAIL	1.38098	2	0	0.307482	0.0453405	0.797789	1	0	0	-0.0120327	0.622706	2	0	0	-0.0449022
05214_Glioma	-2.78516	-2.26023	-2.16882	-2.56288	-2.01715	-1.99511	-1.76891	-2.03564	-1.90828	-2.58466	-1.53643	-1.90379	-2.20549	-1.34986	-2.19846	-1.33763	-2.17097	0.393282	FAIL	0.818865	FAIL	0.343496	FAIL	0.203201	2	0	0	-0.102615	0.784122	1	0	0	-0.0139009	1.16965	2	0	0.223851	0.0218478
M00874_Fatty acid biosynthesis in mitochondria, fungi	0.330319	0.242272	-0.168821	-0.147839	0.68329	-0.088219	-0.183946	0.729898	0.470229	0.289805	0.0485334	0.0348049	-0.205493	0.480218	-0.0285395	-0.0157053	0.703499	0.395168	FAIL	0.000496606	PASS	0.500961	FAIL	15.3214	2	0.186312	0.809695	0.638127	0.777696	1	0	0	-0.00495267	0.732617	2	0	0	-0.011914
04622_RIG-I-like receptor signaling pathway	-1.78516	-1.03784	-0.70939	-0.240948	-1.01715	-1.41015	-1.44698	-0.898133	-1.06029	-1.36227	-1.31404	-1.31883	-0.883565	-1.71243	-1.39111	-1.16771	-1.434	0.395542	FAIL	0.236805	FAIL	0.367364	FAIL	1.62815	2	0	0.357793	0.068981	0.776426	1	0	0	-0.0122759	1.08982	2	0	0.124741	0.00986345
05143_African trypanosomiasis	-0.562766	-0.385759	-0.361466	-0.240948	-0.432187	-0.535678	-0.309477	-0.657125	-0.529771	-0.847698	-0.314037	-0.903795	-0.205493	-0.612891	-0.739033	-0.250171	0.244067	0.395745	FAIL	0.918688	FAIL	0.996711	FAIL	0.0854109	2	0	0	-0.141215	0.77574	1	0	0	-0.0173132	0.00329542	2	0	0	-0.153894
05220_Chronic myeloid leukemia	-4.37012	-3.84519	-2.58386	-2.56288	-3.01715	-2.41015	-1.76891	-2.35756	-2.64525	-3.16963	-1.53643	-2.48876	-1.39814	-2.51978	-3.19846	-1.75267	-3.75593	0.396753	FAIL	0.33211	FAIL	0.198955	FAIL	1.21004	2	0	0.225851	0.0222286	0.772331	1	0	0	-0.0120472	1.85282	2	0	0.392568	0.0902544
00195_Photosynthesis	1.24459	1.10901	1.0011	1.49602	1.59756	0.959087	1.27549	1.47532	1.19605	1.63773	0.832805	1.55564	1.00396	1.18066	1.41625	0.87182	1.79866	0.396929	FAIL	0.13731	FAIL	0.5112	FAIL	2.35349	2	0	0.45953	0.143237	0.771738	1	0	0	-0.0120782	0.709952	2	0	0	-0.0306951
M00157_F-type ATPase, prokaryotes and chloroplasts	1.24459	1.10901	1.0011	1.49602	1.59756	0.959087	1.27549	1.47532	1.19605	1.63773	0.832805	1.55564	1.00396	1.18066	1.41625	0.87182	1.79866	0.396929	FAIL	0.13731	FAIL	0.5112	FAIL	2.35349	2	0	0.45953	0.143237	0.771738	1	0	0	-0.0120782	0.709952	2	0	0	-0.0306951
M00082_Fatty acid biosynthesis, initiation	0.48786	0.855249	-0.0813585	0.496017	1.02724	0.397208	0.231092	0.729898	0.769789	0.47423	0.633496	0.155099	0.186824	0.728146	0.501975	0.520348	0.703499	0.399088	FAIL	0.156619	FAIL	0.987805	FAIL	2.17229	2	0	0.452683	0.136841	0.764492	1	0	0	-0.0137454	0.0122829	2	0	0	-0.115296
01100_Metabolic pathways	7.57605	7.77503	7.55313	7.77251	7.8632	7.52354	7.69717	7.71658	7.7726	7.93465	7.6501	7.64887	7.379	7.49494	7.68914	7.50314	7.84955	0.401679	FAIL	0.257151	FAIL	0.142665	FAIL	1.52408	2	0	0.322084	0.0513682	0.755874	1	0	0	-0.0119642	2.30038	2	0	0.441764	0.127458
ko03000_Transcription factors	3.08931	3.82723	3.44589	3.39906	3.57531	3.4725	3.6148	3.24977	3.37712	3.30611	3.34621	3.27279	3.48101	3.05007	3.48804	3.22461	3.8215	0.402556	FAIL	0.148822	FAIL	0.489818	FAIL	2.24215	2	0	0.447659	0.132474	0.752974	1	0	0	-0.0131726	0.757906	2	0	0	-0.0258191
04340_Hedgehog signaling pathway	-2.37012	-2.84519	-4.16882	-2.56288	-3.01715	-2.99511	-3.76891	-2.03564	-3.23021	-4.16963	-4.12139	-4.48876	-2.62053	-4.51978	-4.19846	-2.75267	-2.75593	0.406606	FAIL	0.824812	FAIL	0.905789	FAIL	0.195724	2	0	0	-0.120665	0.739719	1	0	0	-0.0195249	0.0997696	2	0	0	-0.135061
04270_Vascular smooth muscle contraction	-0.910689	-1.03784	-0.846893	-1.82591	-1.69522	-1.18775	-1.18395	-0.450674	-1.42286	-1.8477	-1.12139	-0.581866	-0.620531	-0.519782	-1.39111	-0.752671	-1.75593	0.413099	FAIL	0.875664	FAIL	0.68125	FAIL	0.134253	2	0	0	-0.125651	0.718894	1	0	0	-0.0203993	0.396368	2	0	0	-0.0876089
M00309_Non-phosphorylative Entner-Doudoroff pathway, gluconate/galactonate => glycerate	-3.37012	-3.84519	-3.16882	-3.14784	-2.01715	-2.41015	-2.18395	-2.7726	-2.64525	-3.16963	-4.12139	-2.90379	-3.20549	-2.93482	-4.19846	-3.33763	-2.75593	0.414335	FAIL	0.506086	FAIL	0.0668519	FAIL	0.721206	2	0	0	-0.0265598	0.71499	1	0	0	-0.013576	3.41815	2	0	0.54358	0.230369
04960_Aldosterone-regulated sodium reabsorption	-1.78516	-1.52326	-1.58386	-1.56288	-2.01715	-1.41015	-2.18395	-1.7726	-1.64525	-1.8477	-1.12139	-1.90379	-1.88357	-1.51978	-1.39111	-1.33763	-2.17097	0.415971	FAIL	0.196081	FAIL	0.332147	FAIL	1.87188	2	0	0.395728	0.0923928	0.709848	1	0	0	-0.0153736	1.2099	2	0	0.225928	0.0222434
04216_Ferroptosis	0.0893106	0.0616999	-0.0813585	-0.447399	-0.01715	0.0923532	-0.44698	-0.109637	0.229221	-0.0821633	-0.0339287	0.318598	0.0424343	0.338199	-0.198464	-0.430743	0.33153	0.416476	FAIL	0.479418	FAIL	0.864028	FAIL	0.78212	2	0	0	-0.0299113	0.708267	1	0	0	-0.020025	0.147944	2	0	0	-0.116973
ko00001_KEGG Orthology (KO)	8.91282	9.15745	8.93151	9.08338	9.15934	8.9146	9.04487	9.01408	9.09636	9.21745	8.95091	8.98317	8.8141	8.83088	9.01525	8.82539	9.1853	0.416572	FAIL	0.610623	FAIL	0.181086	FAIL	0.514121	2	0	0	-0.0549323	0.707973	1	0	0	-0.0165079	1.97696	2	0	0.420626	0.110452
M00034_Methionine salvage pathway	0.214842	0.614241	0.153107	0.806358	0.68329	0.397208	0.985979	0.342875	0.814183	0.289805	0.33804	0.511243	0.253938	-0.0603502	0.501975	-0.167708	0.767629	0.42133	FAIL	0.861235	FAIL	0.977514	FAIL	0.151263	2	0	0	-0.130161	0.693229	1	0	0	-0.023523	0.0227862	2	0	0	-0.149864
04141_Protein processing in endoplasmic reticulum	1.46277	1.10901	1.2235	1.13756	1.23078	1.67732	1.18529	1.37036	1.29335	1.1523	1.23616	1.55564	1.7014	1.56768	1.50198	1.27708	1.05142	0.422732	FAIL	0.440678	FAIL	0.0794591	FAIL	0.878034	2	0	0	-0.0117576	0.688936	1	0	0	-0.0149934	3.15083	2	0	0.523457	0.207342
M00160_V-type ATPase, eukaryotes	-2.37012	-3.84519	-3.16882	-3.14784	-4.01715	-2.41015	-3.76891	-2.7726	-3.23021	-4.16963	-4.12139	-2.16683	-1.88357	-1.71243	-2.6135	-2.75267	-3.75593	0.423911	FAIL	0.926722	FAIL	0.329925	FAIL	0.076586	2	0	0	-0.12091	0.685343	1	0	0	-0.0206002	1.21797	2	0	0.254512	0.028541
ko04090_CD molecules	0.951807	1.10901	1.25744	0.659516	0.840831	0.911781	1.03845	0.549326	0.899072	0.585261	0.923003	0.511243	1.15206	0.906483	1.01099	1.05468	1.28846	0.425861	FAIL	0.0989924	FAIL	0.998911	FAIL	2.82167	2	0	0.515707	0.198819	0.679437	1	0	0	-0.0174932	0.00108944	2	0	0	-0.109022
00563_Glycosylphosphatidylinositol (GPI)-anchor biosynthesis	-4.37012	-3.84519	-3.16882	-3.14784	-4.01715	-2.99511	-3.76891	-4.35756	-4.23021	-4.16963	-2.53643	-4.48876	-2.62053	-3.51978	-4.19846	-2.33763	-3.75593	0.426062	FAIL	0.324671	FAIL	0.675902	FAIL	1.23731	2	0	0.23968	0.029733	0.678833	1	0	0	-0.0201195	0.404776	2	0	0	-0.0745754
05200_Pathways in cancer	1.60716	1.10901	1.38577	1.10009	1.40911	1.32682	1.08907	1.47532	1.41365	1.32223	1.60653	1.53361	1.81687	1.6095	1.41625	1.52035	1.24407	0.430681	FAIL	0.770416	FAIL	0.425236	FAIL	0.266577	2	0	0	-0.0975539	0.665023	1	0	0	-0.0222779	0.919045	2	0	0	-0.0107679
ko03016_Transfer RNA biogenesis	4.16126	4.56844	4.23632	4.35201	4.60124	4.26228	4.65736	4.31839	4.22512	4.41909	4.214	4.27279	4.14765	4.30994	4.31329	4.02869	4.67452	0.431443	FAIL	0.263475	FAIL	0.779886	FAIL	1.49367	2	0	0.342862	0.0611064	0.66277	1	0	0	-0.020871	0.253829	2	0	0	-0.0923606
00680_Methane metabolism	3.80979	3.93617	3.70154	4.27001	4.18252	3.6048	3.80095	4.08538	4.27361	4.31419	4.05353	4.08489	3.44556	3.70904	3.93082	3.83229	4.09582	0.431483	FAIL	0.00658571	FAIL	0.0826519	FAIL	7.85854	2	0	0.666252	0.396888	0.66265	1	0	0	-0.00976084	3.09095	2	0	0.433956	0.120998
04215_Apoptosis - multiple species	-2.04819	-2.26023	-3.16882	-3.14784	-3.01715	-3.99511	-3.76891	-2.35756	-2.23021	-2.58466	-2.53643	-2.16683	-1.39814	-1.71243	-2.6135	-1.75267	-1.75593	0.431794	FAIL	0.314481	FAIL	0.81335	FAIL	1.27588	2	0	0.278697	0.0352925	0.661733	1	0	0	-0.0216368	0.210192	2	0	0	-0.101038
M00077_Chondroitin sulfate degradation	-0.200196	0.678371	0.29061	0.0220862	0.0703129	0.648747	0.623409	-1.35757	-0.422856	0.152302	-0.0339287	-1.02933	-0.11803	-0.934819	-0.111002	-0.167708	0.413992	0.43338	FAIL	0.0936469	FAIL	0.827379	FAIL	2.90367	2	0	0.518608	0.201987	0.657065	1	0	0	-0.0181934	0.192517	2	0	0	-0.0856772
01230_Biosynthesis of amino acids	5.3595	5.54498	5.34885	5.6417	5.70395	5.29721	5.48848	5.5128	5.61057	5.76848	5.48038	5.41362	5.11869	5.32414	5.52092	5.33125	5.65133	0.434207	FAIL	0.164325	FAIL	0.12477	FAIL	2.10713	2	0	0.408465	0.101364	0.654643	1	0	0	-0.0158097	2.48789	2	0	0.451979	0.136224
00340_Histidine metabolism	1.3578	1.47674	1.66407	1.43712	1.59756	1.36244	1.65736	1.50042	1.16211	1.25664	1.57905	1.23916	1.43836	1.43441	1.68418	1.36281	1.67033	0.43458	FAIL	0.166624	FAIL	0.0796742	FAIL	2.08838	2	0	0.398265	0.0941354	0.653553	1	0	0	-0.0149823	3.14671	2	0	0.503388	0.185672
M00763_Ornithine biosynthesis, mediated by LysW, glutamate => ornithine	-3.37012	-3.84519	-4.16882	-1.82591	-2.43219	-3.99511	-3.76891	-4.35756	-3.23021	-2.16963	-3.12139	-2.90379	-4.20549	-4.51978	-4.19846	-3.33763	-2.75593	0.43491	FAIL	0.0645955	FAIL	0.92005	FAIL	3.4722	2	0	0.56005	0.250162	0.652592	1	0	0	-0.0175771	0.0839089	2	0	0	-0.0926992
M00596_Dissimilatory sulfate reduction, sulfate => H2S	-1.2002	-0.523263	-1.58386	-0.240948	-1.20979	-2.41015	-1.44698	-2.35756	-1.06029	-0.847698	-1.53643	-1.31883	-1.20549	-1.34986	-0.876536	-1.75267	-1.434	0.43551	FAIL	0.827435	FAIL	0.305592	FAIL	0.192446	2	0	0	-0.103154	0.650842	1	0	0	-0.0223002	1.31073	2	0	0.292133	0.0396922
04916_Melanogenesis	-1.56277	-2.26023	-1.58386	-1.82591	-1.43219	-1.67318	-1.44698	-1.35757	-2.64525	-1.58466	-1.53643	-1.6814	-1.62053	-1.06035	-1.87654	-1.53028	-1.75593	0.436795	FAIL	0.161651	FAIL	0.323037	FAIL	2.12934	2	0	0.428328	0.116471	0.647111	1	0	0	-0.0181971	1.2434	2	0	0.239846	0.0251027
00572_Arabinogalactan biosynthesis - Mycobacterium	-2.78516	-2.84519	-4.16882	-3.14784	-3.01715	-2.41015	-2.18395	-2.03564	-2.64525	-4.16963	-3.12139	-1.6814	-4.20549	-4.51978	-2.19846	-2.33763	-3.75593	0.437239	FAIL	0.625826	FAIL	0.332047	FAIL	0.487475	2	0	0	-0.0639007	0.645826	1	0	0	-0.0220789	1.21027	2	0	0.244811	0.0262155
M00580_Pentose phosphate pathway, archaea, fructose 6P => ribose 5P	-2.78516	-2.26023	-1.84689	-2.14784	-4.01715	-0.99511	-1.76891	-2.35756	-2.64525	-4.16963	-2.53643	-2.90379	-2.62053	-3.51978	-1.39111	-2.75267	-1.75593	0.442441	FAIL	0.0272483	FAIL	0.70902	FAIL	4.93775	2	0	0.627185	0.339253	0.630929	1	0	0	-0.0158985	0.353916	2	0	0	-0.0556626
04924_Renin secretion	-0.46323	-0.385759	-0.70939	-0.562876	-1.20979	-0.673182	-0.44698	-0.55021	-0.770779	-0.999701	-0.951467	-0.788317	-0.398138	-0.712427	-0.739033	-0.752671	-0.434005	0.447163	FAIL	0.317385	FAIL	0.913609	FAIL	1.26474	2	0	0.276242	0.0345407	0.617649	1	0	0	-0.0249426	0.091036	2	0	0	-0.118592
M00123_Biotin biosynthesis, pimeloyl-ACP/CoA => biotin	-1.78516	-0.385759	-0.998896	-0.688407	-0.557718	-0.673182	-0.309477	-0.657125	-0.529771	-0.847698	-0.420952	-0.903795	-0.620531	-1.34986	-0.39111	-1.01571	-0.0554932	0.450482	FAIL	0.421672	FAIL	0.290978	FAIL	0.928758	2	0	0	-0.00828039	0.608455	1	0	0	-0.0227545	1.37069	2	0	0.301572	0.0430846
M00573_Biotin biosynthesis, BioI pathway, long-chain-acyl-ACP => pimeloyl-ACP => biotin	-1.78516	-0.385759	-0.998896	-0.688407	-0.557718	-0.673182	-0.309477	-0.657125	-0.529771	-0.847698	-0.420952	-0.903795	-0.620531	-1.34986	-0.39111	-1.01571	-0.0554932	0.450482	FAIL	0.421672	FAIL	0.290978	FAIL	0.928758	2	0	0	-0.00828039	0.608455	1	0	0	-0.0227545	1.37069	2	0	0.301572	0.0430846
M00577_Biotin biosynthesis, BioW pathway, pimelate => pimeloyl-CoA => biotin	-1.78516	-0.385759	-0.998896	-0.688407	-0.557718	-0.673182	-0.309477	-0.657125	-0.529771	-0.847698	-0.420952	-0.903795	-0.620531	-1.34986	-0.39111	-1.01571	-0.0554932	0.450482	FAIL	0.421672	FAIL	0.290978	FAIL	0.928758	2	0	0	-0.00828039	0.608455	1	0	0	-0.0227545	1.37069	2	0	0.301572	0.0430846
00471_D-Glutamine and D-glutamate metabolism	0.384767	0.614241	0.223496	0.437124	0.442282	0.648747	-0.183946	-0.18764	-0.0602861	0.353936	0.463571	0.555637	0.116435	1.00378	0.556423	0.247329	0.703499	0.453064	FAIL	0.807282	FAIL	0.302345	FAIL	0.217947	2	0	0	-0.0997211	0.60138	1	0	0	-0.0254144	1.32376	2	0	0.296649	0.0412835
M00345_Formaldehyde assimilation, ribulose monophosphate pathway	1.69597	1.73977	1.5591	2.13756	2.09137	1.58985	1.81605	2.15023	2.24552	2.27332	1.8328	2.0811	1.25394	1.38711	2.04946	1.61656	1.88792	0.453553	FAIL	0.0996158	FAIL	0.231383	FAIL	2.81245	2	0	0.486327	0.168285	0.600048	1	0	0	-0.0185676	1.65766	2	0	0.342776	0.0610633
00591_Linoleic acid metabolism	-1.78516	-1.52326	-2.58386	-2.14784	-1.69522	-1.67318	-1.76891	-1.35757	-2.23021	-2.16963	-1.79946	-2.16683	-1.62053	-2.19785	-2.19846	-1.01571	-1.75593	0.453725	FAIL	0.959737	FAIL	0.593361	FAIL	0.0412372	2	0	0	-0.139226	0.599581	1	0	0	-0.0290734	0.545327	2	0	0	-0.0660252
ko01005_Lipopolysaccharide biosynthesis proteins	2.19973	2.52985	2.13496	1.71014	2.42579	2.15464	2.38084	1.96436	2.07357	2.25664	2.06843	1.85109	1.98433	1.93965	2.51578	2.00222	2.49199	0.453919	FAIL	0.039273	FAIL	0.553209	FAIL	4.29127	2	0	0.593963	0.293522	0.599052	1	0	0	-0.0178787	0.622213	2	0	0	-0.0336919
M00376_3-Hydroxypropionate bi-cycle	1.48786	1.28409	0.831179	1.27843	1.37517	1.04928	1.47902	1.19702	1.32438	1.47423	1.52246	1.18367	0.92379	1.38711	1.01099	1.27708	1.49199	0.454574	FAIL	0.0303218	FAIL	0.736967	FAIL	4.74464	2	0	0.620456	0.329739	0.597272	1	0	0	-0.0177313	0.313108	2	0	0	-0.060485
ko02035_Bacterial motility proteins	4.25924	4.35448	4.41614	4.60371	4.60856	4.01612	4.47427	4.70583	4.77541	4.91784	4.3174	4.37543	3.97938	4.28112	4.29339	4.12997	4.56148	0.455585	FAIL	0.0870592	FAIL	0.140556	FAIL	3.01257	2	0	0.491085	0.173037	0.594536	1	0	0	-0.0174305	2.32102	2	0	0.424659	0.113579
M00120_Coenzyme A biosynthesis, pantothenate => CoA	-0.0481929	0.402737	0.153107	0.174089	0.230778	-0.825185	0.401017	0.0347524	-0.230211	0.152302	-0.66196	0.0962055	-0.0355682	-0.197854	0.501975	-0.752671	-0.17097	0.456017	FAIL	0.28489	FAIL	0.367381	FAIL	1.39671	2	0	0.307036	0.0451667	0.593369	1	0	0	-0.0231484	1.08976	2	0	0.131877	0.0102201
05221_Acute myeloid leukemia	-2.78516	-2.84519	-1.84689	-4.14784	-3.01715	-2.41015	-1.44698	-2.03564	-2.23021	-3.16963	-1.53643	-1.90379	-2.20549	-2.19785	-2.19846	-1.75267	-2.75593	0.45805	FAIL	0.466819	FAIL	0.257985	FAIL	0.812291	2	0	0	-0.0217602	0.587906	1	0	0	-0.023886	1.52002	2	0	0.341214	0.0602828
00480_Glutathione metabolism	1.3578	1.93617	1.66407	1.52459	1.30478	1.70533	1.8458	1.166	1.32438	1.55829	1.49332	1.41813	1.57587	1.06518	1.70843	1.41725	1.41399	0.462581	FAIL	0.000461782	PASS	0.472658	FAIL	15.5813	2	0.193924	0.81253	0.643272	0.575871	1	0	0	-0.00935545	0.798192	2	0	0	-0.00890299
04361_Axon regeneration	-1.04819	-2.84519	-1.84689	-3.14784	-2.01715	-2.99511	-2.18395	-1.03564	-2.23021	-2.16963	-1.31404	-1.31883	-1.20549	-1.34986	-1.39111	-1.01571	-2.17097	0.462889	FAIL	0.584099	FAIL	0.939832	FAIL	0.562512	2	0	0	-0.0632901	0.57506	1	0	0	-0.0307375	0.062376	2	0	0	-0.135643
04918_Thyroid hormone synthesis	-0.46323	0.154809	0.0011037	-0.147839	-0.557718	0.00489037	-0.0684686	-0.270102	-0.323321	-0.999701	-0.214501	-0.681402	0.0424343	-0.432319	0.123464	-0.530279	-0.17097	0.465608	FAIL	0.0021688	PASS	0.23131	FAIL	10.6769	2	0.0471731	0.742329	0.519734	0.567942	1	0	0	-0.0116027	1.65806	2	0	0.278862	0.0353437
00740_Riboflavin metabolism	0.717342	0.855249	0.68916	0.496017	1.07031	0.528452	0.874948	0.81236	0.413645	0.585261	0.685963	0.418134	0.92379	0.728146	0.755732	0.247329	0.944507	0.465688	FAIL	0.00467454	PASS	0.32185	FAIL	8.67331	2	0.00990471	0.71463	0.473514	0.567734	1	0	0	-0.0133374	1.24785	2	0	0.18167	0.0152944
M00741_Propanoyl-CoA metabolism, propanoyl-CoA => succinyl-CoA	0.951807	0.0616999	0.153107	0.607049	0.567813	0.00489037	0.318555	0.286291	1.05519	1.03983	0.633496	0.720696	-0.298603	0.83777	0.123464	0.79165	0.82903	0.466627	FAIL	0.000357634	PASS	0.99122	FAIL	16.5205	2	0.252782	0.8328	0.680366	0.565293	1	0	0	-0.00952804	0.00882504	2	0	0	-0.0434498
04728_Dopaminergic synapse	-0.370121	-1.52326	-0.261931	-0.688407	-0.695222	-0.825185	-0.598983	-0.270102	-0.529771	-1.36227	-0.951467	-0.488757	-0.298603	-0.271854	-0.876536	-0.337633	-0.948578	0.468682	FAIL	0.840848	FAIL	0.242762	FAIL	0.175872	2	0	0	-0.102344	0.559978	1	0	0	-0.0273221	1.59663	2	0	0.366798	0.0740929
M00076_Dermatan sulfate degradation	-0.200196	0.614241	0.223496	-0.0603759	0.152775	0.648747	0.55302	-1.35757	-0.529771	0.0783014	-0.121392	-1.02933	-0.205493	-1.06035	-0.198464	-0.250171	0.33153	0.468684	FAIL	0.101171	FAIL	0.840095	FAIL	2.78972	2	0	0.510831	0.193556	0.559974	1	0	0	-0.0237942	0.176795	2	0	0	-0.0890288
00120_Primary bile acid biosynthesis	-0.910689	-0.675266	-0.998896	-1.34048	-1.01715	-0.99511	-0.768908	-3.35756	-1.06029	-1.36227	-1.12139	-1.02933	-2.20549	-1.51978	-1.39111	-1.33763	-0.296501	0.469174	FAIL	0.779729	FAIL	0.81018	FAIL	0.25404	2	0	0	-0.110551	0.558713	1	0	0	-0.0326994	0.214236	2	0	0	-0.11645
00280_Valine, leucine and isoleucine degradation	2.89667	2.89628	2.76192	3.17409	2.81574	2.64875	2.831	2.87125	3.30117	3.265	3.04853	3.0348	2.56269	2.7931	2.89957	2.81211	3.08956	0.469313	FAIL	0.00841554	FAIL	0.0913949	FAIL	7.30365	2	0	0.656092	0.381515	0.558355	1	0	0	-0.0133648	2.93987	2	0	0.429502	0.117406
01524_Platinum drug resistance	-0.200196	-0.0378357	-0.70939	-0.447399	-0.110259	-0.673182	-0.598983	-0.109637	-0.142748	-0.169626	-0.0339287	-0.24083	-0.0355682	-0.349857	-0.39111	-0.0897059	-0.586008	0.469822	FAIL	0.428275	FAIL	0.953574	FAIL	0.91084	2	0	0	-0.0123198	0.557048	1	0	0	-0.0306029	0.0477266	2	0	0	-0.131582
04150_mTOR signaling pathway	-0.785159	-2.26023	-0.998896	-0.688407	-1.20979	-0.825185	-0.598983	-1.7726	-1.42286	-1.58466	-0.951467	-0.318832	-0.746062	-0.127464	-1.02854	-0.637194	-1.75593	0.470471	FAIL	0.504699	FAIL	0.0239447	FAIL	0.724281	2	0	0	-0.0226409	0.555386	1	0	0	-0.018255	5.17591	2	0	0.629748	0.342909
ko04052_Cytokines and growth factors	-2.04819	-2.26023	-1.84689	-2.14784	-2.01715	-1.99511	-2.18395	-2.03564	-3.23021	-2.58466	-3.12139	-1.48876	-2.20549	-1.71243	-2.6135	-2.01571	-1.75593	0.472015	FAIL	0.332819	FAIL	0.642749	FAIL	1.20748	2	0	0.244413	0.0261245	0.551444	1	0	0	-0.0282399	0.458688	2	0	0	-0.0681591
04933_AGE-RAGE signaling pathway in diabetic complications	-1.2002	-2.26023	-0.846893	-1.82591	-1.69522	-1.18775	-2.76891	-1.18764	-1.23021	-1.8477	-0.66196	-1.6814	-0.620531	-1.06035	-1.19846	-0.752671	-2.75593	0.473327	FAIL	0.659188	FAIL	0.753276	FAIL	0.431561	2	0	0	-0.0812551	0.548113	1	0	0	-0.0322973	0.29012	2	0	0	-0.101473
M00631_D-Galacturonate degradation (bacteria), D-galacturonate => pyruvate + D-glyceraldehyde 3P	0.877807	1.15481	0.416141	1.63352	1.56781	0.812245	0.754654	1.57317	1.89907	1.68835	1.46357	1.1551	0.549394	1.41096	1.08694	1.41725	1.67033	0.473821	FAIL	0.00106864	PASS	0.29248	FAIL	12.7649	2	0.105618	0.775259	0.576635	0.546864	1	0	0	-0.0111048	1.36436	2	0	0.200246	0.0178585
01051_Biosynthesis of ansamycins	0.915281	0.678371	0.0791062	1.02209	1.1923	0.528452	0.479019	0.964363	1.12734	1.68835	0.923003	1.2926	0.318069	0.76562	0.888998	0.616563	1.19826	0.475725	FAIL	0.0069917	FAIL	0.488933	FAIL	7.72105	2	0	0.703622	0.455602	0.542065	1	0	0	-0.0155211	0.759943	2	0	0	-0.0162728
M00146_NADH dehydrogenase (ubiquinone) 1 alpha subcomplex	-0.910689	-1.03784	-1.84689	-1.56288	-2.43219	-1.41015	-2.76891	-1.03564	-1.90828	-1.58466	-1.53643	-1.16683	-0.746062	-1.06035	-0.876536	-0.878202	-2.75593	0.476256	FAIL	0.789966	FAIL	0.911953	FAIL	0.240459	2	0	0	-0.115017	0.540734	1	0	0	-0.0347734	0.0928786	2	0	0	-0.137366
M00127_Thiamine biosynthesis, AIR => thiamine-P/thiamine-2P	-0.910689	-1.52326	-0.846893	-1.56288	-0.847225	-0.673182	-1.44698	-1.35757	-1.90828	-0.710195	-1.31404	-1.16683	-1.03557	-0.934819	-1.39111	-1.16771	-0.755933	0.481047	FAIL	0.210882	FAIL	0.788304	FAIL	1.77699	2	0	0.39777	0.0937933	0.528828	1	0	0	-0.0284385	0.24265	2	0	0	-0.0914227
M00793_dTDP-L-rhamnose biosynthesis	0.437234	0.739772	0.68916	0.437124	0.0703129	0.326818	0.231092	0.964363	0.293351	1.1523	0.633496	0.418134	0.318069	0.650143	1.04946	-0.250171	0.491995	0.482793	FAIL	0.118539	FAIL	0.0105828	FAIL	2.56067	2	0	0.406388	0.0998635	0.524541	1	0	0	-0.0152117	6.80514	2	0	0.649347	0.371456
ko00537_Glycosylphosphatidylinositol (GPI)-anchored proteins	0.799804	1.10901	1.04063	0.981444	1.1923	1.43116	1.13798	0.342875	0.62777	1.03983	1.23616	0.511243	0.601862	0.689672	0.84593	1.08863	1.41399	0.484133	FAIL	0.718638	FAIL	0.837189	FAIL	0.339664	2	0	0	-0.0973851	0.521268	1	0	0	-0.0353013	0.180363	2	0	0	-0.120879
00830_Retinol metabolism	-0.282658	0.402737	-0.261931	-0.147839	-0.31671	-0.825185	-0.44698	0.227398	-0.323321	0.222691	0.126536	-0.318832	0.253938	-0.271854	-0.111002	0.121798	-0.0554932	0.484577	FAIL	0.808617	FAIL	0.110658	FAIL	0.216235	2	0	0	-0.0857913	0.520188	1	0	0	-0.0262602	2.65939	2	0	0.499512	0.181637
M00364_C10-C20 isoprenoid biosynthesis, bacteria	-2.04819	-1.52326	-1.58386	-1.82591	-1.01715	-0.99511	-1.18395	-1.7726	-1.42286	-1.36227	-1.31404	-2.16683	-0.620531	-1.93482	-1.39111	-1.01571	-1.434	0.48488	FAIL	0.169326	FAIL	0.252908	FAIL	2.06673	2	0	0.417493	0.108062	0.519452	1	0	0	-0.0243404	1.54497	2	0	0.330634	0.0552068
M00366_C10-C20 isoprenoid biosynthesis, plants	-2.04819	-1.52326	-1.58386	-1.82591	-1.01715	-0.99511	-1.18395	-1.7726	-1.42286	-1.36227	-1.31404	-2.16683	-0.620531	-1.93482	-1.39111	-1.01571	-1.434	0.48488	FAIL	0.169326	FAIL	0.252908	FAIL	2.06673	2	0	0.417493	0.108062	0.519452	1	0	0	-0.0243404	1.54497	2	0	0.330634	0.0552068
05212_Pancreatic cancer	-2.04819	-2.84519	-1.36147	-2.56288	-4.01715	-2.99511	-2.18395	-2.03564	-1.90828	-2.58466	-1.31404	-1.90379	-1.62053	-1.34986	-1.6135	-1.75267	-3.75593	0.485184	FAIL	0.375217	FAIL	0.9908	FAIL	1.06487	2	0	0.111616	0.00884582	0.518715	1	0	0	-0.0328143	0.00924936	2	0	0	-0.1351
M00083_Fatty acid biosynthesis, elongation	0.273735	0.242272	-0.168821	-0.688407	0.567813	0.326818	0.137982	0.397323	-0.142748	-0.469186	0.0485334	-0.24083	-0.620531	0.609501	-0.198464	-0.250171	0.244067	0.486072	FAIL	0.131405	FAIL	0.471499	FAIL	2.4149	2	0	0.466553	0.149343	0.516561	1	0	0	-0.0255135	0.800974	2	0	0	-0.0210072
04976_Bile secretion	-0.669681	-0.675266	-0.998896	-1.56288	-1.69522	-0.825185	-1.18395	-1.03564	-1.42286	-0.847698	-0.799463	-1.31883	-0.883565	-0.934819	-0.876536	-0.878202	-0.434005	0.487877	FAIL	0.464448	FAIL	0.552384	FAIL	0.818075	2	0	0	-0.0236327	0.512208	1	0	0	-0.0316829	0.62386	2	0	0	-0.0488618
00601_Glycosphingolipid biosynthesis - lacto and neolacto series	-2.04819	-2.26023	-4.16882	-3.14784	-2.43219	-2.41015	-2.76891	-2.7726	-4.23021	-4.16963	-2.12139	-2.48876	-2.20549	-2.93482	-2.6135	-4.33763	-2.17097	0.488311	FAIL	0.445444	FAIL	0.316844	FAIL	0.865715	2	0	0	-0.016009	0.511167	1	0	0	-0.0291385	1.26681	2	0	0.266854	0.0318079
04978_Mineral absorption	-0.562766	0.0616999	-0.583859	-1.14784	-1.01715	-0.673182	-0.961553	-0.657125	-1.23021	-0.710195	-0.66196	-0.788317	-0.398138	-0.934819	-0.739033	-0.530279	-0.586008	0.489088	FAIL	0.111976	FAIL	0.416958	FAIL	2.64231	2	0	0.48495	0.166924	0.509306	1	0	0	-0.0249369	0.941753	2	0	0	-0.00592017
00944_Flavone and flavonol biosynthesis	-2.37012	-1.84519	-2.16882	-1.34048	-0.847225	-1.99511	-1.76891	-2.7726	-1.23021	-1.8477	-1.79946	-1.90379	-2.20549	-2.19785	-2.19846	-1.53028	-2.17097	0.489642	FAIL	0.177568	FAIL	0.567809	FAIL	2.00308	2	0	0.424347	0.113335	0.507981	1	0	0	-0.0277958	0.593522	2	0	0	-0.0459266
M00552_D-galactonate degradation, De Ley-Doudoroff pathway, D-galactonate => glycerate-3P	2.53677	2.17718	2.20622	2.88558	2.50641	1.78625	2.44055	2.69772	2.90934	3.0783	2.52246	2.66099	1.7487	2.23511	2.5829	2.24733	2.78323	0.493228	FAIL	0.008584	FAIL	0.0821757	FAIL	7.25978	2	0	0.652998	0.376886	0.499471	1	0	0	-0.0150678	3.09971	2	0	0.440524	0.126418
M00101_Cholesterol biosynthesis, squalene 2,3-epoxide => cholesterol	-2.78516	-3.84519	-2.58386	-4.14784	-4.01715	-2.99511	-3.76891	-2.7726	-3.23021	-3.16963	-2.53643	-3.48876	-2.62053	-2.51978	-4.19846	-2.33763	-2.75593	0.493935	FAIL	0.644427	FAIL	0.943219	FAIL	0.455883	2	0	0	-0.0804486	0.497805	1	0	0	-0.0371252	0.0587426	2	0	0	-0.139167
M00140_C1-unit interconversion, prokaryotes	0.629879	1.24227	0.586066	1.13756	1.3404	0.911781	0.874948	0.999987	1.09172	1.28981	0.736589	1.1551	0.92379	0.609501	0.708426	0.616563	0.767629	0.497372	FAIL	0.792138	FAIL	0.949373	FAIL	0.237604	2	0	0	-0.116669	0.489772	1	0	0	-0.0390401	0.0521788	2	0	0	-0.145045
05414_Dilated cardiomyopathy (DCM)	-0.282658	-0.385759	0.0791062	-0.447399	-0.31671	-0.088219	-0.309477	-0.55021	-0.529771	-0.710195	-0.536429	-0.488757	0.0424343	-0.432319	-0.498025	-0.0157053	-0.0554932	0.499156	FAIL	0.162953	FAIL	0.343911	FAIL	2.11847	2	0	0.429455	0.117369	0.485642	1	0	0	-0.0269877	1.1682	2	0	0.198858	0.0176507
M00166_Reductive pentose phosphate cycle, ribulose-5P => glyceraldehyde-3P	2.5247	2.15481	2.20622	2.87453	2.50641	1.73281	2.44055	2.68683	2.89907	3.06878	2.52246	2.65079	1.72524	2.20814	2.55642	2.24733	2.78323	0.499383	FAIL	0.00793504	FAIL	0.0800501	FAIL	7.43465	2	0	0.656837	0.382634	0.485118	1	0	0	-0.0153086	3.13954	2	0	0.441489	0.127227
04975_Fat digestion and absorption	-0.785159	0.0616999	-0.468382	-0.977914	-0.432187	-0.29467	-0.309477	-0.772602	-1.23021	-0.999701	-1.12139	-1.16683	-0.11803	-0.819342	-0.498025	-0.878202	0.150958	0.500119	FAIL	0.00383454	PASS	0.976737	FAIL	9.16581	2	0.0558603	0.747878	0.529179	0.483422	1	0	0	-0.0167382	0.0235841	2	0	0	-0.0632758
04310_Wnt signaling pathway	-0.910689	-2.84519	-2.16882	-0.977914	-1.20979	-1.67318	-2.18395	-1.35757	-1.42286	-2.58466	-1.53643	-1.48876	-1.62053	-1.19785	-2.19846	-1.75267	-2.75593	0.500277	FAIL	0.0579471	FAIL	0.0105813	FAIL	3.64523	2	0	0.476253	0.158471	0.483059	1	0	0	-0.0154845	6.80544	2	0	0.633152	0.347793
04114_Oocyte meiosis	-0.669681	-1.03784	-0.468382	-1.14784	-2.01715	-0.410147	-1.18395	-0.357565	-0.645249	-1.36227	-1.79946	-0.401294	-0.205493	-0.519782	-1.19846	-0.637194	-2.17097	0.50586	FAIL	0.478919	FAIL	0.415451	FAIL	0.783299	2	0	0	-0.0272087	0.470351	1	0	0	-0.0332509	0.945944	2	0	0	-0.00678723
M00168_CAM (Crassulacean acid metabolism), dark	-0.370121	-0.260228	-0.583859	-0.147839	-0.695222	-0.410147	-0.0684686	-1.03564	-0.422856	-0.362271	-0.121392	-0.488757	-0.883565	-0.432319	-0.739033	-0.430743	0.244067	0.506924	FAIL	0.841412	FAIL	0.981335	FAIL	0.175183	2	0	0	-0.128316	0.467958	1	0	0	-0.0413845	0.0188715	2	0	0	-0.152633
04145_Phagosome	0.759162	0.242272	0.738069	0.437124	-0.110259	0.759778	0.479019	0.0347524	0.524676	-0.0821633	0.463571	0.598706	0.652488	0.609501	0.325097	0.569257	0.491995	0.512057	FAIL	0.263245	FAIL	0.30171	FAIL	1.49476	2	0	0.329477	0.0546738	0.456539	1	0	0	-0.0300276	1.32633	2	0	0.28115	0.0360609
00510_N-Glycan biosynthesis	-0.785159	-0.845191	-0.846893	-1.14784	-2.01715	-0.187755	-1.18395	-0.657125	-1.23021	-1.58466	-1.31404	-0.903795	-0.298603	-1.06035	-0.876536	-0.752671	-3.75593	0.512706	FAIL	0.132988	FAIL	0.515135	FAIL	2.39813	2	0	0.467155	0.1499	0.455109	1	0	0	-0.0292102	0.701382	2	0	0	-0.0320162
M00868_Heme biosynthesis, animals and fungi, glycine => heme	-1.56277	-0.144751	-0.846893	-0.240948	-0.209795	-1.18775	-0.44698	-0.898133	-0.770779	-0.710195	-1.31404	-0.903795	-0.746062	-0.934819	-1.02854	-1.16771	-0.0554932	0.513197	FAIL	0.908153	FAIL	0.68364	FAIL	0.0971202	2	0	0	-0.134422	0.454031	1	0	0	-0.0406422	0.392636	2	0	0	-0.090425
M00026_Histidine biosynthesis, PRPP => histidine	0.53677	0.678371	0.738069	0.710142	0.98285	0.464322	0.874948	0.851888	0.470229	0.530814	1.00789	0.555637	0.652488	0.906483	0.801535	0.832292	0.944507	0.513485	FAIL	0.705706	FAIL	0.231411	FAIL	0.35888	2	0	0	-0.0777767	0.4534	1	0	0	-0.033155	1.6575	2	0	0.376264	0.0797644
M00133_Polyamine biosynthesis, arginine => agmatine => putrescine => spermidine	-1.2002	-0.845191	-1.58386	-0.825911	-0.695222	-0.29467	0.0384466	-0.357565	-1.42286	-2.16963	-0.799463	-0.788317	-1.88357	-0.819342	-0.613502	-1.33763	-0.586008	0.519453	FAIL	0.948861	FAIL	0.732331	FAIL	0.0527234	2	0	0	-0.143686	0.44045	1	0	0	-0.0424371	0.319752	2	0	0	-0.103182
04014_Ras signaling pathway	-0.669681	-1.26023	-0.361466	-0.825911	-0.695222	-0.535678	-0.768908	-0.270102	-0.908283	-1.58466	-0.420952	-0.318832	-0.205493	-0.0603502	-0.739033	-0.0897059	-0.948578	0.51948	FAIL	0.81504	FAIL	0.331687	FAIL	0.208043	2	0	0	-0.103662	0.440391	1	0	0	-0.0366246	1.21157	2	0	0.251074	0.0276932
05204_Chemical carcinogenesis	0.153441	0.324734	-0.261931	-0.447399	-0.432187	-0.29467	-0.768908	0.227398	-0.323321	-0.169626	0.200537	-0.0964396	0.253938	0.0651807	-0.198464	0.417254	-0.586008	0.520798	FAIL	0.81158	FAIL	0.91188	FAIL	0.212446	2	0	0	-0.120713	0.437569	1	0	0	-0.0431035	0.0929599	2	0	0	-0.139027
01055_Biosynthesis of vancomycin group antibiotics	-1.37012	-0.675266	-1.16882	-0.825911	-1.43219	-0.410147	-1.44698	-0.772602	-1.64525	-0.362271	-1.31404	-0.903795	-1.20549	-1.34986	-0.739033	-2.01571	-2.17097	0.521753	FAIL	0.423669	FAIL	0.657157	FAIL	0.923304	2	0	0	-0.0101237	0.43553	1	0	0	-0.0372541	0.43487	2	0	0	-0.0745954
05211_Renal cell carcinoma	-1.2002	-2.26023	-1.84689	-1.56288	-2.43219	-0.99511	-1.44698	-1.35757	-1.90828	-1.8477	-0.66196	-1.31883	-0.883565	-1.06035	-1.39111	-1.33763	-2.75593	0.526431	FAIL	0.49645	FAIL	0.2319	FAIL	0.742775	2	0	0	-0.0298737	0.425652	1	0	0	-0.0333519	1.65481	2	0	0.369611	0.0760485
01052_Type I polyketide structures	-2.04819	-1.52326	-2.16882	-1.82591	-1.69522	-1.99511	-1.18395	-2.03564	-2.64525	-0.584664	-1.79946	-0.903795	-1.88357	-2.19785	-0.876536	-2.33763	-2.17097	0.52684	FAIL	0.859166	FAIL	0.706099	FAIL	0.15373	2	0	0	-0.12585	0.424796	1	0	0	-0.0427698	0.35829	2	0	0	-0.0954297
M00051_Uridine monophosphate biosynthesis, glutamine (+ PRPP) => UMP	1.27374	1.54713	1.11658	0.896555	1.30478	0.959087	1.23109	1.37036	1.05519	1.1523	1.16401	1.21168	0.964432	1.18066	1.50198	1.01992	1.52947	0.531054	FAIL	0.312043	FAIL	0.114106	FAIL	1.28532	2	0	0.253246	0.0282257	0.416048	1	0	0	-0.028884	2.61522	2	0	0.477624	0.159787
M00142_NADH:ubiquinone oxidoreductase, mitochondria	-3.37012	-2.84519	-2.58386	-2.56288	-4.01715	-3.99511	-3.76891	-3.35756	-3.23021	-3.16963	-3.12139	-3.48876	-2.20549	-2.51978	-3.19846	-2.33763	-3.75593	0.531495	FAIL	0.587938	FAIL	0.796847	FAIL	0.555351	2	0	0	-0.0635725	0.415141	1	0	0	-0.0418093	0.231445	2	0	0	-0.109882
04922_Glucagon signaling pathway	2.3023	2.30456	2.13496	2.59363	2.59756	1.93563	2.18529	2.3839	2.39915	2.54462	2.23616	2.45376	2.02333	1.98801	2.24448	2.07176	2.39381	0.531905	FAIL	0.0680363	FAIL	0.222964	FAIL	3.39062	2	0	0.52718	0.211506	0.414298	1	0	0	-0.0259094	1.70511	2	0	0.345381	0.0623831
ko03009_Ribosome biogenesis	3.53075	4.10901	3.59936	3.64006	3.79021	3.71914	3.76247	3.50662	3.58997	3.8416	3.52246	3.37543	3.64626	3.53007	3.73817	3.62237	4.01225	0.533154	FAIL	0.227304	FAIL	0.405301	FAIL	1.68039	2	0	0.371356	0.0767857	0.411739	1	0	0	-0.0331942	0.974637	2	0	0	-0.00286239
04979_Cholesterol metabolism	-1.04819	-0.845191	-0.168821	-0.688407	-0.847225	-0.535678	-0.44698	-1.55021	-1.06029	-1.36227	-0.66196	-1.6814	-0.0355682	-0.712427	-1.02854	-0.752671	-0.434005	0.536645	FAIL	0.0915592	FAIL	0.427447	FAIL	2.93719	2	0	0.510036	0.192706	0.404643	1	0	0	-0.0296122	0.913069	2	0	0	-0.00864762
00903_Limonene and pinene degradation	-0.910689	-1.26023	-1.36147	-0.688407	-1.69522	-1.67318	-1.18395	-1.55021	-1.42286	-0.584664	-1.12139	-1.6814	-1.20549	-1.93482	-0.613502	-1.01571	-1.75593	0.538948	FAIL	0.579922	FAIL	0.360085	FAIL	0.570368	2	0	0	-0.054495	0.400012	1	0	0	-0.0380516	1.11351	2	0	0.174301	0.0143973
04080_Neuroactive ligand-receptor interaction	-0.910689	-1.03784	-0.846893	-0.688407	-0.432187	-0.673182	-0.961553	-0.657125	-1.06029	-1.36227	-1.31404	-0.903795	-0.620531	-1.51978	-1.19846	-1.33763	-0.948578	0.539115	FAIL	0.627747	FAIL	0.703358	FAIL	0.484161	2	0	0	-0.0732059	0.399676	1	0	0	-0.0425978	0.362412	2	0	0	-0.090484
04930_Type II diabetes mellitus	-0.669681	-0.675266	-0.70939	0.174089	-1.01715	-1.18775	-0.961553	-1.35757	-0.770779	-1.16963	-0.951467	-0.788317	-1.03557	-0.712427	-0.39111	-1.01571	-0.586008	0.539791	FAIL	0.330448	FAIL	0.0687583	FAIL	1.21607	2	0	0.213725	0.0200262	0.398326	1	0	0	-0.0278828	3.37412	2	0	0.534695	0.220043
01502_Vancomycin resistance	0.717342	1.01279	0.354741	1.02209	1.23078	0.70533	0.401017	1.0687	0.769789	1.53081	0.633496	0.796645	0.601862	0.728146	1.04946	0.832292	1.05142	0.543181	FAIL	0.0930069	FAIL	0.211154	FAIL	2.91385	2	0	0.493842	0.175825	0.391595	1	0	0	-0.027947	1.77532	2	0	0.361812	0.0712283
ko01003_Glycosyltransferases	2.12173	2.1992	1.91864	1.85216	2.17267	2.11341	2.03845	2.21229	1.99861	2.22269	2.10743	1.97067	2.07991	1.90648	2.06832	2.21696	2.22135	0.543922	FAIL	0.244482	FAIL	0.273524	FAIL	1.5877	2	0	0.347888	0.063674	0.390135	1	0	0	-0.0330377	1.44707	2	0	0.315182	0.0484373
00633_Nitrotoluene degradation	0.214842	0.154809	-0.261931	0.496017	0.937046	0.174815	0.0384466	0.397323	0.939714	0.78457	0.33804	0.937508	-0.298603	0.287573	0.049463	0.569257	0.150958	0.545641	FAIL	0.00322538	PASS	0.809442	FAIL	9.60946	2	0.0638241	0.752729	0.537486	0.386762	1	0	0	-0.0191421	0.215178	2	0	0	-0.0489962
04720_Long-term potentiation	-1.37012	-2.26023	-1.36147	-1.56288	-1.69522	-1.18775	-1.44698	-0.772602	-1.42286	-2.58466	-1.12139	-0.903795	-1.20549	-0.819342	-1.6135	-1.01571	-2.17097	0.546061	FAIL	0.614131	FAIL	0.218661	FAIL	0.507903	2	0	0	-0.0583672	0.385941	1	0	0	-0.0364165	1.73018	2	0	0.387057	0.0866058
M00005_PRPP biosynthesis, ribose 5P => PRPP	-0.785159	0.0616999	-0.361466	-0.340484	-0.695222	-0.99511	-0.598983	-1.03564	-1.42286	-0.362271	-0.951467	-0.903795	-0.398138	-1.19785	-0.498025	-1.01571	-0.296501	0.548084	FAIL	0.0751401	FAIL	0.113816	FAIL	3.23647	2	0	0.503372	0.185655	0.382003	1	0	0	-0.0256508	2.61888	2	0	0.449873	0.134388
05225_Hepatocellular carcinoma	-0.46323	-0.144751	-0.70939	-0.688407	-0.110259	-0.410147	-0.768908	-0.270102	-0.645249	-0.584664	-0.0339287	-0.488757	0.0424343	-0.197854	-0.613502	-0.337633	-1.434	0.550877	FAIL	0.930174	FAIL	0.290297	FAIL	0.0728218	2	0	0	-0.121443	0.376614	1	0	0	-0.0408259	1.37356	2	0	0.316367	0.0489299
04120_Ubiquitin mediated proteolysis	-1.37012	-1.52326	-0.998896	-0.977914	-2.43219	-0.673182	-2.76891	-0.898133	-1.42286	-3.16963	-1.79946	-1.48876	-0.398138	-2.51978	-1.19846	-1.16771	-3.75593	0.551883	FAIL	0.118681	FAIL	0.904403	FAIL	2.55896	2	0	0.494212	0.176201	0.374686	1	0	0	-0.0353379	0.101326	2	0	0	-0.101572
01120_Microbial metabolism in diverse environments	6.22047	6.40392	6.14972	6.51394	6.4817	6.07769	6.27412	6.35925	6.55442	6.71607	6.29752	6.40303	5.91474	6.08292	6.31032	6.13911	6.41899	0.553198	FAIL	0.098432	FAIL	0.145905	FAIL	2.83002	2	0	0.480077	0.162157	0.372178	1	0	0	-0.0278155	2.26938	2	0	0.423249	0.112479
M00541_Benzoyl-CoA degradation, benzoyl-CoA => 3-hydroxypimeloyl-CoA	-3.37012	-2.26023	-1.58386	-2.56288	-1.69522	-1.67318	-0.961553	-2.7726	-1.64525	-1.58466	-2.53643	-2.16683	-1.62053	-2.51978	-1.6135	-2.33763	-2.17097	0.558116	FAIL	0.0670559	FAIL	0.431002	FAIL	3.41337	2	0	0.543165	0.229881	0.362892	1	0	0	-0.0303432	0.903533	2	0	0	-0.00918877
01200_Carbon metabolism	5.67291	5.82547	5.54714	6.02334	5.88974	5.49273	5.6987	5.81985	6.05865	6.213	5.75513	5.91426	5.32003	5.56768	5.80294	5.59458	5.89512	0.559165	FAIL	0.0490358	FAIL	0.126033	FAIL	3.91743	2	0	0.545021	0.232066	0.360933	1	0	0	-0.0254172	2.47365	2	0	0.42927	0.117221
05222_Small cell lung cancer	-1.37012	-1.84519	-0.583859	-1.56288	-1.69522	-0.825185	-1.44698	-2.03564	-1.42286	-1.8477	-1.12139	-1.6814	-0.298603	-1.34986	-1.39111	-0.530279	-2.17097	0.559485	FAIL	0.071081	FAIL	0.217433	FAIL	3.32236	2	0	0.522803	0.206616	0.360337	1	0	0	-0.0284549	1.73744	2	0	0.35157	0.0656084
00780_Biotin metabolism	0.53677	1.0617	0.68916	0.174089	1.23078	0.759778	0.985979	0.964363	0.676679	0.585261	0.923003	0.796645	0.601862	0.76562	0.84593	0.417254	1.10205	0.563927	FAIL	0.130163	FAIL	0.778732	FAIL	2.42823	2	0	0.479095	0.161206	0.35213	1	0	0	-0.0365628	0.255374	2	0	0	-0.0840467
05133_Pertussis	0.153441	-0.385759	-0.361466	-0.562876	-0.432187	-0.410147	-0.598983	-0.357565	-0.323321	-0.847698	-0.121392	0.0962055	-0.0355682	0.00378018	-0.498025	-0.0157053	0.150958	0.564502	FAIL	0.396088	FAIL	0.688592	FAIL	1.00142	2	0	0	0.000187568	0.351078	1	0	0	-0.0429073	0.384951	2	0	0	-0.0813351
M00308_Semi-phosphorylative Entner-Doudoroff pathway, gluconate => glycerate-3P	2.65225	2.44021	2.35474	3.12829	2.77727	1.95909	2.55302	2.92784	3.18764	3.265	2.76125	2.85109	1.90303	2.48022	2.74405	2.5931	3.01225	0.564963	FAIL	0.00186604	PASS	0.0439371	FAIL	11.1001	2	0.00917787	0.714011	0.472501	0.350235	1	0	0	-0.0151986	4.10057	2	0	0.461872	0.145051
ko04091_Lectins	-1.04819	-0.845191	-0.583859	-0.977914	-1.01715	-0.535678	-0.961553	-0.898133	-1.42286	-1.16963	-0.951467	-1.02933	-0.398138	-1.19785	-0.739033	-0.430743	-0.586008	0.567306	FAIL	0.119255	FAIL	0.709664	FAIL	2.55208	2	0	0.489025	0.170971	0.345976	1	0	0	-0.0360224	0.352956	2	0	0	-0.0712759
M00173_Reductive citrate cycle (Arnon-Buchanan cycle)	3.30936	3.40274	3.04063	3.5175	3.57531	3.2433	3.39096	3.20468	3.51798	3.88566	3.32155	3.55016	2.98433	3.16672	3.43816	3.1218	3.49199	0.572093	FAIL	0.297694	FAIL	0.618884	FAIL	1.34271	2	0	0.300753	0.0427799	0.337381	1	0	0	-0.0413571	0.499547	2	0	0	-0.0624712
04137_Mitophagy - animal	-2.37012	-3.84519	-1.84689	-2.14784	-4.01715	-1.99511	-2.18395	-2.7726	-2.64525	-4.16963	-2.12139	-1.6814	-1.62053	-1.34986	-3.19846	-2.75267	-1.75593	0.573856	FAIL	0.741187	FAIL	0.428732	FAIL	0.307103	2	0	0	-0.0938396	0.334251	1	0	0	-0.0450815	0.909612	2	0	0	-0.0122413
04932_Non-alcoholic fatty liver disease (NAFLD)	1.46277	1.10901	0.875573	0.981444	-0.31671	0.862871	0.479019	0.964363	0.939714	0.917837	1.00789	1.36922	1.46693	1.41096	1.19385	1.18593	-0.0554932	0.574791	FAIL	0.442371	FAIL	0.958973	FAIL	0.873642	2	0	0	-0.0178422	0.332601	1	0	0	-0.0471195	0.0420388	2	0	0	-0.135267
04620_Toll-like receptor signaling pathway	-2.04819	-2.84519	-1.84689	-3.14784	-3.01715	-2.41015	-2.18395	-2.35756	-3.23021	-3.16963	-1.79946	-2.16683	-1.62053	-1.93482	-2.19846	-2.01571	-3.75593	0.578457	FAIL	0.345165	FAIL	0.349654	FAIL	1.16386	2	0	0.209602	0.0193332	0.326179	1	0	0	-0.0397516	1.14844	2	0	0.198157	0.0175148
M00013_Malonate semialdehyde pathway, propanoyl-CoA => acetyl-CoA	0.915281	1.0617	1.0011	1.34401	0.442282	0.589853	1.23109	1.10187	1.74707	1.66326	1.12654	1.48852	0.748703	1.03481	1.2278	0.87182	1.24407	0.57966	FAIL	0.133515	FAIL	0.102927	FAIL	2.39259	2	0	0.436439	0.123029	0.32409	1	0	0	-0.0298568	2.76454	2	0	0.473543	0.15589
00770_Pantothenate and CoA biosynthesis	2.31638	2.34463	2.41614	2.42202	2.72432	1.93563	2.47902	2.57317	2.45629	2.59856	2.3864	2.27943	2.04243	2.08013	2.34069	2.1218	2.65346	0.580215	FAIL	0.153702	FAIL	0.146744	FAIL	2.19794	2	0	0.423649	0.11279	0.32313	1	0	0	-0.0318647	2.26148	2	0	0.431207	0.118773
M00346_Formaldehyde assimilation, serine pathway	1.24459	1.79867	1.2235	1.82944	1.65528	1.25282	1.47902	1.2274	1.52468	1.41534	1.4332	1.3186	1.22077	1.23511	1.2278	1.36281	1.76763	0.582031	FAIL	0.626616	FAIL	0.555462	FAIL	0.48611	2	0	0	-0.0707464	0.32	1	0	0	-0.0468072	0.617727	2	0	0	-0.0526269
ko00194_Photosynthesis proteins	1.41124	1.28409	1.25744	1.65952	1.71077	1.13417	1.51649	1.57317	1.41365	1.89646	0.966071	1.7207	1.15206	1.3382	1.75573	1.08863	1.88792	0.582122	FAIL	0.28546	FAIL	0.429422	FAIL	1.39424	2	0	0.310644	0.0465903	0.319843	1	0	0	-0.0401893	0.907758	2	0	0	-0.0109008
M00625_Methicillin resistance	-4.37012	-3.84519	-2.58386	-4.14784	-3.01715	-3.99511	-3.76891	-4.35756	-3.23021	-2.58466	-4.12139	-3.48876	-3.20549	-4.51978	-2.19846	-4.33763	-2.75593	0.583363	FAIL	0.281308	FAIL	0.173482	FAIL	1.41232	2	0	0.301146	0.042926	0.317717	1	0	0	-0.0355157	2.03419	2	0	0.416972	0.107668
04624_Toll and Imd signaling pathway	-1.56277	-2.26023	-2.58386	-1.56288	-4.01715	-1.99511	-3.76891	-2.03564	-2.64525	-4.16963	-2.53643	-2.90379	-1.20549	-2.93482	-1.87654	-2.01571	-3.75593	0.583418	FAIL	0.454536	FAIL	0.948854	FAIL	0.842632	2	0	0	-0.0223085	0.317624	1	0	0	-0.0483669	0.0527309	2	0	0	-0.134285
M00842_Tetrahydrobiopterin biosynthesis, GTP => BH4	-1.37012	-1.52326	-1.84689	-1.56288	-1.43219	-1.67318	-1.44698	-2.35756	-1.64525	-0.999701	-1.53643	-2.48876	-2.62053	-1.71243	-1.6135	-1.33763	-2.17097	0.586136	FAIL	0.917066	FAIL	0.572231	FAIL	0.0872035	2	0	0	-0.13367	0.313	1	0	0	-0.0503023	0.585003	2	0	0	-0.0607724
03050_Proteasome	0.214842	-0.260228	-0.361466	-0.562876	-0.695222	0.252818	-1.76891	0.0347524	0.470229	0.000298853	0.0485334	0.155099	0.438363	0.387109	-0.111002	0.362806	0.150958	0.593475	FAIL	0.460633	FAIL	0.741806	FAIL	0.827453	2	0	0	-0.0236883	0.300739	1	0	0	-0.0479994	0.306226	2	0	0	-0.0952456
04010_MAPK signaling pathway	-0.122193	-1.03784	-0.583859	-0.562876	-1.01715	-0.29467	-0.44698	-0.0356369	-0.142748	-1.36227	-0.121392	-0.318832	0.116435	-0.127464	-0.498025	0.121798	-1.434	0.593648	FAIL	0.311111	FAIL	0.150183	FAIL	1.28896	2	0	0.259756	0.0298853	0.300454	1	0	0	-0.0361753	2.22964	2	0	0.441428	0.127176
04722_Neurotrophin signaling pathway	-1.2002	-1.84519	-1.36147	-1.82591	-2.43219	-0.99511	-0.768908	-0.657125	-1.42286	-1.58466	-0.799463	-0.581866	-0.398138	-0.712427	-1.02854	-0.637194	-1.75593	0.597456	FAIL	0.533403	FAIL	0.293499	FAIL	0.662573	2	0	0	-0.0413019	0.294225	1	0	0	-0.0431943	1.3601	2	0	0.304204	0.0440766
ko01504_Antimicrobial resistance genes	1.15344	1.58107	0.918642	1.17409	1.56781	1.46432	1.13798	1.39732	1.22922	1.47423	1.27093	1.3186	0.88197	1.06518	1.55642	1.27708	1.82903	0.59922	FAIL	0.590368	FAIL	0.297929	FAIL	0.550847	2	0	0	-0.0558768	0.291366	1	0	0	-0.0440787	1.34174	2	0	0.300034	0.0425142
M00009_Citrate cycle (TCA cycle, Krebs cycle)	2.69597	2.93617	2.44589	2.64658	2.71077	2.81225	2.87495	2.53725	2.51126	2.85274	2.73659	2.66099	2.28636	2.58874	2.70843	2.54501	2.78323	0.599778	FAIL	0.837259	FAIL	0.757275	FAIL	0.180277	2	0	0	-0.124011	0.290467	1	0	0	-0.0536705	0.284572	2	0	0	-0.108233
M00081_Pectin degradation	-1.04819	-3.84519	-3.16882	-1.14784	-1.20979	-3.99511	-3.76891	-0.898133	-1.06029	-1.16963	-1.12139	-1.31883	-4.20549	-1.19785	-2.6135	-1.53028	-0.434005	0.601534	FAIL	1.23e-08	PASS	0.0235701	FAIL	118.85	2	0.745403	0.951161	0.905152	0.287646	1	0	0	-0.00273564	5.20532	2	0	0.268599	0.0322992
M00063_CMP-KDO biosynthesis	-2.78516	-1.84519	-2.58386	-1.82591	-1.20979	-1.67318	-1.44698	-2.7726	-1.64525	-1.36227	-1.79946	-2.48876	-1.88357	-1.06035	-1.02854	-1.16771	-1.434	0.604349	FAIL	0.75665	FAIL	0.730105	FAIL	0.285436	2	0	0	-0.105862	0.283162	1	0	0	-0.0530993	0.322959	2	0	0	-0.100303
04913_Ovarian steroidogenesis	-2.04819	-3.84519	-2.16882	-2.56288	-3.01715	-2.41015	-2.76891	-1.55021	-2.64525	-2.58466	-2.12139	-2.90379	-1.39814	-2.51978	-2.6135	-1.75267	-3.75593	0.60674	FAIL	0.954611	FAIL	0.596892	FAIL	0.0466317	2	0	0	-0.141761	0.279388	1	0	0	-0.0535756	0.53886	2	0	0	-0.0685692
00980_Metabolism of xenobiotics by cytochrome P450	0.48786	0.855249	0.354741	0.0220862	0.0703129	-0.187755	-0.44698	0.729898	0.229221	0.530814	0.633496	0.26613	0.748703	0.235106	0.386498	0.662367	0.051422	0.608295	FAIL	0.847972	FAIL	0.290905	FAIL	0.167195	2	0	0	-0.108485	0.276952	1	0	0	-0.0470939	1.37099	2	0	0.312179	0.0483275
00910_Nitrogen metabolism	2.61856	2.5642	2.63853	2.58008	2.6971	2.23371	2.55302	2.6648	2.80321	2.88566	2.67302	2.66099	2.11643	2.13843	2.41625	2.37661	2.76763	0.60907	FAIL	0.115528	FAIL	0.109118	FAIL	2.59745	2	0	0.456194	0.139944	0.275743	1	0	0	-0.031724	2.67964	2	0	0.464164	0.147144
00196_Photosynthesis - antenna proteins	-2.78516	-3.84519	-4.16882	-3.14784	-4.01715	-3.99511	-2.76891	-3.35756	-2.64525	-2.16963	-3.12139	-3.48876	-4.20549	-3.51978	-2.6135	-4.33763	-3.75593	0.611104	FAIL	0.707923	FAIL	0.831885	FAIL	0.355556	2	0	0	-0.0964915	0.272587	1	0	0	-0.0544572	0.186913	2	0	0	-0.121742
05131_Shigellosis	-0.785159	-1.84519	-0.846893	-0.562876	-2.43219	-0.825185	-2.18395	-0.772602	-0.529771	-1.36227	-0.799463	-0.488757	-0.505054	-0.712427	-0.739033	-0.637194	-2.75593	0.612364	FAIL	0.183256	FAIL	0.941321	FAIL	1.96113	2	0	0.430027	0.117826	0.270644	1	0	0	-0.0447061	0.0607765	2	0	0	-0.11514
04914_Progesterone-mediated oocyte maturation	-0.370121	-0.845191	-1.36147	-1.56288	0.152775	-0.410147	-0.309477	-0.109637	-0.142748	0.415336	0.0485334	0.0962055	-0.505054	-0.271854	-0.39111	-0.430743	0.244067	0.612859	FAIL	0.0700153	FAIL	0.170659	FAIL	3.34586	2	0	0.519834	0.203333	0.269882	1	0	0	-0.0316425	2.05619	2	0	0.394486	0.091548
01110_Biosynthesis of secondary metabolites	6.4096	6.57266	6.32703	6.55779	6.71841	6.27752	6.50022	6.53725	6.63398	6.83459	6.45036	6.50347	6.13658	6.34131	6.50284	6.31879	6.66192	0.61585	FAIL	0.131511	FAIL	0.193196	FAIL	2.41377	2	0	0.451091	0.135448	0.265312	1	0	0	-0.0351937	1.89135	2	0	0.385195	0.0853969
05210_Colorectal cancer	-1.56277	-2.26023	-2.16882	-2.56288	-2.01715	-1.99511	-1.76891	-2.03564	-2.64525	-2.16963	-0.799463	-1.48876	-1.39814	-1.06035	-1.87654	-1.16771	-2.75593	0.617185	FAIL	0.87434	FAIL	0.239883	FAIL	0.1358	2	0	0	-0.109681	0.263287	1	0	0	-0.0467505	1.61175	2	0	0.37278	0.0776414
M00307_Pyruvate oxidation, pyruvate => acetyl-CoA	1.87781	2.15481	1.78537	2.04199	2.39224	1.55948	1.58864	1.59663	2.16211	2.62479	1.87861	2.12595	1.6274	1.747	1.95128	1.74983	2.02543	0.617345	FAIL	0.231277	FAIL	0.349761	FAIL	1.65825	2	0	0.366031	0.073647	0.263047	1	0	0	-0.0412266	1.14808	2	0	0.192784	0.0165675
05150_Staphylococcus aureus infection	0.48786	1.0617	0.785375	0.437124	0.304778	0.648747	0.754654	-0.0356369	0.229221	0.000298853	0.33804	-0.0964396	0.494946	0.124074	0.123464	0.362806	1.15096	0.618021	FAIL	0.213565	FAIL	0.842112	FAIL	1.76062	2	0	0.398503	0.0942995	0.262026	1	0	0	-0.0457462	0.174327	2	0	0	-0.102365
04512_ECM-receptor interaction	-1.56277	-2.26023	0.0011037	-1.56288	-2.01715	-0.535678	-1.44698	-2.35756	-1.90828	-2.58466	-1.79946	-1.90379	-0.0355682	-1.34986	-1.6135	-0.167708	-1.75593	0.618945	FAIL	0.118865	FAIL	0.310519	FAIL	2.55675	2	0	0.473673	0.156013	0.260635	1	0	0	-0.0370485	1.29127	2	0	0.257075	0.0291902
05322_Systemic lupus erythematosus	-0.282658	-0.260228	-0.261931	0.0220862	-0.847225	-0.187755	-0.44698	-0.772602	-0.230211	-0.999701	-0.420952	-0.581866	-0.298603	-0.432319	-0.498025	-0.250171	-0.296501	0.619689	FAIL	0.239015	FAIL	0.835085	FAIL	1.61635	2	0	0.372933	0.0777334	0.259519	1	0	0	-0.0466941	0.182956	2	0	0	-0.103044
04670_Leukocyte transendothelial migration	-0.282658	-0.523263	0.153107	-0.562876	-0.847225	0.326818	-0.598983	-0.357565	-0.323321	-0.710195	-0.314037	-0.488757	0.116435	0.00378018	-0.39111	-0.0157053	-0.948578	0.620994	FAIL	0.217185	FAIL	0.45938	FAIL	1.73891	2	0	0.3845	0.0849491	0.257567	1	0	0	-0.0426771	0.830553	2	0	0	-0.0194806
M00085_Fatty acid elongation in mitochondria	-1.56277	-1.26023	-1.58386	-1.34048	-2.01715	-1.18775	-1.76891	-1.55021	-1.64525	-1.58466	-1.79946	-1.6814	-1.39814	-1.71243	-1.6135	-1.75267	-2.17097	0.624211	FAIL	0.149906	FAIL	0.863217	FAIL	2.23218	2	0	0.461634	0.144835	0.2528	1	0	0	-0.0439143	0.148907	2	0	0	-0.10004
00405_Phenazine biosynthesis	-2.78516	-1.52326	-1.84689	-2.56288	-2.01715	-2.41015	-2.76891	-2.35756	-2.23021	-2.58466	-2.12139	-2.48876	-1.88357	-2.51978	-2.6135	-2.75267	-2.17097	0.624622	FAIL	0.37925	FAIL	0.581923	FAIL	1.05229	2	0	0.0736459	0.00675172	0.252194	1	0	0	-0.0482768	0.566596	2	0	0	-0.0559593
04912_GnRH signaling pathway	-1.04819	-2.26023	-1.16882	-1.34048	-2.01715	-0.99511	-1.18395	-0.55021	-1.64525	-1.8477	-0.951467	-1.31883	-0.883565	-0.712427	-1.19846	-1.01571	-2.17097	0.62607	FAIL	0.908325	FAIL	0.475009	FAIL	0.096928	2	0	0	-0.128743	0.25007	1	0	0	-0.0534554	0.792572	2	0	0	-0.0295711
05012_Parkinson disease	1.69597	1.54713	1.29061	1.20971	0.230778	1.21434	0.985979	1.19702	1.26164	1.38496	1.30487	1.57733	1.81687	1.70904	1.44539	1.41725	0.491995	0.626209	FAIL	0.500435	FAIL	0.96025	FAIL	0.733795	2	0	0	-0.0385836	0.249866	1	0	0	-0.0543621	0.040699	2	0	0	-0.139041
M00546_Purine degradation, xanthine => urea	-2.04819	-2.26023	-1.84689	-0.688407	-1.43219	-2.99511	-2.76891	-1.55021	-2.64525	-1.36227	-2.53643	-1.48876	-2.20549	-2.93482	-2.6135	-2.01571	-2.17097	0.632322	FAIL	0.221518	FAIL	0.419615	FAIL	1.71347	2	0	0.378851	0.0813681	0.241025	1	0	0	-0.043279	0.934409	2	0	0	-0.00748045
ko03029_Mitochondrial biogenesis	4.27734	4.38843	3.99105	4.29924	4.38799	4.0328	4.21978	4.18933	4.33964	4.75221	4.08318	4.50276	4.12542	4.21154	4.32117	3.92446	4.52019	0.632748	FAIL	0.295272	FAIL	0.512758	FAIL	1.35271	2	0	0.301671	0.0431213	0.240416	1	0	0	-0.0464323	0.706549	2	0	0	-0.0358765
M00001_Glycolysis (Embden-Meyerhof pathway), glucose => pyruvate	3.82955	3.78417	3.65773	4.2272	4.04894	3.37121	3.83842	3.96436	4.26564	4.31419	3.87861	4.0071	3.3023	3.6095	3.92048	3.65672	4.03848	0.635597	FAIL	0.0247588	FAIL	0.134947	FAIL	5.11381	2	0	0.600499	0.302271	0.236372	1	0	0	-0.0280546	2.37768	2	0	0.408278	0.101228
00785_Lipoic acid metabolism	-4.37012	-1.84519	-4.16882	-4.14784	-3.01715	-2.41015	-3.76891	-2.7726	-4.23021	-4.16963	-2.53643	-4.48876	-3.20549	-2.93482	-2.19846	-2.75267	-2.75593	0.635622	FAIL	0.643269	FAIL	0.546333	FAIL	0.457818	2	0	0	-0.0751775	0.236336	1	0	0	-0.0529438	0.63603	2	0	0	-0.0504671
M00047_Creatine pathway	-1.78516	-1.26023	-1.16882	-2.14784	-1.43219	-1.67318	-1.18395	-2.03564	-1.64525	-2.16963	-1.31404	-1.90379	-1.62053	-2.19785	-1.6135	-2.01571	-1.75593	0.637492	FAIL	0.039744	FAIL	0.632893	FAIL	4.27084	2	0	0.599629	0.301098	0.233704	1	0	0	-0.0352708	0.475344	2	0	0	-0.0482974
00630_Glyoxylate and dicarboxylate metabolism	3.25924	3.48573	3.1073	3.51037	3.51423	3.07098	3.21978	3.37036	3.49771	3.63127	3.39431	3.37543	2.82793	3.20814	3.10532	3.3277	3.49199	0.637795	FAIL	0.00974501	FAIL	0.150678	FAIL	6.98237	2	0	0.661978	0.390389	0.233279	1	0	0	-0.0250168	2.22513	2	0	0.377353	0.0799477
00941_Flavonoid biosynthesis	-3.37012	-2.26023	-3.16882	-3.14784	-2.01715	-3.99511	-2.18395	-2.03564	-3.23021	-2.58466	-3.12139	-4.48876	-3.20549	-2.93482	-2.6135	-3.33763	-1.434	0.637979	FAIL	0.0300245	FAIL	0.344606	FAIL	4.7623	2	0	0.607929	0.312364	0.233021	1	0	0	-0.0318391	1.16579	2	0	0.168774	0.0137648
00945_Stilbenoid, diarylheptanoid and gingerol biosynthesis	-3.37012	-2.26023	-3.16882	-3.14784	-2.01715	-3.99511	-2.18395	-2.03564	-3.23021	-2.58466	-3.12139	-4.48876	-3.20549	-2.93482	-2.6135	-3.33763	-1.434	0.637979	FAIL	0.0300245	FAIL	0.344606	FAIL	4.7623	2	0	0.607929	0.312364	0.233021	1	0	0	-0.0318391	1.16579	2	0	0.168774	0.0137648
M00039_Monolignol biosynthesis, phenylalanine/tyrosine => monolignol	-3.37012	-2.26023	-3.16882	-3.14784	-2.01715	-3.99511	-2.18395	-2.03564	-3.23021	-2.58466	-3.12139	-4.48876	-3.20549	-2.93482	-2.6135	-3.33763	-1.434	0.637979	FAIL	0.0300245	FAIL	0.344606	FAIL	4.7623	2	0	0.607929	0.312364	0.233021	1	0	0	-0.0318391	1.16579	2	0	0.168774	0.0137648
00521_Streptomycin biosynthesis	2.24459	2.4216	2.29061	2.20971	1.91359	1.91178	2.16183	2.24235	2.17918	2.91784	2.18239	2.36922	1.90303	2.27463	2.30933	1.85219	2.41399	0.638246	FAIL	0.356191	FAIL	0.0329144	FAIL	1.12641	2	0	0.136582	0.010675	0.232647	1	0	0	-0.0324011	4.59872	2	0	0.601713	0.303909
04940_Type I diabetes mellitus	1.53677	1.1992	0.918642	1.5526	1.15278	0.759778	1.18529	0.890363	1.49771	2.0202	1.00789	1.66099	0.494946	1.20814	0.659517	0.706761	1.7035	0.6401	FAIL	0.0704575	FAIL	0.743437	FAIL	3.33606	2	0	0.551243	0.239472	0.230064	1	0	0	-0.0394636	0.303918	2	0	0	-0.0713564
M00563_Methanogenesis, methylamine/dimethylamine/trimethylamine => methane	-1.37012	-2.26023	-3.16882	-1.14784	-0.557718	-2.99511	-2.76891	-1.55021	-1.90828	-1.8477	-2.53643	-2.48876	-3.20549	-2.19785	-2.6135	-2.33763	-2.17097	0.64062	FAIL	0.00471786	PASS	0.296865	FAIL	8.65077	2	0.010877	0.715451	0.474862	0.229342	1	0	0	-0.0239163	1.34612	2	0	0.221899	0.0214828
M00525_Lysine biosynthesis, acetyl-DAP pathway, aspartate => lysine	1.21484	2.08555	1.78537	1.91825	1.91359	1.93563	1.93153	1.59663	2.01772	1.87477	1.52246	1.36922	1.28636	1.56768	2.12346	1.72846	1.52947	0.640882	FAIL	0.351886	FAIL	0.503774	FAIL	1.14087	2	0	0.198844	0.0176486	0.228979	1	0	0	-0.0482993	0.726336	2	0	0	-0.0342864
01212_Fatty acid metabolism	2.75916	2.85525	2.54542	2.85216	2.72432	2.52845	2.69052	2.79218	3.11852	2.99025	2.7115	2.90356	2.3491	2.84654	2.76732	2.52035	2.90228	0.641476	FAIL	0.0784953	FAIL	0.29549	FAIL	3.16946	2	0	0.520427	0.203986	0.228157	1	0	0	-0.0362867	1.35181	2	0	0.271316	0.0330792
04925_Aldosterone synthesis and secretion	-1.2002	-1.52326	-1.16882	-1.34048	-1.43219	-1.41015	-1.44698	-0.772602	-1.64525	-1.58466	-1.31404	-1.6814	-0.746062	-0.934819	-1.02854	-1.33763	-1.434	0.641665	FAIL	0.362902	FAIL	0.662262	FAIL	1.10428	2	0	0.167649	0.0136401	0.227896	1	0	0	-0.0504986	0.426575	2	0	0	-0.0750085
04212_Longevity regulating pathway - worm	2.33032	2.40274	1.87557	2.17409	2.30478	1.83778	2.11373	2.05183	2.22922	2.76111	1.87861	2.35673	1.92379	2.06518	2.06832	1.72846	2.7035	0.643799	FAIL	0.150734	FAIL	0.437318	FAIL	2.22462	2	0	0.447999	0.132766	0.224962	1	0	0	-0.0420124	0.886813	2	0	0	-0.0122711
M00531_Assimilatory nitrate reduction, nitrate => ammonia	-2.78516	-2.26023	-1.58386	-2.56288	-1.43219	-1.18775	-2.76891	-1.35757	-2.23021	-3.16963	-3.12139	-2.90379	-2.20549	-2.51978	-1.39111	-2.01571	-1.75593	0.647717	FAIL	0.300076	FAIL	0.800487	FAIL	1.33296	2	0	0.302451	0.0434135	0.219635	1	0	0	-0.0508746	0.226713	2	0	0	-0.100826
M00090_Phosphatidylcholine (PC) biosynthesis, choline => PC	-2.04819	-1.84519	-2.16882	-2.14784	-2.43219	-1.99511	-1.44698	-2.7726	-2.64525	-1.58466	-4.12139	-2.90379	-1.39814	-2.19785	-1.6135	-2.33763	-1.75593	0.64897	FAIL	0.0796848	FAIL	0.911247	FAIL	3.14651	2	0	0.542921	0.229594	0.217949	1	0	0	-0.0418247	0.0936651	2	0	0	-0.0969431
01130_Biosynthesis of antibiotics	6.18447	6.3776	6.11542	6.37278	6.42579	6.04381	6.21266	6.28449	6.40188	6.61991	6.22955	6.27777	5.88064	6.10684	6.30735	6.10531	6.46565	0.651359	FAIL	0.111038	FAIL	0.0723784	FAIL	2.65444	2	0	0.453124	0.137228	0.214754	1	0	0	-0.0325663	3.2943	2	0	0.507779	0.190301
00950_Isoquinoline alkaloid biosynthesis	0.0221964	0.476737	0.354741	-0.0603759	0.152775	0.252818	0.0384466	0.101867	-0.230211	0.585261	-0.66196	-0.24083	0.253938	0.287573	-0.0285395	0.185929	0.051422	0.651541	FAIL	0.0260827	FAIL	0.658317	FAIL	5.01774	2	0	0.633028	0.347616	0.214511	1	0	0	-0.0339804	0.432979	2	0	0	-0.0490589
00330_Arginine and proline metabolism	2.31638	2.54713	2.18873	2.26155	2.40911	2.37993	2.49788	2.166	2.14483	2.32223	2.10743	2.1406	2.11643	2.15264	2.43089	2.05468	2.51085	0.652317	FAIL	0.111292	FAIL	0.615991	FAIL	2.65115	2	0	0.496231	0.178262	0.213482	1	0	0	-0.042457	0.504624	2	0	0	-0.0534818
M00003_Gluconeogenesis, oxaloacetate => fructose-6P	3.61287	3.60602	3.39342	3.90201	3.77727	3.00489	3.6823	3.73519	4.01296	4.14779	3.64016	3.80586	3.02333	3.36286	3.5829	3.41056	3.85878	0.656422	FAIL	0.0281188	FAIL	0.142307	FAIL	4.88058	2	0	0.592836	0.292026	0.208081	1	0	0	-0.0297972	2.30387	2	0	0.40395	0.0981201
05330_Allograft rejection	-0.910689	-0.845191	-1.16882	-0.688407	-1.20979	-0.99511	-0.768908	-2.03564	-1.06029	-1.16963	-0.799463	-1.31883	-1.39814	-1.34986	-1.6135	-1.16771	-0.434005	0.657548	FAIL	0.933022	FAIL	0.876305	FAIL	0.0697291	2	0	0	-0.147509	0.206613	1	0	0	-0.0629019	0.133504	2	0	0	-0.137396
00970_Aminoacyl-tRNA biosynthesis	3.24459	3.62241	3.28239	3.2272	3.68329	3.35362	3.65736	3.40399	3.21273	3.53081	3.136	3.41211	3.24572	3.52461	3.50889	2.95699	3.76763	0.659544	FAIL	0.0859879	FAIL	0.782891	FAIL	3.03119	2	0	0.531574	0.216475	0.204028	1	0	0	-0.0424155	0.249822	2	0	0	-0.0799505
00410_beta-Alanine metabolism	1.8197	1.79867	1.91864	2.15594	1.62671	1.46432	2.01245	1.83226	2.30895	2.35394	2.02836	2.11116	1.65249	1.82007	2.04946	1.92915	2.15096	0.660166	FAIL	0.0625267	FAIL	0.0626593	FAIL	3.52373	2	0	0.509358	0.191981	0.203228	1	0	0	-0.0303054	3.52037	2	0	0.509118	0.191725
M00705_Multidrug resistance, efflux pump MepA	-1.2002	-2.26023	-1.36147	-1.56288	-1.20979	-1.67318	-2.76891	-1.55021	-1.06029	-1.8477	-1.31404	-1.16683	-1.88357	-1.51978	-1.87654	-2.01571	-1.17097	0.661984	FAIL	0.0476574	FAIL	0.589502	FAIL	3.96467	2	0	0.583073	0.279223	0.200895	1	0	0	-0.0376313	0.55245	2	0	0	-0.0421518
M00854_Glycogen biosynthesis, glucose-1P => glycogen/starch	1.56062	1.44021	1.5036	1.7348	1.93705	1.25282	1.47902	2.01747	1.93971	2.77289	1.68596	1.98698	0.92379	1.6095	1.86762	1.63965	1.82903	0.661988	FAIL	0.0235612	FAIL	0.0945592	FAIL	5.20602	2	0	0.596039	0.296287	0.200891	1	0	0	-0.028146	2.88929	2	0	0.448373	0.133089
M00565_Trehalose biosynthesis, D-glucose 1P => trehalose	1.43723	1.0617	1.32303	1.58008	1.79021	1.17482	1.44055	1.92784	1.83588	2.70074	1.49332	1.92063	0.701397	1.43441	1.8239	1.41725	1.52947	0.663624	FAIL	0.0614001	FAIL	0.251941	FAIL	3.55263	2	0	0.541455	0.227876	0.198807	1	0	0	-0.0357617	1.54979	2	0	0.316727	0.0490804
ko00199_Cytochrome P450	-1.56277	-2.26023	-2.58386	-2.56288	-2.01715	-1.99511	-2.76891	-1.7726	-3.23021	-2.16963	-1.79946	-1.6814	-1.88357	-1.51978	-2.19846	-1.01571	-2.17097	0.664811	FAIL	0.45828	FAIL	0.767685	FAIL	0.833283	2	0	0	-0.0231481	0.197303	1	0	0	-0.0557257	0.270287	2	0	0	-0.101318
00524_Neomycin, kanamycin and gentamicin biosynthesis	0.0221964	0.476737	0.531618	0.552601	-0.110259	0.397208	0.479019	0.227398	0.470229	0.688355	-0.121392	0.318598	0.379469	0.287573	0.501975	0.054684	0.051422	0.666693	FAIL	0.156776	FAIL	0.413061	FAIL	2.17093	2	0	0.4412	0.126985	0.194933	1	0	0	-0.0436539	0.952626	2	0	0	-0.00513762
M00049_Adenine ribonucleotide biosynthesis, IMP => ADP,ATP	1.33032	1.32473	0.960462	1.40675	1.4747	0.862871	1.31855	1.25714	1.22922	1.38496	1.12654	1.3186	0.549394	1.36286	1.29339	0.910294	1.45352	0.666987	FAIL	0.0670279	FAIL	0.231344	FAIL	3.41402	2	0	0.531273	0.216133	0.194564	1	0	0	-0.0360562	1.65787	2	0	0.338407	0.0589006
M00143_NADH dehydrogenase (ubiquinone) Fe-S protein/flavoprotein complex, mitochondria	-1.04819	-1.84519	-1.58386	-2.14784	-4.01715	-1.67318	-2.76891	-2.03564	-1.90828	-1.8477	-1.53643	-1.02933	-1.03557	-1.19785	-2.19846	-1.75267	-3.75593	0.666994	FAIL	0.459732	FAIL	0.892739	FAIL	0.829682	2	0	0	-0.0241877	0.194556	1	0	0	-0.0571927	0.114541	2	0	0	-0.125749
05111_Biofilm formation - Vibrio cholerae	1.05614	1.54713	1.11658	1.27843	1.56781	1.09235	1.40102	1.19702	1.44221	1.5028	1.04853	0.937508	0.838901	0.872536	0.930818	1.21696	1.49199	0.671075	FAIL	0.716185	FAIL	0.586238	FAIL	0.343277	2	0	0	-0.093864	0.189481	1	0	0	-0.0579229	0.558517	2	0	0	-0.0631003
00621_Dioxin degradation	-3.37012	-1.84519	-1.16882	-2.56288	-0.847225	-1.41015	-2.18395	-1.18764	-2.23021	-2.16963	-3.12139	-2.16683	-2.20549	-1.51978	-1.87654	-2.01571	-1.434	0.671604	FAIL	0.258117	FAIL	0.602226	FAIL	1.51938	2	0	0.348096	0.0637822	0.188829	1	0	0	-0.0498081	0.52917	2	0	0	-0.0578204
M00121_Heme biosynthesis, plants and bacteria, glutamate => heme	-0.282658	0.962164	0.638534	0.244479	1.11213	0.397208	0.623409	0.227398	0.62777	0.289805	-0.214501	0.155099	0.379469	0.480218	0.325097	-0.0157053	0.82903	0.672313	FAIL	0.356192	FAIL	0.921236	FAIL	1.12641	2	0	0.196532	0.0173087	0.187958	1	0	0	-0.0555966	0.0826019	2	0	0	-0.12562
M00038_Tryptophan metabolism, tryptophan => kynurenine => 2-aminomuconate	-3.37012	-2.84519	-4.16882	-2.56288	-2.43219	-2.41015	-3.76891	-2.03564	-3.23021	-2.58466	-2.53643	-2.90379	-4.20549	-2.51978	-4.19846	-2.75267	-3.75593	0.673314	FAIL	0.117263	FAIL	0.931764	FAIL	2.57612	2	0	0.498238	0.180322	0.186731	1	0	0	-0.0465226	0.071094	2	0	0	-0.106275
M00008_Entner-Doudoroff pathway, glucose-6P => glyceraldehyde-3P + pyruvate	0.214842	1.10901	0.68916	0.852161	0.567813	0.589853	0.401017	0.44979	0.857252	1.18793	0.33804	0.640526	0.253938	0.480218	1.26097	0.616563	0.82903	0.674468	FAIL	0.766372	FAIL	0.0217555	FAIL	0.272076	2	0	0	-0.062106	0.185324	1	0	0	-0.0347538	5.35594	2	0	0.649475	0.371646
00270_Cysteine and methionine metabolism	3.34412	3.65466	3.44589	3.57326	3.8094	3.40577	3.59741	3.63112	3.7123	3.55147	3.55103	3.3186	3.12542	3.28112	3.53625	3.31342	3.63638	0.675636	FAIL	0.734913	FAIL	0.287338	FAIL	0.316045	2	0	0	-0.0877521	0.183906	1	0	0	-0.0523529	1.38617	2	0	0.317834	0.0495458
00220_Arginine biosynthesis	3.08931	3.17718	3.06	3.21848	3.31377	2.6196	2.99928	2.88084	3.17067	3.34607	2.97664	3.04262	2.66487	2.8811	2.87835	3.00222	3.40394	0.67727	FAIL	0.0944404	FAIL	0.205138	FAIL	2.89116	2	0	0.493214	0.175188	0.181932	1	0	0	-0.0378911	1.81287	2	0	0.368857	0.0753003
M00040_Tyrosine biosynthesis, prephanate => pretyrosine => tyrosine	-2.37012	-1.52326	-2.16882	-3.14784	-1.43219	-1.67318	-1.76891	-2.03564	-1.64525	-3.16963	-1.79946	-1.90379	-3.20549	-2.93482	-3.19846	-2.33763	-2.75593	0.677498	FAIL	0.629129	FAIL	0.853541	FAIL	0.481785	2	0	0	-0.0769654	0.181658	1	0	0	-0.0607702	0.16047	2	0	0	-0.124687
05142_Chagas disease (American trypanosomiasis)	-1.04819	-1.52326	-0.998896	-2.14784	-2.43219	-1.41015	-0.961553	-1.18764	-1.90828	-1.8477	-0.799463	-1.48876	-0.620531	-1.19785	-1.19846	-1.01571	-1.75593	0.679043	FAIL	0.33296	FAIL	0.897438	FAIL	1.20697	2	0	0.252109	0.0279456	0.179805	1	0	0	-0.0553732	0.109193	2	0	0	-0.120281
M00761_Undecaprenylphosphate alpha-L-Ara4N biosynthesis, UDP-GlcA => undecaprenyl phosphate alpha-L-Ara4N	-2.37012	-3.84519	-4.16882	-3.14784	-3.01715	-3.99511	-3.76891	-4.35756	-4.23021	-2.58466	-4.12139	-3.48876	-3.20549	-3.51978	-3.19846	-4.33763	-3.75593	0.679889	FAIL	0.187049	FAIL	0.507277	FAIL	1.93399	2	0	0.415874	0.10684	0.178795	1	0	0	-0.0469691	0.718573	2	0	0	-0.0321927
ko04515_Cell adhesion molecules	-0.46323	-0.675266	-0.168821	-0.562876	-1.01715	-0.673182	-0.44698	-0.657125	-0.770779	-0.847698	-0.536429	-0.903795	-0.505054	-0.432319	-0.739033	-0.250171	-0.0554932	0.681721	FAIL	0.912508	FAIL	0.925405	FAIL	0.0922604	2	0	0	-0.145039	0.176621	1	0	0	-0.0657799	0.0780264	2	0	0	-0.147313
04725_Cholinergic synapse	-1.37012	-2.84519	-1.16882	-1.56288	-1.20979	-1.67318	-1.44698	-1.55021	-2.23021	-1.8477	-1.31404	-1.31883	-1.20549	-0.819342	-2.19846	-1.16771	-3.75593	0.684986	FAIL	0.672967	FAIL	0.0708498	FAIL	0.409423	2	0	0	-0.0601204	0.172784	1	0	0	-0.0421051	3.32742	2	0	0.549118	0.23693
M00002_Glycolysis, core module involving three-carbon compounds	3.09748	3.0003	2.83118	3.51037	3.27747	2.43116	3.11373	3.10187	3.46328	3.53773	3.1454	3.16229	2.45272	2.8811	3.08694	2.91975	3.37335	0.693592	FAIL	0.0155823	FAIL	0.142129	FAIL	6.00548	2	0	0.633145	0.347783	0.162908	1	0	0	-0.0290808	2.30559	2	0	0.393251	0.0907133
04071_Sphingolipid signaling pathway	-0.785159	-2.26023	-0.468382	-0.977914	-1.69522	-0.673182	-0.768908	-0.357565	-0.908283	-1.58466	-0.799463	-0.581866	-0.620531	-0.197854	-1.39111	-0.337633	-1.17097	0.697507	FAIL	0.614327	FAIL	0.32681	FAIL	0.507557	2	0	0	-0.0630028	0.15853	1	0	0	-0.0538285	1.2294	2	0	0.257692	0.0293487
05016_Huntington disease	1.87781	1.82723	1.53162	1.34401	0.790205	1.58985	1.47902	1.47532	1.41365	1.61173	1.52246	1.7207	2.00396	1.90648	1.63443	1.68473	0.998955	0.699021	FAIL	0.504109	FAIL	0.889344	FAIL	0.725591	2	0	0	-0.0396405	0.156854	1	0	0	-0.0608995	0.118424	2	0	0	-0.12735
04070_Phosphatidylinositol signaling system	-1.37012	-0.523263	-0.361466	-0.977914	-1.01715	-0.825185	-0.44698	-0.657125	-1.23021	-1.16963	-0.951467	-1.16683	-0.620531	-0.819342	-0.291574	-0.0157053	-0.434005	0.700257	FAIL	0.109591	FAIL	0.315753	FAIL	2.67338	2	0	0.484995	0.166969	0.155495	1	0	0	-0.0421321	1.27099	2	0	0.248345	0.0270389
00130_Ubiquinone and other terpenoid-quinone biosynthesis	-0.46323	0.324734	-1.36147	-0.147839	-0.31671	-0.673182	-0.309477	-0.55021	-0.770779	-0.362271	-0.799463	-0.681402	-0.205493	-0.519782	-0.291574	-0.430743	-0.296501	0.704003	FAIL	0.791657	FAIL	0.966039	FAIL	0.238236	2	0	0	-0.119989	0.151416	1	0	0	-0.0668325	0.0346505	2	0	0	-0.152057
M00375_Hydroxypropionate-hydroxybutylate cycle	0.877807	0.678371	0.831179	1.40675	0.790205	0.326818	0.623409	0.642435	1.55115	1.5028	0.633496	1.23916	0.116435	0.728146	0.659517	0.749829	0.998955	0.704385	FAIL	0.0187223	FAIL	0.283654	FAIL	5.64371	2	0	0.637382	0.353907	0.151003	1	0	0	-0.0323519	1.40207	2	0	0.262604	0.0306423
04740_Olfactory transduction	-2.04819	-1.52326	-1.16882	-3.14784	-2.01715	-1.18775	-1.44698	-1.7726	-1.90828	-1.36227	-1.31404	-1.90379	-1.88357	-1.93482	-1.19846	-2.33763	-1.434	0.705257	FAIL	0.024607	FAIL	0.239739	FAIL	5.12521	2	0	0.614887	0.321961	0.150065	1	0	0	-0.0331676	1.61251	2	0	0.313646	0.047805
04370_VEGF signaling pathway	-2.04819	-3.84519	-1.16882	-1.34048	-2.43219	-1.67318	-1.76891	-1.55021	-1.64525	-2.58466	-1.53643	-1.90379	-1.39814	-1.51978	-2.19846	-1.75267	-2.75593	0.705557	FAIL	0.731091	FAIL	0.402268	FAIL	0.321537	2	0	0	-0.0919354	0.149741	1	0	0	-0.0576073	0.983374	2	0	0	-0.00225289
ko03021_Transcription machinery	3.01358	3.29436	2.78538	2.88558	3.22125	3.10292	3.03845	2.70852	2.9497	3.18793	2.98713	2.99506	2.8606	2.8811	2.81276	2.77089	3.23275	0.706345	FAIL	0.672553	FAIL	0.963544	FAIL	0.41008	2	0	0	-0.0904538	0.148898	1	0	0	-0.0652507	0.0372524	2	0	0	-0.14762
05110_Vibrio cholerae infection	0.153441	-1.26023	-0.583859	-0.562876	-0.432187	-0.29467	-0.961553	-0.357565	-0.645249	-1.8477	-0.121392	-0.401294	-0.0355682	-0.271854	-0.739033	-0.0897059	-0.434005	0.706847	FAIL	0.598938	FAIL	0.144036	FAIL	0.535131	2	0	0	-0.0522532	0.148361	1	0	0	-0.0478638	2.28716	2	0	0.461466	0.144682
00072_Synthesis and degradation of ketone bodies	0.48786	0.739772	0.531618	1.10009	0.152775	0.174815	0.401017	0.44979	1.01772	1.03983	0.522465	0.681168	0.0424343	0.287573	0.60889	0.306223	0.636384	0.707102	FAIL	0.100524	FAIL	0.0397537	FAIL	2.79913	2	0	0.45273	0.136883	0.148089	1	0	0	-0.0324078	4.27042	2	0	0.558957	0.248823
M00015_Proline biosynthesis, glutamate => proline	-0.46323	-0.0378357	-0.261931	-0.240948	0.0703129	-0.29467	-0.309477	-0.357565	-0.142748	0.000298853	-0.420952	-0.0964396	-0.205493	-0.197854	0.123464	-0.530279	0.413992	0.70714	FAIL	0.255684	FAIL	0.287685	FAIL	1.53126	2	0	0.338804	0.0590943	0.148049	1	0	0	-0.0473835	1.38468	2	0	0.304862	0.0427898
00062_Fatty acid elongation	-1.2002	-1.03784	-0.998896	-1.14784	-1.69522	-1.18775	-1.76891	-1.18764	-1.64525	-1.36227	-1.31404	-1.16683	-0.746062	-1.19785	-1.02854	-1.16771	-1.75593	0.707708	FAIL	0.311018	FAIL	0.619614	FAIL	1.28932	2	0	0.283481	0.0368029	0.147443	1	0	0	-0.0542249	0.498269	2	0	0	-0.0638228
ko01002_Peptidases and inhibitors	4.56357	4.82015	4.61254	4.63024	4.70736	4.72257	4.84212	4.39732	4.5642	4.46337	4.57558	4.39694	4.46693	4.408	4.64389	4.48255	4.85878	0.708772	FAIL	0.22148	FAIL	0.848435	FAIL	1.71369	2	0	0.391791	0.0897334	0.146313	1	0	0	-0.0536675	0.166633	2	0	0	-0.10478
04750_Inflammatory mediator regulation of TRP channels	-0.669681	-1.26023	-0.998896	-0.977914	-1.20979	-0.99511	-0.961553	-0.270102	-1.23021	-1.8477	-0.799463	-1.02933	-0.746062	-0.612891	-0.739033	-0.337633	-1.17097	0.710714	FAIL	0.955599	FAIL	0.756846	FAIL	0.0455888	2	0	0	-0.14906	0.144265	1	0	0	-0.0668242	0.285164	2	0	0	-0.111643
04611_Platelet activation	-0.669681	-0.675266	-0.0813585	-1.56288	-2.01715	-0.187755	-0.961553	-0.357565	-1.06029	-1.58466	-0.314037	-0.681402	0.186824	-0.349857	-1.19846	-0.0897059	-2.17097	0.711228	FAIL	0.253183	FAIL	0.630608	FAIL	1.5436	2	0	0.354454	0.0671553	0.143725	1	0	0	-0.052891	0.47925	2	0	0	-0.0643321
ko02048_Prokaryotic defense system	2.57239	3.01279	2.65136	2.77102	3.07031	2.77307	2.86045	2.7299	2.70053	2.77289	2.55103	2.61977	2.45272	2.27463	2.889	2.41725	2.84398	0.71125	FAIL	0.602292	FAIL	0.432905	FAIL	0.52905	2	0	0	-0.0627986	0.143703	1	0	0	-0.0570913	0.898465	2	0	0	-0.0135392
03022_Basal transcription factors	-2.78516	-2.26023	-2.58386	-2.56288	-1.69522	-1.99511	-2.76891	-4.35756	-3.23021	-1.8477	-2.53643	-3.48876	-2.20549	-3.51978	-3.19846	-2.75267	-2.75593	0.711727	FAIL	0.526517	FAIL	0.659987	FAIL	0.677016	2	0	0	-0.0449908	0.143203	1	0	0	-0.0596748	0.430262	2	0	0	-0.0793631
00720_Carbon fixation pathways in prokaryotes	4.14163	4.23163	3.87557	4.48516	4.44228	3.89363	4.10146	4.26082	4.47023	4.74625	4.19149	4.49138	3.76605	4.05007	4.2236	4.01992	4.24407	0.713747	FAIL	0.0379874	FAIL	0.32998	FAIL	4.34852	2	0	0.5896	0.287751	0.141098	1	0	0	-0.0369044	1.21777	2	0	0.205776	0.0187142
ko03032_DNA replication proteins	2.87781	3.35448	2.9397	2.90744	3.28663	2.85038	2.80095	2.83226	2.83588	3.0783	2.86729	2.70107	2.50875	2.69939	2.73227	2.65105	2.84398	0.717633	FAIL	0.705372	FAIL	0.157047	FAIL	0.359381	2	0	0	-0.0745208	0.137102	1	0	0	-0.0501889	2.16858	2	0	0.45165	0.135936
ko00536_Glycosaminoglycan binding proteins	0.674273	0.962164	1.15311	0.311593	0.506412	1.09235	0.931531	-0.357565	-0.230211	0.530814	0.579048	0.418134	0.964432	0.124074	0.260967	0.706761	0.887923	0.717661	FAIL	0.0668372	FAIL	0.829752	FAIL	3.4185	2	0	0.559863	0.249933	0.137073	1	0	0	-0.0445884	0.189561	2	0	0	-0.0837525
M00170_C4-dicarboxylic acid cycle, phosphoenolpyruvate carboxykinase type	1.08931	1.58107	1.11658	0.896555	0.840831	0.397208	1.31855	1.10187	1.3845	1.85274	0.832805	1.59871	0.438363	0.802146	0.971461	0.662367	0.998955	0.719675	FAIL	0.720551	FAIL	0.199616	FAIL	0.336856	2	0	0	-0.0803533	0.135027	1	0	0	-0.0524045	1.84848	2	0	0.410447	0.10281
M00115_NAD biosynthesis, aspartate => NAD	0.951807	0.678371	0.29061	0.710142	1.07031	0.326818	0.690523	0.964363	0.577144	0.830374	0.522465	0.681168	0.794507	0.524612	1.01099	0.569257	0.944507	0.719961	FAIL	0.174013	FAIL	0.814095	FAIL	2.0301	2	0	0.437625	0.124008	0.134738	1	0	0	-0.0520821	0.209244	2	0	0	-0.0951948
M00045_Histidine degradation, histidine => N-formiminoglutamate => glutamate	-1.2002	-0.675266	-0.0813585	-1.14784	-1.01715	-0.187755	-0.309477	-1.03564	-1.42286	-1.8477	-1.31404	-1.02933	-1.03557	-1.34986	-0.198464	-2.33763	-0.586008	0.721766	FAIL	0.00843009	FAIL	0.939304	FAIL	7.29982	2	0.00677337	0.71194	0.469113	0.132921	1	0	0	-0.0322833	0.0629441	2	0	0	-0.0697773
05320_Autoimmune thyroid disease	-0.910689	-0.845191	-0.998896	-0.688407	-1.20979	-0.99511	-0.768908	-2.03564	-1.06029	-1.16963	-0.799463	-1.31883	-1.39814	-1.34986	-1.6135	-1.16771	-0.434005	0.724504	FAIL	0.923175	FAIL	0.893776	FAIL	0.0804711	2	0	0	-0.146915	0.130193	1	0	0	-0.0694853	0.113358	2	0	0	-0.14166
M00024_Phenylalanine biosynthesis, chorismate => phenylalanine	-1.04819	-0.385759	-0.70939	-1.56288	-0.847225	-0.825185	-0.961553	-2.03564	-1.42286	-1.16963	-0.66196	-0.903795	-0.746062	-0.349857	-1.39111	-1.16771	-0.586008	0.724639	FAIL	0.763404	FAIL	0.371377	FAIL	0.276134	2	0	0	-0.0975803	0.13006	1	0	0	-0.0586359	1.07699	2	0	0.132583	0.0103789
04146_Peroxisome	0.877807	1.01279	0.918642	0.244479	0.840831	0.959087	0.985979	0.686829	0.814183	1.0783	0.522465	1.0031	0.92379	1.00378	0.60889	0.662367	1.05142	0.725221	FAIL	0.17611	FAIL	0.334271	FAIL	2.01408	2	0	0.419074	0.109264	0.129483	1	0	0	-0.0468974	1.20225	2	0	0.223553	0.0217915
M00144_NADH:quinone oxidoreductase, prokaryotes	0.877807	0.614241	0.0791062	1.10009	1.93705	0.759778	1.23109	0.964363	0.857252	1.22269	0.966071	0.937508	0.186824	1.09493	0.801535	1.08863	1.05142	0.727782	FAIL	0.0433836	FAIL	0.518617	FAIL	4.12194	2	0	0.589066	0.286962	0.126969	1	0	0	-0.0401235	0.693863	2	0	0	-0.0281394
00230_Purine metabolism	3.97861	4.26855	3.99609	4.01203	4.3227	3.81225	4.12591	4.09776	4.05056	4.3342	3.88984	3.92487	3.74287	3.8811	3.99136	3.82224	4.24969	0.728326	FAIL	0.238395	FAIL	0.194654	FAIL	1.61965	2	0	0.350018	0.0647878	0.126439	1	0	0	-0.0456676	1.88147	2	0	0.39539	0.0921625
M00530_Dissimilatory nitrate reduction, nitrate => ammonia	-2.04819	-1.52326	-0.846893	-2.56288	-1.43219	-0.99511	-1.18395	-1.35757	-1.42286	-3.16963	-1.79946	-2.90379	-2.20549	-2.19785	-1.02854	-1.75267	-1.17097	0.728737	FAIL	0.179352	FAIL	0.893278	FAIL	1.98976	2	0	0.434197	0.121194	0.126038	1	0	0	-0.0535077	0.113926	2	0	0	-0.108498
ko03051_Proteasome	0.951807	0.476737	0.354741	0.375723	0.889741	1.04928	-0.0684686	1.0687	1.32438	1.1523	0.923003	1.09621	1.11643	1.12407	0.930818	1.05468	1.15096	0.729925	FAIL	0.127497	FAIL	0.310889	FAIL	2.45735	2	0	0.465709	0.148564	0.124886	1	0	0	-0.0446049	1.28982	2	0	0.258452	0.0295448
04964_Proximal tubule bicarbonate reclamation	0.330319	-0.0378357	-0.361466	0.100089	-0.110259	-0.088219	-0.183946	-0.270102	0.0177164	0.289805	0.126536	0.465439	-0.505054	0.00378018	-0.498025	0.247329	0.244067	0.731085	FAIL	0.0125418	FAIL	0.699805	FAIL	6.44777	2	0	0.683165	0.423048	0.123767	1	0	0	-0.034022	0.367785	2	0	0	-0.0490948
05144_Malaria	-2.04819	-2.26023	-1.16882	-1.56288	-1.69522	-1.99511	-1.76891	-2.7726	-2.23021	-2.16963	-2.53643	-1.90379	-1.20549	-1.93482	-1.87654	-1.33763	-0.948578	0.732703	FAIL	0.680463	FAIL	0.801988	FAIL	0.397602	2	0	0	-0.0901324	0.122215	1	0	0	-0.0656683	0.224769	2	0	0	-0.115992
03018_RNA degradation	3.05614	3.23162	2.87557	3.19201	3.29573	2.88753	3.08907	2.89982	3.24552	3.56508	2.93389	3.33142	2.87132	2.98801	3.18524	2.91029	3.47289	0.735292	FAIL	0.362202	FAIL	0.483777	FAIL	1.10656	2	0	0.165666	0.0134235	0.119754	1	0	0	-0.0554427	0.771897	2	0	0	-0.0287343
M00088_Ketone body biosynthesis, acetyl-CoA => acetoacetate/3-hydroxybutyrate/acetone	0.48786	0.739772	0.475035	1.06161	0.152775	0.174815	0.318555	0.44979	0.939714	0.959657	0.40217	0.681168	0.0424343	0.180658	0.556423	0.185929	0.636384	0.736142	FAIL	0.193881	FAIL	0.0475297	FAIL	1.8867	2	0	0.367353	0.074417	0.118953	1	0	0	-0.0369712	3.96912	2	0	0.559254	0.249186
M00843_L-threo-Tetrahydrobiopterin biosynthesis, GTP => L-threo-BH4	-1.37012	-1.52326	-1.84689	-1.56288	-1.43219	-1.67318	-1.44698	-2.35756	-1.64525	-0.999701	-1.53643	-2.48876	-2.62053	-1.71243	-1.87654	-1.53028	-2.17097	0.737778	FAIL	0.842789	FAIL	0.5129	FAIL	0.173499	2	0	0	-0.119119	0.117419	1	0	0	-0.0636007	0.706241	2	0	0	-0.0423379
M00114_Ascorbate biosynthesis, plants, glucose-6P => ascorbate	1.96973	1.79867	1.5036	1.75905	1.81574	1.21434	1.47902	1.70852	1.95961	2.33817	1.68596	1.88628	0.92379	1.70904	1.5829	1.36281	2.02543	0.738342	FAIL	0.0105924	FAIL	0.106656	FAIL	6.80321	2	0	0.650126	0.372613	0.116894	1	0	0	-0.0283513	2.71272	2	0	0.419998	0.109971
M00025_Tyrosine biosynthesis, chorismate => tyrosine	-0.669681	-0.144751	-0.583859	-1.34048	-0.31671	-0.535678	-0.44698	-1.18764	-0.770779	-0.999701	-0.314037	-0.488757	-0.746062	-0.197854	-1.39111	-0.878202	-0.434005	0.738355	FAIL	0.999279	FAIL	0.397884	FAIL	0.00072164	2	0	0	-0.141635	0.11688	1	0	0	-0.0625855	0.99614	2	0	0	-0.000547136
04330_Notch signaling pathway	-2.78516	-2.26023	-2.16882	-2.14784	-2.43219	-1.99511	-2.76891	-2.7726	-2.64525	-3.16963	-2.12139	-2.16683	-2.62053	-1.93482	-3.19846	-2.75267	-1.75593	0.739205	FAIL	0.854135	FAIL	0.652457	FAIL	0.159756	2	0	0	-0.126156	0.11609	1	0	0	-0.0663558	0.442573	2	0	0	-0.0836931
M00873_Fatty acid biosynthesis in mitochondria, animals	0.0893106	0.154809	-0.261931	-0.147839	0.68329	-0.088219	-0.309477	0.642435	0.413645	0.289805	0.0485334	0.0962055	-0.0355682	0.434415	-0.111002	-0.0157053	0.636384	0.740802	FAIL	0.00171982	PASS	0.538329	FAIL	11.3342	2	0.101121	0.773033	0.572726	0.114613	1	0	0	-0.0245342	0.652372	2	0	0	-0.0192657
01220_Degradation of aromatic compounds	1.0222	1.28409	1.15311	0.981444	1.79021	0.959087	1.13798	1.44979	1.60268	1.63773	0.878608	1.06583	0.794507	0.76562	1.08694	1.30622	1.28846	0.741219	FAIL	0.363	FAIL	0.328544	FAIL	1.10396	2	0	0.155912	0.0123991	0.11423	1	0	0	-0.0528245	1.22302	2	0	0.246478	0.0266006
04929_GnRH secretion	-2.04819	-3.84519	-2.16882	-2.56288	-2.01715	-1.99511	-1.44698	-1.7726	-3.23021	-2.58466	-1.12139	-1.90379	-2.20549	-1.34986	-2.19846	-1.75267	-3.75593	0.74249	FAIL	0.876947	FAIL	0.154755	FAIL	0.132756	2	0	0	-0.103516	0.113063	1	0	0	-0.0529331	2.18861	2	0	0.458355	0.141875
04621_NOD-like receptor signaling pathway	3.42429	3.0003	3.021	3.43712	2.87767	2.67732	2.8893	3.13429	3.70053	3.59856	3.288	3.49424	2.66487	3.40503	2.95128	3.12997	3.43389	0.744867	FAIL	0.00144721	PASS	0.299378	FAIL	11.84	2	0.0909762	0.767854	0.563667	0.1109	1	0	0	-0.0231159	1.33581	2	0	0.197578	0.0174614
M00569_Catechol meta-cleavage, catechol => acetyl-CoA / 4-methylcatechol => propanoyl-CoA	-4.37012	-2.26023	-1.36147	-2.56288	-1.01715	-1.41015	-2.18395	-1.18764	-2.23021	-2.58466	-3.12139	-2.48876	-2.20549	-1.93482	-1.87654	-2.33763	-1.434	0.745523	FAIL	0.51359	FAIL	0.607035	FAIL	0.704739	2	0	0	-0.0405555	0.110308	1	0	0	-0.0611017	0.520521	2	0	0	-0.0658588
M00545_Trans-cinnamate degradation, trans-cinnamate => acetyl-CoA	-3.37012	-3.84519	-2.16882	-4.14784	-1.20979	-1.99511	-3.76891	-1.7726	-2.64525	-3.16963	-4.12139	-2.90379	-2.62053	-2.19785	-3.19846	-3.33763	-2.17097	0.746779	FAIL	0.204406	FAIL	0.704807	FAIL	1.81752	2	0	0.405612	0.0993059	0.109178	1	0	0	-0.054105	0.360231	2	0	0	-0.0777141
M00023_Tryptophan biosynthesis, chorismate => tryptophan	-0.910689	-0.0378357	-0.261931	-0.562876	-0.432187	-0.29467	-0.961553	-0.109637	-0.645249	-0.469186	-0.536429	-0.903795	-0.746062	-0.519782	-0.876536	-0.337633	-0.434005	0.746985	FAIL	0.873165	FAIL	0.260726	FAIL	0.137175	2	0	0	-0.112078	0.108994	1	0	0	-0.0578692	1.50678	2	0	0.351985	0.0658291
00640_Propanoate metabolism	3.5247	3.7094	3.44589	3.85216	3.61947	3.34474	3.55302	3.6648	3.98411	4.02513	3.55809	3.78271	3.27024	3.44022	3.62808	3.49526	3.62777	0.747224	FAIL	0.0600707	FAIL	0.150816	FAIL	3.58754	2	0	0.53297	0.218067	0.10878	1	0	0	-0.0375541	2.22387	2	0	0.4109	0.103143
04068_FoxO signaling pathway	-0.122193	-0.144751	-0.361466	-0.447399	0.152775	-0.088219	0.231092	-0.18764	-0.142748	0.0783014	-0.121392	0.211683	-0.298603	-0.127464	-1.02854	0.362806	0.244067	0.748328	FAIL	0.205358	FAIL	0.0531909	FAIL	1.81147	2	0	0.359014	0.0696583	0.107794	1	0	0	-0.0382945	3.78389	2	0	0.550829	0.238976
00860_Porphyrin and chlorophyll metabolism	1.98743	2.38363	2.07911	2.08098	2.62671	2.09235	2.36037	2.15023	2.09172	2.1523	1.85589	1.83317	2.18682	2.10957	1.99136	2.15422	2.52947	0.750852	FAIL	0.201768	FAIL	0.969655	FAIL	1.83446	2	0	0.413931	0.105386	0.105559	1	0	0	-0.0564805	0.0308942	2	0	0	-0.122391
M00374_Dicarboxylate-hydroxybutyrate cycle	2.00492	1.96216	1.66407	2.2951	2.07031	1.78625	2.16183	1.85189	2.35475	2.38496	1.96607	2.21168	1.3491	1.92316	1.73227	1.91029	2.35259	0.752508	FAIL	0.0551372	FAIL	0.630776	FAIL	3.72547	2	0	0.572542	0.265731	0.104107	1	0	0	-0.0436745	0.478962	2	0	0	-0.0508009
04915_Estrogen signaling pathway	0.48786	0.678371	0.586066	0.174089	0.790205	0.759778	0.985979	0.771718	0.857252	0.830374	0.633496	0.681168	0.438363	0.802146	0.60889	0.569257	1.05142	0.752918	FAIL	0.282959	FAIL	0.22663	FAIL	1.40509	2	0	0.30483	0.0443155	0.103749	1	0	0	-0.0490228	1.68419	2	0	0.368087	0.0748475
00360_Phenylalanine metabolism	1.56062	1.93617	1.89727	1.82944	1.88974	1.67732	1.78568	1.90922	1.72399	1.83037	1.6335	1.59871	1.65249	1.50259	1.99136	1.68473	1.79866	0.756749	FAIL	0.240956	FAIL	0.0122095	FAIL	1.60609	2	0	0.300816	0.0428033	0.100439	1	0	0	-0.0317644	6.5036	2	0	0.660846	0.388675
00626_Naphthalene degradation	0.330319	0.739772	0.0791062	0.174089	0.889741	-0.187755	0.0384466	0.642435	0.723985	0.874768	0.270926	0.0962055	-0.0355682	-0.127464	0.260967	0.469722	0.33153	0.75924	FAIL	0.224295	FAIL	0.268759	FAIL	1.69747	2	0	0.369507	0.0756844	0.0983188	1	0	0	-0.0489218	1.46891	2	0	0.320965	0.0508827
03070_Bacterial secretion system	1.7384	2.03745	1.47503	1.80636	2.1923	1.49674	1.72294	0.927837	1.12734	1.66326	1.7855	1.66099	1.81687	1.72815	1.77882	1.44373	2.05142	0.760935	FAIL	0.590925	FAIL	0.271173	FAIL	0.549818	2	0	0	-0.0558812	0.0968904	1	0	0	-0.0560516	1.45779	2	0	0.334091	0.0568255
04974_Protein digestion and absorption	0.48786	0.962164	0.831179	0.100089	0.889741	0.862871	0.55302	0.397323	0.229221	0.353936	0.633496	0.26613	0.748703	0.338199	0.386498	0.706761	1.05142	0.763135	FAIL	0.101414	FAIL	0.854396	FAIL	2.78621	2	0	0.515522	0.198618	0.095053	1	0	0	-0.050313	0.159442	2	0	0	-0.0934662
04714_Thermogenesis	1.98743	1.67837	1.53162	1.46687	0.506412	1.55948	1.27549	1.52508	1.65243	1.63773	1.60653	1.92063	2.04243	1.97207	1.63443	1.56926	0.998955	0.76388	FAIL	0.617043	FAIL	0.96752	FAIL	0.502775	2	0	0	-0.0755305	0.0944352	1	0	0	-0.0687795	0.0331106	2	0	0	-0.146874
ko03019_Messenger RNA biogenesis	3.31638	3.39321	3.21488	3.38354	3.46667	3.31777	3.28637	3.25714	3.47715	3.65055	3.07828	3.5056	3.25394	3.22169	3.46687	3.20926	3.61911	0.765501	FAIL	0.630764	FAIL	0.470291	FAIL	0.478982	2	0	0	-0.0710859	0.0930988	1	0	0	-0.0618672	0.803883	2	0	0	-0.0267575
00670_One carbon pool by folate	2.47537	2.63054	2.48939	2.45207	2.84083	2.13417	2.27549	2.47533	2.58997	2.70074	2.40217	2.59871	2.40922	2.19446	2.34069	2.30622	2.51085	0.765794	FAIL	0.353015	FAIL	0.418261	FAIL	1.13706	2	0	0.193509	0.0168754	0.0928594	1	0	0	-0.0558472	0.938146	2	0	0	-0.00761592
M00078_Heparan sulfate degradation	-1.2002	-0.385759	-0.583859	-0.340484	-0.31671	-0.673182	-0.309477	-1.7726	-0.323321	-0.710195	-0.66196	-1.16683	-1.20549	-1.19785	-1.02854	-0.637194	-0.755933	0.765931	FAIL	0.43813	FAIL	0.916346	FAIL	0.884686	2	0	0	-0.0164287	0.0927463	1	0	0	-0.0646279	0.088	2	0	0	-0.129932
00364_Fluorobenzoate degradation	-3.37012	-2.26023	-2.58386	-2.14784	-2.43219	-2.41015	-2.76891	-2.7726	-2.64525	-3.16963	-3.12139	-1.90379	-2.20549	-2.93482	-2.19846	-1.75267	-1.17097	0.766696	FAIL	0.465123	FAIL	0.570951	FAIL	0.816425	2	0	0	-0.0246411	0.0921211	1	0	0	-0.0609319	0.587463	2	0	0	-0.0553745
M00086_beta-Oxidation, acyl-CoA synthesis	-0.785159	-1.03784	-0.998896	-1.56288	-0.847225	-1.41015	-1.44698	-1.55021	-0.529771	-0.999701	-1.12139	-0.488757	-1.88357	-0.819342	-1.6135	-3.33763	-0.434005	0.767727	FAIL	0.472297	FAIL	0.781955	FAIL	0.799059	2	0	0	-0.0283185	0.0912813	1	0	0	-0.0640324	0.251069	2	0	0	-0.105546
ko03012_Translation factors	3.33724	3.43093	3.04063	3.31977	3.45858	3.01612	3.16183	3.32894	3.49771	3.79038	3.10743	3.58271	3.2039	3.08755	3.30933	2.97525	3.51085	0.768097	FAIL	0.248413	FAIL	0.348174	FAIL	1.56755	2	0	0.349929	0.0647407	0.0909807	1	0	0	-0.0518459	1.1535	2	0	0.197906	0.0175097
04730_Long-term depression	-1.2002	-2.84519	-1.58386	-2.14784	-2.43219	-1.18775	-1.44698	-1.18764	-2.64525	-2.16963	-1.31404	-1.48876	-1.20549	-0.934819	-1.87654	-1.53028	-3.75593	0.768151	FAIL	0.815232	FAIL	0.190152	FAIL	0.2078	2	0	0	-0.0970175	0.0909374	1	0	0	-0.0556646	1.91227	2	0	0.422273	0.111722
04920_Adipocytokine signaling pathway	0.273735	-0.144751	-0.0813585	-0.0603759	-0.01715	-0.29467	-0.183946	-0.0356369	0.293351	0.152302	-0.0339287	0.720696	-0.11803	0.180658	-0.613502	-0.250171	0.33153	0.770226	FAIL	0.0370059	FAIL	0.654006	FAIL	4.39376	2	0	0.607642	0.311972	0.0892635	1	0	0	-0.0418598	0.440025	2	0	0	-0.0514757
M00073_N-glycan precursor trimming	-2.78516	-2.84519	-2.58386	-2.56288	-3.01715	-1.99511	-2.76891	-2.7726	-3.23021	-3.16963	-3.12139	-2.90379	-2.62053	-2.93482	-2.6135	-2.75267	-3.75593	0.772481	FAIL	0.0498882	FAIL	0.398699	FAIL	3.88898	2	0	0.57149	0.264402	0.0874638	1	0	0	-0.0417581	0.993755	2	0	0	-0.00057158
00760_Nicotinate and nicotinamide metabolism	2.48786	2.52985	2.44589	2.79468	2.76421	2.25282	2.40102	2.71925	2.74707	2.51687	2.37046	2.41813	2.37947	2.28757	2.50198	2.41725	2.7198	0.773837	FAIL	0.204406	FAIL	0.316106	FAIL	1.81752	2	0	0.3915	0.0895389	0.0863923	1	0	0	-0.0500314	1.26963	2	0	0.258397	0.0295315
04218_Cellular senescence	-0.122193	-0.675266	-0.0813585	-0.340484	-0.847225	0.00489037	-0.44698	-0.450674	-0.230211	-0.999701	-0.314037	-0.166829	0.0424343	-0.349857	-0.498025	-0.250171	-0.434005	0.776709	FAIL	0.24792	FAIL	0.242226	FAIL	1.57006	2	0	0.344404	0.0618852	0.0841446	1	0	0	-0.0497123	1.59943	2	0	0.350561	0.0650737
00190_Oxidative phosphorylation	3.45643	3.33472	2.99105	3.31977	3.61947	3.13417	3.37064	3.37714	3.22922	3.53773	3.08806	3.47703	3.22077	3.35058	3.46687	3.23222	3.27749	0.778099	FAIL	0.252735	FAIL	0.885096	FAIL	1.54583	2	0	0.361034	0.0707892	0.0830684	1	0	0	-0.0594586	0.123309	2	0	0	-0.113698
00450_Selenocompound metabolism	1.56062	2.26333	1.80846	2.26155	2.17267	1.86287	1.90352	1.57317	1.89907	2.03983	1.55103	1.98698	1.7487	1.67004	2.08694	1.68473	1.91649	0.778266	FAIL	0.69999	FAIL	0.569344	FAIL	0.367504	2	0	0	-0.0903626	0.0829395	1	0	0	-0.0655087	0.590557	2	0	0	-0.0584957
M00098_Acylglycerol degradation	-1.56277	-1.03784	-2.16882	-2.56288	-1.20979	-1.67318	-1.76891	-2.03564	-1.90828	-2.16963	-1.53643	-1.90379	-1.03557	-1.71243	-1.6135	-1.75267	-0.434005	0.779013	FAIL	0.273877	FAIL	0.819478	FAIL	1.44547	2	0	0.336415	0.0579354	0.0823646	1	0	0	-0.0596713	0.202428	2	0	0	-0.103728
00750_Vitamin B6 metabolism	0.877807	1.0617	0.785375	0.607049	1.02724	0.648747	0.55302	0.596631	1.16211	1.32223	1.20054	0.75917	0.652488	0.906483	0.755732	0.569257	1.45352	0.779197	FAIL	0.234559	FAIL	0.333373	FAIL	1.64028	2	0	0.363253	0.0720475	0.0822236	1	0	0	-0.0516367	1.20548	2	0	0.230398	0.0231216
00730_Thiamine metabolism	1.77963	1.82723	1.91864	1.89656	2.3227	1.49674	1.93153	1.79218	1.72399	2.22269	2.00789	1.95419	1.54939	1.83777	1.97146	1.66237	2.22135	0.779273	FAIL	0.152644	FAIL	0.154338	FAIL	2.20738	2	0	0.427282	0.115641	0.0821654	1	0	0	-0.0439544	2.1923	2	0	0.425448	0.114196
ko04030_G protein-coupled receptors	-1.37012	-0.845191	-0.846893	-2.14784	-0.695222	-0.99511	-0.44698	-1.03564	-1.42286	-0.847698	-0.951467	-1.02933	-1.39814	-1.93482	-0.739033	-2.33763	-1.75593	0.77997	FAIL	0.0726065	FAIL	0.866406	FAIL	3.28942	2	0	0.553026	0.241618	0.0816316	1	0	0	-0.0484608	0.145129	2	0	0	-0.0902204
04360_Axon guidance	-0.669681	-2.26023	-0.361466	-0.825911	-1.69522	-0.673182	-1.18395	-1.35757	-1.06029	-1.8477	-0.951467	-0.788317	-0.620531	-0.519782	-1.19846	-0.878202	-1.434	0.781074	FAIL	0.567788	FAIL	0.247724	FAIL	0.593564	2	0	0	-0.0495351	0.0807903	1	0	0	-0.0560151	1.57106	2	0	0.358908	0.0695989
04911_Insulin secretion	-1.37012	-2.26023	-1.36147	-1.56288	-1.69522	-1.41015	-1.76891	-1.03564	-2.23021	-2.16963	-1.31404	-1.6814	-1.39814	-0.934819	-1.19846	-1.75267	-2.17097	0.782216	FAIL	0.972566	FAIL	0.163544	FAIL	0.0278825	2	0	0	-0.11882	0.0799256	1	0	0	-0.0562295	2.11357	2	0	0.451848	0.13611
00625_Chloroalkane and chloroalkene degradation	0.674273	1.15481	0.738069	0.806358	1.1923	0.397208	0.401017	1.03475	1.01772	1.35394	0.633496	0.318598	0.701397	0.287573	0.84593	0.832292	0.767629	0.783088	FAIL	0.638721	FAIL	0.148955	FAIL	0.465459	2	0	0	-0.0611182	0.0792681	1	0	0	-0.0526373	2.24091	2	0	0.458364	0.141883
04514_Cell adhesion molecules (CAMs)	-1.04819	-1.03784	-0.468382	-1.14784	-1.20979	-0.673182	-0.598983	-1.35757	-1.23021	-1.36227	-0.66196	-1.31883	-1.20549	-1.34986	-1.02854	-0.752671	-0.755933	0.784229	FAIL	0.181778	FAIL	0.993622	FAIL	1.97188	2	0	0.434229	0.12122	0.0784127	1	0	0	-0.0574735	0.00640157	2	0	0	-0.123929
M00651_Vancomycin resistance, D-Ala-D-Lac type	-0.785159	-1.26023	-1.36147	-0.447399	-0.695222	-0.99511	-1.76891	-0.898133	-0.645249	-0.584664	-1.12139	-0.581866	-1.62053	-1.19785	-0.876536	-0.752671	-0.755933	0.784266	FAIL	0.00551794	PASS	0.431641	FAIL	8.27321	2	0.0132049	0.717393	0.478053	0.0783847	1	0	0	-0.0302879	0.901828	2	0	0	-0.00645266
00300_Lysine biosynthesis	2.21484	2.79867	2.63853	2.64658	2.92536	2.64875	2.87495	2.5128	2.61528	2.83037	2.40217	2.25271	2.36436	2.446	2.85682	2.53273	2.7035	0.786015	FAIL	0.331501	FAIL	0.519964	FAIL	1.21225	2	0	0.247012	0.0267253	0.0770831	1	0	0	-0.0581053	0.690969	2	0	0	-0.0389122
00121_Secondary bile acid biosynthesis	0.330319	0.678371	0.223496	-0.240948	0.152775	0.464322	0.231092	-0.450674	0.091717	0.47423	0.270926	0.211683	-0.505054	0.180658	-0.111002	0.054684	0.944507	0.786624	FAIL	0.742924	FAIL	0.817961	FAIL	0.304644	2	0	0	-0.106205	0.076633	1	0	0	-0.0705151	0.204343	2	0	0	-0.121524
05014_Amyotrophic lateral sclerosis (ALS)	-0.910689	-1.03784	-0.998896	-1.34048	-1.69522	-0.673182	-0.598983	-1.03564	-0.645249	-1.16963	-1.53643	-1.02933	-0.746062	-1.06035	-1.6135	-0.878202	-1.17097	0.789146	FAIL	0.268469	FAIL	0.0073443	FAIL	1.47026	2	0	0.264323	0.0311085	0.0747825	1	0	0	-0.0306026	7.609	2	0	0.692134	0.4372
05219_Bladder cancer	-1.37012	-0.845191	-1.36147	-0.688407	-2.01715	-1.99511	-1.18395	-0.898133	-1.23021	-1.36227	-1.12139	-1.16683	-1.39814	-0.934819	-1.87654	-1.01571	-1.434	0.792661	FAIL	0.817321	FAIL	0.722226	FAIL	0.205153	2	0	0	-0.120877	0.0722448	1	0	0	-0.0705444	0.334403	2	0	0	-0.101221
00380_Tryptophan metabolism	1.58408	1.79867	1.5591	1.93962	1.59756	1.46432	1.62341	1.39732	1.72399	1.95966	1.52246	1.70107	1.3491	1.38711	1.5829	1.54501	1.67033	0.794203	FAIL	0.413885	FAIL	0.284693	FAIL	0.950316	2	0	0	-0.00592638	0.0711469	1	0	0	-0.055398	1.39756	2	0	0.312706	0.047422
03040_Spliceosome	-0.562766	-1.52326	-1.58386	-0.562876	-2.43219	0.812245	-1.76891	0.227398	0.091717	-2.16963	-1.31404	-0.318832	0.601862	-0.197854	0.325097	0.054684	-2.17097	0.796139	FAIL	0.442061	FAIL	0.396872	FAIL	0.874445	2	0	0	-0.0158761	0.06978	1	0	0	-0.0588118	0.99911	2	0	0	-0.000112497
04928_Parathyroid hormone synthesis, secretion and action	-0.785159	-1.52326	-0.846893	-1.82591	-2.01715	-1.41015	-1.18395	-1.18764	-2.64525	-1.58466	-1.12139	-1.02933	-1.03557	-0.819342	-1.39111	-1.53028	-2.75593	0.799174	FAIL	0.607514	FAIL	0.365751	FAIL	0.519664	2	0	0	-0.0628012	0.0676673	1	0	0	-0.0609486	1.09502	2	0	0.158731	0.0124235
M00365_C10-C20 isoprenoid biosynthesis, archaea	-3.37012	-3.84519	-2.58386	-4.14784	-2.01715	-2.41015	-2.18395	-3.35756	-2.64525	-2.58466	-3.12139	-3.48876	-3.20549	-3.51978	-3.19846	-2.75267	-2.75593	0.799651	FAIL	0.296239	FAIL	0.130002	FAIL	1.34871	2	0	0.279487	0.0355376	0.0673384	1	0	0	-0.0475249	2.42997	2	0	0.46262	0.145732
04350_TGF-beta signaling pathway	-2.78516	-2.84519	-1.84689	-3.14784	-3.01715	-2.41015	-2.18395	-2.35756	-2.64525	-4.16963	-1.53643	-2.48876	-1.39814	-2.93482	-3.19846	-1.75267	-3.75593	0.800199	FAIL	0.117472	FAIL	0.328908	FAIL	2.57357	2	0	0.477948	0.160099	0.0669611	1	0	0	-0.0474648	1.22169	2	0	0.227537	0.0225552
00650_Butanoate metabolism	3.89667	4.01279	3.79696	4.13293	4.08614	3.6048	4.01245	3.8616	4.27361	4.32223	3.88423	4.0071	3.56269	3.6095	4.07766	3.65672	4.05142	0.800642	FAIL	0.389589	FAIL	0.254547	FAIL	1.02075	2	0	0	0.00241521	0.0666572	1	0	0	-0.0543214	1.53685	2	0	0.345591	0.0624903
04659_Th17 cell differentiation	-0.370121	-0.845191	-0.846893	-0.688407	0.375167	-0.535678	-0.309477	-0.0356369	0.229221	0.353936	0.200537	0.211683	-0.505054	-0.519782	0.049463	-0.530279	0.33153	0.801448	FAIL	0.124941	FAIL	0.331531	FAIL	2.48595	2	0	0.47016	0.1527	0.0661066	1	0	0	-0.0479848	1.21213	2	0	0.223596	0.0217996
04320_Dorso-ventral axis formation	-4.37012	-3.84519	-3.16882	-4.14784	-4.01715	-2.99511	-2.76891	-3.35756	-4.23021	-3.16963	-2.53643	-2.90379	-3.20549	-2.51978	-3.19846	-2.75267	-3.75593	0.801759	FAIL	0.674089	FAIL	0.607861	FAIL	0.407644	2	0	0	-0.0851131	0.0658947	1	0	0	-0.0671088	0.519044	2	0	0	-0.0691064
04710_Circadian rhythm	-3.37012	-3.84519	-3.16882	-1.82591	-4.01715	-2.99511	-3.76891	-2.7726	-4.23021	-4.16963	-4.12139	-2.90379	-2.20549	-2.51978	-3.19846	-2.01571	-3.75593	0.803939	FAIL	0.655878	FAIL	0.791194	FAIL	0.43696	2	0	0	-0.0839355	0.0644196	1	0	0	-0.069736	0.238843	2	0	0	-0.11347
M00052_Pyrimidine ribonucleotide biosynthesis, UMP => UDP/UTP,CDP/CTP	0.53677	0.402737	0.638534	0.100089	0.626706	0.464322	0.754654	0.549326	0.814183	1.61173	0.463571	0.796645	0.186824	0.650143	0.971461	0.616563	1.10205	0.804511	FAIL	0.42908	FAIL	0.226328	FAIL	0.908677	2	0	0	-0.0105862	0.0640357	1	0	0	-0.0542487	1.6859	2	0	0.375851	0.0795104
04650_Natural killer cell mediated cytotoxicity	-0.785159	-0.675266	-0.583859	-0.447399	-0.847225	-0.99511	-0.598983	-1.18764	-0.770779	-0.847698	-0.420952	-1.02933	-0.883565	-0.819342	-1.19846	-0.637194	-0.296501	0.805117	FAIL	0.963076	FAIL	0.971858	FAIL	0.0377415	2	0	0	-0.157795	0.06363	1	0	0	-0.0767747	0.0286132	2	0	0	-0.159292
04660_T cell receptor signaling pathway	-2.37012	-2.84519	-2.16882	-2.14784	-4.01715	-2.41015	-2.18395	-2.03564	-2.23021	-2.58466	-1.53643	-1.48876	-1.62053	-2.19785	-2.19846	-1.75267	-2.75593	0.805416	FAIL	0.297376	FAIL	0.411005	FAIL	1.34401	2	0	0.296633	0.0412777	0.0634301	1	0	0	-0.0561888	0.95841	2	0	0	-0.00499029
M00149_Succinate dehydrogenase, prokaryotes	0.437234	0.0616999	-0.261931	-0.240948	0.230778	-0.410147	0.55302	0.227398	0.229221	0.152302	0.126536	0.0348049	-0.205493	-0.127464	-0.111002	-0.0157053	0.565995	0.805579	FAIL	0.180544	FAIL	0.713538	FAIL	1.98094	2	0	0.429419	0.11734	0.0633217	1	0	0	-0.0560228	0.347194	2	0	0	-0.0780887
05120_Epithelial cell signaling in Helicobacter pylori infection	0.48786	0.402737	0.475035	0.607049	0.152775	0.528452	0.0384466	0.101867	0.091717	-0.169626	0.33804	0.0962055	0.379469	0.524612	0.260967	0.054684	0.636384	0.806429	FAIL	0.771306	FAIL	0.14154	FAIL	0.265371	2	0	0	-0.0853416	0.062756	1	0	0	-0.0544397	2.31135	2	0	0.469774	0.152339
ko04147_Exosome	5.3612	5.40036	5.3896	5.46871	5.46061	5.21434	5.32385	5.32543	5.52801	5.64576	5.29224	5.44641	5.16301	5.22	5.36949	5.23222	5.53639	0.80706	FAIL	0.223158	FAIL	0.133168	FAIL	1.70399	2	0	0.358705	0.0694861	0.0623384	1	0	0	-0.046275	2.39624	2	0	0.453787	0.137813
04371_Apelin signaling pathway	-0.785159	-1.26023	-0.168821	-0.688407	-1.20979	-1.41015	-0.768908	-0.898133	-1.64525	-1.36227	-1.12139	-0.401294	-0.11803	-0.197854	-1.19846	-0.430743	-0.755933	0.810338	FAIL	0.987799	FAIL	0.820687	FAIL	0.012289	2	0	0	-0.158204	0.0601921	1	0	0	-0.0752655	0.200904	2	0	0	-0.127993
05132_Salmonella infection	3.13767	2.58107	2.73807	3.26155	2.35789	2.19472	2.44055	2.8616	3.48403	3.24823	3.00789	3.16229	2.28636	3.08013	2.48804	2.84228	3.03848	0.81053	FAIL	0.00109414	PASS	0.278242	FAIL	12.6913	2	0.109896	0.777338	0.580294	0.0600676	1	0	0	-0.0233266	1.42587	2	0	0.22002	0.021138
00332_Carbapenem biosynthesis	-1.78516	-1.52326	-1.36147	-1.56288	-1.20979	-1.18775	-2.18395	-2.35756	-1.64525	-1.36227	-2.12139	-1.6814	-1.03557	-1.71243	-1.39111	-1.75267	-1.17097	0.810744	FAIL	0.552237	FAIL	0.998694	FAIL	0.624152	2	0	0	-0.0564725	0.0599292	1	0	0	-0.0706244	0.00130666	2	0	0	-0.150057
04064_NF-kappa B signaling pathway	-0.910689	-0.675266	-1.16882	-0.562876	-1.01715	-1.18775	-0.961553	-2.03564	-1.23021	-0.999701	-1.12139	-1.02933	-0.883565	-1.06035	-1.19846	-1.16771	-0.296501	0.812543	FAIL	0.981988	FAIL	0.733649	FAIL	0.0182037	2	0	0	-0.154238	0.058771	1	0	0	-0.0739327	0.317859	2	0	0	-0.107163
ko03400_DNA repair and recombination proteins	4.0222	4.60189	4.30285	4.06648	4.46667	4.13417	4.24232	4.18547	4.16211	4.27332	4.09778	4.0071	4.19111	4.12046	4.12346	3.94777	4.40897	0.814468	FAIL	0.201059	FAIL	0.316916	FAIL	1.83906	2	0	0.394942	0.0918577	0.0575451	1	0	0	-0.0515884	1.26653	2	0	0.257033	0.0291793
04072_Phospholipase D signaling pathway	0.214842	-0.260228	-0.0813585	-0.562876	-0.557718	-0.088219	0.0384466	-0.18764	-0.645249	-0.710195	0.0485334	-0.166829	0.186824	0.235106	-0.198464	0.054684	0.150958	0.819538	FAIL	0.45322	FAIL	0.512163	FAIL	0.845939	2	0	0	-0.0203221	0.0543814	1	0	0	-0.0623678	0.707849	2	0	0	-0.0385374
ko04121_Ubiquitin system	0.384767	-0.385759	0.0791062	0.710142	-0.110259	0.648747	-0.598983	0.729898	0.723985	-0.262736	0.33804	0.418134	0.701397	0.180658	0.123464	0.569257	0.051422	0.821874	FAIL	0.290292	FAIL	0.592701	FAIL	1.37359	2	0	0.311693	0.0470119	0.0529558	1	0	0	-0.059588	0.546542	2	0	0	-0.0570631
00514_Other types of O-glycan biosynthesis	-2.78516	-3.84519	-2.58386	-3.14784	-3.01715	-1.99511	-2.18395	-2.7726	-2.64525	-3.16963	-3.12139	-2.90379	-2.62053	-2.93482	-2.6135	-4.33763	-3.75593	0.823079	FAIL	0.125979	FAIL	0.271951	FAIL	2.47426	2	0	0.465203	0.148098	0.0522282	1	0	0	-0.0476047	1.45423	2	0	0.308222	0.0456303
04724_Glutamatergic synapse	1.15344	0.909697	0.831179	0.939624	1.56781	0.589853	0.816054	0.81236	0.676679	0.830374	1.08806	0.720696	0.601862	0.802146	-0.0285395	0.910294	1.05142	0.829136	FAIL	0.0664321	FAIL	0.270055	FAIL	3.42804	2	0	0.53678	0.222444	0.0486507	1	0	0	-0.0435787	1.46293	2	0	0.299753	0.042411
ko03041_Spliceosome	0.437234	-1.03784	-0.583859	0.244479	-1.69522	1.25282	-0.44698	0.890363	1.05519	-0.999701	-0.536429	0.720696	1.25394	0.728146	1.08694	0.832292	-0.755933	0.82966	FAIL	0.529172	FAIL	0.247425	FAIL	0.671422	2	0	0	-0.0397401	0.0483474	1	0	0	-0.0575491	1.57258	2	0	0.358282	0.0692516
04658_Th1 and Th2 cell differentiation	-2.37012	-2.84519	-1.84689	-1.82591	-2.43219	-1.41015	-1.76891	-2.35756	-1.90828	-3.16963	-1.31404	-1.48876	-1.88357	-2.51978	-1.87654	-2.01571	-2.75593	0.829892	FAIL	0.0938124	FAIL	0.328016	FAIL	2.90105	2	0	0.504933	0.187293	0.0482137	1	0	0	-0.0468855	1.22496	2	0	0.22551	0.0221631
05152_Tuberculosis	2.33032	2.2209	1.98093	2.35996	2.1326	1.70533	1.98598	1.89036	2.17918	2.66326	1.73659	2.43011	1.8389	2.08013	2.03035	1.66237	2.75186	0.83152	FAIL	0.190083	FAIL	0.409027	FAIL	1.91275	2	0	0.410094	0.102552	0.0472797	1	0	0	-0.0535212	0.964008	2	0	0	-0.00404389
04672_Intestinal immune network for IgA production	-0.910689	-0.523263	-0.846893	-0.688407	-0.847225	-0.99511	-0.598983	-1.7726	-0.908283	-0.999701	-0.799463	-1.31883	-1.20549	-1.34986	-1.39111	-1.16771	-0.296501	0.8332	FAIL	0.852516	FAIL	0.953881	FAIL	0.161704	2	0	0	-0.134509	0.0463257	1	0	0	-0.076511	0.0474021	2	0	0	-0.152849
05323_Rheumatoid arthritis	-0.370121	-0.845191	-0.70939	-0.562876	-0.847225	-0.825185	-0.768908	-1.35757	-1.06029	-1.16963	-0.799463	-0.903795	-0.620531	-0.612891	-1.19846	-0.878202	-0.296501	0.833554	FAIL	0.735537	FAIL	0.381529	FAIL	0.315152	2	0	0	-0.0927542	0.0461259	1	0	0	-0.0645952	1.04526	2	0	0.0593717	0.00612925
03430_Mismatch repair	1.8197	2.79867	2.47503	2.31159	2.68329	2.29029	2.31855	2.27179	2.12734	2.28981	2.20054	2.1406	2.36436	2.01938	2.04946	2.08863	2.19826	0.835239	FAIL	0.323032	FAIL	0.689092	FAIL	1.24342	2	0	0.266892	0.0318186	0.045181	1	0	0	-0.0624049	0.384179	2	0	0	-0.0804975
M00532_Photorespiration	0.839332	1.1992	0.831179	0.896555	1.23078	1.09235	1.03845	0.642435	0.939714	1.03983	0.878608	0.970675	0.748703	0.972071	0.60889	0.832292	1.19826	0.835722	FAIL	0.840794	FAIL	0.853621	FAIL	0.175939	2	0	0	-0.129595	0.0449123	1	0	0	-0.0751	0.160374	2	0	0	-0.132042
04626_Plant-pathogen interaction	3.18447	2.69397	2.83118	3.31977	2.6971	2.39721	2.77025	2.99116	3.55769	3.49571	3.11701	3.27943	2.37947	3.15264	2.63443	2.91029	3.32088	0.836326	FAIL	0.00099405	PASS	0.262627	FAIL	12.9925	2	0.115068	0.779806	0.584645	0.0445771	1	0	0	-0.0232888	1.4977	2	0	0.235943	0.0242631
04012_ErbB signaling pathway	-2.37012	-3.84519	-2.16882	-2.56288	-2.43219	-2.41015	-2.18395	-2.35756	-2.64525	-2.58466	-1.31404	-2.48876	-3.20549	-1.34986	-3.19846	-2.01571	-3.75593	0.83728	FAIL	0.383681	FAIL	0.234909	FAIL	1.03865	2	0	0.00891952	0.00444323	0.0440513	1	0	0	-0.0549455	1.63838	2	0	0.36558	0.0733852
00350_Tyrosine metabolism	1.48786	1.96216	1.61254	1.49602	1.88974	1.29029	1.47902	1.92784	1.62777	1.98012	1.40217	1.41813	1.60186	1.58874	1.52946	1.77089	1.7035	0.837751	FAIL	0.227004	FAIL	0.164569	FAIL	1.68208	2	0	0.358794	0.0695355	0.0437926	1	0	0	-0.0487408	2.10513	2	0	0.423486	0.112664
M00011_Citrate cycle, second carbon oxidation, 2-oxoglutarate => oxaloacetate	2.43723	2.59775	2.09797	2.27843	2.42579	2.52845	2.65736	2.10187	2.24552	2.28981	2.47852	2.40606	1.92379	2.3004	2.44539	2.24733	2.51085	0.838126	FAIL	0.898012	FAIL	0.894293	FAIL	0.108542	2	0	0	-0.142791	0.043587	1	0	0	-0.0765976	0.112768	2	0	0	-0.142114
04122_Sulfur relay system	0.629879	1.24227	0.475035	0.496017	0.840831	0.252818	0.55302	0.44979	0.293351	1.0003	0.40217	0.26613	0.438363	0.338199	0.84593	0.616563	0.998955	0.838893	FAIL	0.287968	FAIL	0.0930708	FAIL	1.38347	2	0	0.284601	0.0371655	0.0431682	1	0	0	-0.0463676	2.91283	2	0	0.503119	0.18539
04612_Antigen processing and presentation	0.214842	0.0616999	-0.361466	-0.147839	0.626706	0.174815	0.137982	0.227398	0.62777	0.637729	0.270926	0.418134	0.0424343	0.235106	0.325097	0.054684	0.636384	0.839349	FAIL	0.0685303	FAIL	0.228434	FAIL	3.37931	2	0	0.530134	0.21484	0.0429207	1	0	0	-0.0432097	1.67405	2	0	0.342376	0.0608629
M00846_Siroheme biosynthesis, glutamate => siroheme	-0.0481929	0.962164	0.416141	0.311593	1.02724	0.589853	0.690523	0.397323	0.769789	0.222691	0.126536	0.211683	0.438363	0.650143	0.123464	0.247329	0.944507	0.839411	FAIL	0.536809	FAIL	0.857331	FAIL	0.655508	2	0	0	-0.0504168	0.0428869	1	0	0	-0.0700374	0.155922	2	0	0	-0.123532
04016_MAPK signaling pathway - plant	-0.370121	-0.144751	-0.70939	-0.562876	-0.110259	-0.535678	0.137982	-0.898133	-0.645249	-0.169626	-0.420952	-0.581866	-0.883565	-0.819342	-0.739033	-0.337633	0.051422	0.84291	FAIL	0.707825	FAIL	0.878002	FAIL	0.355703	2	0	0	-0.0990048	0.0410107	1	0	0	-0.0736807	0.131527	2	0	0	-0.133452
05130_Pathogenic Escherichia coli infection	2.43723	2.24227	2.2235	2.69765	2.24964	1.95909	2.16183	2.50042	2.61528	2.5028	2.41777	2.41813	1.92379	2.3004	2.44539	2.37661	2.39381	0.843549	FAIL	0.000523511	PASS	0.0139555	FAIL	15.1347	2	0.0440056	0.740234	0.516183	0.0406728	1	0	0	-0.0175167	6.22814	2	0	0.508366	0.190925
04152_AMPK signaling pathway	1.41124	1.24227	1.15311	1.52459	1.37517	1.29029	1.36037	1.42379	1.62777	1.58526	1.33804	1.61977	1.00396	1.12407	1.47396	1.39029	0.887923	0.844002	FAIL	0.0808994	FAIL	0.941713	FAIL	3.12348	2	0	0.543871	0.230711	0.0404341	1	0	0	-0.0521274	0.0603562	2	0	0	-0.10209
04380_Osteoclast differentiation	-1.56277	-2.84519	-1.58386	-2.56288	-4.01715	-2.41015	-2.18395	-2.03564	-2.64525	-3.16963	-1.53643	-2.16683	-1.62053	-2.93482	-2.6135	-1.53028	-3.75593	0.845319	FAIL	0.301604	FAIL	0.794723	FAIL	1.32676	2	0	0.301621	0.0431028	0.0397448	1	0	0	-0.0633343	0.234217	2	0	0	-0.101016
00999_Biosynthesis of secondary metabolites - unclassified	-3.37012	-2.26023	-2.58386	-3.14784	-2.01715	-2.99511	-2.18395	-2.03564	-2.64525	-2.58466	-3.12139	-3.48876	-3.20549	-2.51978	-2.19846	-3.33763	-1.434	0.846451	FAIL	0.0247984	FAIL	0.187739	FAIL	5.11085	2	0	0.609688	0.314777	0.0391566	1	0	0	-0.036787	1.92913	2	0	0.361665	0.0711454
05213_Endometrial cancer	-1.78516	-1.84519	-1.84689	-2.56288	-2.43219	-1.67318	-1.44698	-2.35756	-2.64525	-2.16963	-1.31404	-1.6814	-1.39814	-1.19785	-2.6135	-1.53028	-2.75593	0.847353	FAIL	0.560709	FAIL	0.147067	FAIL	0.607366	2	0	0	-0.0441898	0.0386915	1	0	0	-0.0540963	2.25846	2	0	0.458088	0.141636
04727_GABAergic synapse	1.3023	1.10901	0.960462	1.10009	1.71077	0.589853	0.931531	0.771718	0.857252	1.0783	1.23616	0.868795	0.652488	1.03481	0.193853	1.01992	1.28846	0.848322	FAIL	0.0425082	FAIL	0.263722	FAIL	4.15638	2	0	0.576307	0.270517	0.0381949	1	0	0	-0.0412156	1.4925	2	0	0.299205	0.0422097
04971_Gastric acid secretion	-0.910689	-1.03784	-0.846893	-1.14784	-1.01715	-0.825185	-1.44698	-0.772602	-1.23021	-1.16963	-1.12139	-1.31883	-0.620531	-0.819342	-0.876536	-0.878202	-1.17097	0.849458	FAIL	0.537509	FAIL	0.719052	FAIL	0.654063	2	0	0	-0.0493355	0.0376175	1	0	0	-0.0686247	0.339055	2	0	0	-0.0942601
01503_Cationic antimicrobial peptide (CAMP) resistance	1.93366	1.54713	0.785375	1.34401	1.71077	1.70533	1.87495	1.03475	1.41365	1.32223	1.40217	1.39389	1.15206	1.52461	1.52946	1.41725	1.76763	0.849508	FAIL	0.651822	FAIL	0.208553	FAIL	0.443617	2	0	0	-0.0674093	0.037592	1	0	0	-0.0583008	1.7914	2	0	0.400777	0.0958825
04662_B cell receptor signaling pathway	-1.04819	-0.675266	-0.846893	-0.562876	-1.20979	-0.825185	-0.598983	-1.7726	-1.06029	-1.16963	-0.536429	-0.788317	-1.03557	-1.06035	-1.19846	-0.752671	-0.296501	0.851084	FAIL	0.558646	FAIL	0.981832	FAIL	0.611426	2	0	0	-0.0584481	0.0367983	1	0	0	-0.0724409	0.0183629	2	0	0	-0.147655
00982_Drug metabolism - cytochrome P450	0.437234	0.962164	0.475035	0.174089	0.230778	0.00489037	-0.0684686	0.729898	0.293351	0.47423	0.579048	0.155099	0.748703	0.235106	0.386498	0.616563	0.33153	0.851527	FAIL	0.994451	FAIL	0.19499	FAIL	0.00556691	2	0	0	-0.125829	0.036577	1	0	0	-0.0609525	1.87921	2	0	0.421661	0.111249
05226_Gastric cancer	-1.04819	-0.845191	-0.998896	-1.14784	-0.847225	-0.825185	-0.44698	-1.35757	-1.06029	-0.847698	-0.420952	-0.788317	-0.746062	-0.712427	-1.02854	-0.752671	-0.948578	0.853019	FAIL	0.599322	FAIL	0.273121	FAIL	0.534432	2	0	0	-0.0581869	0.0358359	1	0	0	-0.0602508	1.4489	2	0	0.33256	0.0561038
04113_Meiosis - yeast	-0.562766	-0.845191	-0.468382	-1.56288	-2.01715	-0.825185	-0.598983	-1.35757	-1.06029	-0.999701	-0.951467	-1.16683	-0.746062	-0.432319	-1.87654	-1.16771	-1.17097	0.855537	FAIL	0.652687	FAIL	0.659482	FAIL	0.442194	2	0	0	-0.080952	0.0346034	1	0	0	-0.0700519	0.431083	2	0	0	-0.0825645
ko01006_Prenyltransferases	-0.200196	0.242272	-0.261931	-0.447399	0.304778	0.0923532	0.55302	-0.55021	0.413645	-0.169626	-0.536429	-1.16683	0.549394	-0.612891	-0.291574	0.054684	-0.0554932	0.857295	FAIL	0.139404	FAIL	0.290096	FAIL	2.33243	2	0	0.452897	0.137029	0.0337561	1	0	0	-0.0496848	1.37442	2	0	0.288653	0.0385056
M00056_O-glycan biosynthesis, mucin type core	-1.37012	-3.84519	-2.58386	-2.56288	-4.01715	-1.41015	-2.18395	-1.18764	-3.23021	-4.16963	-3.12139	-2.48876	-0.883565	-1.51978	-2.19846	-1.53028	-3.75593	0.866077	FAIL	0.697084	FAIL	0.222218	FAIL	0.371921	2	0	0	-0.0775771	0.0296858	1	0	0	-0.0599242	1.70942	2	0	0.38861	0.0876236
03020_RNA polymerase	1.15344	1.54713	0.785375	0.806358	1.23078	1.09235	0.985979	0.81236	0.899072	1.41534	0.923003	1.2926	0.88197	1.12407	1.04946	0.362806	1.24407	0.866959	FAIL	0.586278	FAIL	0.611078	FAIL	0.558441	2	0	0	-0.0623107	0.0292917	1	0	0	-0.0684909	0.513312	2	0	0	-0.0686792
M00377_Reductive acetyl-CoA pathway (Wood-Ljungdahl pathway)	1.62988	1.76952	1.32303	2.11895	2.3404	1.04928	1.44055	2.18159	2.01772	2.41534	1.85589	2.34413	1.15206	1.4575	1.47396	1.63965	1.566	0.868103	FAIL	0.0099165	FAIL	0.36877	FAIL	6.94469	2	0	0.683312	0.423278	0.0287848	1	0	0	-0.0345766	1.08531	2	0	0.0586636	0.00607414
04657_IL-17 signaling pathway	0.0221964	-0.0378357	-0.583859	-0.562876	0.442282	-0.29467	0.0384466	0.165997	0.293351	0.47423	0.200537	0.155099	0.186824	-0.127464	0.260967	-0.167708	0.413992	0.868166	FAIL	0.210729	FAIL	0.371912	FAIL	1.77793	2	0	0.388768	0.0877272	0.0287574	1	0	0	-0.0547635	1.07529	2	0	0.106029	0.00849102
ko03110_Chaperones and folding catalysts	4.08521	4.14349	3.74407	3.81795	3.90171	3.87526	4.04487	3.65924	3.79216	4.26083	3.69879	4.0348	3.7014	3.95189	4.00121	3.64536	4.16293	0.869421	FAIL	0.315909	FAIL	0.836255	FAIL	1.27039	2	0	0.281644	0.0362159	0.0282071	1	0	0	-0.0650812	0.181512	2	0	0	-0.109629
00525_Acarbose and validamycin biosynthesis	0.273735	0.324734	0.223496	0.0220862	-0.31671	0.174815	0.318555	0.596631	0.354751	0.959657	0.270926	0.465439	-0.11803	0.387109	0.801535	-0.337633	-0.17097	0.869653	FAIL	0.636109	FAIL	0.323392	FAIL	0.469876	2	0	0	-0.0686155	0.0281056	1	0	0	-0.0628976	1.24207	2	0	0.26514	0.0313325
05202_Transcriptional misregulation in cancer	-0.122193	-0.385759	-0.468382	-0.447399	-0.557718	-0.410147	-0.0684686	-1.03564	-0.422856	-0.710195	-0.314037	-0.581866	-0.398138	-0.432319	-0.876536	-0.337633	0.150958	0.870823	FAIL	0.978478	FAIL	0.465413	FAIL	0.0217961	2	0	0	-0.142776	0.0275983	1	0	0	-0.0709646	0.815717	2	0	0	-0.0268975
M00035_Methionine degradation	-0.282658	-0.385759	-0.261931	0.100089	0.506412	-0.29467	0.318555	-0.0356369	0.162106	0.152302	-0.314037	-0.401294	-0.505054	-0.271854	0.123464	-0.878202	-0.755933	0.870995	FAIL	0.882165	FAIL	0.61307	FAIL	0.126696	2	0	0	-0.131319	0.0275242	1	0	0	-0.0731159	0.509779	2	0	0	-0.0737149
00290_Valine, leucine and isoleucine biosynthesis	1.96973	1.58107	1.66407	1.85216	2.30478	1.32682	1.69052	1.99999	2.12734	2.05919	2.02836	1.75917	1.52243	1.92316	1.68418	1.81211	2.07696	0.871353	FAIL	0.000433821	PASS	0.42163	FAIL	15.8072	2	0.205416	0.816708	0.650873	0.0273701	1	0	0	-0.0213767	0.928874	2	0	0	-0.00312647
04970_Salivary secretion	-0.669681	-0.523263	-0.998896	-0.825911	-1.20979	-0.99511	-0.961553	-0.657125	-1.23021	-1.16963	-0.951467	-0.788317	-0.505054	-0.519782	-0.739033	-1.01571	-0.948578	0.87238	FAIL	0.572943	FAIL	0.657787	FAIL	0.583639	2	0	0	-0.0592184	0.0269305	1	0	0	-0.069199	0.433842	2	0	0	-0.0805238
02040_Flagellar assembly	3.62988	3.52113	3.37807	3.7888	3.56028	3.03831	3.4695	3.64806	4.00341	3.96993	3.62008	3.57733	3.07063	3.58351	3.40887	3.43715	3.74391	0.874201	FAIL	0.00363701	PASS	0.131686	FAIL	9.30008	2	0.00617988	0.711423	0.468268	0.0261602	1	0	0	-0.0274707	2.41191	2	0	0.376088	0.079656
05235_PD-L1 expression and PD-1 checkpoint pathway in cancer	-2.04819	-3.84519	-1.84689	-2.56288	-4.01715	-2.41015	-1.76891	-2.35756	-1.90828	-3.16963	-1.79946	-1.48876	-1.20549	-1.93482	-2.19846	-1.53028	-3.75593	0.874642	FAIL	0.134242	FAIL	0.256753	FAIL	2.385	2	0	0.455763	0.139561	0.0259753	1	0	0	-0.0490741	1.52602	2	0	0.325793	0.0530048
M00053_Pyrimidine deoxyribonuleotide biosynthesis, CDP/CTP => dCDP/dCTP,dTDP/dTTP	0.53677	0.855249	0.531618	-0.240948	0.790205	0.0923532	0.816054	0.500416	0.162106	0.737264	0.785499	0.418134	0.494946	0.338199	0.325097	0.749829	0.944507	0.877385	FAIL	0.643689	FAIL	0.798495	FAIL	0.457115	2	0	0	-0.0810417	0.0248409	1	0	0	-0.0727857	0.2293	2	0	0	-0.11505
M00415_Fatty acid elongation in endoplasmic reticulum	-3.37012	-3.84519	-3.16882	-4.14784	-4.01715	-3.99511	-3.76891	-3.35756	-4.23021	-3.16963	-4.12139	-3.48876	-2.20549	-3.51978	-3.19846	-3.33763	-2.75593	0.877568	FAIL	0.11723	FAIL	0.239016	FAIL	2.57652	2	0	0.472054	0.154482	0.0247663	1	0	0	-0.047781	1.61635	2	0	0.34144	0.0603952
05140_Leishmaniasis	-0.46323	-0.523263	-0.468382	-0.447399	-0.695222	-0.535678	-0.44698	-1.18764	-0.770779	-0.847698	-0.420952	-0.681402	-0.505054	-0.819342	-0.739033	-0.430743	-0.17097	0.879194	FAIL	0.579692	FAIL	0.859942	FAIL	0.570802	2	0	0	-0.0637202	0.0241069	1	0	0	-0.0724423	0.152804	2	0	0	-0.125778
03420_Nucleotide excision repair	0.877807	1.67837	1.32303	0.981444	1.59756	1.21434	1.40102	1.10187	1.41365	1.1523	0.579048	1.23916	1.46693	1.23511	0.971461	0.706761	1.49199	0.879279	FAIL	0.346261	FAIL	0.905741	FAIL	1.16007	2	0	0.224719	0.022012	0.0240728	1	0	0	-0.0671024	0.0998228	2	0	0	-0.123788
ko00535_Proteoglycans	-4.37012	-2.84519	-0.846893	-4.14784	-4.01715	-1.41015	-3.76891	-2.7726	-3.23021	-4.16963	-3.12139	-4.48876	-1.39814	-3.51978	-3.19846	-2.01571	-2.75593	0.879313	FAIL	0.0673511	FAIL	0.535172	FAIL	3.40648	2	0	0.550681	0.2388	0.024059	1	0	0	-0.0484222	0.658899	2	0	0	-0.0338481
ko01011_Peptidoglycan biosynthesis and degradation proteins	2.77963	3.15481	2.73807	2.92898	3.35789	2.98217	2.8458	2.88084	2.75847	2.89646	2.93389	2.73041	2.73702	2.84654	3.00121	2.80192	3.18658	0.879984	FAIL	0.375601	FAIL	0.455083	FAIL	1.06367	2	0	0.098524	0.0080419	0.0237898	1	0	0	-0.0616542	0.841262	2	0	0	-0.0200507
05146_Amoebiasis	1.33032	1.15481	1.32303	1.17409	1.56781	1.09235	1.36037	0.964363	1.19605	1.18793	1.12654	0.90356	1.04243	1.00378	0.801535	1.15422	1.41399	0.880479	FAIL	0.547435	FAIL	0.664203	FAIL	0.633803	2	0	0	-0.051803	0.0235927	1	0	0	-0.0690622	0.423442	2	0	0	-0.081561
M00117_Ubiquinone biosynthesis, prokaryotes, chorismate => ubiquinone	-1.78516	-1.84519	-4.16882	-1.82591	-2.01715	-2.41015	-2.18395	-2.03564	-2.64525	-2.58466	-3.12139	-1.6814	-2.20549	-1.93482	-2.19846	-2.01571	-1.17097	0.881732	FAIL	0.361824	FAIL	0.617608	FAIL	1.1078	2	0	0.172129	0.0141447	0.0230964	1	0	0	-0.0640918	0.501783	2	0	0	-0.0653732
M00797_dTDP-D-desosamine biosynthesis	-2.37012	-2.84519	-1.84689	-1.82591	-2.43219	-1.67318	-3.76891	-2.7726	-3.23021	-3.16963	-2.53643	-3.48876	-3.20549	-2.51978	-3.19846	-2.33763	-2.17097	0.882319	FAIL	0.884254	FAIL	0.399126	FAIL	0.124281	2	0	0	-0.122852	0.0228657	1	0	0	-0.0685399	0.992506	2	0	0	-0.00105128
ko01008_Polyketide biosynthesis proteins	-1.2002	-1.03784	-1.36147	-1.14784	-1.20979	-1.41015	-1.18395	-0.898133	-1.64525	-0.362271	-1.12139	-0.903795	-1.39814	-1.51978	-0.613502	-1.33763	-2.17097	0.88583	FAIL	0.96662	FAIL	0.505252	FAIL	0.0340462	2	0	0	-0.142727	0.0215111	1	0	0	-0.0722895	0.723053	2	0	0	-0.040921
M00845_Arginine biosynthesis, glutamate => acetylcitrulline => arginine	0.0893106	0.324734	0.0791062	0.659516	1.07031	0.326818	0.479019	0.101867	0.413645	0.78457	-0.0339287	0.318598	0.253938	0.387109	0.049463	0.362806	0.703499	0.890005	FAIL	0.299006	FAIL	0.623253	FAIL	1.33733	2	0	0.301428	0.0430307	0.0199555	1	0	0	-0.0625089	0.49193	2	0	0	-0.0648112
05310_Asthma	-0.910689	-0.845191	-0.998896	-0.688407	-1.20979	-1.18775	-0.768908	-2.03564	-1.23021	-1.16963	-0.799463	-1.31883	-1.39814	-1.34986	-1.6135	-1.01571	-0.434005	0.890061	FAIL	0.975503	FAIL	0.95085	FAIL	0.0248536	2	0	0	-0.160243	0.0199351	1	0	0	-0.0805255	0.0506107	2	0	0	-0.15601
04640_Hematopoietic cell lineage	-0.122193	-0.260228	-0.261931	-0.147839	-0.557718	-0.29467	-0.0684686	-1.18764	-0.529771	-0.847698	-0.214501	-0.681402	-0.205493	-0.432319	-0.39111	-0.337633	0.051422	0.891284	FAIL	0.364144	FAIL	0.499008	FAIL	1.10023	2	0	0.159473	0.012773	0.0194908	1	0	0	-0.0624769	0.737003	2	0	0	-0.0335158
M00151_Cytochrome bc1 complex respiratory unit	-2.37012	-2.26023	-2.58386	-2.14784	-2.43219	-1.99511	-2.76891	-2.35756	-2.23021	-2.16963	-3.12139	-2.48876	-2.20549	-2.51978	-2.19846	-2.33763	-2.17097	0.893488	FAIL	0.777907	FAIL	0.537761	FAIL	0.256478	2	0	0	-0.107455	0.0187033	1	0	0	-0.0709094	0.653543	2	0	0	-0.0500705
01210_2-Oxocarboxylic acid metabolism	2.9245	3.01279	2.88646	3.04199	3.3404	2.70533	2.95901	3.06029	3.04591	3.34607	2.87861	2.76863	2.7014	2.97207	2.92048	2.92915	3.05142	0.895864	FAIL	0.0462266	FAIL	0.324021	FAIL	4.01542	2	0	0.573984	0.267702	0.0178729	1	0	0	-0.0435955	1.23973	2	0	0.220813	0.0212827
M00014_Glucuronate pathway (uronate pathway)	1.27374	0.678371	1.18873	1.60705	1.91359	0.759778	0.55302	1.52508	1.22922	1.55829	1.37046	1.36922	0.838901	1.00378	0.888998	1.05468	0.998955	0.896293	FAIL	0.00555976	PASS	0.318208	FAIL	8.25527	2	0.005507	0.710833	0.467306	0.0177249	1	0	0	-0.0316338	1.26161	2	0	0.193411	0.01685
00010_Glycolysis / Gluconeogenesis	4.76431	4.84481	4.54886	4.92362	4.94285	4.3041	4.64472	4.76656	5.05981	5.28158	4.75513	4.90356	4.22077	4.51089	4.74698	4.53273	4.90585	0.901368	FAIL	0.0432255	FAIL	0.115333	FAIL	4.1281	2	0	0.556324	0.245611	0.0160227	1	0	0	-0.0386298	2.59988	2	0	0.439566	0.125618
00310_Lysine degradation	1.3578	1.61424	1.68916	1.96069	1.4747	1.39721	1.51649	1.37036	1.85725	1.91784	1.55103	1.74006	1.3491	1.3382	1.77882	1.44373	1.49199	0.902403	FAIL	0.0956992	FAIL	0.0905154	FAIL	2.87156	2	0	0.475806	0.158155	0.0156864	1	0	0	-0.0415895	2.95428	2	0	0.483142	0.165146
04015_Rap1 signaling pathway	-0.370121	-0.675266	-0.0813585	-0.688407	-0.695222	-0.088219	-0.44698	-0.270102	-0.645249	-0.710195	-0.0339287	-0.488757	-0.0355682	0.124074	-0.498025	0.185929	-0.434005	0.90308	FAIL	0.88725	FAIL	0.561227	FAIL	0.120829	2	0	0	-0.130539	0.0154684	1	0	0	-0.0730916	0.606348	2	0	0	-0.0584495
00590_Arachidonic acid metabolism	-0.669681	-0.385759	-0.70939	-0.977914	-0.847225	-0.825185	-0.598983	-0.357565	-0.770779	-0.999701	-0.420952	-0.903795	-0.205493	-0.712427	-0.739033	-0.167708	-0.755933	0.903652	FAIL	0.678827	FAIL	0.923693	FAIL	0.400168	2	0	0	-0.0924566	0.0152853	1	0	0	-0.0758907	0.0799031	2	0	0	-0.141821
00622_Xylene degradation	-3.37012	-1.84519	-1.36147	-2.56288	-0.847225	-1.41015	-2.18395	-1.18764	-1.64525	-2.16963	-3.12139	-2.48876	-2.20549	-1.71243	-1.87654	-2.01571	-0.948578	0.9074	FAIL	0.385961	FAIL	0.480487	FAIL	1.03171	2	0	0	0.00405526	0.0141133	1	0	0	-0.0630494	0.779605	2	0	0	-0.0281894
M00527_Lysine biosynthesis, DAP aminotransferase pathway, aspartate => lysine	1.41124	2.08555	1.83118	2.06161	2.00522	2.02726	1.98598	1.77172	2.09172	1.95966	1.60653	1.51124	1.3491	1.67004	2.15909	1.81211	1.91649	0.910652	FAIL	0.71465	FAIL	0.39669	FAIL	0.345546	2	0	0	-0.0890201	0.0131346	1	0	0	-0.0671176	0.999646	2	0	0	-4.82e-05
04666_Fc gamma R-mediated phagocytosis	0.153441	-0.144751	0.153107	0.100089	-0.31671	0.326818	0.231092	-0.109637	0.091717	-0.469186	0.126536	0.155099	0.186824	0.124074	0.123464	0.121798	0.051422	0.911085	FAIL	0.0836721	FAIL	0.21102	FAIL	3.07238	2	0	0.508356	0.190914	0.0130071	1	0	0	-0.0454625	1.77614	2	0	0.362292	0.0715005
M00028_Ornithine biosynthesis, glutamate => ornithine	0.48786	0.547127	0.531618	0.981444	1.30478	0.648747	1.13798	0.549326	0.723985	0.830374	0.33804	0.369224	0.318069	0.434415	0.755732	0.79165	0.703499	0.911403	FAIL	0.890181	FAIL	0.930718	FAIL	0.117466	2	0	0	-0.142433	0.0129139	1	0	0	-0.0796531	0.0722307	2	0	0	-0.149733
00430_Taurine and hypotaurine metabolism	1.41124	1.58107	1.44589	1.80636	1.37517	1.09235	1.44055	1.77172	1.85725	1.98012	1.27093	1.68117	1.11643	1.43441	1.80154	1.21696	1.60162	0.912366	FAIL	0.288874	FAIL	0.040287	FAIL	1.37961	2	0	0.26976	0.0326302	0.0126335	1	0	0	-0.0424361	4.24764	2	0	0.583025	0.279161
ko04054_Pattern recognition receptors	-2.78516	-2.84519	-4.16882	-3.14784	-3.01715	-2.99511	-2.76891	-2.7726	-2.64525	-4.16963	-2.53643	-2.90379	-2.20549	-2.19785	-2.6135	-2.75267	-2.75593	0.914648	FAIL	0.733702	FAIL	0.263603	FAIL	0.317782	2	0	0	-0.0872755	0.0119812	1	0	0	-0.0631981	1.49306	2	0	0.346734	0.0630773
03030_DNA replication	1.95181	2.64666	2.11658	2.26155	2.3227	2.17482	1.98598	1.90922	1.95961	2.05919	2.02836	1.79665	1.67715	1.747	1.86762	1.68473	2.02543	0.919634	FAIL	0.72568	FAIL	0.160806	FAIL	0.329369	2	0	0	-0.0791669	0.0106171	1	0	0	-0.0583975	2.13644	2	0	0.450873	0.134154
ko01009_Protein phosphatases and associated proteins	1.98743	1.9877	1.85355	1.91825	2.04894	1.88753	1.81605	2.11817	2.26164	2.27332	2.02836	2.11116	1.90303	2.01938	2.24448	1.81211	1.99895	0.921361	FAIL	0.3303	FAIL	0.360753	FAIL	1.21661	2	0	0.243841	0.0259941	0.010164	1	0	0	-0.0593925	1.11131	2	0	0.164016	0.0133577
04919_Thyroid hormone signaling pathway	-0.562766	-1.84519	-0.70939	-0.977914	-1.43219	-0.825185	-1.44698	-0.657125	-1.42286	-1.8477	-0.951467	-0.788317	-0.883565	-0.432319	-1.39111	-0.878202	-0.755933	0.922443	FAIL	0.695208	FAIL	0.619929	FAIL	0.374783	2	0	0	-0.0909083	0.00988517	1	0	0	-0.0719828	0.497719	2	0	0	-0.0730331
00140_Steroid hormone biosynthesis	-0.200196	-0.523263	-0.361466	-0.340484	-0.847225	-0.673182	-1.18395	-0.357565	-0.908283	-0.584664	-0.214501	-0.318832	-0.11803	-0.519782	-0.498025	-0.0897059	-0.434005	0.922584	FAIL	0.518916	FAIL	0.584345	FAIL	0.69322	2	0	0	-0.0422551	0.00984909	1	0	0	-0.0681904	0.562053	2	0	0	-0.0603217
00260_Glycine, serine and threonine metabolism	3.00492	3.46769	3.05035	3.24448	3.41748	3.21434	3.18529	3.00876	3.37712	3.4078	3.19149	3.08867	2.87132	3.07268	3.21939	3.08022	3.36301	0.923118	FAIL	0.860256	FAIL	0.451011	FAIL	0.152429	2	0	0	-0.120929	0.0097133	1	0	0	-0.0706459	0.851516	2	0	0	-0.0211853
03015_mRNA surveillance pathway	-1.56277	-2.84519	-1.58386	-2.14784	-2.43219	-0.99511	-1.76891	-0.898133	-1.06029	-3.16963	-2.53643	-1.48876	-0.620531	-1.51978	-2.19846	-1.33763	-1.434	0.923244	FAIL	0.837608	FAIL	0.0348885	FAIL	0.179848	2	0	0	-0.0767859	0.0096814	1	0	0	-0.0463588	4.49633	2	0	0.618745	0.327341
00281_Geraniol degradation	-2.04819	-1.84519	-1.84689	-1.56288	-2.43219	-2.41015	-2.18395	-2.03564	-2.64525	-1.8477	-2.12139	-2.16683	-2.20549	-2.19785	-1.39111	-1.75267	-1.75593	0.927968	FAIL	0.789648	FAIL	0.0371253	FAIL	0.240878	2	0	0	-0.0713908	0.00852269	1	0	0	-0.0466212	4.38818	2	0	0.612489	0.318638
03410_Base excision repair	1.24459	1.67837	1.38577	1.52459	1.50641	1.13417	1.27549	1.2274	1.32438	1.03983	0.966071	1.1551	1.40922	1.26158	1.26097	1.18593	1.76763	0.930243	FAIL	0.871671	FAIL	0.573139	FAIL	0.138927	2	0	0	-0.128018	0.00799134	1	0	0	-0.0737423	0.583263	2	0	0	-0.0619574
02025_Biofilm formation - Pseudomonas aeruginosa	0.915281	1.40274	1.53162	1.10009	1.11213	0.812245	1.27549	0.851888	1.47023	1.25664	0.966071	0.681168	1.11643	1.00378	1.04946	0.910294	1.52947	0.93068	FAIL	0.695766	FAIL	0.331056	FAIL	0.373931	2	0	0	-0.0824672	0.00789134	1	0	0	-0.0653414	1.21386	2	0	0.25302	0.02817
05134_Legionellosis	3.61287	3.17718	3.15311	3.64006	3.04894	2.6631	3.03845	3.34287	3.83588	3.80192	3.31324	3.62499	2.78319	3.4575	2.89957	3.20153	3.5928	0.931215	FAIL	0.00189658	PASS	0.301999	FAIL	11.0539	2	0.0732376	0.758204	0.546914	0.00776954	1	0	0	-0.0269879	1.32516	2	0	0.199109	0.017688
M00373_Ethylmalonyl pathway	1.65225	1.32473	1.25744	1.7829	1.37517	1.09235	1.36037	1.37036	1.93971	1.9389	1.55103	1.66099	0.748703	1.48022	1.29339	1.49526	1.7035	0.933792	FAIL	0.0024676	PASS	0.304052	FAIL	10.3219	2	0.0551127	0.747411	0.528382	0.0071969	1	0	0	-0.0281368	1.31689	2	0	0.20093	0.0179618
01059_Biosynthesis of enediyne antibiotics	-3.37012	-3.84519	-3.16882	-4.14784	-3.01715	-2.41015	-2.76891	-4.35756	-4.23021	-4.16963	-2.12139	-2.90379	-4.20549	-2.93482	-3.19846	-4.33763	-3.75593	0.934541	FAIL	0.695023	FAIL	0.146703	FAIL	0.375066	2	0	0	-0.0723266	0.0070345	1	0	0	-0.0574603	2.26187	2	0	0.46296	0.146042
04140_Autophagy - animal	-0.785159	-1.52326	-0.70939	-0.825911	-1.43219	-0.673182	-0.44698	-0.772602	-0.529771	-1.58466	-0.420952	-0.401294	-0.620531	-0.127464	-0.739033	-0.530279	-0.586008	0.934823	FAIL	0.550296	FAIL	0.333664	FAIL	0.628042	2	0	0	-0.0474681	0.00697382	1	0	0	-0.0633634	1.20443	2	0	0.244257	0.0260889
M00093_Phosphatidylethanolamine (PE) biosynthesis, PA => PS => PE	-2.37012	-1.84519	-1.36147	-1.82591	-3.01715	-1.99511	-2.18395	-1.7726	-1.90828	-2.58466	-2.12139	-2.16683	-2.62053	-2.51978	-2.19846	-2.33763	-1.75593	0.935424	FAIL	0.418099	FAIL	0.0892074	FAIL	0.938593	2	0	0	-0.00619145	0.0068456	1	0	0	-0.050068	2.97603	2	0	0.51609	0.199236
04610_Complement and coagulation cascades	-1.2002	-0.260228	0.223496	-1.14784	-1.20979	-0.673182	-0.768908	-1.03564	-1.23021	-0.847698	-0.66196	-0.903795	-0.298603	-0.712427	-0.876536	-0.0157053	-0.17097	0.936089	FAIL	0.241629	FAIL	0.439327	FAIL	1.60256	2	0	0.361396	0.0709936	0.00670502	1	0	0	-0.0585154	0.881556	2	0	0	-0.0139551
04260_Cardiac muscle contraction	0.273735	0.324734	0.223496	0.100089	-0.557718	0.174815	0.0384466	0.227398	0.162106	0.353936	-0.0339287	0.0962055	0.379469	0.0651807	0.325097	0.185929	-0.296501	0.940082	FAIL	0.273748	FAIL	0.56033	FAIL	1.44605	2	0	0.330968	0.0553613	0.00589164	1	0	0	-0.0616914	0.60811	2	0	0	-0.048639
M00357_Methanogenesis, acetate => methane	1.77963	1.61424	1.2235	2.19201	1.93705	0.812245	1.40102	2.2274	2.03658	2.40023	1.7855	2.27943	1.04243	1.65014	1.86762	1.52035	1.73592	0.940654	FAIL	0.00361764	PASS	0.0933502	FAIL	9.31371	2	0	0.703974	0.456171	0.0057795	1	0	0	-0.0272763	2.90838	2	0	0.413025	0.104712
M00620_Incomplete reductive citrate cycle, acetyl-CoA => oxoglutarate	1.65225	1.79867	1.5591	1.93962	1.73774	1.95909	2.03845	1.166	1.79216	1.91784	1.7115	1.93751	1.15206	1.747	1.84593	1.54501	1.88792	0.941308	FAIL	0.852804	FAIL	0.957756	FAIL	0.161357	2	0	0	-0.135102	0.00565237	1	0	0	-0.0800924	0.0433179	2	0	0	-0.154117
04066_HIF-1 signaling pathway	3.21484	3.0617	2.96046	3.51037	3.37517	2.58985	3.03845	3.26449	3.51798	3.59193	3.20953	3.34413	2.56269	2.95595	3.30138	3.01992	3.29935	0.941438	FAIL	0.00896288	FAIL	0.0753059	FAIL	7.16467	2	0	0.652324	0.375882	0.00562747	1	0	0	-0.0303152	3.23308	2	0	0.451904	0.136159
04112_Cell cycle - Caulobacter	1.48786	2.10901	1.32303	1.31159	1.86549	1.73281	1.75465	1.68683	1.60268	2.03983	0.832805	1.44198	1.22077	1.38711	1.70843	0.832292	1.60162	0.942512	FAIL	0.13307	FAIL	0.696117	FAIL	2.39726	2	0	0.477077	0.159262	0.00542247	1	0	0	-0.0566816	0.373395	2	0	0	-0.0714213
M00150_Fumarate reductase, prokaryotes	-0.46323	-0.0378357	-0.70939	-1.14784	0.230778	0.00489037	0.0384466	-0.270102	-0.645249	-0.710195	-0.420952	-0.788317	-0.883565	-1.19785	0.049463	-0.637194	-0.434005	0.944735	FAIL	0.271851	FAIL	0.993732	FAIL	1.45469	2	0	0.342494	0.0609217	0.00501045	1	0	0	-0.0666572	0.00629086	2	0	0	-0.133143
01523_Antifolate resistance	1.15344	1.47674	1.18873	1.20971	1.62671	0.862871	1.03845	1.44979	1.09172	1.47423	1.30487	1.39389	1.15206	1.12407	1.08694	1.1218	0.998955	0.946436	FAIL	0.35773	FAIL	0.286076	FAIL	1.12129	2	0	0.172986	0.0142438	0.00470629	1	0	0	-0.058442	1.39159	2	0	0.309126	0.0459867
03320_PPAR signaling pathway	1.38477	1.1992	1.5036	1.02209	1.1923	1.21434	1.47902	0.890363	1.26164	1.35394	1.20054	1.55564	1.3491	1.38711	0.84593	0.947769	1.60162	0.946875	FAIL	0.796525	FAIL	0.639208	FAIL	0.231864	2	0	0	-0.114667	0.00462937	1	0	0	-0.0742945	0.464638	2	0	0	-0.0799189
04211_Longevity regulating pathway	-1.2002	-0.675266	-0.70939	-1.14784	-0.695222	-0.410147	0.0384466	-2.03564	-1.06029	-1.36227	-0.951467	-1.31883	-0.883565	-0.819342	-1.19846	-0.250171	-0.17097	0.949164	FAIL	0.369256	FAIL	0.430414	FAIL	1.08375	2	0	0.134192	0.0104809	0.00423845	1	0	0	-0.0623054	0.905104	2	0	0	-0.0118754
00020_Citrate cycle (TCA cycle)	3.61856	3.9097	3.48223	3.64658	3.73774	3.52059	3.69052	3.44979	3.67066	4.11114	3.56511	3.80126	3.22914	3.4575	3.66572	3.43055	3.63638	0.950049	FAIL	0.761172	FAIL	0.416901	FAIL	0.279197	2	0	0	-0.0997906	0.00409194	1	0	0	-0.0689386	0.941911	2	0	0	-0.00804204
M00145_NAD(P)H:quinone oxidoreductase, chloroplasts and cyanobacteria	-1.78516	-1.03784	-1.84689	-2.56288	-1.20979	-1.41015	-1.18395	-2.03564	-1.90828	-1.8477	-1.53643	-1.90379	-1.62053	-1.93482	-1.6135	-2.33763	-1.17097	0.950259	FAIL	0.0421465	FAIL	0.916375	FAIL	4.17086	2	0	0.605484	0.309025	0.00405751	1	0	0	-0.0485311	0.0879679	2	0	0	-0.0888846
04213_Longevity regulating pathway - multiple species	0.384767	0.614241	0.29061	0.311593	0.152775	0.464322	1.03845	-0.18764	0.354751	0.353936	0.200537	0.26613	0.253938	0.76562	0.193853	0.469722	0.82903	0.950286	FAIL	0.604624	FAIL	0.559459	FAIL	0.524847	2	0	0	-0.0665788	0.00405302	1	0	0	-0.0697765	0.609824	2	0	0	-0.0546718
04923_Regulation of lipolysis in adipocytes	-2.37012	-3.84519	-1.84689	-4.14784	-3.01715	-2.99511	-2.76891	-3.35756	-4.23021	-3.16963	-3.12139	-3.48876	-1.39814	-2.93482	-4.19846	-1.75267	-3.75593	0.950363	FAIL	0.733487	FAIL	0.328508	FAIL	0.318091	2	0	0	-0.0903997	0.00404052	1	0	0	-0.0660165	1.22315	2	0	0.258598	0.0295831
05416_Viral myocarditis	-0.370121	-0.385759	-0.261931	-0.340484	-0.695222	-0.825185	-0.598983	-1.03564	-0.529771	-0.584664	-0.420952	-0.788317	-0.505054	-0.712427	-1.02854	-0.530279	-0.0554932	0.952464	FAIL	0.987679	FAIL	0.897183	FAIL	0.0124101	2	0	0	-0.161272	0.00370531	1	0	0	-0.0813468	0.109482	2	0	0	-0.14542
M00152_Cytochrome bc1 complex	-1.04819	-0.675266	-1.16882	-0.977914	-2.01715	-0.99511	-1.44698	-1.18764	-1.06029	-0.847698	-1.53643	-1.16683	-0.883565	-1.19785	-0.876536	-1.01571	-1.434	0.956197	FAIL	0.345294	FAIL	0.446353	FAIL	1.16341	2	0	0.209108	0.0203541	0.00314557	1	0	0	-0.0620833	0.863382	2	0	0	-0.0170169
M00131_Inositol phosphate metabolism, Ins(1,3,4,5)P4 => Ins(1,3,4)P3 => myo-inositol	-2.78516	-1.03784	-1.36147	-1.82591	-2.43219	-2.41015	-1.18395	-2.7726	-2.23021	-1.8477	-2.12139	-2.90379	-1.88357	-2.93482	-1.6135	-1.16771	-0.948578	0.957202	FAIL	0.165993	FAIL	0.211845	FAIL	2.0935	2	0	0.421123	0.110834	0.0030027	1	0	0	-0.0505265	1.77108	2	0	0.373629	0.0781549
00250_Alanine, aspartate and glutamate metabolism	3.55469	3.51236	3.42364	3.45949	3.6049	3.29951	3.45991	3.5128	3.49771	3.63773	3.33804	3.44788	3.07991	3.27463	3.37139	3.28442	3.55695	0.958676	FAIL	0.140018	FAIL	0.260857	FAIL	2.32634	2	0	0.452405	0.134874	0.00279928	1	0	0	-0.0507022	1.50615	2	0	0.322319	0.0514704
05218_Melanoma	-3.37012	-2.84519	-2.58386	-3.14784	-3.01715	-2.41015	-1.76891	-2.7726	-2.23021	-2.58466	-1.79946	-2.16683	-2.20549	-1.93482	-3.19846	-1.53028	-2.75593	0.958685	FAIL	0.471969	FAIL	0.0739073	FAIL	0.799844	2	0	0	-0.0198899	0.00279809	1	0	0	-0.0495469	3.26197	2	0	0.538794	0.224776
00512_Mucin type O-glycan biosynthesis	-1.2002	-3.84519	-2.16882	-2.56288	-4.01715	-1.41015	-2.18395	-1.18764	-3.23021	-4.16963	-3.12139	-2.48876	-0.883565	-1.34986	-2.19846	-1.33763	-3.75593	0.959684	FAIL	0.725535	FAIL	0.2817	FAIL	0.32958	2	0	0	-0.0866007	0.00266419	1	0	0	-0.0644148	1.4106	2	0	0.325869	0.0530389
04926_Relaxin signaling pathway	-1.37012	-2.84519	-0.70939	-1.34048	-1.69522	-1.18775	-1.44698	-1.35757	-2.23021	-1.8477	-0.951467	-1.48876	-0.620531	-0.934819	-2.6135	-0.530279	-3.75593	0.960626	FAIL	0.65678	FAIL	0.169188	FAIL	0.435484	2	0	0	-0.0663779	0.00254104	1	0	0	-0.0586425	2.06782	2	0	0.439493	0.125559
M00072_N-glycosylation by oligosaccharyltransferase	-2.04819	-2.26023	-2.16882	-2.56288	-3.01715	-1.18775	-2.18395	-2.03564	-2.23021	-2.58466	-2.12139	-1.90379	-1.39814	-2.19785	-1.87654	-2.01571	-3.75593	0.960878	FAIL	0.059994	FAIL	0.305491	FAIL	3.58959	2	0	0.549624	0.237534	0.00250854	1	0	0	-0.0457482	1.31114	2	0	0.254506	0.0285395
M00095_C5 isoprenoid biosynthesis, mevalonate pathway	0.437234	0.739772	0.475035	0.981444	0.304778	0.174815	0.401017	0.397323	0.939714	0.917837	0.33804	0.640526	-0.0355682	0.0651807	0.60889	0.185929	0.636384	0.963008	FAIL	0.341539	FAIL	0.0598281	FAIL	1.17648	2	0	0.189968	0.0163834	0.00224268	1	0	0	-0.0463142	3.59401	2	0	0.552363	0.24082
M00849_C5 isoprenoid biosynthesis, mevalonate pathway, archaea	0.437234	0.739772	0.475035	0.981444	0.304778	0.174815	0.401017	0.397323	0.939714	0.917837	0.33804	0.640526	-0.0355682	0.0651807	0.60889	0.185929	0.636384	0.963008	FAIL	0.341539	FAIL	0.0598281	FAIL	1.17648	2	0	0.189968	0.0163834	0.00224268	1	0	0	-0.0463142	3.59401	2	0	0.552363	0.24082
04139_Mitophagy - yeast	-2.37012	-2.84519	-3.16882	-2.56288	-3.01715	-1.67318	-2.76891	-2.35756	-1.90828	-3.16963	-2.12139	-2.48876	-1.62053	-2.51978	-2.19846	-2.33763	-3.75593	0.965069	FAIL	0.174738	FAIL	0.134197	FAIL	2.02454	2	0	0.404357	0.0984094	0.00199957	1	0	0	-0.0479301	2.38547	2	0	0.448359	0.133077
M00549_Nucleotide sugar biosynthesis, glucose => UDP-glucose	1.3578	1.54713	1.38577	1.37572	0.889741	1.09235	1.31855	1.13429	1.44221	2.0202	1.04853	1.53361	0.92379	1.36286	1.29339	0.947769	1.33153	0.967392	FAIL	0.867133	FAIL	0.257436	FAIL	0.14427	2	0	0	-0.1116	0.00174223	1	0	0	-0.0650939	1.52269	2	0	0.356312	0.0681661
05010_Alzheimer disease	2.7384	2.51236	2.47503	2.81795	2.3227	2.23371	2.42092	2.69772	2.72399	2.74924	2.60653	2.68117	2.39442	2.59916	2.64703	2.58123	2.47289	0.968176	FAIL	0.0169476	FAIL	0.14288	FAIL	5.83859	2	0	0.629284	0.342246	0.00165946	1	0	0	-0.0353077	2.29831	2	0	0.394905	0.0918328
04540_Gap junction	-1.04819	-2.26023	-0.846893	-1.34048	-2.01715	-0.99511	-1.18395	-0.772602	-1.42286	-1.36227	-0.951467	-1.16683	-1.03557	-0.519782	-1.19846	-1.01571	-2.75593	0.968406	FAIL	0.758639	FAIL	0.532571	FAIL	0.282686	2	0	0	-0.103243	0.00163551	1	0	0	-0.0718474	0.664307	2	0	0	-0.0483164
M00006_Pentose phosphate pathway, oxidative phase, glucose 6P => ribulose 5P	-0.0481929	0.909697	0.638534	0.100089	-0.01715	0.397208	0.479019	-0.18764	0.0177164	0.737264	0.0485334	0.155099	0.253938	-0.0603502	1.12346	-0.167708	0.413992	0.9693	FAIL	0.00256889	PASS	0.0190106	FAIL	10.2129	2	0	0.682543	0.422072	0.00154424	1	0	0	-0.0228712	5.61409	2	0	0.527074	0.211387
M00579_Phosphate acetyltransferase-acetate kinase pathway, acetyl-CoA => acetate	1.0222	1.15481	0.918642	1.58008	1.07031	0.464322	0.816054	1.61971	1.57714	1.66326	0.923003	1.41813	0.838901	1.12407	1.50198	0.832292	1.05142	0.971196	FAIL	0.115131	FAIL	0.0816139	FAIL	2.60239	2	0	0.452639	0.136802	0.00135929	1	0	0	-0.0426289	3.11012	2	0	0.498069	0.180149
M00016_Lysine biosynthesis, succinyl-DAP pathway, aspartate => lysine	1.69597	2.34463	2.13496	2.2951	2.30478	2.29029	2.38084	1.87125	2.22922	2.23976	1.8328	1.61977	1.77179	1.92316	2.35612	1.96615	1.99895	0.972764	FAIL	0.271715	FAIL	0.741799	FAIL	1.45531	2	0	0.337908	0.0586578	0.00121524	1	0	0	-0.0643368	0.306236	2	0	0	-0.0893778
M00116_Menaquinone biosynthesis, chorismate => menaquinol	-1.37012	0.154809	-2.16882	-0.825911	-1.01715	-0.99511	-0.768908	-1.35757	-1.64525	-1.36227	-1.53643	-1.48876	-0.746062	-1.19785	-0.739033	-0.878202	-1.17097	0.973153	FAIL	0.355722	FAIL	0.952957	FAIL	1.12797	2	0	0.200064	0.0178311	0.00118081	1	0	0	-0.0695853	0.0483794	2	0	0	-0.132594
M00422_Acetyl-CoA pathway, CO2 => acetyl-CoA	0.384767	-0.0378357	-0.583859	0.759052	0.790205	-0.99511	-0.309477	0.851888	0.524676	1.25664	0.633496	1.1551	-1.20549	0.0651807	-0.111002	0.121798	0.051422	0.975665	FAIL	0.000601132	PASS	0.181992	FAIL	14.6533	2	0.138535	0.790425	0.603485	0.000970107	1	0	0	-0.0220789	1.97032	2	0	0.301047	0.0428889
04668_TNF signaling pathway	-1.78516	-2.26023	-2.16882	-2.14784	-2.43219	-1.99511	-1.76891	-2.03564	-2.23021	-2.58466	-1.53643	-1.48876	-1.03557	-1.71243	-2.19846	-1.53028	-2.75593	0.976622	FAIL	0.191602	FAIL	0.0678238	FAIL	1.90225	2	0	0.376416	0.0798581	0.000895236	1	0	0	-0.0442151	3.39552	2	0	0.527643	0.212026
05332_Graft-versus-host disease	-2.37012	-3.84519	-3.16882	-2.56288	-3.01715	-2.41015	-2.76891	-4.35756	-2.64525	-3.16963	-2.53643	-2.90379	-4.20549	-3.51978	-4.19846	-3.33763	-3.75593	0.976693	FAIL	0.266098	FAIL	0.163685	FAIL	1.48131	2	0	0.319298	0.0501672	0.000889834	1	0	0	-0.0520686	2.11241	2	0	0.427667	0.115946
M00158_F-type ATPase, eukaryotes	-0.785159	-0.845191	-1.16882	-1.14784	-2.43219	-0.99511	-0.961553	-1.35757	-1.06029	-0.584664	-1.12139	-0.681402	-0.746062	-0.712427	-1.02854	-1.16771	-2.17097	0.977418	FAIL	0.415938	FAIL	0.956356	FAIL	0.944589	2	0	0	-0.00792743	0.000835311	1	0	0	-0.0714731	0.0447918	2	0	0	-0.136657
05224_Breast cancer	-2.37012	-2.84519	-3.16882	-2.56288	-2.01715	-2.41015	-1.18395	-3.35756	-3.23021	-2.16963	-1.79946	-1.90379	-2.20549	-1.34986	-3.19846	-1.75267	-2.75593	0.977605	FAIL	0.90023	FAIL	0.0458199	FAIL	0.106031	2	0	0	-0.0881919	0.000821566	1	0	0	-0.0492856	4.03018	2	0	0.598018	0.298934
M00124_Pyridoxal biosynthesis, erythrose-4P => pyridoxal-5P	0.384767	0.402737	0.354741	0.244479	0.375167	0.00489037	0.0384466	-0.18764	0.524676	0.637729	0.685963	0.211683	0.116435	0.650143	0.260967	-0.0157053	0.998955	0.982255	FAIL	0.292162	FAIL	0.292883	FAIL	1.3657	2	0	0.298347	0.0418967	0.00051571	1	0	0	-0.0572532	1.36267	2	0	0.297389	0.0415497
ko03036_Chromosome and associated proteins	3.48786	3.79867	3.46054	3.43712	3.64819	3.73281	3.64894	3.41062	3.45629	3.5028	3.48594	3.53361	3.56269	3.42273	3.69635	3.48255	3.63638	0.98326	FAIL	0.0614752	FAIL	0.992454	FAIL	3.55069	2	0	0.573425	0.26685	0.000459	1	0	0	-0.0522855	0.0075796	2	0	0	-0.103826
M00018_Threonine biosynthesis, aspartate => homoserine => threonine	0.584075	1.32473	0.354741	0.244479	1.02724	0.911781	0.816054	0.549326	0.857252	1.28981	0.579048	0.75917	0.601862	0.524612	0.888998	0.662367	0.998955	0.987374	FAIL	0.675494	FAIL	0.546167	FAIL	0.405422	2	0	0	-0.0844342	0.000261094	1	0	0	-0.0709848	0.636366	2	0	0	-0.0516385
05215_Prostate cancer	-0.282658	-0.675266	-1.16882	-1.34048	0.152775	-0.410147	-0.183946	-0.270102	0.162106	0.415336	0.200537	0.0348049	-0.505054	-0.127464	-0.198464	-0.250171	0.33153	0.989527	FAIL	0.113115	FAIL	0.180173	FAIL	2.62776	2	0	0.4709	0.153395	0.000179608	1	0	0	-0.0471101	1.98368	2	0	0.396176	0.0926992
00311_Penicillin and cephalosporin biosynthesis	-3.37012	-2.84519	-2.58386	-2.56288	-1.20979	-1.99511	-2.18395	-2.03564	-1.90828	-2.58466	-2.53643	-2.16683	-4.20549	-2.51978	-2.19846	-2.75267	-1.75593	0.991256	FAIL	0.568558	FAIL	0.852164	FAIL	0.592075	2	0	0	-0.0603952	0.000125215	1	0	0	-0.074018	0.162128	2	0	0	-0.124051
00620_Pyruvate metabolism	4.28451	4.50796	4.08857	4.48879	4.46263	4.04381	4.25346	4.26082	4.53134	4.78748	4.2493	4.51406	3.91345	4.14555	4.40145	4.03305	4.34735	0.993247	FAIL	0.258044	FAIL	0.242163	FAIL	1.51973	2	0	0.334441	0.0569912	7.47e-05	1	0	0	-0.0548233	1.59976	2	0	0.351867	0.0657666
04013_MAPK signaling pathway - fly	-0.785159	-0.675266	-0.70939	-0.977914	-0.695222	-0.410147	-0.768908	-0.898133	-1.06029	-0.847698	-0.799463	-1.16683	-0.205493	-0.612891	-0.876536	-0.637194	-1.17097	0.994893	FAIL	0.0275699	FAIL	0.0858775	FAIL	4.91638	2	0	0.584251	0.280754	4.27e-05	1	0	0	-0.035842	3.03313	2	0	0.462638	0.145749
M00027_GABA (gamma-Aminobutyrate) shunt	-1.37012	-1.52326	-1.84689	-1.14784	-1.69522	-1.99511	-1.44698	-2.7726	-1.23021	-1.16963	-0.951467	-1.31883	-1.39814	-1.19785	-1.6135	-1.16771	-0.586008	0.995565	FAIL	0.39464	FAIL	0.967882	FAIL	1.00569	2	0	0	0.000808958	3.22e-05	1	0	0	-0.0710361	0.0327339	2	0	0	-0.137426
04726_Serotonergic synapse	-0.46323	-0.845191	-0.70939	-0.688407	-0.31671	-0.673182	-0.598983	-0.270102	-1.06029	-0.847698	-0.314037	-0.681402	-0.505054	-0.271854	-1.02854	-0.0897059	-0.948578	0.996521	FAIL	0.429074	FAIL	0.192899	FAIL	0.908694	2	0	0	-0.0103733	1.98e-05	1	0	0	-0.0568036	1.89338	2	0	0.408646	0.101496
03060_Protein export	1.56062	1.88273	1.35474	1.52459	1.65528	1.17482	1.62341	0.890363	0.899072	1.11578	1.55103	1.46544	1.72524	1.38711	1.55642	1.1218	1.91649	0.997246	FAIL	0.439732	FAIL	0.313073	FAIL	0.880499	2	0	0	-0.0146415	1.24e-05	1	0	0	-0.06126	1.28132	2	0	0.275642	0.0344679
00071_Fatty acid degradation	2.5247	2.64666	2.41614	2.7829	2.40911	2.11341	2.44055	2.54933	2.99861	3.0202	2.47852	2.74006	2.16955	2.35058	2.5829	2.39029	2.60162	0.999395	FAIL	0.0604985	FAIL	0.0797698	FAIL	3.57621	2	0	0.51909	0.202515	5.99e-07	1	0	0	-0.0393048	3.14488	2	0	0.486653	0.168608
