# Supplementary material for: Morphine and high-fat diet differentially alter the gut microbiota composition and metabolic function in lean versus obese mice
Source: ISME Commun. 2022 Aug 5;2:66. doi: 10.1038/s43705-022-00131-6 (PMC9723762; doi:10.1038/s43705-022-00131-6)
Supplement: Supplementary file 8 — Supplemental Table S7 [file 43705_2022_131_MOESM8_ESM.xlsx]

## Sheet: Supplemental_Table_S7_CLRNormal
	db.S.C	B6.T.C	DIO.T.C	DIO.T.C	db.S.C	B6.T.C	DIO.S.C	DIO.S.C	B6.S.C	db.T.C	B6.S.C	db.S.C	db.T.C	DIO.S.C	B6.T.C	DIO.T.C	db.T.C	B6.S.C
KO	CA	CB	CC	CD	CE	CF	CG	CH	CI	CK	CL	CM	CN	CP	CQ	CR	CS	CT	Two-way ANOVA p value Line	BH Q <0.25	Two-way ANOVA p value Treatment	BH Q <0.25	Two-way ANOVA p value Interaction	BH Q <0.25	F.Line	df.Line	CILower.Line	CIHigher.Line	EpsilonSquaredEffectSize.Line	F.Treatment	df.Treatment	CILower.Treatment	CIHigher.Treatment	EpsilonSquaredEffectSize.Treatment	F.Interaction	df.Interaction	CILower.Interaction	CIHigher.Interaction	EpsilonSquaredEffectSize.Interaction
K03282	-2.4092	0.0468268	-0.544469	-0.580449	-2.23487	0.0625285	-0.422029	-1.96482	-2.32877	-0.698824	-1.3429	-2.13212	-1.40244	-0.47637	-0.0105876	-0.669108	-0.615248	-1.06216	0.0200696	FAIL	0.000415879	PASS	0.10185	FAIL	5.50963	2	0	0.491974	0.173934	23.2754	1	0.0340184	0.696965	0.429575	2.77994	2	0	0.354336	0.0686511
K10119	-0.0872768	-0.690139	-0.129431	0.156517	-0.234875	-1.2594	-0.00699117	0.357109	-0.328766	-0.698824	-0.0209691	-0.547158	-1.40244	0.52363	-0.332516	0.0678576	-1.20021	0.259764	0.00157229	PASS	0.00154537	PASS	0.293386	FAIL	11.5953	2	0	0.660937	0.388812	16.589	1	0	0.606234	0.286034	1.36057	2	0	0.163907	0.0132317
K17320	0.590795	0.0468268	-0.544469	0.156517	0.765125	-0.2594	-0.422029	0.357109	0.671233	-0.283786	0.827028	0.86788	-0.402437	-0.061333	-0.0105876	-0.669108	0.607145	0.937836	0.0230833	FAIL	0.00172022	PASS	0.346623	FAIL	5.24436	2	0	0.523587	0.207485	16.1061	1	0.00606558	0.660408	0.36923	1.15882	2	0	0.0936124	0.00776402
K02316	0.39815	1.18433	1.1925	1.29402	0.57248	0.910525	0.314937	0.842536	0.256196	0.301176	-0.0209691	0.86788	0.919491	0.260595	0.474839	0.915855	0.79979	-0.062164	0.139417	FAIL	0.00223109	PASS	0.0882326	FAIL	2.33231	2	0	0.361105	0.0708293	14.9708	1	0.00691028	0.661733	0.371362	2.99248	2	0	0.414654	0.105926
K03752	-0.824242	-0.275101	-0.544469	-0.580449	-1.23487	0.0625285	-1.00699	-0.379857	-0.743804	-0.283786	-1.3429	-2.13212	-0.0805085	-0.47637	-0.332516	-0.25407	-0.20021	-0.477202	0.400314	FAIL	0.0023198	PASS	0.0926974	FAIL	0.989045	2	0	0	-0.000632876	14.8048	1	0.0186263	0.678524	0.398747	2.91881	2	0	0.421141	0.110848
K00133	1.05023	0.724899	0.677924	1.00451	0.57248	1.20003	-0.00699117	0.620143	0.671233	1.41665	0.464458	0.452842	0.767488	-0.061333	1.57437	1.20536	0.79979	0.259764	0.339585	FAIL	0.00268257	PASS	0.442319	FAIL	1.18334	2	0	0.152631	0.0120976	14.1962	1	0.0372066	0.700382	0.435369	0.873774	2	0	0	-0.00832886
K13529	-1.4092	0.0468268	-0.129431	0.156517	-2.23487	0.325563	-0.422029	-0.964819	-0.328766	-0.698824	-2.3429	-1.13212	-0.402437	0.52363	0.252447	-0.25407	-0.20021	-2.06216	0.0971379	FAIL	0.00318438	PASS	0.119278	FAIL	2.84952	2	0	0.409204	0.101902	13.4973	1	0	0.644688	0.344278	2.5518	2	0	0.385353	0.0854991
K16692	-2.4092	-1.2751	-1.12943	-1.16541	-2.23487	-0.674437	-2.00699	-1.96482	-2.32877	-1.28379	-1.3429	-2.13212	-1.40244	-2.06133	0.474839	-2.25407	-0.615248	-1.06216	0.081876	FAIL	0.00442845	PASS	0.540889	FAIL	3.10525	2	0	0.447994	0.132762	12.2099	1	8.37e-05	0.65052	0.353461	0.647114	2	0	0	-0.0222538
K07133	1.39815	0.309861	0.677924	-0.580449	1.46556	-0.674437	0.800364	1.49461	0.256196	-0.283786	1.35754	0.675235	0.404918	0.746022	0.667484	-0.25407	0.79979	0.937836	0.649554	FAIL	0.0053584	PASS	0.886785	FAIL	0.447362	2	0	0	-0.044864	11.4987	1	0.0321798	0.694938	0.42615	0.121364	2	0	0	-0.0713291
K03106	-2.4092	0.532254	-0.129431	-1.16541	0.0870531	0.325563	-2.00699	-0.379857	-1.32877	-0.698824	-2.3429	-0.547158	0.182526	-1.06133	0.252447	-0.25407	-0.615248	-2.06216	0.924442	FAIL	0.00545624	PASS	0.112904	FAIL	0.0790811	2	0	0	-0.0638387	11.4324	1	0.00311019	0.655636	0.36159	2.63044	2	0	0.393538	0.113023
K19221	0.590795	0.532254	0.455531	0.834589	0.57248	0.0625285	0.800364	0.842536	0.256196	0.038142	0.827028	0.86788	-0.402437	1.10859	0.252447	1.06786	-0.20021	0.259764	0.00254408	PASS	0.0059058	FAIL	0.0401579	FAIL	10.2391	2	0	0.63777	0.35447	11.1448	1	0	0.538773	0.194608	4.25312	2	0	0.438594	0.12481
K11991	1.67826	1.30986	0.870569	1.15652	2.15744	-0.2594	1.99301	2.49461	2.37167	1.96414	1.56399	2.18981	0.597563	1.63911	1.25245	1.44637	1.25922	1.39727	0.480086	FAIL	0.00609743	FAIL	0.913803	FAIL	0.780546	2	0	0	-0.0177174	11.0299	1	0.0214886	0.682229	0.404878	0.0908207	2	0	0	-0.0734019
K06959	0.175758	-0.275101	-0.129431	-0.165411	-0.649912	-0.2594	-0.422029	-0.379857	-1.32877	-0.283786	-1.3429	-1.13212	-0.0805085	-1.06133	-0.747553	-0.25407	-0.20021	-1.06216	0.0612592	FAIL	0.0061308	FAIL	0.472189	FAIL	3.55629	2	0	0.479059	0.161171	11.0103	1	0	0.626073	0.315569	0.799316	2	0	0	-0.0126528
K00812	0.912723	1.63179	1.57101	1.53503	0.350088	1.32556	1.31494	1.03518	0.993162	1.03814	1.46446	0.189808	1.298	1.3981	1.91541	1.06786	1.50023	0.259764	0.109345	FAIL	0.00670053	FAIL	0.263816	FAIL	2.67664	2	0	0.41749	0.10806	10.6943	1	0	0.62398	0.3124	1.49206	2	0	0.266514	0.0317131
K11144	-0.824242	-0.275101	0.192497	-1.16541	-1.23487	-0.674437	-2.00699	0.0351807	-2.32877	-0.283786	-1.3429	-1.13212	-0.0805085	-2.06133	-0.747553	-0.669108	-0.615248	-2.06216	0.353303	FAIL	0.00684933	FAIL	0.659061	FAIL	1.13609	2	0	0.135279	0.0105687	10.617	1	0.00774089	0.663019	0.373436	0.431767	2	0	0	-0.04413
K01200	0.76072	0.309861	-0.544469	-1.16541	0.93505	0.547955	-0.422029	0.0351807	0.256196	0.038142	-0.342897	1.18981	-0.0805085	0.260595	0.837409	-1.25407	0.121718	0.745191	0.000410532	PASS	0.00773766	FAIL	0.00902152	FAIL	16.0087	2	0	0.692724	0.438139	10.1929	1	0	0.486301	0.134181	7.15037	2	0	0.497482	0.179544
K10546	1.29123	0.309861	-1.12943	-0.165411	1.22456	0.7406	-0.422029	-0.964819	1.2562	0.716214	1.11653	1.0378	0.404918	-1.06133	-0.332516	-1.25407	-0.20021	1.10776	2.6e-05	PASS	0.00818394	FAIL	0.149377	FAIL	28.8626	2	0.222479	0.822702	0.661818	10.0009	1	0	0.459109	0.106899	2.23703	2	0	0.257825	0.029383
K03092	-1.4092	-0.275101	-1.12943	-1.16541	-0.234875	0.0625285	-0.00699117	0.0351807	-1.32877	-2.28379	-0.0209691	-0.547158	-2.40244	-0.061333	-2.33252	-2.25407	-2.20021	-1.06216	0.164023	FAIL	0.00850996	FAIL	0.146547	FAIL	2.10962	2	0	0.364027	0.0724905	9.86831	1	0	0.608725	0.28968	2.26333	2	0	0.380707	0.0825322
K07277	-1.4092	-0.275101	-2.12943	-1.16541	-2.23487	-0.2594	-2.00699	-0.964819	-2.32877	-0.698824	-2.3429	-0.547158	-0.402437	-1.06133	-0.0105876	-1.25407	-0.20021	-1.06216	0.303376	FAIL	0.00878841	FAIL	0.0410205	FAIL	1.31961	2	0	0.21042	0.0194689	9.7597	1	0	0.592879	0.266799	4.21687	2	0	0.513063	0.195955
K00003	0.76072	0.309861	-0.129431	-0.165411	0.350088	-0.2594	0.993009	0.620143	0.671233	0.301176	0.464458	-0.13212	0.767488	0.938667	-0.747553	0.330892	0.384752	0.522798	0.334369	FAIL	0.00917614	FAIL	0.0408768	FAIL	1.2019	2	0	0.156135	0.0124381	9.61503	1	0	0.59187	0.265368	4.22285	2	0	0.515455	0.198546
K07675	-0.409205	-2.2751	-0.129431	0.419551	-0.234875	-2.2594	-0.00699117	-0.379857	0.256196	-0.698824	-0.342897	-0.547158	-1.40244	-0.061333	-1.33252	0.553284	-2.20021	-1.06216	0.00248767	PASS	0.00928193	FAIL	0.0121813	FAIL	10.2999	2	0	0.625595	0.336994	9.57681	1	0	0.505732	0.155395	6.50841	2	0	0.516428	0.199604
K01758	0.39815	0.724899	1.04049	1.15652	1.08705	0.7406	0.577971	0.0351807	0.478588	0.716214	0.242065	0.189808	0.767488	-0.47637	0.837409	1.55328	0.79979	1.10776	0.979928	FAIL	0.00958936	FAIL	0.0450912	FAIL	0.0203102	2	0	0	-0.0661433	9.46857	1	0	0.606126	0.285876	4.05702	2	0	0.522603	0.206393
K13328	-0.409205	-0.690139	-1.12943	0.156517	0.765125	-1.2594	0.314937	0.0351807	-0.00683841	-0.283786	-0.0209691	-0.13212	-0.817474	0.52363	-0.747553	-0.669108	0.121718	-0.477202	0.245234	FAIL	0.0101088	FAIL	0.696346	FAIL	1.58382	2	0	0.309964	0.0463192	9.29468	1	0	0.634886	0.329044	0.373046	2	0	0	-0.0497416
K09117	-0.0872768	-0.275101	-0.544469	0.156517	-0.649912	0.7406	-2.00699	-0.964819	0.256196	-0.283786	-0.0209691	-2.13212	-0.402437	-2.06133	-0.0105876	0.0678576	0.121718	-0.062164	0.0328547	FAIL	0.01191	FAIL	0.130152	FAIL	4.60193	2	0	0.523022	0.206859	8.76444	1	0	0.560883	0.222956	2.42835	2	0	0.379909	0.0820301
K12452	-0.0872768	-0.690139	-1.12943	0.156517	0.765125	-1.2594	0.314937	0.0351807	-0.00683841	0.038142	-0.0209691	-0.13212	-0.402437	0.52363	-0.747553	-0.25407	0.121718	-0.477202	0.0640558	FAIL	0.0123916	FAIL	0.5547	FAIL	3.48546	2	0	0.490366	0.172314	8.63859	1	0	0.591461	0.264788	0.619242	2	0	0	-0.0263975
K06942	-1.4092	-0.690139	-0.544469	-0.580449	-0.649912	-0.2594	-1.00699	-1.96482	-1.32877	-1.28379	-1.3429	-0.547158	-0.402437	-1.06133	-0.0105876	0.0678576	-0.20021	-0.477202	0.835469	FAIL	0.0124842	FAIL	0.40388	FAIL	0.182482	2	0	0	-0.0712824	8.61505	1	0	0.636796	0.331992	0.978722	2	0	0	-0.00185534
K02191	-1.4092	-0.275101	0.455531	-0.165411	-1.23487	0.0625285	0.314937	-1.96482	-1.32877	0.038142	-1.3429	-0.547158	-0.402437	-0.47637	-0.747553	-0.25407	0.607145	-0.477202	0.657625	FAIL	0.0127697	FAIL	0.803075	FAIL	0.434107	2	0	0	-0.0517774	8.54376	1	0	0.645222	0.345115	0.223364	2	0	0	-0.0710597
K01998	-1.4092	-0.690139	-1.12943	-0.580449	-1.23487	-1.2594	-1.00699	-0.964819	-1.32877	-1.28379	-1.3429	-2.13212	-0.402437	-0.47637	-0.0105876	-0.25407	-0.615248	-2.06216	0.239639	FAIL	0.0129096	FAIL	0.334016	FAIL	1.61305	2	0	0.311419	0.0469013	8.5095	1	0	0.607072	0.287259	1.20316	2	0	0.183624	0.0155431
K03771	-1.4092	0.532254	-0.129431	-0.580449	0.0870531	-0.674437	-1.00699	-0.379857	-1.32877	0.038142	-1.3429	-1.13212	-0.0805085	-2.06133	-0.0105876	-0.669108	-1.20021	-2.06216	0.834536	FAIL	0.0132916	FAIL	0.320533	FAIL	0.183634	2	0	0	-0.0701014	8.41814	1	0	0.628	0.318498	1.2528	2	0	0.223108	0.021708
K00088	1.29123	1.81236	1.57101	1.41955	0.0870531	0.910525	0.993009	1.35711	1.13067	1.03814	0.979031	-0.13212	1.057	0.746022	1.36792	1.74593	1.12172	0.745191	0.0766294	FAIL	0.01412	FAIL	0.868777	FAIL	3.20631	2	0	0.481837	0.16387	8.23028	1	0	0.594081	0.268509	0.142331	2	0	0	-0.0637019
K12341	-0.0872768	0.894824	-0.129431	0.419551	-0.649912	1.20003	-0.422029	0.0351807	-0.328766	0.523569	-0.757935	0.452842	0.404918	0.746022	0.252447	0.915855	0.121718	-0.062164	0.88716	FAIL	0.014648	FAIL	0.261713	FAIL	0.120932	2	0	0	-0.0752524	8.11721	1	0	0.618815	0.304633	1.50206	2	0	0.301288	0.0429785
K01818	1.5908	0.724899	1.57101	1.92205	1.22456	0.910525	1.80036	1.73562	0.671233	0.716214	1.24207	1.0378	0.597563	1.63911	0.667484	1.44637	0.607145	0.745191	2.48e-05	PASS	0.0149318	FAIL	0.0674922	FAIL	29.1402	2	0.221173	0.822251	0.660993	8.0584	1	0	0.432336	0.0828984	3.4032	2	0	0.333295	0.0564494
K15051	-0.824242	0.0468268	-0.129431	0.156517	-2.23487	0.547955	0.314937	-0.964819	-0.328766	-0.698824	-2.3429	-1.13212	-0.0805085	0.746022	0.474839	-0.25407	0.121718	-1.06216	0.167767	FAIL	0.0153008	FAIL	0.110736	FAIL	2.07917	2	0	0.365373	0.0732658	7.98388	1	0	0.571447	0.237071	2.65838	2	0	0.424004	0.112589
K02217	-0.409205	0.0468268	-0.129431	-0.165411	-1.23487	0.325563	-0.00699117	0.0351807	-0.743804	0.301176	0.464458	-0.547158	-0.0805085	-0.47637	0.667484	-0.25407	0.384752	-1.06216	0.69174	FAIL	0.0157079	FAIL	0.147126	FAIL	0.3801	2	0	0	-0.0492373	7.9041	1	0	0.598054	0.274189	2.2579	2	0	0.406457	0.0999124
K00174	0.175758	1.42534	0.870569	0.641944	0.350088	0.7406	0.577971	0.620143	0.256196	0.886139	1.11653	0.675235	0.919491	0.52363	0.989412	0.915855	0.969715	0.937836	0.243295	FAIL	0.0161254	FAIL	0.606094	FAIL	1.59385	2	0	0.317419	0.0493708	7.82477	1	0	0.604628	0.283693	0.522208	2	0	0	-0.0397219
K07814	1.17576	0.0468268	1.04049	1.29402	0.57248	1.32556	1.31494	1.49461	1.7587	1.03814	1.56399	1.0378	0.404918	1.52363	0.989412	0.74593	-0.20021	1.25976	0.0805096	FAIL	0.016203	FAIL	0.798197	FAIL	3.13082	2	0	0.478496	0.160627	7.8103	1	0	0.585705	0.256689	0.229687	2	0	0	-0.0580682
K13967	-1.4092	0.0468268	-0.129431	-0.580449	-1.23487	-0.2594	-0.422029	0.620143	-0.743804	0.523569	0.242065	-1.13212	0.767488	-0.47637	0.252447	0.0678576	-0.20021	-2.06216	0.654513	FAIL	0.0164466	FAIL	0.0782658	FAIL	0.439195	2	0	0	-0.041554	7.76537	1	0	0.581363	0.250647	3.17394	2	0	0.478967	0.161082
K19979	-1.4092	0.0468268	-0.129431	-0.580449	-1.23487	-0.2594	-0.422029	0.620143	-0.743804	0.523569	0.242065	-1.13212	0.767488	-0.47637	0.252447	0.0678576	-0.20021	-2.06216	0.654513	FAIL	0.0164466	FAIL	0.0782658	FAIL	0.439195	2	0	0	-0.041554	7.76537	1	0	0.581363	0.250647	3.17394	2	0	0.478967	0.161082
K20433	-1.4092	0.0468268	-0.129431	-0.580449	-1.23487	-0.2594	-0.422029	0.620143	-0.743804	0.523569	0.242065	-1.13212	0.767488	-0.47637	0.252447	0.0678576	-0.20021	-2.06216	0.654513	FAIL	0.0164466	FAIL	0.0782658	FAIL	0.439195	2	0	0	-0.041554	7.76537	1	0	0.581363	0.250647	3.17394	2	0	0.478967	0.161082
K01627	-2.4092	-2.2751	-1.12943	-0.580449	-2.23487	-1.2594	-2.00699	-1.96482	-2.32877	-1.28379	-2.3429	-2.13212	-2.40244	-0.47637	-0.747553	0.0678576	-0.615248	-2.06216	0.0784739	FAIL	0.0167298	FAIL	0.984913	FAIL	3.16988	2	0	0.484392	0.166374	7.71414	1	0	0.586214	0.257401	0.0152208	2	0	0	-0.0755073
K09816	-0.824242	-1.2751	-1.12943	-2.16541	-0.649912	-0.2594	-0.422029	0.0351807	-1.32877	-2.28379	-0.757935	0.189808	-2.40244	-0.47637	-0.747553	-0.25407	-1.20021	-0.477202	0.392392	FAIL	0.0178142	FAIL	0.101444	FAIL	1.01237	2	0	0	0.000911877	7.527	1	0	0.574077	0.240642	2.78577	2	0	0.446734	0.131678
K00009	2.11436	1.04683	-0.544469	-1.16541	1.35009	0.547955	0.800364	0.0351807	1.84116	1.41665	1.46446	1.32731	1.057	-0.47637	1.12692	0.0678576	0.79979	1.25976	0.000117797	PASS	0.0178632	FAIL	0.953737	FAIL	21.0996	2	0.204591	0.816412	0.650333	7.51888	1	0	0.456051	0.105461	0.0475545	2	0	0	-0.0308169
K00052	0.175758	0.894824	-1.12943	-0.165411	-0.649912	-0.2594	-2.00699	-0.964819	-0.328766	0.301176	-1.3429	-0.13212	0.404918	-0.47637	0.667484	-0.25407	-0.615248	-1.06216	0.103349	FAIL	0.019808	FAIL	0.282364	FAIL	2.75857	2	0	0.442018	0.127672	7.21575	1	0	0.562906	0.225631	1.40769	2	0	0.258657	0.0295984
K07284	-2.4092	-1.2751	-0.129431	-0.580449	-0.649912	-1.2594	-0.422029	-0.379857	-2.32877	-0.283786	-1.3429	-2.13212	-0.817474	-1.06133	-0.747553	0.0678576	-0.615248	-1.06216	0.0287931	FAIL	0.0201002	FAIL	0.441715	FAIL	4.83768	2	0	0.560598	0.250835	7.17326	1	0	0.544462	0.201745	0.875342	2	0	0	-0.00814779
K02389	-0.824242	1.04683	0.677924	0.641944	-0.234875	0.325563	-0.422029	0.357109	-0.743804	0.523569	-0.0209691	0.189808	-0.402437	-0.47637	-0.332516	0.0678576	0.384752	-0.477202	0.748348	FAIL	0.0202013	FAIL	0.867568	FAIL	0.297004	2	0	0	-0.0701584	7.15873	1	0	0.620606	0.307318	0.143756	2	0	0	-0.0854524
K05962	-0.409205	-2.2751	-0.129431	0.419551	-0.234875	-2.2594	-1.00699	-0.379857	-0.328766	-1.28379	-0.342897	-1.13212	-1.40244	-0.061333	-1.33252	0.330892	-2.20021	-1.06216	0.00216066	PASS	0.0207524	FAIL	0.0044878	PASS	10.6873	2	0	0.623503	0.334032	7.08101	1	0	0.456843	0.104841	8.77335	2	0	0.574359	0.268036
K13598	-0.409205	-2.2751	-0.129431	0.419551	-0.234875	-2.2594	-1.00699	-0.379857	-0.328766	-1.28379	-0.342897	-1.13212	-1.40244	-0.061333	-1.33252	0.330892	-2.20021	-1.06216	0.00216066	PASS	0.0207524	FAIL	0.0044878	PASS	10.6873	2	0	0.623503	0.334032	7.08101	1	0	0.456843	0.104841	8.77335	2	0	0.574359	0.268036
K03621	0.912723	0.724899	1.33	1.15652	0.93505	1.20003	0.314937	1.20511	1.13067	0.886139	0.657103	-0.13212	1.18253	0.52363	1.12692	1.99386	1.25922	0.937836	0.574868	FAIL	0.0232837	FAIL	0.335664	FAIL	0.57996	2	0	0	-0.0376592	6.753	1	0	0.586567	0.257896	1.19726	2	0	0.199093	0.0176856
K06871	0.76072	0.0468268	0.677924	0.419551	0.93505	0.7406	1.57797	0.620143	0.478588	0.038142	-0.0209691	0.452842	-0.0805085	0.746022	-0.332516	0.0678576	0.384752	1.10776	0.366383	FAIL	0.0238232	FAIL	0.869658	FAIL	1.09298	2	0	0.110749	0.00878957	6.68854	1	0	0.594336	0.268872	0.141294	2	0	0	-0.0811743
K00287	-0.409205	0.0468268	0.677924	-0.165411	-0.234875	0.325563	-0.422029	-0.964819	-0.328766	-0.283786	-0.342897	-0.13212	0.919491	-0.061333	0.252447	0.330892	-0.615248	-2.06216	0.724534	FAIL	0.0238594	FAIL	0.472286	FAIL	0.331036	2	0	0	-0.0638797	6.68428	1	0	0.596106	0.271397	0.799083	2	0	0	-0.0191856
K03832	-0.409205	0.309861	-0.129431	-0.580449	-0.649912	0.0625285	-1.00699	-0.964819	-0.743804	0.523569	0.657103	0.189808	0.597563	-0.47637	0.989412	-0.25407	0.121718	0.259764	0.0169124	FAIL	0.0240352	FAIL	0.826064	FAIL	5.84269	2	0	0.609923	0.315101	6.66369	1	0	0.530362	0.184261	0.194158	2	0	0	-0.052434
K11059	-1.4092	-1.2751	-0.129431	-0.165411	0.0870531	-2.2594	0.314937	0.0351807	-1.32877	-0.698824	-0.757935	-0.13212	-2.40244	-0.47637	-1.33252	-0.25407	-2.20021	-0.477202	0.0131035	FAIL	0.0244773	FAIL	0.295791	FAIL	6.35719	2	0	0.609754	0.314868	6.61268	1	0	0.514086	0.164942	1.35056	2	0	0.217044	0.020604
K02058	2.54499	1.53225	1.67792	2.08252	2.76513	2.44104	1.99301	2.28311	2.7587	2.52357	2.46446	2.18981	1.91949	1.63911	1.36792	1.55328	1.12172	2.33015	0.431801	FAIL	0.0247152	FAIL	0.539633	FAIL	0.901401	2	0	0	-0.00909256	6.58568	1	0	0.586319	0.257549	0.649692	2	0	0	-0.0323045
K01715	1.67826	0.0468268	0.677924	1.29402	1.57248	0.325563	1.57797	0.620143	1.13067	1.6231	1.74457	0.675235	0.404918	1.2606	0.474839	1.20536	0.384752	1.25976	0.56736	FAIL	0.0247262	FAIL	0.215874	FAIL	0.594393	2	0	0	-0.0348659	6.58444	1	0	0.573619	0.240019	1.74672	2	0	0.348686	0.0641881
K01647	1.17576	0.894824	0.677924	0.834589	1.08705	0.547955	0.993009	0.842536	1.2562	0.716214	1.74457	1.0378	0.597563	0.52363	1.12692	0.0678576	0.607145	0.745191	0.123568	FAIL	0.0249786	FAIL	0.84962	FAIL	2.5016	2	0	0.439677	0.125711	6.55615	1	0	0.568111	0.232575	0.165199	2	0	0	-0.0698878
K02961	-0.824242	0.0468268	-1.12943	0.419551	-2.23487	-0.2594	-0.422029	-0.964819	-0.743804	-1.28379	-0.342897	-2.13212	0.767488	-2.06133	0.837409	0.0678576	-1.20021	-0.477202	0.130983	FAIL	0.0255911	FAIL	0.894743	FAIL	2.41942	2	0	0.433385	0.120534	6.48889	1	0	0.568466	0.233052	0.112255	2	0	0	-0.0753852
K03476	-1.4092	-2.2751	-2.12943	-1.16541	-0.234875	-2.2594	-2.00699	-0.964819	-1.32877	-1.28379	-0.0209691	-1.13212	-2.40244	-1.06133	-2.33252	-2.25407	-1.20021	-2.06216	0.511057	FAIL	0.0257973	FAIL	0.690541	FAIL	0.710265	2	0	0	-0.02806	6.46667	1	0	0.59141	0.264716	0.381945	2	0	0	-0.0598569
K03657	1.67826	1.42534	2.04049	2.00451	0.93505	2.13292	1.57797	1.84254	1.84116	2.03814	1.46446	1.0378	2.298	2.10859	2.0598	1.74593	1.70668	1.74519	0.321374	FAIL	0.02594	FAIL	0.125942	FAIL	1.24963	2	0	0.209258	0.0192767	6.45141	1	0	0.551308	0.210479	2.47467	2	0	0.425037	0.113874
K03442	0.175758	-0.275101	-0.129431	-1.16541	-0.234875	-0.2594	0.314937	1.03518	0.256196	0.301176	-0.342897	-0.547158	0.182526	0.260595	-0.747553	-0.669108	-1.20021	0.745191	0.861432	FAIL	0.0267762	FAIL	0.205242	FAIL	0.151028	2	0	0	-0.0761735	6.36401	1	0	0.574076	0.240641	1.8122	2	0	0.364695	0.0728744
K15923	1.49769	1.7249	1.1925	1.41955	1.76513	1.20003	1.69345	1.20511	1.47859	1.41665	1.82703	2.11581	1.18253	1.2606	1.25245	0.553284	1.12172	1.39727	0.212113	FAIL	0.0268472	FAIL	0.558602	FAIL	1.76945	2	0	0.35336	0.0665649	6.35673	1	0	0.567463	0.231706	0.611512	2	0	0	-0.0336082
K08986	-1.4092	-1.2751	-2.12943	-0.580449	-0.234875	-0.674437	-0.422029	-0.964819	-0.00683841	-2.28379	-0.757935	-0.13212	-1.40244	-0.061333	-0.332516	-2.25407	-0.615248	-0.477202	0.416703	FAIL	0.0272904	FAIL	0.571535	FAIL	0.94246	2	0	0	-0.00538522	6.31185	1	0	0.579862	0.248572	0.586339	2	0	0	-0.0387152
K15011	-0.409205	-2.2751	0.192497	0.419551	0.57248	-1.2594	-0.422029	-0.379857	-0.328766	-0.283786	0.242065	-0.547158	-1.40244	0.52363	-1.33252	0.74593	-0.615248	0.259764	0.0178888	FAIL	0.0274243	FAIL	0.0078954	FAIL	5.73243	2	0	0.52758	0.211955	6.29846	1	0	0.471176	0.118653	7.44587	2	0	0.590317	0.288696
K02078	1.17576	1.81236	1.33	1.15652	1.76513	1.32556	1.80036	1.94207	1.7587	0.716214	1.46446	1.18981	1.50445	1.52363	1.47484	0.330892	1.12172	1.74519	0.222333	FAIL	0.0279344	FAIL	0.211522	FAIL	1.70875	2	0	0.332816	0.0562239	6.24815	1	0	0.549505	0.208163	1.77306	2	0	0.343297	0.0613254
K03150	-0.0872768	-1.2751	-1.12943	0.156517	0.350088	0.0625285	-0.00699117	0.0351807	0.256196	-1.28379	0.657103	0.86788	-0.0805085	-0.47637	-0.747553	0.0678576	0.121718	0.259764	0.819608	FAIL	0.0283526	FAIL	0.397891	FAIL	0.202264	2	0	0	-0.0774333	6.20771	1	0	0.582876	0.252747	0.996119	2	0	0	-0.000376684
K10794	-1.4092	-1.2751	0.192497	-0.165411	-1.23487	-1.2594	-1.00699	-0.964819	-1.32877	-1.28379	-1.3429	-2.13212	-0.817474	-1.06133	-2.33252	0.330892	-1.20021	-1.06216	0.000692579	PASS	0.0293355	FAIL	0.0106541	FAIL	14.1716	2	0	0.693114	0.438759	6.1154	1	0	0.435052	0.0851996	6.79082	2	0	0.510216	0.192898
K03498	-0.409205	-0.690139	-2.12943	-2.16541	-1.23487	-2.2594	-0.422029	-0.964819	-1.32877	-0.283786	-0.342897	0.189808	-0.817474	-1.06133	-1.33252	-1.25407	-1.20021	-0.477202	0.144727	FAIL	0.029377	FAIL	0.547505	FAIL	2.28056	2	0	0.416061	0.106981	6.11157	1	0	0.55366	0.213516	0.63366	2	0	0	-0.0306048
K04092	-0.0872768	0.0468268	0.455531	0.419551	-0.234875	0.0625285	-0.00699117	-0.379857	-1.32877	-0.283786	-1.3429	0.452842	-0.0805085	0.52363	1.12692	-0.25407	0.384752	-0.477202	0.246779	FAIL	0.0298202	FAIL	0.0294781	FAIL	1.57588	2	0	0.285254	0.0373786	6.07122	1	0	0.513771	0.164577	4.7953	2	0	0.556923	0.246339
K01194	-0.824242	-2.2751	-2.12943	-2.16541	-0.649912	-0.674437	-1.00699	-0.964819	-1.32877	-1.28379	-1.3429	0.189808	-0.817474	-2.06133	-1.33252	-2.25407	-1.20021	-1.06216	0.0129457	FAIL	0.0298515	FAIL	0.498672	FAIL	6.38217	2	0	0.622897	0.333176	6.06839	1	0	0.507042	0.156876	0.737758	2	0	0	-0.0162337
K05795	1.17576	-0.690139	-0.544469	1.00451	1.35009	0.547955	1.16293	1.62014	1.37167	1.96414	0.657103	2.11581	-0.402437	-0.061333	-0.0105876	-0.25407	0.79979	1.10776	0.258531	FAIL	0.0300089	FAIL	0.925944	FAIL	1.51737	2	0	0.315833	0.0487074	6.05425	1	0	0.57207	0.237916	0.0774369	2	0	0	-0.0868546
K06346	-0.409205	-0.690139	0.192497	-0.165411	0.350088	-0.674437	0.577971	0.357109	0.478588	-0.283786	0.657103	1.0378	-0.402437	0.746022	0.474839	1.06786	-0.615248	0.259764	0.216883	FAIL	0.0308236	FAIL	0.540056	FAIL	1.7407	2	0	0.35058	0.0650838	5.98241	1	0	0.557793	0.218897	0.648823	2	0	0	-0.0308571
K10541	-0.0872768	-1.2751	-0.544469	-0.165411	0.93505	-1.2594	0.314937	-0.964819	0.671233	0.301176	0.657103	0.189808	0.597563	0.52363	-1.33252	0.0678576	-2.20021	-0.062164	0.663644	FAIL	0.0309913	FAIL	0.258482	FAIL	0.424344	2	0	0	-0.0526873	5.96791	1	0	0.564197	0.227346	1.5176	2	0	0.312588	0.047374
K02835	-2.4092	-1.2751	0.192497	-0.165411	-1.23487	-0.674437	-1.00699	-1.96482	-0.328766	-0.698824	-1.3429	-0.547158	-0.0805085	-0.061333	-0.332516	0.330892	-0.615248	-1.06216	0.409615	FAIL	0.0312764	FAIL	0.404514	FAIL	0.962341	2	0	0	-0.0034515	5.94347	1	0	0.563588	0.226537	0.976899	2	0	0	-0.00211725
K12410	1.17576	-0.690139	-0.544469	-0.580449	0.57248	-1.2594	0.314937	0.0351807	0.256196	0.301176	1.11653	0.189808	0.404918	-0.47637	0.252447	0.330892	0.607145	0.745191	0.0827207	FAIL	0.0315054	FAIL	0.144743	FAIL	3.08969	2	0	0.4627	0.145805	5.92402	1	0	0.519941	0.171783	2.28041	2	0	0.3912	0.0893385
K07406	-0.409205	-0.690139	-1.12943	-2.16541	-2.23487	-1.2594	-2.00699	-1.96482	-2.32877	-0.698824	-1.3429	-1.13212	-0.0805085	-2.06133	-1.33252	-1.25407	-1.20021	-2.06216	0.0745215	FAIL	0.0321388	FAIL	0.878733	FAIL	3.2492	2	0	0.500473	0.182633	5.8711	1	0	0.5413	0.197764	0.130677	2	0	0	-0.0705881
K12527	-1.4092	-1.2751	-1.12943	-1.16541	-2.23487	-0.674437	-0.422029	-0.964819	-1.32877	-2.28379	-0.0209691	-1.13212	-2.40244	-1.06133	-1.33252	-2.25407	-2.20021	-1.06216	0.0112944	FAIL	0.032692	FAIL	0.715444	FAIL	6.66701	2	0	0.638735	0.355871	5.82588	1	0	0.502281	0.151526	0.344371	2	0	0	-0.0411715
K03785	0.39815	1.18433	1.04049	0.419551	0.57248	0.910525	0.993009	1.03518	-0.00683841	0.038142	-0.0209691	-0.13212	0.597563	0.746022	0.667484	0.74593	0.79979	-0.062164	0.0356725	FAIL	0.0332962	FAIL	0.0133774	FAIL	4.45753	2	0	0.493874	0.175857	5.77754	1	0	0.474012	0.121498	6.31467	2	0	0.576149	0.270316
K03718	-1.4092	0.309861	-0.544469	-0.580449	-1.23487	-1.2594	-2.00699	-0.964819	-2.32877	-0.698824	-2.3429	-1.13212	0.182526	-0.47637	-0.0105876	-0.25407	0.121718	0.522798	0.947954	FAIL	0.033469	FAIL	0.891169	FAIL	0.0536881	2	0	0	-0.104542	5.7639	1	0	0.590297	0.263142	0.116335	2	0	0	-0.0976212
K03316	0.39815	0.0468268	0.677924	0.834589	0.57248	0.325563	0.800364	1.35711	1.2562	0.716214	0.827028	0.452842	0.597563	1.10859	0.474839	0.553284	0.79979	0.522798	0.0537099	FAIL	0.0337572	FAIL	0.0200602	FAIL	3.76807	2	0	0.469964	0.152517	5.74135	1	0	0.482907	0.130621	5.51053	2	0	0.558713	0.248524
K02255	-0.409205	-0.275101	-1.12943	-0.165411	-1.23487	-0.2594	-1.00699	-0.964819	-0.743804	0.301176	0.242065	-0.547158	-0.0805085	-0.47637	0.474839	-0.669108	0.121718	-1.06216	0.177489	FAIL	0.0343995	FAIL	0.44116	FAIL	2.00367	2	0	0.385495	0.0855909	5.69189	1	0	0.543124	0.200057	0.876782	2	0	0	-0.0105077
K21696	-0.409205	-2.2751	-0.129431	0.419551	-0.234875	-2.2594	-1.00699	-0.379857	-0.328766	-1.28379	-0.342897	-1.13212	-1.40244	-0.061333	-1.33252	0.330892	-1.20021	-1.06216	0.00141578	PASS	0.0345333	FAIL	0.00301344	PASS	11.9055	2	0	0.639621	0.357162	5.68172	1	0	0.424788	0.0766651	9.78729	2	0	0.58963	0.287791
K04084	-1.4092	0.0468268	-0.129431	-1.16541	-1.23487	-1.2594	-1.00699	-0.379857	-2.32877	-1.28379	-0.757935	-2.13212	-0.817474	-1.06133	-0.0105876	-0.25407	-0.615248	-1.06216	0.258889	FAIL	0.0350696	FAIL	0.615626	FAIL	1.51564	2	0	0.313047	0.0475608	5.64145	1	0	0.554078	0.214057	0.505266	2	0	0	-0.0456328
K06381	0.175758	-0.690139	-0.129431	-0.165411	-0.234875	-1.2594	-0.422029	0.842536	-0.328766	-0.283786	0.242065	-0.13212	-0.0805085	-0.47637	-1.33252	-0.25407	-0.615248	-0.477202	0.0788136	FAIL	0.0352537	FAIL	0.253619	FAIL	3.16328	2	0	0.477868	0.160022	5.62779	1	0	0.519415	0.171164	1.54144	2	0	0.293167	0.0400514
K00031	1.39815	0.309861	0.677924	0.641944	0.93505	0.7406	1.16293	0.842536	0.841159	0.523569	1.56399	0.452842	0.767488	0.746022	0.252447	0.330892	1.12172	0.745191	0.748355	FAIL	0.0371374	FAIL	0.467119	FAIL	0.296994	2	0	0	-0.0713354	5.49278	1	0	0.564648	0.227946	0.81156	2	0	0	-0.0191214
K02600	-0.0872768	0.532254	1.33	0.419551	0.0870531	1.06253	1.16293	0.620143	-0.00683841	0.523569	0.657103	0.189808	0.597563	0.52363	0.989412	0.74593	0.969715	0.745191	0.123177	FAIL	0.0380542	FAIL	0.357704	FAIL	2.50609	2	0	0.435214	0.122025	5.43	1	0	0.526391	0.179462	1.12138	2	0	0.125818	0.00983416
K00648	-0.409205	0.724899	0.192497	-0.165411	0.0870531	0.547955	0.314937	0.0351807	0.478588	0.886139	0.464458	-1.13212	0.404918	0.52363	0.837409	0.74593	0.121718	0.259764	0.0685109	FAIL	0.0384321	FAIL	0.104971	FAIL	3.37975	2	0	0.478467	0.160599	5.40464	1	0	0.499668	0.148625	2.73587	2	0	0.429177	0.117147
K00965	1.67826	0.894824	1.04049	0.641944	1.35009	1.06253	0.577971	0.0351807	1.7587	1.03814	1.24207	1.18981	0.767488	0.746022	0.252447	-0.25407	0.121718	1.25976	0.0567596	FAIL	0.0387497	FAIL	0.263701	FAIL	3.67857	2	0	0.510515	0.193218	5.38356	1	0	0.508124	0.158103	1.4926	2	0	0.279474	0.0355336
K02121	-0.409205	0.309861	-0.129431	-0.580449	-0.649912	0.547955	-0.422029	0.620143	-0.00683841	0.886139	-0.342897	-1.13212	0.767488	-1.06133	-0.0105876	0.0678576	-0.615248	-1.06216	0.89575	FAIL	0.0392971	FAIL	0.346253	FAIL	0.11111	2	0	0	-0.0893801	5.3477	1	0	0.557556	0.218586	1.1601	2	0	0.187859	0.0160985
K01719	0.39815	-0.275101	0.455531	-1.16541	0.93505	0.325563	0.314937	0.842536	0.671233	0.523569	0.242065	-0.13212	0.404918	-0.061333	-0.0105876	-1.25407	-0.20021	0.937836	0.274209	FAIL	0.0393687	FAIL	0.417725	FAIL	1.44396	2	0	0.293475	0.0401591	5.34305	1	0	0.540232	0.196427	0.939628	2	0	0	-0.005461
K02948	-0.409205	-0.690139	0.192497	-0.165411	-1.23487	-1.2594	-1.00699	-1.96482	-1.32877	-1.28379	0.464458	-1.13212	0.404918	-2.06133	0.252447	-0.25407	-0.20021	-1.06216	0.764053	FAIL	0.039996	FAIL	0.189523	FAIL	0.275244	2	0	0	-0.0668392	5.30278	1	0	0.541813	0.198408	1.91664	2	0	0.383856	0.0845352
K05299	0.39815	-0.275101	-1.12943	-0.165411	0.0870531	0.0625285	-2.00699	-1.96482	0.256196	-0.283786	-0.342897	-1.13212	0.182526	-1.06133	0.252447	-0.25407	0.121718	-1.06216	0.0148895	FAIL	0.0400938	FAIL	0.320917	FAIL	6.09682	2	0	0.612477	0.318622	5.29657	1	0	0.486411	0.134298	1.25135	2	0	0.184939	0.0157131
K22341	0.39815	-0.275101	-1.12943	-0.165411	0.0870531	0.0625285	-2.00699	-1.96482	0.256196	-0.283786	-0.342897	-1.13212	0.182526	-1.06133	0.252447	-0.25407	0.121718	-1.06216	0.0148895	FAIL	0.0400938	FAIL	0.320917	FAIL	6.09682	2	0	0.612477	0.318622	5.29657	1	0	0.486411	0.134298	1.25135	2	0	0.184939	0.0157131
K05515	-0.0872768	-0.690139	-0.544469	-1.16541	-1.23487	-0.2594	-0.00699117	-0.964819	0.671233	-1.28379	-0.757935	0.452842	-0.817474	-0.061333	-0.0105876	-1.25407	-1.20021	0.259764	0.190799	FAIL	0.040181	FAIL	0.801422	FAIL	1.90779	2	0	0.383364	0.0842201	5.29105	1	0	0.542324	0.19905	0.225502	2	0	0	-0.0718537
K01262	1.05023	1.63179	1.33	1.29402	0.93505	1.64749	1.8999	1.62014	0.478588	1.41665	0.657103	0.675235	1.298	0.746022	1.25245	1.55328	1.12172	1.25976	0.244508	FAIL	0.0406876	FAIL	0.193222	FAIL	1.58757	2	0	0.315395	0.0485256	5.25925	1	0	0.523389	0.17588	1.89118	2	0	0.365951	0.0736004
K00688	2.91272	2.42534	2.39413	2.78879	3.05053	2.98853	2.31494	2.84254	2.95664	2.57419	2.7015	2.77477	2.64196	2.89286	2.36792	2.13825	2.32335	2.69272	0.566307	FAIL	0.0411245	FAIL	0.76828	FAIL	0.596435	2	0	0	-0.0425612	5.23219	1	0	0.561045	0.22317	0.269477	2	0	0	-0.077043
K03786	-0.0872768	-0.275101	0.455531	-0.580449	-1.23487	-1.2594	0.314937	0.357109	-1.32877	-0.698824	-2.3429	-1.13212	-0.0805085	-0.47637	-0.0105876	0.330892	-0.615248	-2.06216	0.00524273	PASS	0.041198	FAIL	0.10911	FAIL	8.39544	2	0	0.652143	0.375612	5.22768	1	0	0.459595	0.107361	2.67975	2	0	0.385066	0.0853138
K00595	-1.4092	-0.275101	0.455531	0.156517	-1.23487	0.0625285	0.314937	-1.96482	-0.743804	0.038142	-1.3429	-0.13212	-0.0805085	-0.061333	-0.747553	-0.25407	0.607145	-0.062164	0.764847	FAIL	0.0422715	FAIL	0.66857	FAIL	0.274158	2	0	0	-0.0782833	5.16279	1	0	0.562038	0.224482	0.41643	2	0	0	-0.0629391
K01892	0.76072	0.894824	0.870569	0.641944	0.57248	0.7406	0.577971	1.35711	1.2562	-0.283786	0.657103	1.18981	0.767488	1.10859	0.989412	0.74593	0.121718	1.25976	0.0921968	FAIL	0.0430913	FAIL	0.48137	FAIL	2.92686	2	0	0.475608	0.157145	5.11455	1	0	0.516528	0.167781	0.77753	2	0	0	-0.0181436
K07173	0.76072	-2.2751	-0.544469	-1.16541	-0.234875	-2.2594	-0.422029	0.0351807	0.478588	0.886139	-0.0209691	-0.547158	-2.40244	-0.47637	-2.33252	-0.669108	-0.615248	-2.06216	0.153042	FAIL	0.043574	FAIL	0.478978	FAIL	2.20382	2	0	0.412599	0.104405	5.08665	1	0	0.524515	0.177213	0.783159	2	0	0	-0.0188062
K01829	-1.4092	-1.2751	-0.544469	-1.16541	-2.23487	-1.2594	-0.422029	-1.96482	-2.32877	-2.28379	-2.3429	-2.13212	-2.40244	-1.06133	-0.747553	0.0678576	-1.20021	-2.06216	0.0109604	FAIL	0.0436318	FAIL	0.202617	FAIL	6.73054	2	0	0.624256	0.335096	5.08334	1	0	0.471911	0.119388	1.82898	2	0	0.315273	0.048475
K03798	1.49769	2.11722	1.45553	1.41955	0.765125	1.82806	1.31494	1.84254	1.7587	1.6231	1.46446	1.45284	1.68503	1.63911	1.91541	1.74593	1.79979	1.63828	0.0928112	FAIL	0.0440027	FAIL	0.170421	FAIL	2.91698	2	0	0.458421	0.141934	5.06218	1	0	0.501254	0.150383	2.05807	2	0	0.373933	0.0783396
K06418	-2.4092	-0.690139	-0.129431	-2.16541	-2.23487	-0.2594	-1.00699	-1.96482	-2.32877	-2.28379	-2.3429	-2.13212	-1.40244	-1.06133	-2.33252	0.330892	-1.20021	-2.06216	0.138514	FAIL	0.0442824	FAIL	0.820294	FAIL	2.34134	2	0	0.43422	0.121213	5.04638	1	0	0.529184	0.182831	0.201399	2	0	0	-0.0721676
K06419	-2.4092	-0.690139	-0.129431	-2.16541	-2.23487	-0.2594	-1.00699	-1.96482	-2.32877	-2.28379	-2.3429	-2.13212	-1.40244	-1.06133	-2.33252	0.330892	-1.20021	-2.06216	0.138514	FAIL	0.0442824	FAIL	0.820294	FAIL	2.34134	2	0	0.43422	0.121213	5.04638	1	0	0.529184	0.182831	0.201399	2	0	0	-0.0721676
K19689	-1.4092	-1.2751	-0.544469	-1.16541	-0.234875	-1.2594	-0.422029	-0.379857	-0.743804	-0.698824	-0.0209691	-1.13212	-1.40244	-1.06133	-1.33252	-2.25407	-2.20021	-1.06216	0.764522	FAIL	0.0443387	FAIL	0.954153	FAIL	0.274603	2	0	0	-0.0820277	5.04321	1	0	0.565141	0.228603	0.0471155	2	0	0	-0.107752
K18650	0.590795	-0.275101	-1.12943	-0.165411	0.350088	0.547955	-0.422029	-0.379857	0.841159	0.886139	0.657103	1.32731	-0.402437	-0.47637	-0.332516	-1.25407	0.969715	1.10776	0.00194531	PASS	0.0449587	FAIL	0.554803	FAIL	10.9819	2	0.0273811	0.728514	0.496482	5.00865	1	0	0.4514	0.0996915	0.619036	2	0	0	-0.0189485
K02798	-1.4092	-1.2751	-1.12943	-2.16541	-0.649912	-2.2594	-2.00699	-1.96482	-0.743804	-0.698824	0.657103	-1.13212	-1.40244	-2.06133	-1.33252	-2.25407	-2.20021	-0.062164	0.0174299	FAIL	0.0449823	FAIL	0.0547605	FAIL	5.78335	2	0	0.572275	0.265394	5.00734	1	0	0.463561	0.111169	3.73659	2	0	0.469233	0.151833
K13818	-0.409205	0.0468268	-1.12943	-0.580449	-1.23487	0.325563	-0.422029	-0.964819	-0.743804	-0.698824	-1.3429	-1.13212	-0.0805085	-0.061333	-0.332516	0.0678576	-0.20021	-0.477202	0.731015	FAIL	0.0452727	FAIL	0.214577	FAIL	0.321647	2	0	0	-0.0641661	4.99136	1	0	0.534055	0.188773	1.75451	2	0	0.362061	0.0713694
K14187	-0.409205	-1.2751	0.192497	0.156517	-0.649912	-0.2594	-0.422029	-0.964819	-1.32877	-0.283786	-2.3429	-0.13212	-0.402437	-0.061333	-0.0105876	-0.669108	-0.20021	-1.06216	0.0358639	FAIL	0.0453247	FAIL	0.252653	FAIL	4.4482	2	0	0.550007	0.237993	4.9885	1	0	0.489561	0.137642	1.54624	2	0	0.286236	0.0377009
K00602	1.29123	0.724899	1.04049	1.15652	0.350088	1.44104	0.314937	0.842536	0.256196	0.716214	0.979031	0.452842	1.18253	0.938667	0.989412	0.915855	0.79979	-0.062164	0.803598	FAIL	0.0457226	FAIL	0.578011	FAIL	0.222689	2	0	0	-0.0837612	4.96683	1	0	0.553824	0.213728	0.573984	2	0	0	-0.0459065
K01966	1.05023	1.30986	0.455531	0.419551	0.350088	0.910525	0.577971	0.620143	-0.00683841	0.886139	0.657103	0.86788	0.919491	0.52363	1.12692	0.74593	0.969715	0.745191	0.15516	FAIL	0.0466591	FAIL	0.0908808	FAIL	2.18505	2	0	0.387949	0.0871892	4.9167	1	0	0.495532	0.144085	2.94827	2	0	0.459746	0.143343
K16371	-0.824242	-1.2751	0.192497	0.419551	0.0870531	-1.2594	-0.00699117	-0.379857	-0.328766	-1.28379	-0.757935	-0.547158	-1.40244	-0.47637	-1.33252	-0.669108	-0.615248	-0.477202	0.0103359	FAIL	0.0468189	FAIL	0.0626088	FAIL	6.85562	2	0	0.606894	0.31095	4.90826	1	0	0.455793	0.10377	3.52164	2	0	0.450344	0.133906
K21622	-0.824242	-1.2751	0.192497	0.419551	0.0870531	-1.2594	-0.00699117	-0.379857	-0.328766	-1.28379	-0.757935	-0.547158	-1.40244	-0.47637	-1.33252	-0.669108	-0.615248	-0.477202	0.0103359	FAIL	0.0468189	FAIL	0.0626088	FAIL	6.85562	2	0	0.606894	0.31095	4.90826	1	0	0.455793	0.10377	3.52164	2	0	0.450344	0.133906
K02986	1.5908	1.97283	1.45553	1.29402	0.93505	1.44104	1.31494	1.35711	0.256196	1.52357	1.46446	0.86788	2.80702	1.74602	1.75495	2.06786	1.25922	1.25976	0.815461	FAIL	0.0470321	FAIL	0.521414	FAIL	0.20751	2	0	0	-0.0848136	4.89707	1	0	0.549795	0.208535	0.687865	2	0	0	-0.0334051
K01409	0.912723	1.04683	1.33	0.419551	1.22456	0.7406	0.993009	1.35711	1.2562	0.886139	1.11653	0.86788	0.919491	1.93867	0.474839	1.06786	1.25922	1.63828	0.652953	FAIL	0.0473798	FAIL	0.286431	FAIL	0.441756	2	0	0	-0.05435	4.87893	1	0	0.534096	0.188824	1.39006	2	0	0.287067	0.0379756
K02967	1.98311	1.89482	1.77746	1.29402	1.76513	1.32556	1.16293	1.20511	0.671233	1.88614	1.6571	1.32731	2.40492	1.3981	1.75495	1.65282	1.60714	1.25976	0.0937688	FAIL	0.0477214	FAIL	0.882569	FAIL	2.90174	2	0	0.483977	0.165966	4.86127	1	0	0.517133	0.168488	0.126228	2	0	0	-0.0762547
K21395	-0.0872768	-0.690139	-1.12943	-1.16541	-0.649912	-0.674437	-1.00699	-0.379857	0.256196	0.301176	0.464458	-0.547158	-0.402437	-1.06133	-1.33252	-0.669108	-0.615248	-0.062164	0.0248449	FAIL	0.0480822	FAIL	0.0205399	FAIL	5.10739	2	0	0.531372	0.216246	4.84278	1	0	0.452989	0.101158	5.46528	2	0	0.547572	0.235088
K02412	-0.824242	-1.2751	-1.12943	-2.16541	0.350088	-0.2594	-0.422029	-1.96482	-1.32877	-2.28379	-0.342897	-1.13212	-0.817474	0.260595	-2.33252	-2.25407	-1.20021	-0.477202	0.796886	FAIL	0.0484201	FAIL	0.843632	FAIL	0.231394	2	0	0	-0.0871764	4.82562	1	0	0.556306	0.216954	0.172471	2	0	0	-0.0938596
K03224	-0.824242	-1.2751	-1.12943	-2.16541	0.350088	-0.2594	-0.422029	-1.96482	-1.32877	-2.28379	-0.342897	-1.13212	-0.817474	0.260595	-2.33252	-2.25407	-1.20021	-0.477202	0.796886	FAIL	0.0484201	FAIL	0.843632	FAIL	0.231394	2	0	0	-0.0871764	4.82562	1	0	0.556306	0.216954	0.172471	2	0	0	-0.0938596
K00259	-0.0872768	-0.275101	0.192497	0.419551	-2.23487	-0.2594	0.314937	0.0351807	-0.743804	-0.283786	-0.757935	-1.13212	-0.0805085	-0.47637	-0.332516	0.330892	-0.20021	-0.062164	0.0450993	FAIL	0.0484306	FAIL	0.425067	FAIL	4.05672	2	0	0.541821	0.228305	4.82509	1	0	0.494394	0.142847	0.919505	2	0	0	-0.0060121
K21600	0.175758	-0.275101	-0.544469	0.156517	0.350088	0.325563	0.314937	0.620143	-0.328766	-1.28379	0.242065	-0.13212	0.182526	0.938667	-0.332516	0.0678576	0.121718	1.10776	0.512069	FAIL	0.0489088	FAIL	0.863188	FAIL	0.708054	2	0	0	-0.0315361	4.80104	1	0	0.54726	0.205295	0.148941	2	0	0	-0.0919316
K13542	-1.4092	-1.2751	-0.544469	-0.165411	-1.23487	-0.674437	-0.422029	-0.964819	-0.00683841	-0.283786	-2.3429	-2.13212	-0.0805085	-0.061333	0.252447	-0.25407	-0.615248	-1.06216	0.319947	FAIL	0.0493024	FAIL	0.358527	FAIL	1.25501	2	0	0.233197	0.0236905	4.78147	1	0	0.523214	0.175647	1.11865	2	0	0.140729	0.0110222
K06131	-0.409205	-0.690139	0.455531	-1.16541	-0.649912	-2.2594	0.993009	-0.379857	-0.743804	-2.28379	-0.757935	-1.13212	-0.402437	-0.47637	-1.33252	-1.25407	-2.20021	-0.477202	0.14571	FAIL	0.0493357	FAIL	0.974399	FAIL	2.27122	2	0	0.431425	0.118949	4.77982	1	0	0.524203	0.17684	0.0259908	2	0	0	-0.0911386
K03210	-0.824242	0.724899	0.677924	-0.165411	0.0870531	0.325563	-0.422029	0.0351807	-2.32877	-0.698824	-0.0209691	-1.13212	0.404918	-0.47637	0.667484	0.553284	-0.615248	0.259764	0.472256	FAIL	0.0494008	FAIL	0.529939	FAIL	0.799156	2	0	0	-0.0203752	4.7766	1	0	0.53632	0.191564	0.669812	2	0	0	-0.0334969
K06421	-0.0872768	0.724899	0.192497	-0.580449	0.0870531	0.325563	-0.00699117	-0.964819	-1.32877	0.038142	-1.3429	0.452842	0.182526	-0.061333	0.252447	0.553284	0.121718	0.259764	0.532913	FAIL	0.0499819	FAIL	0.139294	FAIL	0.663594	2	0	0	-0.0295841	4.7481	1	0	0.513969	0.164807	2.33354	2	0	0.429335	0.117273
K01048	-1.4092	-2.2751	-1.12943	-1.16541	0.0870531	-1.2594	-2.00699	-1.96482	-1.32877	-1.28379	-1.3429	-0.547158	-2.40244	-2.06133	-2.33252	-2.25407	-2.20021	-0.477202	0.385484	FAIL	0.0502203	FAIL	0.0399695	FAIL	1.03315	2	0	0	0.00242663	4.73653	1	0	0.488717	0.136743	4.26116	2	0	0.550592	0.238693
K10540	2.72008	2.11722	2.45553	2.96387	3.59802	2.59858	3.08047	3.16446	2.7587	3.14248	3.18066	2.51174	2.64196	2.69355	1.66748	2.26949	2.50023	2.39727	0.244566	FAIL	0.0522456	FAIL	0.623616	FAIL	1.58727	2	0	0.333347	0.0564736	4.64078	1	0	0.522704	0.175055	0.4913	2	0	0	-0.0489184
K01244	-1.4092	-0.690139	-0.544469	-1.16541	-1.23487	-0.674437	-1.00699	-0.964819	-0.743804	-0.283786	-1.3429	-0.547158	-0.0805085	-0.47637	-0.332516	-0.669108	-0.615248	-0.477202	0.839463	FAIL	0.0524207	FAIL	0.23374	FAIL	0.177569	2	0	0	-0.0811183	4.63271	1	0	0.526133	0.179151	1.64474	2	0	0.34773	0.0635919
K22132	0.39815	-0.690139	0.192497	-2.16541	1.08705	-0.2594	0.577971	0.842536	0.478588	0.301176	0.242065	0.452842	0.597563	0.746022	0.837409	-0.25407	0.384752	-0.062164	0.322765	FAIL	0.0530149	FAIL	0.200228	FAIL	1.24442	2	0	0.221753	0.0214558	4.60557	1	0	0.508257	0.158255	1.84447	2	0	0.366862	0.0741305
K00800	1.29123	1.53225	0.870569	1.53503	1.46556	1.32556	-0.00699117	0.620143	1.47859	1.80368	1.90503	1.95534	1.298	0.52363	1.47484	1.74593	1.88725	1.10776	0.00721744	FAIL	0.0534658	FAIL	0.0427214	FAIL	7.64858	2	0	0.62132	0.330954	4.58521	1	0	0.439728	0.0892328	4.14792	2	0	0.474394	0.156698
K00791	-0.0872768	-0.275101	-0.129431	0.156517	-0.234875	0.0625285	-1.00699	0.0351807	-0.743804	0.038142	-1.3429	-0.547158	-0.402437	0.52363	-0.332516	-0.25407	-0.20021	-2.06216	0.0568894	FAIL	0.053528	FAIL	0.0877835	FAIL	3.67489	2	0	0.496687	0.178728	4.58243	1	0	0.472207	0.119684	3.00014	2	0	0.449782	0.133643
K17489	-0.824242	-0.275101	-0.544469	-1.16541	-1.23487	0.0625285	-0.422029	-0.379857	-1.32877	-0.698824	-0.342897	-1.13212	-0.0805085	-0.47637	-0.747553	0.0678576	-0.20021	-1.06216	0.669926	FAIL	0.0543136	FAIL	0.181334	FAIL	0.414263	2	0	0	-0.0549309	4.5475	1	0	0.515294	0.166344	1.97513	2	0	0.394339	0.0914488
K10672	0.175758	0.0468268	1.33	1.00451	1.08705	0.910525	0.993009	0.842536	0.256196	0.716214	0.979031	-0.13212	1.298	0.260595	0.667484	1.55328	1.25922	0.522798	0.239876	FAIL	0.0549363	FAIL	0.282055	FAIL	1.61179	2	0	0.328512	0.0542323	4.52025	1	0	0.506291	0.156026	1.40904	2	0	0.282974	0.0362597
K02414	0.76072	1.04683	0.677924	1.15652	0.350088	0.325563	0.577971	0.620143	-0.00683841	0.301176	-0.342897	1.18981	1.18253	0.938667	1.36792	0.74593	0.969715	0.259764	0.229778	FAIL	0.0554209	FAIL	0.125376	FAIL	1.66655	2	0	0.327485	0.0537657	4.4993	1	0	0.492811	0.141132	2.48103	2	0	0.432025	0.119465
K14761	-1.4092	0.0468268	-0.544469	-0.580449	-1.23487	-2.2594	-1.00699	-1.96482	-2.32877	-1.28379	-2.3429	-2.13212	-1.40244	-1.06133	-1.33252	-0.669108	-0.615248	-1.06216	0.338661	FAIL	0.0556787	FAIL	0.932186	FAIL	1.1866	2	0	0.211445	0.0196397	4.48824	1	0	0.52979	0.183565	0.0706358	2	0	0	-0.0978138
K15533	0.39815	-0.275101	-1.12943	0.834589	0.0870531	-0.674437	-0.422029	0.842536	-0.743804	-0.283786	0.242065	-0.13212	-2.40244	0.52363	-2.33252	0.915855	-1.20021	0.522798	0.209435	FAIL	0.0559413	FAIL	0.429342	FAIL	1.78591	2	0	0.362974	0.0718884	4.47704	1	0	0.508934	0.159025	0.907973	2	0	0	-0.00841778
K13799	1.17576	1.04683	0.455531	1.41955	0.57248	1.20003	-0.00699117	0.357109	0.993162	1.30118	1.74457	1.0378	1.057	0.260595	0.989412	1.20536	1.38475	1.10776	0.0196747	FAIL	0.0569195	FAIL	0.0473995	FAIL	5.54782	2	0	0.565075	0.256368	4.43588	1	0	0.448282	0.0968429	3.97368	2	0	0.485666	0.167631
K03411	-0.824242	-1.2751	-1.12943	-2.16541	-0.649912	-2.2594	-1.00699	-0.964819	-0.00683841	-0.698824	-0.757935	-1.13212	-2.40244	-0.47637	-0.747553	-0.25407	-1.20021	-0.477202	0.826906	FAIL	0.0570047	FAIL	0.688294	FAIL	0.193107	2	0	0	-0.0917478	4.43233	1	0	0.539198	0.195137	0.385412	2	0	0	-0.0698818
K03734	-0.0872768	0.0468268	0.192497	-0.580449	-0.649912	-0.2594	-0.00699117	-0.964819	-0.743804	-0.698824	-1.3429	-1.13212	-0.817474	0.52363	0.252447	0.330892	-0.20021	-2.06216	0.1491	FAIL	0.0575514	FAIL	0.0861274	FAIL	2.23958	2	0	0.395156	0.0920032	4.40974	1	0	0.478962	0.126538	3.02875	2	0	0.467884	0.150577
K01271	1.5908	1.30986	1.67792	1.53503	0.765125	1.06253	1.57797	1.62014	0.478588	1.17565	0.242065	1.32731	1.40492	0.938667	0.989412	1.06786	1.38475	0.522798	0.00556929	PASS	0.0582538	FAIL	0.126704	FAIL	8.2512	2	0	0.657414	0.383501	4.38108	1	0	0.43993	0.0894092	2.46615	2	0	0.372615	0.0775418
K17686	0.175758	0.0468268	-0.129431	-0.165411	0.765125	0.7406	-0.422029	0.620143	0.256196	0.301176	0.657103	0.452842	-0.0805085	0.260595	-0.747553	-0.25407	0.121718	0.745191	0.377608	FAIL	0.058376	FAIL	0.894293	FAIL	1.05739	2	0	0.0573366	0.00613303	4.37613	1	0	0.527157	0.180383	0.112768	2	0	0	-0.0948077
K20866	-0.409205	-0.275101	-0.544469	-0.580449	-0.234875	-2.2594	-0.00699117	-0.964819	0.256196	-0.283786	0.242065	-0.13212	-0.402437	0.746022	-0.747553	-1.25407	-2.20021	-1.06216	0.887263	FAIL	0.0584519	FAIL	0.969573	FAIL	0.120814	2	0	0	-0.105439	4.37307	1	0	0.544872	0.202263	0.0309787	2	0	0	-0.116213
K03612	-0.409205	0.0468268	0.192497	0.156517	0.0870531	-1.2594	-0.422029	-0.964819	-1.32877	0.038142	-0.342897	0.189808	-0.0805085	-2.06133	-0.0105876	-0.669108	-0.20021	-2.06216	0.131369	FAIL	0.0589693	FAIL	0.31788	FAIL	2.41529	2	0	0.431852	0.11939	4.35231	1	0	0.493055	0.141396	1.26285	2	0	0.225565	0.0221737
K01615	0.175758	-0.275101	-0.544469	-0.165411	0.350088	0.0625285	-1.00699	0.0351807	-0.743804	0.301176	-0.757935	-0.547158	0.182526	-0.061333	-0.332516	0.330892	0.121718	-1.06216	0.0443949	FAIL	0.0593644	FAIL	0.490238	FAIL	4.08314	2	0	0.549187	0.237012	4.33661	1	0	0.480622	0.128248	0.75694	2	0	0	-0.0186849
K02112	2.11436	1.04683	1.1925	1.15652	1.85259	1.44104	1.31494	1.35711	1.99316	1.71621	2.04942	1.32731	2.24142	1.74602	1.75495	0.915855	1.60714	1.84473	0.0188766	FAIL	0.0595716	FAIL	0.176465	FAIL	5.62779	2	0	0.593446	0.292835	4.32842	1	0	0.457428	0.105307	2.0114	2	0	0.348512	0.0639986
K10439	3.80025	3.18433	3.36242	3.56251	4.37983	3.78499	3.80036	3.89316	4.16309	4.09125	4.08337	3.51174	3.64196	3.33098	2.75495	3.20536	3.50023	3.42969	0.366954	FAIL	0.0598643	FAIL	0.51597	FAIL	1.09114	2	0	0.11594	0.00916032	4.31692	1	0	0.515594	0.166693	0.699575	2	0	0	-0.030196
K11358	-0.409205	-1.2751	-0.129431	0.156517	0.765125	-0.674437	0.577971	0.0351807	0.671233	-1.28379	0.657103	-1.13212	-1.40244	0.746022	0.252447	-0.25407	0.384752	-0.062164	0.245957	FAIL	0.060507	FAIL	0.797383	FAIL	1.5801	2	0	0.337091	0.0582614	4.29189	1	0	0.514402	0.165309	0.230747	2	0	0	-0.0772592
K05813	-0.0872768	-0.275101	-1.12943	-0.580449	-0.234875	-0.674437	-2.00699	-1.96482	-1.32877	-0.283786	-0.757935	0.189808	-0.0805085	-2.06133	-0.747553	-0.669108	-1.20021	-0.477202	0.000482348	PASS	0.061029	FAIL	0.00459704	PASS	15.4252	2	0	0.698239	0.446941	4.2718	1	0	0.389309	0.0506858	8.71425	2	0	0.55086	0.239014
K00943	0.590795	-0.690139	0.455531	0.156517	-0.234875	0.547955	0.314937	0.620143	0.478588	-0.283786	0.242065	0.675235	-0.402437	0.52363	0.252447	-0.669108	0.384752	0.522798	0.893592	FAIL	0.0610734	FAIL	0.970917	FAIL	0.113567	2	0	0	-0.10708	4.2701	1	0	0.541099	0.197513	0.0295867	2	0	0	-0.117225
K06182	-0.0872768	-1.2751	0.677924	-1.16541	-0.649912	-0.674437	-0.422029	0.0351807	-0.00683841	-0.698824	0.464458	0.189808	-2.40244	-0.061333	-0.0105876	0.0678576	-1.20021	-0.477202	0.227332	FAIL	0.0613011	FAIL	0.278387	FAIL	1.68023	2	0	0.341729	0.0605397	4.26141	1	0	0.504543	0.14513	1.42523	2	0	0.286671	0.0378444
K00425	-1.4092	-0.690139	-0.544469	-1.16541	-2.23487	-2.2594	-2.00699	-1.96482	-2.32877	-1.28379	-1.3429	-2.13212	-1.40244	-0.061333	-0.0105876	-0.669108	-1.20021	-2.06216	0.437912	FAIL	0.0621665	FAIL	0.896084	FAIL	0.885257	2	0	0	-0.0125947	4.22873	1	0	0.524505	0.177201	0.110731	2	0	0	-0.0976109
K01183	1.17576	0.532254	1.67792	1.92205	1.46556	0.7406	1.80036	1.94207	0.993162	1.80368	1.11653	1.67523	1.298	1.74602	0.667484	0.915855	0.969715	1.25976	0.00251996	PASS	0.0625384	FAIL	0.542653	FAIL	10.2649	2	0.020098	0.722945	0.487221	4.21485	1	0	0.434266	0.0845307	0.64351	2	0	0	-0.018747
K00864	1.17576	0.724899	0.192497	1.64194	1.46556	1.20003	1.57797	1.84254	0.841159	0.886139	1.56399	1.0378	1.40492	1.52363	0.667484	1.06786	0.969715	1.10776	0.456877	FAIL	0.0628317	FAIL	0.487878	FAIL	0.836775	2	0	0	-0.0168253	4.20398	1	0	0.514251	0.165134	0.762378	2	0	0	-0.0244942
K04565	-0.409205	-1.2751	-1.12943	-1.16541	-1.23487	-1.2594	-0.422029	0.0351807	-0.328766	-0.698824	-0.342897	-1.13212	-0.817474	0.260595	-0.332516	-0.669108	-0.615248	-1.06216	0.370848	FAIL	0.0628735	FAIL	0.0652977	FAIL	1.07867	2	0	0.061724	0.00622661	4.20243	1	0	0.479147	0.126728	3.45515	2	0	0.511535	0.194313
K03501	-0.824242	-2.2751	0.192497	-2.16541	-1.23487	-1.2594	0.314937	0.357109	-0.00683841	-1.28379	-0.342897	0.189808	-0.402437	0.260595	0.252447	-0.25407	-1.20021	-0.062164	0.477365	FAIL	0.0645149	FAIL	0.719638	FAIL	0.786973	2	0	0	-0.0231639	4.14274	1	0	0.519161	0.170866	0.338194	2	0	0	-0.0719625
K16846	-0.824242	-0.275101	-2.12943	-1.16541	-1.23487	-0.674437	-1.00699	-0.964819	-1.32877	-0.698824	-2.3429	-2.13212	-0.0805085	-2.06133	-0.332516	-2.25407	-0.615248	-1.06216	0.110056	FAIL	0.0646389	FAIL	0.0456256	FAIL	2.66726	2	0	0.42373	0.112853	4.13831	1	0	0.458385	0.106213	4.03729	2	0	0.521875	0.205588
K03273	-0.409205	0.309861	-1.12943	0.156517	-0.649912	0.0625285	-0.422029	0.0351807	-1.32877	-0.283786	-0.342897	-1.13212	-0.817474	0.260595	0.252447	0.553284	0.79979	-1.06216	0.598773	FAIL	0.0651363	FAIL	0.223818	FAIL	0.53543	2	0	0	-0.0451217	4.12062	1	0	0.502299	0.151546	1.7002	2	0	0.356022	0.0680077
K01754	1.05023	0.0468268	0.192497	0.156517	0.0870531	0.547955	-0.422029	0.0351807	-0.743804	0.301176	0.242065	-0.547158	0.404918	-0.061333	0.989412	0.0678576	0.79979	-0.062164	0.431916	FAIL	0.0657796	FAIL	0.666069	FAIL	0.901094	2	0	0	-0.010555	4.09799	1	0	0.514399	0.165305	0.420439	2	0	0	-0.0618494
K13421	1.05023	1.53225	0.677924	0.419551	0.0870531	0.7406	-1.00699	0.842536	0.478588	1.17565	0.464458	0.452842	1.057	0.938667	1.47484	1.20536	0.79979	0.937836	0.444675	FAIL	0.065781	FAIL	0.973961	FAIL	0.867692	2	0	0	-0.0147944	4.09794	1	0	0.521143	0.173203	0.0264418	2	0	0	-0.108861
K22431	0.590795	0.0468268	-1.12943	-1.16541	-0.234875	-1.2594	-1.00699	-0.964819	-1.32877	0.716214	0.657103	-2.13212	1.18253	-2.06133	0.252447	0.0678576	0.969715	-2.06216	0.122296	FAIL	0.0664599	FAIL	0.623837	FAIL	2.51627	2	0	0.453192	0.137289	4.07434	1	0	0.490999	0.139182	0.490916	2	0	0	-0.0460945
K13626	-1.4092	-2.2751	0.192497	0.834589	-0.234875	0.325563	0.314937	1.03518	0.841159	-0.698824	-0.0209691	-0.547158	-2.40244	0.938667	-0.0105876	0.330892	-2.20021	-0.062164	0.00548491	PASS	0.0672925	FAIL	0.705912	FAIL	8.2875	2	0	0.692127	0.43719	4.0458	1	0	0.442154	0.0913614	0.358571	2	0	0	-0.0384804
K02022	-0.824242	-1.2751	0.192497	0.641944	-0.649912	-2.2594	-0.422029	0.0351807	-0.743804	-0.698824	-1.3429	-0.547158	-1.40244	0.52363	-1.33252	-0.25407	-2.20021	0.259764	0.00434218	PASS	0.067891	FAIL	0.223175	FAIL	8.8548	2	0	0.683103	0.42295	4.02554	1	0	0.430616	0.0814568	1.7039	2	0	0.286845	0.037902
K03499	0.76072	0.532254	1.45553	0.834589	0.350088	0.547955	0.800364	0.842536	-0.328766	0.886139	0.464458	-0.547158	0.182526	1.3981	0.989412	1.33089	0.79979	0.259764	0.0188348	FAIL	0.0681094	FAIL	0.749881	FAIL	5.63209	2	0	0.622334	0.332382	4.01821	1	0	0.460566	0.108288	0.294856	2	0	0	-0.0505985
K07315	-0.0872768	-2.2751	-1.12943	0.156517	-0.234875	-0.674437	-2.00699	-1.96482	-2.32877	-0.283786	-0.757935	-0.547158	-0.817474	-2.06133	-1.33252	-0.669108	-0.20021	-2.06216	0.0081841	FAIL	0.0691114	FAIL	0.0770737	FAIL	7.36563	2	0	0.629852	0.343059	3.9849	1	0	0.429383	0.0804317	3.19744	2	0	0.430774	0.118425
K00677	-0.409205	1.04683	-1.12943	-1.16541	-2.23487	-1.2594	-2.00699	0.357109	-1.32877	0.716214	-0.342897	-2.13212	0.404918	-1.06133	0.837409	-0.25407	-0.20021	0.259764	0.395812	FAIL	0.0692399	FAIL	0.258445	FAIL	1.00223	2	0	0	0.00021216	3.98068	1	0	0.493426	0.141797	1.51779	2	0	0.317166	0.0492643
K01219	0.175758	-0.690139	0.192497	-0.165411	0.57248	0.910525	0.314937	0.0351807	1.13067	0.886139	0.827028	1.32731	-0.817474	-0.061333	-0.332516	-0.669108	0.79979	0.937836	0.250286	FAIL	0.0692948	FAIL	0.5783	FAIL	1.55809	2	0	0.330493	0.0551417	3.97887	1	0	0.498343	0.147164	0.573435	2	0	0	-0.0421467
K01591	1.05023	1.53225	1.1925	1.00451	0.0870531	0.7406	-0.422029	1.03518	0.671233	1.03814	0.827028	0.452842	1.18253	1.2606	1.47484	1.44637	0.607145	1.10776	0.540165	FAIL	0.0702269	FAIL	0.924758	FAIL	0.6486	2	0	0	-0.0403834	3.94851	1	0	0.517933	0.169424	0.0787353	2	0	0	-0.105873
K09803	-1.4092	-1.2751	-0.544469	-2.16541	-0.234875	-2.2594	-2.00699	-1.96482	-0.743804	-2.28379	-0.0209691	-0.547158	-1.40244	-2.06133	-1.33252	-1.25407	-2.20021	-1.06216	0.266364	FAIL	0.07163	FAIL	0.0217366	FAIL	1.48006	2	0	0.269163	0.0324597	3.90372	1	0	0.449738	0.0981682	5.35758	2	0	0.594804	0.29464
K01934	-0.409205	0.0468268	-0.129431	0.156517	0.350088	0.325563	-0.00699117	-0.964819	-0.00683841	0.301176	-0.342897	-2.13212	-0.0805085	-0.47637	0.252447	-0.25407	-0.20021	-0.477202	0.610635	FAIL	0.0717641	FAIL	0.877849	FAIL	0.514098	2	0	0	-0.0565296	3.89949	1	0	0.517283	0.168662	0.131705	2	0	0	-0.101017
K01756	1.29123	1.18433	1.1925	1.00451	1.46556	1.54796	1.57797	1.35711	1.57812	1.17565	1.35754	1.18981	1.18253	1.10859	1.47484	1.06786	1.38475	1.63828	0.0550531	FAIL	0.0726144	FAIL	0.585097	FAIL	3.72794	2	0	0.537385	0.223144	3.87292	1	0	0.470019	0.117501	0.560646	2	0	0	-0.0359388
K03625	-0.409205	-0.275101	0.192497	-0.165411	-0.649912	-0.674437	0.314937	0.357109	-0.00683841	-1.28379	-0.757935	0.189808	-0.402437	0.260595	-0.747553	0.0678576	-0.615248	-0.477202	0.00468605	PASS	0.0732865	FAIL	0.693598	FAIL	8.66729	2	0	0.701262	0.451798	3.85218	1	0	0.43368	0.0840329	0.377248	2	0	0	-0.0366959
K03673	-1.4092	0.0468268	-2.12943	-2.16541	-2.23487	-2.2594	-2.00699	-0.379857	-2.32877	-0.698824	-2.3429	-2.13212	-0.817474	-2.06133	-0.747553	-1.25407	-1.20021	-2.06216	0.80393	FAIL	0.0734785	FAIL	0.129705	FAIL	0.222261	2	0	0	-0.0735201	3.8463	1	0	0.486632	0.134531	2.43319	2	0	0.451128	0.13548
K00784	-0.0872768	0.309861	-0.544469	0.156517	0.0870531	0.547955	0.314937	0.0351807	0.256196	0.716214	-0.0209691	-0.13212	0.597563	-0.47637	0.474839	-0.25407	0.121718	-1.06216	0.329641	FAIL	0.0737022	FAIL	0.152875	FAIL	1.21901	2	0	0.209438	0.0193063	3.83947	1	0	0.477611	0.125152	2.20531	2	0	0.415088	0.10625
K14048	0.175758	0.724899	0.192497	0.419551	0.57248	0.547955	-0.00699117	-0.379857	-0.328766	0.716214	-0.342897	0.675235	0.597563	-0.061333	0.474839	0.0678576	0.384752	0.937836	0.0924458	FAIL	0.0745808	FAIL	0.602429	FAIL	2.92285	2	0	0.487342	0.169293	3.81289	1	0	0.476312	0.123828	0.528803	2	0	0	-0.0414855
K02887	1.29123	1.42534	1.1925	0.834589	1.08705	1.32556	0.577971	0.842536	0.671233	1.30118	1.46446	1.67523	1.50445	0.52363	1.47484	0.915855	1.12172	0.937836	0.00819366	FAIL	0.0747406	FAIL	0.29409	FAIL	7.36303	2	0	0.656912	0.382745	3.8081	1	0	0.434178	0.0844555	1.35763	2	0	0.222056	0.021512
K13933	2.11436	1.18433	0.455531	0.834589	1.76513	1.54796	0.993009	0.842536	1.84116	1.41665	1.82703	1.45284	1.68503	0.938667	1.25245	1.06786	0.121718	1.25976	0.0433881	FAIL	0.0752245	FAIL	0.511251	FAIL	4.12176	2	0	0.556035	0.245259	3.79366	1	0	0.462081	0.109741	0.709841	2	0	0	-0.0227961
K16898	-0.0872768	-0.275101	0.455531	1.15652	-1.23487	-0.2594	-0.422029	-1.96482	-0.328766	0.301176	-0.342897	-0.547158	-0.817474	0.938667	-0.747553	0.553284	1.25922	-1.06216	0.43667	FAIL	0.0753329	FAIL	0.531809	FAIL	0.888517	2	0	0	-0.0117976	3.79044	1	0	0.498783	0.147648	0.665898	2	0	0	-0.0353561
K09698	-0.824242	-0.690139	0.192497	-0.580449	-2.23487	-0.674437	-0.00699117	0.357109	-2.32877	-0.698824	-1.3429	-0.547158	-1.40244	-1.06133	0.252447	-0.25407	-1.20021	-2.06216	0.0322705	FAIL	0.0753502	FAIL	0.0882108	FAIL	4.63368	2	0	0.546745	0.234106	3.78993	1	0	0.440461	0.089873	2.99286	2	0	0.442874	0.128393
K00097	-0.409205	-0.275101	-0.129431	-1.16541	-1.23487	-0.2594	-2.00699	-0.964819	-0.743804	-0.698824	0.242065	-0.547158	0.597563	-2.06133	0.837409	-0.25407	-1.20021	-0.062164	0.0432078	FAIL	0.075564	FAIL	0.419204	FAIL	4.12879	2	0	0.552921	0.241491	3.7836	1	0	0.45966	0.107424	0.93554	2	0	0	-0.00497522
K01186	1.17576	1.04683	1.45553	1.83459	1.67202	0.547955	1.31494	1.62014	0.478588	1.17565	1.35754	1.56832	0.404918	1.2606	-0.0105876	1.33089	0.969715	1.63828	0.0594895	FAIL	0.075915	FAIL	0.20643	FAIL	3.60309	2	0	0.512922	0.195804	3.77325	1	0	0.456359	0.104301	1.80469	2	0	0.341708	0.0605287
K01436	-0.824242	-0.690139	0.455531	0.156517	-1.23487	-0.2594	-0.422029	-0.964819	0.256196	-0.698824	-0.0209691	-2.13212	-0.0805085	-1.06133	-0.0105876	-1.25407	-0.20021	-1.06216	0.288477	FAIL	0.0759691	FAIL	0.298916	FAIL	1.3813	2	0	0.28082	0.0359552	3.77166	1	0	0.482963	0.130679	1.3377	2	0	0.266982	0.0318437
K13731	0.175758	0.532254	-0.544469	-0.165411	0.350088	0.0625285	-1.00699	-0.964819	0.256196	0.301176	0.242065	0.452842	0.404918	-1.06133	-0.332516	-0.25407	0.384752	0.259764	3.94e-06	PASS	0.0763302	FAIL	0.00908898	FAIL	41.7506	2	0.319349	0.853017	0.71788	3.76108	1	0	0.339787	0.0243202	7.13405	2	0	0.417491	0.10806
K00765	0.39815	0.0468268	-0.129431	0.156517	0.93505	0.0625285	0.577971	0.0351807	0.841159	0.301176	0.657103	1.18981	0.597563	0.260595	0.252447	0.0678576	-0.20021	-0.477202	0.257515	FAIL	0.0764964	FAIL	0.657064	FAIL	1.5223	2	0	0.326015	0.053104	3.75624	1	0	0.49187	0.140118	0.435021	2	0	0	-0.0574432
K02026	2.34568	1.81236	1.04049	2.69257	2.76513	1.54796	2.24094	2.03518	2.71563	1.80368	2.18066	2.62277	2.298	2.10859	2.19105	2.20536	2.25922	2.25976	0.457791	FAIL	0.0765242	FAIL	0.704249	FAIL	0.834499	2	0	0	-0.0182405	3.75543	1	0	0.502565	0.151843	0.361071	2	0	0	-0.0704187
K11527	-0.409205	-1.2751	-0.129431	0.419551	-0.649912	-1.2594	0.577971	0.357109	-0.328766	-1.28379	-0.757935	-0.547158	-0.402437	0.52363	-0.747553	-0.25407	-0.20021	-1.06216	0.000251784	PASS	0.0765624	FAIL	0.622041	FAIL	17.877	2	0.193485	0.812368	0.642978	3.75431	1	0	0.392013	0.0524667	0.494036	2	0	0	-0.0192761
K01876	2.11436	1.42534	2.1185	1.83459	2.35009	1.91053	1.57797	1.62014	2.06355	1.88614	2.04942	2.11581	1.68503	1.3981	1.47484	1.33089	1.79979	1.93784	0.0505933	FAIL	0.077539	FAIL	0.0370365	FAIL	3.86588	2	0	0.495751	0.17777	3.72612	1	0	0.434289	0.0845504	4.39233	2	0	0.526218	0.210426
K09696	-0.0872768	0.0468268	-0.544469	-0.580449	-1.23487	-1.2594	-0.422029	0.0351807	-0.328766	-2.28379	-1.3429	0.189808	-0.402437	-0.47637	-0.747553	-1.25407	-2.20021	0.259764	0.467574	FAIL	0.0775942	FAIL	0.435138	FAIL	0.810455	2	0	0	-0.0198159	3.72454	1	0	0.493999	0.142418	0.892553	2	0	0	-0.011233
K12287	0.175758	0.532254	-0.129431	0.419551	1.08705	-0.2594	0.314937	0.0351807	0.993162	0.716214	0.464458	0.452842	0.404918	-0.061333	-0.332516	0.0678576	0.384752	1.25976	0.132466	FAIL	0.077644	FAIL	0.0754601	FAIL	2.40363	2	0	0.412078	0.10401	3.72311	1	0	0.452703	0.100893	3.22993	2	0	0.483238	0.16524
K13038	-0.409205	-0.690139	0.870569	0.834589	-2.23487	0.910525	-0.422029	0.357109	-1.32877	0.038142	-0.342897	-0.547158	-0.817474	0.746022	0.252447	0.553284	-0.20021	0.259764	0.037599	FAIL	0.0785738	FAIL	0.966022	FAIL	4.36625	2	0	0.579658	0.274812	3.69671	1	0	0.462429	0.110076	0.0346686	2	0	0	-0.0788072
K00176	1.39815	-0.275101	-0.544469	0.834589	1.22456	-0.674437	0.800364	1.03518	0.256196	0.886139	-0.757935	1.18981	0.182526	0.260595	-0.332516	1.20536	-0.20021	-0.062164	0.00785809	FAIL	0.0786568	FAIL	0.375731	FAIL	7.45649	2	0	0.664675	0.394484	3.69437	1	0	0.431637	0.0823115	1.06326	2	0	0	0.00386495
K03339	2.17576	1.42534	1.87057	1.92205	2.52001	2.20003	1.57797	2.03518	2.37167	2.36007	2.04942	2.11581	1.40492	1.84556	1.57437	1.91585	1.50023	2.0253	0.708732	FAIL	0.0788135	FAIL	0.245087	FAIL	0.354346	2	0	0	-0.0659915	3.68997	1	0	0.489398	0.137469	1.58457	2	0	0.340162	0.0597484
K02027	4.06653	3.7249	3.91496	4.10138	4.54648	4.04438	4.2598	4.18493	4.46565	4.34557	4.18066	3.86788	3.72685	3.82131	3.09375	3.74593	3.68243	3.77073	0.704919	FAIL	0.0791431	FAIL	0.656176	FAIL	0.360062	2	0	0	-0.0740935	3.68073	1	0	0.50555	0.155191	0.436472	2	0	0	-0.0652465
K00817	0.175758	0.309861	0.677924	0.834589	-1.23487	0.547955	-1.00699	0.357109	1.13067	-0.698824	0.242065	-0.13212	0.597563	0.260595	0.837409	0.915855	1.12172	0.259764	0.300323	FAIL	0.0792651	FAIL	0.435465	FAIL	1.33196	2	0	0.271009	0.03299	3.67732	1	0	0.485215	0.133037	0.891689	2	0	0	-0.010764
K21405	0.39815	-0.690139	-0.544469	0.156517	-0.234875	0.7406	0.577971	-0.964819	0.841159	-0.698824	0.657103	1.0378	0.182526	0.260595	-0.747553	-0.669108	0.607145	0.937836	0.391587	FAIL	0.0800744	FAIL	0.558043	FAIL	1.01477	2	0	0	0.0015617	3.65489	1	0	0.492131	0.140399	0.612617	2	0	0	-0.040972
K08372	0.39815	0.532254	0.192497	-0.165411	-0.234875	0.0625285	0.577971	1.84254	0.478588	-0.283786	0.979031	-0.547158	0.597563	0.746022	0.474839	0.553284	-1.20021	0.937836	0.0357267	FAIL	0.0805442	FAIL	0.555614	FAIL	4.45488	2	0	0.574299	0.267959	3.642	1	0	0.454387	0.102456	0.617425	2	0	0	-0.0296724
K18785	0.175758	0.532254	0.455531	0.419551	0.93505	0.547955	1.16293	1.35711	1.2562	0.716214	0.464458	1.77477	-0.0805085	0.938667	-0.0105876	0.915855	1.38475	0.937836	0.673442	FAIL	0.0808228	FAIL	0.883107	FAIL	0.40867	2	0	0	-0.0708055	3.63439	1	0	0.507787	0.15772	0.125606	2	0	0	-0.104699
K03286	-2.4092	-0.275101	-0.129431	-0.165411	-0.649912	-0.2594	0.577971	0.0351807	-2.32877	-0.698824	-2.3429	-0.547158	-0.0805085	0.260595	-0.747553	-1.25407	-1.20021	-2.06216	0.00962194	FAIL	0.0812796	FAIL	0.00683609	FAIL	7.00991	2	0	0.572755	0.266001	3.62199	1	0	0.400147	0.0580253	7.77262	2	0	0.598632	0.299759
K15986	-0.0872768	0.724899	0.192497	0.156517	0.0870531	-0.2594	-1.00699	0.0351807	-0.743804	-1.28379	-0.0209691	-1.13212	0.767488	-0.061333	0.474839	0.0678576	0.384752	-1.06216	0.958809	FAIL	0.0813191	FAIL	0.720947	FAIL	0.042211	2	0	0	-0.116961	3.62092	1	0	0.509813	0.160028	0.336275	2	0	0	-0.0810513
K12684	-1.4092	-0.690139	-1.12943	-0.165411	0.0870531	-2.2594	0.577971	-0.379857	-0.328766	-0.698824	-0.757935	0.452842	-0.402437	-0.061333	-2.33252	-0.25407	-0.20021	-1.06216	0.041283	FAIL	0.0821816	FAIL	0.508824	FAIL	4.20601	2	0	0.561581	0.252044	3.59775	1	0	0.454018	0.102113	0.715163	2	0	0	-0.0223927
K07978	-0.0872768	-0.690139	-0.129431	-0.165411	-1.23487	-0.2594	-0.422029	-0.379857	-0.743804	-0.698824	-0.757935	-1.13212	0.182526	-0.47637	-1.33252	-0.25407	0.607145	-1.06216	0.153125	FAIL	0.0828293	FAIL	0.32933	FAIL	2.20308	2	0	0.41647	0.107289	3.58055	1	0	0.467553	0.115064	1.22015	2	0	0.2114	0.0196322
K01524	0.175758	-1.2751	0.192497	0.156517	0.57248	-0.2594	0.800364	0.842536	0.478588	0.301176	0.657103	-0.13212	-0.0805085	-0.47637	0.252447	-0.669108	0.607145	0.522798	0.843326	FAIL	0.0829711	FAIL	0.261507	FAIL	0.172844	2	0	0	-0.0873976	3.5768	1	0	0.488144	0.136133	1.50304	2	0	0.326121	0.0531517
K07075	-1.4092	0.0468268	-1.12943	-1.16541	-1.23487	-0.674437	-1.00699	-0.964819	-1.32877	-1.28379	-0.757935	-1.13212	-0.817474	-1.06133	-1.33252	0.0678576	-0.615248	-2.06216	0.775965	FAIL	0.083281	FAIL	0.709763	FAIL	0.259085	2	0	0	-0.0882439	3.56864	1	0	0.503569	0.152964	0.352807	2	0	0	-0.0770815
K04691	-0.824242	-0.275101	0.192497	-1.16541	0.350088	-1.2594	0.577971	-0.379857	-1.32877	-2.28379	-0.757935	0.189808	-0.817474	0.52363	-1.33252	-0.25407	-0.615248	-1.06216	0.0772011	FAIL	0.0835504	FAIL	0.275918	FAIL	3.19491	2	0	0.494837	0.176838	3.56158	1	0	0.455174	0.10319	1.43626	2	0	0.27823	0.0351483
K22293	-1.4092	-2.2751	-2.12943	-2.16541	-1.23487	-1.2594	0.577971	-1.96482	-1.32877	-1.28379	-2.3429	-2.13212	-2.40244	-0.47637	-2.33252	-1.25407	-2.20021	-1.06216	0.380978	FAIL	0.0840097	FAIL	0.532799	FAIL	1.04695	2	0	0.0263929	0.00494972	3.54961	1	0	0.486502	0.134394	0.663831	2	0	0	-0.03544
K06142	0.39815	2.04683	0.455531	0.834589	0.0870531	0.547955	-0.00699117	1.03518	-0.328766	0.038142	0.827028	0.189808	1.59756	0.746022	1.75495	1.06786	0.384752	0.937836	0.368855	FAIL	0.0841127	FAIL	0.544228	FAIL	1.08503	2	0	0.112319	0.00895215	3.54694	1	0	0.486191	0.134066	0.640301	2	0	0	-0.0378678
K01007	-0.824242	-1.2751	-0.544469	-1.16541	-0.234875	-2.2594	-1.00699	-0.379857	-0.328766	-1.28379	0.242065	-0.547158	0.182526	-1.06133	-0.332516	-2.25407	-0.20021	0.259764	0.307951	FAIL	0.0844771	FAIL	0.202097	FAIL	1.30137	2	0	0.250864	0.0276424	3.53751	1	0	0.46888	0.116373	1.83233	2	0	0.370616	0.0763437
K01834	0.175758	0.532254	0.192497	0.156517	0.0870531	-0.674437	0.314937	0.357109	-0.00683841	0.038142	0.242065	0.675235	-0.0805085	0.746022	-0.332516	-0.25407	0.607145	0.522798	0.556022	FAIL	0.0848607	FAIL	0.71908	FAIL	0.616616	2	0	0	-0.0439688	3.52763	1	0	0.496318	0.144942	0.339015	2	0	0	-0.0758059
K03649	-0.824242	-1.2751	0.192497	-0.580449	-0.234875	-1.2594	-0.422029	-0.964819	-1.32877	-2.28379	-2.3429	0.189808	-1.40244	0.260595	-2.33252	-2.25407	-1.20021	-0.062164	0.28431	FAIL	0.0854344	FAIL	0.573874	FAIL	1.39922	2	0	0.295851	0.0409979	3.51297	1	0	0.481381	0.129035	0.581858	2	0	0	-0.0429411
K00288	1.17576	1.04683	1.04049	1.00451	1.46556	1.20003	0.993009	1.35711	1.2562	0.886139	1.35754	0.86788	0.919491	1.10859	0.252447	1.06786	0.969715	0.937836	0.85649	FAIL	0.0861196	FAIL	0.754245	FAIL	0.15693	2	0	0	-0.102895	3.49561	1	0	0.502967	0.152292	0.288773	2	0	0	-0.0868038
K01991	-2.4092	0.0468268	-1.12943	-1.16541	-2.23487	-0.674437	-1.00699	0.0351807	-1.32877	-1.28379	-0.757935	-0.547158	-0.817474	-2.06133	0.474839	-1.25407	0.121718	-1.06216	0.282836	FAIL	0.0862355	FAIL	0.280431	FAIL	1.40563	2	0	0.288287	0.0383825	3.49269	1	0	0.470454	0.117934	1.41618	2	0	0.291224	0.0393804
K06441	-2.4092	-2.2751	-2.12943	-2.16541	0.0870531	-2.2594	-2.00699	-0.964819	-1.32877	-1.28379	-1.3429	-1.13212	-2.40244	-1.06133	-2.33252	-2.25407	-0.615248	-2.06216	0.29001	FAIL	0.086412	FAIL	0.771813	FAIL	1.37478	2	0	0.292847	0.03994	3.48825	1	0	0.484784	0.132585	0.264685	2	0	0	-0.0783618
K03602	-0.824242	-0.275101	-1.12943	-1.16541	-0.234875	-2.2594	-0.422029	0.0351807	-1.32877	-0.698824	-1.3429	0.452842	-0.402437	0.938667	-1.33252	-0.25407	-1.20021	-1.06216	0.0500172	FAIL	0.0867742	FAIL	0.415192	FAIL	3.88473	2	0	0.542819	0.229475	3.47918	1	0	0.450218	0.0986073	0.946666	2	0	0	-0.00424265
K01654	-0.409205	-0.690139	-2.12943	-2.16541	-0.234875	0.0625285	-0.422029	0.357109	0.256196	-0.283786	0.242065	-1.13212	-0.817474	-1.06133	-2.33252	0.0678576	-0.615248	-0.062164	0.607058	FAIL	0.0868429	FAIL	0.423449	FAIL	0.52048	2	0	0	-0.0522176	3.47747	1	0	0.486974	0.134892	0.923905	2	0	0	-0.00828645
K00790	0.590795	1.42534	0.870569	1.29402	0.93505	0.547955	0.314937	0.357109	0.256196	0.523569	0.657103	0.452842	1.057	1.2606	0.837409	0.74593	0.607145	0.259764	0.769374	FAIL	0.0868732	FAIL	0.530632	FAIL	0.267991	2	0	0	-0.0843843	3.47671	1	0	0.494309	0.142755	0.668361	2	0	0	-0.0382306
K04093	-0.824242	-1.2751	0.192497	0.156517	-0.649912	-0.2594	-0.422029	-0.964819	-1.32877	-0.698824	-2.3429	-0.13212	-0.817474	-0.061333	-0.332516	-0.669108	-0.20021	-1.06216	0.0421209	FAIL	0.088027	FAIL	0.255299	FAIL	4.17189	2	0	0.548502	0.236195	3.44816	1	0	0.441916	0.0911513	1.53315	2	0	0.292157	0.0397008
K20510	2.11436	1.18433	0.455531	0.834589	1.76513	1.54796	0.993009	0.842536	1.84116	1.52357	1.82703	1.45284	1.68503	0.938667	1.25245	1.06786	0.121718	1.25976	0.044661	FAIL	0.0886799	FAIL	0.567379	FAIL	4.0731	2	0	0.558415	0.24816	3.43221	1	0	0.449776	0.0982032	0.594356	2	0	0	-0.0327567
K02799	-1.4092	-2.2751	-1.12943	-2.16541	-1.23487	-2.2594	-2.00699	-1.96482	-1.32877	-2.28379	-0.0209691	-2.13212	-1.40244	-2.06133	-1.33252	-2.25407	-2.20021	-1.06216	0.209059	FAIL	0.0893504	FAIL	0.131307	FAIL	1.78825	2	0	0.352626	0.0661715	3.41598	1	0	0.453259	0.101408	2.41595	2	0	0.431322	0.118866
K02800	-1.4092	-2.2751	-1.12943	-2.16541	-1.23487	-2.2594	-2.00699	-1.96482	-1.32877	-2.28379	-0.0209691	-2.13212	-1.40244	-2.06133	-1.33252	-2.25407	-2.20021	-1.06216	0.209059	FAIL	0.0893504	FAIL	0.131307	FAIL	1.78825	2	0	0.352626	0.0661715	3.41598	1	0	0.453259	0.101408	2.41595	2	0	0.431322	0.118866
K03413	1.5908	0.724899	1.1925	1.00451	1.46556	0.910525	0.800364	1.03518	2.06355	1.41665	1.56399	0.189808	1.057	1.2606	0.667484	0.330892	1.25922	1.74519	0.358129	FAIL	0.0897489	FAIL	0.0662049	FAIL	1.11997	2	0	0.125194	0.00978793	3.4064	1	0	0.449737	0.0981676	3.43343	2	0	0.51545	0.19854
K06997	-0.409205	0.532254	0.677924	0.419551	0.0870531	0.547955	0.800364	-0.379857	0.478588	0.716214	0.979031	0.189808	-0.0805085	-0.47637	0.252447	0.915855	0.607145	-0.477202	0.770355	FAIL	0.0918384	FAIL	0.606646	FAIL	0.26666	2	0	0	-0.0866179	3.35702	1	0	0.491015	0.139199	0.521217	2	0	0	-0.056551
K01488	0.175758	-1.2751	-0.129431	-0.165411	-0.234875	0.0625285	-1.00699	-0.379857	-0.328766	-1.28379	-0.342897	-0.547158	-0.817474	-0.061333	-0.747553	-0.25407	-1.20021	-0.062164	0.386595	FAIL	0.091987	FAIL	0.0597024	FAIL	1.02978	2	0	0	0.00242059	3.35356	1	0	0.446954	0.0956424	3.59738	2	0	0.526821	0.211101
K00950	0.39815	0.532254	1.67792	1.00451	1.08705	1.20003	0.314937	0.0351807	1.2562	0.886139	1.11653	1.0378	1.76749	0.746022	0.667484	1.33089	0.607145	0.259764	0.865806	FAIL	0.0929499	FAIL	0.151176	FAIL	0.145839	2	0	0	-0.0851428	3.33131	1	0	0.468697	0.116192	2.22061	2	0	0.434781	0.12167
K00705	0.39815	0.309861	-0.544469	-0.165411	0.350088	0.7406	0.800364	0.842536	0.478588	-0.283786	0.242065	0.452842	1.18253	0.52363	0.989412	-0.25407	0.121718	1.10776	0.195238	FAIL	0.0932995	FAIL	0.0649689	FAIL	1.87754	2	0	0.355073	0.0674911	3.3233	1	0	0.439853	0.0893418	3.4631	2	0	0.506963	0.189436
K17074	-0.409205	-0.690139	0.192497	-0.165411	0.350088	-0.2594	0.800364	-0.379857	-1.32877	-1.28379	-0.342897	-0.13212	-0.402437	0.260595	-0.747553	-0.669108	-1.20021	-0.477202	0.071526	FAIL	0.093522	FAIL	0.18506	FAIL	3.31266	2	0	0.496951	0.179	3.31822	1	0	0.44028	0.0897149	1.94814	2	0	0.365582	0.0733862
K01586	0.76072	-0.690139	-0.129431	-0.580449	0.350088	-0.674437	0.314937	0.357109	0.841159	-0.698824	-0.757935	-0.547158	-0.402437	0.260595	0.989412	-0.25407	-0.615248	-0.062164	0.855095	FAIL	0.0935933	FAIL	0.63508	FAIL	0.158603	2	0	0	-0.101513	3.31659	1	0	0.491525	0.139747	0.471623	2	0	0	-0.063748
K07138	1.17576	-0.690139	0.455531	1.53503	2.35009	0.325563	0.993009	1.20511	1.2562	1.6231	0.979031	1.45284	-0.402437	0.938667	-0.0105876	0.915855	0.79979	-0.477202	0.0792779	FAIL	0.0944147	FAIL	0.523362	FAIL	3.15432	2	0	0.505169	0.187543	3.29799	1	0	0.451763	0.100026	0.683709	2	0	0	-0.0275347
K13932	2.11436	1.30986	0.455531	0.834589	1.76513	1.64749	0.993009	0.842536	1.84116	1.41665	1.82703	1.45284	1.68503	0.938667	1.25245	1.06786	0.121718	1.25976	0.0369301	FAIL	0.0946914	FAIL	0.48665	FAIL	4.39731	2	0	0.572154	0.265241	3.29177	1	0	0.439992	0.0894634	0.765219	2	0	0	-0.0183302
K20511	2.11436	1.30986	0.455531	0.834589	1.76513	1.64749	0.993009	0.842536	1.84116	1.41665	1.82703	1.45284	1.68503	0.938667	1.25245	1.06786	0.121718	1.25976	0.0369301	FAIL	0.0946914	FAIL	0.48665	FAIL	4.39731	2	0	0.572154	0.265241	3.29177	1	0	0.439992	0.0894634	0.765219	2	0	0	-0.0183302
K18682	-0.409205	0.309861	0.455531	-0.580449	-1.23487	-0.674437	-0.00699117	-0.379857	-1.32877	-0.283786	-1.3429	-2.13212	0.182526	0.746022	0.252447	0.553284	0.121718	0.745191	0.241184	FAIL	0.095232	FAIL	0.376559	FAIL	1.6049	2	0	0.337989	0.0586969	3.27968	1	0	0.462978	0.110606	1.06067	2	0	0.0533008	0.00588682
K00282	0.39815	1.18433	0.677924	0.156517	0.0870531	0.325563	0.314937	0.357109	-0.00683841	0.301176	0.464458	0.189808	0.767488	-0.061333	0.667484	0.330892	0.384752	0.745191	0.30533	FAIL	0.0953932	FAIL	0.922246	FAIL	1.31178	2	0	0.276179	0.0345218	3.27609	1	0	0.478432	0.126011	0.081492	2	0	0	-0.101703
K02390	1.17576	0.532254	-0.129431	0.834589	1.46556	1.20003	-0.00699117	0.357109	1.47859	1.52357	1.74457	1.45284	0.404918	0.52363	0.837409	-0.25407	0.969715	0.937836	0.00304883	PASS	0.095494	FAIL	0.720587	FAIL	9.75659	2	0.0252989	0.726951	0.493877	3.27385	1	0	0.408605	0.0641231	0.336802	2	0	0	-0.0374047
K09963	-0.0872768	-1.2751	-0.544469	-1.16541	-1.23487	-1.2594	-0.422029	0.357109	-0.743804	-1.28379	-1.3429	-0.547158	-0.402437	-0.47637	-0.747553	-2.25407	-0.20021	-0.062164	0.725126	FAIL	0.0957311	FAIL	0.281073	FAIL	0.330175	2	0	0	-0.0714265	3.26859	1	0	0.473473	0.120955	1.41335	2	0	0.304208	0.0440778
K17318	3.56807	3.04683	2.99985	2.78879	3.76513	3.29519	2.69345	2.84254	4.14697	3.983	3.35754	3.35973	3.26999	2.79665	2.62168	2.55328	3.08519	3.55255	0.00487638	PASS	0.0957632	FAIL	0.167499	FAIL	8.57029	2	0	0.677369	0.414004	3.26788	1	0	0.405727	0.0620129	2.08132	2	0	0.338887	0.0591353
K01515	-0.409205	-0.275101	0.192497	-0.165411	0.0870531	0.7406	-1.00699	0.0351807	-0.00683841	-0.283786	-0.342897	0.189808	-0.402437	-0.47637	-0.332516	0.74593	0.79979	-1.06216	0.792918	FAIL	0.0990994	FAIL	0.564369	FAIL	0.23658	2	0	0	-0.0905109	3.19556	1	0	0.482457	0.130153	0.600205	2	0	0	-0.0473996
K02415	-1.4092	-1.2751	-1.12943	-0.165411	-0.649912	-1.2594	-1.00699	-1.96482	0.256196	-1.28379	-0.342897	-0.547158	-2.40244	-2.06133	-1.33252	-0.25407	-2.20021	-0.062164	0.0493838	FAIL	0.0995557	FAIL	0.00111992	PASS	3.90575	2	0	0.433322	0.120482	3.1859	1	0	0.380819	0.0453176	12.6189	2	0.0159547	0.719643	0.48176
K16248	0.39815	-0.275101	-0.544469	0.641944	0.57248	-0.674437	-0.422029	-0.379857	0.993162	0.301176	-0.342897	0.189808	-0.402437	-0.47637	-1.33252	0.0678576	-0.20021	0.522798	0.389439	FAIL	0.100079	FAIL	0.0295487	FAIL	1.0212	2	0	0	0.00158203	3.17489	1	0	0.430253	0.0811548	4.79099	2	0	0.585912	0.282918
K03495	-0.0872768	-2.2751	-0.129431	0.641944	-0.649912	-2.2594	0.314937	0.357109	-0.328766	-0.283786	-1.3429	0.675235	-2.40244	-0.061333	-0.332516	0.553284	-0.615248	-0.062164	0.0305324	FAIL	0.100087	FAIL	0.334085	FAIL	4.73226	2	0	0.580582	0.276003	3.17473	1	0	0.429359	0.0804113	1.20292	2	0	0.179355	0.0150058
K00645	0.590795	1.30986	1.04049	0.834589	1.22456	1.7406	0.993009	0.357109	1.84116	1.80368	1.24207	1.32731	1.18253	0.938667	1.66748	1.20536	1.70668	1.63828	0.00841341	FAIL	0.10046	FAIL	0.380339	FAIL	7.30422	2	0	0.665395	0.395581	3.16691	1	0	0.413747	0.0679854	1.04892	2	0	0	0.00306979
K01885	0.39815	0.309861	1.1925	1.29402	0.0870531	1.06253	0.800364	0.842536	-0.00683841	0.886139	-0.0209691	0.675235	0.404918	1.10859	1.36792	0.553284	0.121718	0.522798	0.0622188	FAIL	0.100608	FAIL	0.243962	FAIL	3.53157	2	0	0.516126	0.199275	3.16384	1	0	0.435011	0.0851646	1.59039	2	0	0.304406	0.0464733
K01817	-0.824242	-1.2751	-0.129431	-0.580449	-2.23487	-1.2594	0.314937	-0.964819	-0.328766	-0.283786	-2.3429	-0.547158	-0.402437	-0.061333	-0.332516	0.0678576	0.607145	-2.06216	0.0786692	FAIL	0.100778	FAIL	0.413959	FAIL	3.16608	2	0	0.502931	0.185193	3.1603	1	0	0.443271	0.0923493	0.95011	2	0	0	-0.00426544
K02879	1.67826	2.11722	1.1925	1.15652	1.93505	1.7406	0.800364	1.03518	0.993162	1.96414	2.11653	1.56832	2.50445	1.10859	1.98941	1.83339	1.25922	1.5228	0.0343947	FAIL	0.100783	FAIL	0.851651	FAIL	4.5213	2	0	0.589121	0.287122	3.16019	1	0	0.43839	0.0880694	0.162746	2	0	0	-0.0682684
K01992	2.98311	2.47979	2.62546	2.58948	2.22456	2.13292	2.63687	2.49461	2.71563	2.30118	2.6113	2.86788	2.72685	2.58252	2.47484	2.26949	2.60714	2.79582	0.761631	FAIL	0.100907	FAIL	0.58082	FAIL	0.278567	2	0	0	-0.0856194	3.15762	1	0	0.480413	0.128033	0.568673	2	0	0	-0.0511897
K10907	-0.0872768	0.532254	0.455531	0.419551	0.350088	1.06253	-1.00699	0.0351807	0.671233	-0.698824	0.827028	-0.547158	-0.402437	-0.061333	1.12692	0.553284	0.969715	-1.06216	0.287853	FAIL	0.101014	FAIL	0.538898	FAIL	1.38396	2	0	0.292854	0.0399425	3.15539	1	0	0.46453	0.11211	0.651202	2	0	0	-0.0362845
K00074	1.98311	2.04683	2.1925	2.29402	2.71932	1.7406	2.38533	2.49461	2.37167	2.41665	2.04942	2.56832	2.18253	2.10859	0.989412	2.50082	1.96971	2.0253	0.0461327	FAIL	0.102095	FAIL	0.342874	FAIL	4.01882	2	0	0.548872	0.236637	3.13313	1	0	0.424892	0.0836048	1.17181	2	0	0.166074	0.0134677
K01791	-0.824242	-0.275101	0.455531	0.156517	-2.23487	-0.2594	-1.00699	-0.379857	-0.00683841	-0.283786	-1.3429	-0.13212	0.182526	-1.06133	-2.33252	0.0678576	-0.20021	-1.06216	0.421181	FAIL	0.103067	FAIL	0.33168	FAIL	0.930104	2	0	0	-0.007207	3.11336	1	0	0.461262	0.108954	1.2116	2	0	0.223692	0.0218178
K02871	2.17576	2.24846	1.67792	1.41955	1.85259	2.13292	1.31494	1.20511	1.47859	1.71621	2.46446	1.18981	2.298	1.3981	2.19105	1.55328	1.88725	1.5228	0.0303868	FAIL	0.103131	FAIL	0.924879	FAIL	4.74081	2	0	0.600504	0.302277	3.11206	1	0	0.435208	0.0853327	0.0786028	2	0	0	-0.0744537
K02952	0.76072	1.18433	0.192497	0.156517	0.0870531	0.325563	-2.00699	-0.964819	-0.328766	-0.698824	1.11653	-1.13212	1.68503	-0.061333	0.837409	0.330892	0.121718	0.522798	0.150315	FAIL	0.103791	FAIL	0.607005	FAIL	2.22844	2	0	0.431842	0.119285	3.09877	1	0	0.453787	0.101898	0.520574	2	0	0	-0.0465534
K02892	1.49769	1.7249	1.45553	1.41955	0.93505	1.06253	0.314937	1.03518	0.993162	1.52357	2.04942	0.86788	1.50445	0.746022	0.989412	1.65282	0.969715	0.937836	0.710081	FAIL	0.104068	FAIL	0.18541	FAIL	0.352334	2	0	0	-0.065789	3.09323	1	0	0.458492	0.106314	1.94564	2	0	0.401027	0.0960573
K06393	-2.4092	-0.690139	-0.544469	-2.16541	-2.23487	-1.2594	-2.00699	-1.96482	-1.32877	0.038142	-0.757935	-2.13212	-0.817474	-2.06133	-1.33252	-2.25407	-2.20021	-1.06216	0.143262	FAIL	0.105068	FAIL	0.229316	FAIL	2.29461	2	0	0.423367	0.112571	3.07336	1	0	0.440769	0.090143	1.66912	2	0	0.336927	0.0581824
K06149	-1.4092	-2.2751	-0.129431	0.156517	-2.23487	-1.2594	-0.00699117	-0.379857	-2.32877	-2.28379	-2.3429	-2.13212	-0.817474	-0.061333	-2.33252	0.330892	-0.615248	-2.06216	3.02e-05	PASS	0.105535	FAIL	0.725475	FAIL	27.9947	2	0.387633	0.871651	0.752855	3.06416	1	0	0.350042	0.0287837	0.329667	2	0	0	-0.0186949
K03340	-0.0872768	1.04683	0.455531	0.419551	-2.23487	0.0625285	-0.00699117	0.842536	-0.328766	-0.698824	0.242065	0.452842	0.182526	-0.47637	0.989412	0.330892	0.79979	-0.477202	0.417761	FAIL	0.10559	FAIL	0.781701	FAIL	0.939529	2	0	0	-0.00693273	3.06308	1	0	0.470784	0.118262	0.251408	2	0	0	-0.0858233
K04562	-2.4092	-0.275101	-1.12943	-1.16541	-0.649912	-2.2594	0.314937	-0.379857	-1.32877	-2.28379	-0.342897	-1.13212	-2.40244	-1.06133	-2.33252	-2.25407	-1.20021	-2.06216	0.340514	FAIL	0.105665	FAIL	0.722075	FAIL	1.18007	2	0	0.213029	0.0199073	3.06161	1	0	0.466425	0.113958	0.334624	2	0	0	-0.0735587
K02902	0.175758	0.0468268	0.192497	0.834589	-0.649912	-0.2594	-0.422029	-0.964819	-0.743804	-1.28379	0.657103	-0.547158	0.404918	-0.47637	0.474839	0.553284	-0.615248	-1.06216	0.5455	FAIL	0.105723	FAIL	0.201773	FAIL	0.637718	2	0	0	-0.0362196	3.06047	1	0	0.454969	0.102999	1.83443	2	0	0.382114	0.0834231
K01738	1.17576	1.53225	1.04049	1.00451	0.350088	1.06253	0.800364	1.20511	1.37167	1.71621	0.657103	1.0378	0.597563	0.746022	1.25245	1.65282	1.12172	0.745191	0.893981	FAIL	0.105999	FAIL	0.988705	FAIL	0.113124	2	0	0	-0.115901	3.05506	1	0	0.486396	0.134282	0.0113696	2	0	0	-0.129199
K05814	-1.4092	-0.690139	-1.12943	-0.580449	-0.649912	-0.674437	-1.00699	-0.964819	-0.328766	-0.283786	-1.3429	-1.13212	-0.402437	-0.47637	-0.0105876	-1.25407	-0.615248	-1.06216	0.591025	FAIL	0.106222	FAIL	0.183782	FAIL	0.549634	2	0	0	-0.0448916	3.05071	1	0	0.454118	0.102205	1.95733	2	0	0.400122	0.0954245
K03399	-1.4092	-0.275101	-0.129431	-0.165411	-1.23487	0.0625285	0.314937	-1.96482	-0.743804	-0.283786	-1.3429	-0.547158	-0.817474	-0.061333	-0.747553	-0.25407	0.607145	-0.062164	0.834573	FAIL	0.107082	FAIL	0.763712	FAIL	0.183588	2	0	0	-0.102354	3.03405	1	0	0.479902	0.127505	0.275712	2	0	0	-0.0908048
K12940	-1.4092	-2.2751	-1.12943	-0.580449	-0.649912	-1.2594	0.314937	-0.964819	-0.743804	-2.28379	-0.757935	-2.13212	-1.40244	-1.06133	-2.33252	-0.669108	-2.20021	-2.06216	0.0348551	FAIL	0.107656	FAIL	0.757254	FAIL	4.49801	2	0	0.587144	0.284527	3.023	1	0	0.431594	0.0822752	0.2846	2	0	0	-0.0581905
K01883	0.76072	0.532254	-0.544469	0.419551	-0.234875	-0.2594	0.314937	0.620143	0.478588	0.716214	1.11653	0.452842	0.182526	1.10859	1.12692	0.0678576	0.121718	1.39727	0.307033	FAIL	0.107669	FAIL	0.450686	FAIL	1.305	2	0	0.265911	0.0315455	3.02275	1	0	0.45668	0.104603	0.852339	2	0	0	-0.015272
K06420	-2.4092	-1.2751	-0.129431	-2.16541	-2.23487	-0.674437	-1.00699	-1.96482	-2.32877	-2.28379	-2.3429	-2.13212	-2.40244	-1.06133	-2.33252	0.330892	-1.20021	-2.06216	0.0553983	FAIL	0.108356	FAIL	0.817887	FAIL	3.71781	2	0	0.54988	0.23784	3.00964	1	0	0.438233	0.0879334	0.204436	2	0	0	-0.069621
K13832	-0.409205	0.724899	-0.129431	-0.580449	-0.234875	0.0625285	-0.00699117	-0.379857	-0.328766	0.038142	-0.0209691	-1.13212	-0.402437	-0.061333	-0.0105876	-0.25407	-0.20021	-0.477202	0.147224	FAIL	0.108998	FAIL	0.157766	FAIL	2.25699	2	0	0.414042	0.105469	2.99748	1	0	0.433405	0.0838004	2.16236	2	0	0.403116	0.0975287
K01224	1.91272	1.81236	0.192497	0.156517	1.67202	1.7406	0.993009	0.620143	1.99316	2.30118	2.24207	2.11581	1.76749	-0.061333	1.57437	0.0678576	1.88725	2.0253	2.96e-07	PASS	0.109157	FAIL	0.277995	FAIL	67.5019	2	0.655847	0.933054	0.870146	2.99448	1	0	0.305313	0.0130485	1.42697	2	0	0.0453248	0.00558674
K01749	-1.4092	-1.2751	-0.544469	-0.580449	-0.649912	-0.674437	-2.00699	-1.96482	-1.32877	-0.698824	-2.3429	-2.13212	-1.40244	-0.47637	0.252447	-2.25407	-0.615248	-1.06216	0.867411	FAIL	0.110647	FAIL	0.740261	FAIL	0.143942	2	0	0	-0.107875	2.96663	1	0	0.476393	0.123911	0.308418	2	0	0	-0.0871485
K10559	-0.824242	-1.2751	-0.129431	-0.165411	0.57248	-0.674437	-0.422029	0.357109	0.671233	-0.283786	0.464458	-0.13212	-0.817474	-2.06133	-1.33252	-1.25407	-1.20021	-0.477202	0.895919	FAIL	0.110964	FAIL	0.236233	FAIL	0.110917	2	0	0	-0.0964034	2.96077	1	0	0.4585	0.106303	1.63123	2	0	0.356818	0.068444
K01841	-1.4092	-1.2751	-1.12943	-0.580449	-0.649912	-1.2594	-1.00699	0.357109	-0.743804	-1.28379	-0.342897	-2.13212	-2.40244	-0.061333	-2.33252	0.330892	-1.20021	-0.477202	0.0252864	FAIL	0.11104	FAIL	0.419665	FAIL	5.07482	2	0	0.600365	0.30209	2.95937	1	0	0.419737	0.0726295	0.93427	2	0	0	-0.00487294
K07407	2.17576	1.30986	1.57101	2.15652	2.28869	2.44104	2.16293	2.12264	2.84116	2.23978	2.30096	2.62277	1.91949	1.52363	1.75495	1.55328	2.25922	1.93784	0.221603	FAIL	0.111556	FAIL	0.697538	FAIL	1.71298	2	0	0.367642	0.074586	2.94988	1	0	0.453886	0.10199	0.371229	2	0	0	-0.0657769
K01278	-0.824242	0.309861	0.870569	0.419551	-1.23487	0.547955	0.800364	0.620143	-0.328766	0.038142	-0.342897	0.189808	-0.0805085	0.52363	0.667484	0.330892	0.121718	0.745191	0.0104588	FAIL	0.112192	FAIL	0.301372	FAIL	6.83031	2	0	0.650447	0.373089	2.93826	1	0	0.405731	0.0620157	1.32769	2	0	0.21909	0.0209695
K06915	-0.0872768	0.0468268	0.677924	0.641944	0.350088	-0.2594	1.31494	0.620143	-0.328766	-0.698824	0.242065	-0.13212	0.182526	0.260595	-0.747553	-0.25407	-0.20021	0.259764	0.0308976	FAIL	0.113294	FAIL	0.975952	FAIL	4.71101	2	0	0.602016	0.304317	2.91829	1	0	0.427227	0.0786536	0.0243915	2	0	0	-0.0800037
K02823	1.67826	1.30986	1.67792	1.92205	1.46556	1.20003	1.31494	1.62014	1.84116	1.30118	1.24207	1.77477	1.68503	1.63911	0.989412	1.33089	1.25922	1.84473	0.443306	FAIL	0.113506	FAIL	0.142117	FAIL	0.871223	2	0	0	-0.0121098	2.91448	1	0	0.440623	0.0900154	2.30571	2	0	0.436141	0.122785
K21903	0.39815	-0.690139	0.677924	0.156517	0.0870531	-1.2594	1.31494	1.03518	-0.00683841	0.038142	0.242065	-0.13212	-0.402437	-0.061333	-0.0105876	0.915855	0.607145	0.937836	0.0536038	FAIL	0.1137	FAIL	0.235772	FAIL	3.77129	2	0	0.530706	0.215489	2.911	1	0	0.421841	0.0742972	1.63371	2	0	0.317193	0.049276
K01704	-0.0872768	-0.690139	-0.544469	-0.580449	-2.23487	-0.674437	-0.422029	-0.964819	-1.32877	-0.698824	-0.757935	-0.13212	-0.402437	-1.06133	0.667484	-0.669108	-0.615248	-2.06216	0.950293	FAIL	0.11373	FAIL	0.41659	FAIL	0.0512018	2	0	0	-0.112294	2.91046	1	0	0.465502	0.113056	0.942775	2	0	0	-0.00677284
K01752	-1.4092	-0.275101	0.677924	-0.165411	0.0870531	-0.2594	-1.00699	-0.379857	-0.00683841	-0.283786	-2.3429	-0.547158	-0.402437	-0.061333	-0.0105876	0.74593	-1.20021	-0.477202	0.297288	FAIL	0.11486	FAIL	0.491771	FAIL	1.34438	2	0	0.281238	0.0360872	2.89035	1	0	0.450695	0.099044	0.753424	2	0	0	-0.0258384
K11788	0.76072	0.0468268	0.455531	0.419551	0.57248	1.20003	1.16293	0.357109	1.47859	0.886139	0.979031	1.0378	0.404918	0.52363	0.837409	0.0678576	0.121718	0.522798	0.366942	FAIL	0.114885	FAIL	0.989146	FAIL	1.09118	2	0	0.135413	0.0106675	2.88991	1	0	0.46293	0.110559	0.0109232	2	0	0	-0.115721
K07056	-0.824242	0.309861	0.455531	-0.165411	-0.649912	-0.674437	-0.422029	-0.379857	-0.743804	-0.698824	-0.757935	-1.13212	-1.40244	0.52363	-0.0105876	0.74593	-0.20021	-0.477202	0.01118	FAIL	0.115643	FAIL	0.687682	FAIL	6.68852	2	0	0.663011	0.391956	2.87656	1	0	0.409316	0.0646502	0.386358	2	0	0	-0.0422818
K16193	2.76072	2.89482	2.51442	2.15652	2.52001	2.06253	1.8999	1.73562	1.67123	2.8455	3.21169	2.11581	3.21227	2.18659	2.52547	2.99386	2.19211	1.5228	0.472184	FAIL	0.115704	FAIL	0.851358	FAIL	0.799329	2	0	0	-0.023889	2.87548	1	0	0.46404	0.111634	0.1631	2	0	0	-0.0996289
K02013	0.175758	0.724899	-0.544469	0.156517	-0.649912	0.0625285	-0.00699117	-0.379857	-0.743804	0.038142	-0.757935	-1.13212	-0.0805085	-0.47637	-0.332516	-0.25407	0.384752	0.522798	0.842887	FAIL	0.115947	FAIL	0.606356	FAIL	0.173381	2	0	0	-0.101666	2.87122	1	0	0.46756	0.115071	0.521737	2	0	0	-0.0588216
K07459	-0.0872768	0.309861	-0.544469	-1.16541	-0.234875	0.325563	-0.00699117	-0.964819	0.993162	0.038142	-0.342897	0.675235	-0.402437	0.52363	0.474839	-0.669108	-1.20021	0.522798	0.0514105	FAIL	0.116059	FAIL	0.539531	FAIL	3.83957	2	0	0.550128	0.238137	2.86927	1	0	0.426921	0.0783821	0.649902	2	0	0	-0.0293605
K02933	1.83872	1.63179	1.04049	1.41955	1.46556	1.20003	0.800364	1.35711	1.57812	1.80368	2.11653	1.32731	2.64196	0.746022	2.0598	1.83339	1.70668	1.10776	0.075271	FAIL	0.116099	FAIL	0.564993	FAIL	3.23379	2	0	0.515191	0.198258	2.86858	1	0	0.432364	0.082922	0.59899	2	0	0	-0.0355914
K03091	1.83872	2.04683	2.26289	0.834589	1.76513	1.44104	2.08047	2.49461	1.99316	1.52357	1.46446	2.0378	2.12113	2.10859	1.66748	0.915855	2.04772	2.0253	0.865204	FAIL	0.117198	FAIL	0.160577	FAIL	0.146552	2	0	0	-0.0878967	2.8495	1	0	0.446508	0.0952403	2.13837	2	0	0.429295	0.117241
K15342	-0.824242	-0.690139	-1.12943	-0.580449	-0.649912	-1.2594	-1.00699	0.0351807	-0.328766	0.038142	-2.3429	-2.13212	-0.0805085	-1.06133	-0.747553	-0.669108	-0.615248	-2.06216	0.318554	FAIL	0.118276	FAIL	0.351633	FAIL	1.26029	2	0	0.2461	0.0265129	2.83101	1	0	0.444287	0.0932521	1.14172	2	0	0.174627	0.0144356
K09780	0.590795	-0.275101	-0.129431	0.834589	0.350088	-0.2594	-0.00699117	0.357109	0.478588	0.038142	-0.0209691	0.189808	0.404918	-0.47637	-0.332516	-0.669108	-0.615248	0.745191	0.798824	FAIL	0.118529	FAIL	0.377325	FAIL	0.228872	2	0	0	-0.0886303	2.8267	1	0	0.457077	0.104977	1.05828	2	0	0.0724819	0.00669803
K06391	-0.824242	-0.275101	-2.12943	-2.16541	-0.649912	-1.2594	-1.00699	-0.964819	-1.32877	-0.698824	-2.3429	-2.13212	-0.817474	-1.06133	-0.0105876	-0.669108	0.121718	-2.06216	0.383711	FAIL	0.11856	FAIL	0.0429433	FAIL	1.03856	2	0	0	0.00306269	2.82616	1	0	0.419597	0.0725195	4.13916	2	0	0.559365	0.249322
K02115	0.175758	-0.690139	-0.544469	-1.16541	-0.234875	0.325563	-1.00699	0.0351807	0.478588	-0.698824	0.827028	0.452842	-0.817474	0.52363	0.252447	0.74593	-0.20021	0.259764	0.331843	FAIL	0.119115	FAIL	0.739004	FAIL	1.21101	2	0	0.232903	0.02363	2.81676	1	0	0.453603	0.101727	0.310205	2	0	0	-0.0772483
K20276	1.67826	1.30986	1.33	1.64194	2.46556	0.325563	1.45244	1.49461	1.37167	2.10853	1.6571	1.77477	1.40492	1.2606	0.474839	1.06786	1.79979	0.937836	0.00575399	PASS	0.119368	FAIL	0.418663	FAIL	8.17391	2	0	0.690325	0.43433	2.81247	1	0	0.395579	0.0548662	0.937034	2	0	0	-0.00381215
K02314	0.175758	0.309861	-1.12943	-0.165411	0.765125	0.0625285	0.314937	-0.379857	0.478588	-0.283786	-0.342897	-0.13212	-0.0805085	-0.47637	0.252447	-1.25407	-0.20021	-0.062164	0.0347912	FAIL	0.119694	FAIL	0.196711	FAIL	4.50122	2	0	0.563344	0.25422	2.80699	1	0	0.402166	0.065602	1.86768	2	0	0.346586	0.0630012
K00772	0.590795	0.532254	0.870569	0.419551	1.08705	0.0625285	-0.422029	0.620143	-0.00683841	1.30118	-0.0209691	0.452842	0.767488	0.260595	0.252447	0.74593	0.607145	0.522798	0.0398713	FAIL	0.120249	FAIL	0.567205	FAIL	4.26537	2	0	0.573044	0.266367	2.79769	1	0	0.420613	0.0733218	0.594693	2	0	0	-0.0330623
K15583	-0.0872768	0.0468268	-0.129431	-0.165411	-0.234875	-0.2594	0.577971	-0.379857	0.256196	-0.283786	0.464458	-1.13212	-0.402437	0.746022	-0.332516	0.0678576	-0.20021	0.745191	0.0441183	FAIL	0.120494	FAIL	0.162603	FAIL	4.09365	2	0	0.540942	0.227276	2.79359	1	0	0.410968	0.0658834	2.12138	2	0	0.38047	0.0823829
K00215	0.590795	0.532254	0.870569	0.834589	0.93505	0.547955	1.31494	0.357109	0.671233	0.716214	0.657103	0.675235	1.298	0.260595	0.989412	0.74593	1.60714	0.259764	0.219089	FAIL	0.12137	FAIL	0.677467	FAIL	1.72766	2	0	0.370775	0.0764385	2.77906	1	0	0.444501	0.0934428	0.402308	2	0	0	-0.0627862
K16783	-0.824242	-1.2751	-0.129431	-0.580449	0.350088	-1.2594	-2.00699	-1.96482	-1.32877	0.038142	-2.3429	-2.13212	-0.402437	-1.06133	-0.0105876	-2.25407	-0.615248	-1.06216	0.297852	FAIL	0.122213	FAIL	0.979257	FAIL	1.34206	2	0	0.290443	0.0391117	2.76518	1	0	0.45273	0.100917	0.0209973	2	0	0	-0.111942
K09761	-0.824242	-1.2751	-2.12943	-2.16541	-1.23487	-2.2594	0.314937	-0.964819	-1.32877	-1.28379	-0.757935	-1.13212	-2.40244	-2.06133	-1.33252	-1.25407	-0.20021	-1.06216	0.89044	FAIL	0.122311	FAIL	0.714826	FAIL	0.117169	2	0	0	-0.112545	2.76358	1	0	0.464842	0.112412	0.345286	2	0	0	-0.0834643
K00826	1.83872	1.53225	1.45553	1.53503	1.93505	2.20003	2.16293	1.73562	2.62543	2.23978	1.46446	2.56832	1.298	1.3981	1.25245	1.65282	1.70668	2.18576	0.525012	FAIL	0.122533	FAIL	0.909458	FAIL	0.680204	2	0	0	-0.0392107	2.75996	1	0	0.460155	0.107895	0.0956616	2	0	0	-0.110882
K00605	-0.824242	0.532254	-1.12943	0.156517	-1.23487	-1.2594	-0.422029	-0.379857	-0.743804	-0.283786	-0.342897	-0.13212	0.767488	-1.06133	-0.0105876	0.0678576	-0.20021	-0.477202	0.919629	FAIL	0.123194	FAIL	0.690792	FAIL	0.084373	2	0	0	-0.116781	2.74919	1	0	0.463952	0.111548	0.381557	2	0	0	-0.0788777
K07110	-0.0872768	-2.2751	-1.12943	-2.16541	-1.23487	-2.2594	-2.00699	-1.96482	-0.328766	-1.28379	-1.3429	-2.13212	-2.40244	-1.06133	-1.33252	-2.25407	-2.20021	-2.06216	0.873456	FAIL	0.123284	FAIL	0.718819	FAIL	0.136834	2	0	0	-0.109956	2.74773	1	0	0.463715	0.111319	0.339397	2	0	0	-0.0841522
K01361	0.912723	0.0468268	-0.129431	-0.165411	1.22456	1.20003	0.314937	-0.379857	1.2562	1.17565	0.464458	1.86788	0.597563	-0.061333	-0.332516	-0.669108	1.50023	1.10776	0.00137815	PASS	0.123332	FAIL	0.752906	FAIL	11.986	2	0.0859902	0.765222	0.559081	2.74696	1	0	0.379396	0.0444516	0.290635	2	0	0	-0.0360998
K00958	0.590795	0.532254	0.677924	0.419551	1.35009	0.325563	-0.422029	0.0351807	-0.743804	0.886139	0.657103	-0.13212	0.182526	-0.061333	0.474839	0.915855	0.121718	-0.062164	0.526133	FAIL	0.124647	FAIL	0.202189	FAIL	0.677829	2	0	0	-0.0326332	2.7258	1	0	0.437621	0.0874046	1.83174	2	0	0.383409	0.0842486
K02429	-0.824242	0.309861	-0.544469	-0.580449	-0.649912	-0.2594	-1.00699	-0.964819	-2.32877	-0.698824	-0.757935	-1.13212	-0.0805085	-1.06133	-0.747553	-0.25407	-1.20021	0.259764	0.874368	FAIL	0.125377	FAIL	0.784997	FAIL	0.135767	2	0	0	-0.11166	2.71418	1	0	0.463113	0.110737	0.247025	2	0	0	-0.0972852
K06883	0.39815	0.309861	-0.544469	0.641944	0.350088	1.06253	-0.422029	-0.379857	-0.328766	0.301176	0.657103	0.86788	0.597563	-1.06133	-0.0105876	0.330892	0.79979	0.259764	0.0277075	FAIL	0.125609	FAIL	0.380615	FAIL	4.90733	2	0	0.593984	0.293549	2.71049	1	0	0.408781	0.0642527	1.04807	2	0	0	0.00361142
K16787	0.76072	0.724899	1.04049	-0.165411	0.350088	1.20003	0.993009	-0.379857	-0.00683841	0.886139	0.979031	-1.13212	0.767488	0.52363	0.474839	0.915855	0.607145	-0.062164	0.88645	FAIL	0.126143	FAIL	0.764797	FAIL	0.121749	2	0	0	-0.113366	2.70206	1	0	0.462196	0.109853	0.274227	2	0	0	-0.0936843
K10118	1.83872	1.30986	1.67792	1.92205	2.22456	0.547955	1.69345	1.62014	1.37167	2.17565	2.11653	1.32731	1.50445	1.84556	1.12692	1.83339	1.12172	1.74519	0.179507	FAIL	0.126585	FAIL	0.174894	FAIL	1.98861	2	0	0.387704	0.0870291	2.69512	1	0	0.422235	0.0746123	2.02335	2	0	0.392319	0.0900873
K02946	1.91272	1.53225	0.870569	0.419551	1.08705	1.06253	0.800364	0.357109	0.671233	1.41665	1.35754	0.86788	1.98988	0.52363	1.57437	1.55328	0.969715	0.745191	0.0842761	FAIL	0.126729	FAIL	0.836221	FAIL	3.06151	2	0	0.511873	0.194675	2.69286	1	0	0.428779	0.0799313	0.181555	2	0	0	-0.0772884
K07402	-0.824242	-1.2751	-2.12943	-0.580449	-0.649912	-1.2594	-0.422029	0.0351807	-0.00683841	-0.283786	-2.3429	-1.13212	-0.817474	-0.061333	-1.33252	-1.25407	-1.20021	-0.062164	0.715089	FAIL	0.127761	FAIL	0.296235	FAIL	0.344897	2	0	0	-0.0725312	2.67678	1	0	0.443807	0.0928243	1.34872	2	0	0.288963	0.0386097
K01812	2.23465	1.97283	1.67792	1.53503	2.22456	2.13292	1.80036	1.94207	2.52921	2.57419	2.6113	2.39144	1.76749	1.63911	2.42237	1.99386	2.19211	2.4614	0.00171261	PASS	0.128954	FAIL	0.488821	FAIL	11.3463	2	0.0588509	0.749725	0.532336	2.6584	1	0	0.376408	0.0426636	0.760203	2	0	0	-0.012338
K03324	0.39815	0.894824	-0.544469	-0.165411	-0.649912	1.06253	0.993009	1.03518	-0.328766	0.301176	0.827028	-0.13212	-0.817474	1.52363	0.667484	0.330892	-0.615248	0.745191	0.0135928	FAIL	0.129195	FAIL	0.0231825	FAIL	6.28192	2	0	0.583882	0.280273	2.6547	1	0	0.378485	0.0439015	5.23633	2	0	0.538808	0.224791
K00863	0.76072	-0.690139	0.455531	0.834589	1.46556	0.547955	-0.00699117	0.357109	0.841159	0.886139	0.464458	0.189808	-0.817474	0.260595	-0.747553	-0.669108	0.384752	0.259764	0.600631	FAIL	0.129594	FAIL	0.5175	FAIL	0.532057	2	0	0	-0.0547133	2.64862	1	0	0.447772	0.0963809	0.696269	2	0	0	-0.0355131
K01421	-0.0872768	-0.690139	-1.12943	-0.580449	0.57248	-0.2594	-1.00699	0.620143	-1.32877	-1.28379	-0.0209691	0.675235	-0.402437	-0.47637	0.474839	-0.669108	-0.615248	-0.062164	0.590054	FAIL	0.129869	FAIL	0.136528	FAIL	0.551427	2	0	0	-0.043827	2.64444	1	0	0.429265	0.0803335	2.36144	2	0	0.448289	0.133017
K02916	-0.824242	-0.690139	-1.12943	-1.16541	-1.23487	-1.2594	-2.00699	-0.379857	-1.32877	-1.28379	-1.3429	-1.13212	-0.0805085	-2.06133	-0.0105876	-0.669108	-1.20021	-1.06216	0.619032	FAIL	0.129904	FAIL	0.831819	FAIL	0.499288	2	0	0	-0.0625247	2.6439	1	0	0.454583	0.102638	0.186996	2	0	0	-0.101521
K04516	0.175758	0.309861	0.455531	0.419551	-0.234875	0.0625285	0.577971	-0.379857	-0.743804	-0.283786	-0.342897	0.452842	0.182526	0.52363	1.36792	-0.25407	0.384752	-0.477202	0.758274	FAIL	0.130278	FAIL	0.0766612	FAIL	0.28319	2	0	0	-0.0663223	2.63824	1	0	0.423702	0.0757885	3.20567	2	0	0.520509	0.204078
K07025	0.39815	0.532254	1.33	1.15652	1.08705	0.325563	1.16293	0.620143	1.2562	0.523569	1.24207	0.86788	-0.0805085	1.52363	0.474839	0.330892	0.79979	0.259764	0.251337	FAIL	0.130283	FAIL	0.824418	FAIL	1.55281	2	0	0.342574	0.060962	2.63816	1	0	0.440977	0.0903252	0.196218	2	0	0	-0.0886383
K03431	0.912723	0.724899	0.192497	0.156517	-0.234875	1.06253	0.577971	-0.379857	0.671233	-1.28379	0.979031	0.86788	-0.0805085	0.938667	0.474839	0.0678576	-0.20021	0.259764	0.0941029	FAIL	0.132476	FAIL	0.173992	FAIL	2.89646	2	0	0.472682	0.155074	2.60534	1	0	0.402292	0.0656343	2.03026	2	0	0.383403	0.0842447
K03769	-0.0872768	0.894824	0.192497	-0.165411	-1.23487	-0.674437	-0.422029	-0.964819	-1.32877	0.301176	0.242065	-0.13212	0.597563	-0.061333	0.837409	0.0678576	-1.20021	-0.062164	0.786422	FAIL	0.132601	FAIL	0.91252	FAIL	0.245137	2	0	0	-0.0988154	2.60348	1	0	0.457051	0.104952	0.0922472	2	0	0	-0.118829
K01533	-1.4092	-1.2751	-0.129431	-1.16541	0.57248	-0.674437	-1.00699	0.0351807	-0.328766	-0.283786	0.242065	-0.13212	-0.817474	0.260595	-0.747553	0.0678576	-0.615248	0.259764	0.932451	FAIL	0.133377	FAIL	0.486214	FAIL	0.0703479	2	0	0	-0.114312	2.59203	1	0	0.449422	0.0978798	0.766229	2	0	0	-0.028745
K03332	1.17576	0.0468268	0.870569	1.15652	0.93505	1.32556	0.993009	1.35711	0.993162	1.17565	0.827028	0.675235	0.404918	0.746022	-0.747553	0.553284	0.384752	0.937836	0.448618	FAIL	0.133893	FAIL	0.632691	FAIL	0.857594	2	0	0	-0.0165098	2.58447	1	0	0.442705	0.0918479	0.475688	2	0	0	-0.0607861
K06201	-0.409205	-2.2751	-0.544469	-1.16541	0.0870531	0.0625285	-0.00699117	0.0351807	-0.00683841	0.523569	-1.3429	-0.13212	-0.402437	0.260595	-2.33252	-0.25407	0.384752	0.745191	0.179924	FAIL	0.134014	FAIL	0.214729	FAIL	1.98552	2	0	0.391209	0.089345	2.5827	1	0	0.418608	0.0717424	1.75359	2	0	0.35659	0.0683191
K10356	-0.0872768	0.0468268	0.192497	-0.165411	-0.649912	-0.674437	-0.00699117	-0.964819	-0.00683841	-0.283786	-0.342897	-0.13212	-0.0805085	-0.061333	-0.0105876	0.330892	0.384752	-0.477202	0.807057	FAIL	0.134579	FAIL	0.640835	FAIL	0.218237	2	0	0	-0.0981205	2.57448	1	0	0.450438	0.0988082	0.461899	2	0	0	-0.067538
K02343	-0.0872768	0.0468268	-0.129431	-0.580449	-0.234875	0.0625285	0.314937	-0.964819	-0.00683841	-0.698824	-0.0209691	-0.547158	-2.40244	-0.47637	-0.747553	-2.25407	-0.615248	-0.477202	0.351076	FAIL	0.135937	FAIL	0.55367	FAIL	1.14361	2	0	0.186228	0.0158819	2.55487	1	0	0.435962	0.0859775	0.621292	2	0	0	-0.0418816
K05349	2.83872	2.47979	1.45553	2.41955	2.80952	3.06253	2.08047	2.28311	3.1948	2.41665	2.82703	2.72586	2.50445	1.84556	2.52547	2.20536	2.04772	2.58169	0.00424849	PASS	0.138389	FAIL	0.493047	FAIL	8.90889	2	0.00560344	0.710918	0.467444	2.52009	1	0	0.38017	0.0449215	0.75051	2	0	0	-0.0147458
K07405	0.39815	1.04683	0.192497	0.156517	0.0870531	0.0625285	-0.422029	0.620143	-2.32877	0.886139	0.827028	-0.13212	0.767488	0.260595	1.12692	-0.25407	0.79979	0.259764	0.681355	FAIL	0.138446	FAIL	0.379044	FAIL	0.396205	2	0	0	-0.0693317	2.5193	1	0	0.437417	0.0872281	1.05293	2	0	0.0582613	0.00607805
K03671	2.29123	2.24846	2.04049	2.08252	1.67202	1.7406	2.08047	2.12264	1.13067	2.10853	2.24207	1.56832	2.45554	1.84556	2.47484	2.26949	1.70668	1.74519	0.779141	FAIL	0.138697	FAIL	0.72804	FAIL	0.254826	2	0	0	-0.095064	2.51578	1	0	0.448108	0.096686	0.325944	2	0	0	-0.0859912
K16899	0.175758	0.0468268	0.192497	0.419551	0.350088	0.0625285	0.800364	0.357109	0.841159	0.523569	0.657103	0.189808	-0.402437	-0.061333	-1.33252	0.0678576	0.79979	0.259764	0.717299	FAIL	0.139103	FAIL	0.164162	FAIL	0.341635	2	0	0	-0.0678366	2.51011	1	0	0.426183	0.0777993	2.10847	2	0	0.425471	0.114215
K00575	0.590795	0.309861	-0.544469	1.29402	0.0870531	0.7406	-0.00699117	0.0351807	0.671233	0.886139	-0.0209691	0.189808	0.597563	0.52363	0.989412	0.553284	0.384752	-0.062164	0.846204	FAIL	0.139354	FAIL	0.912362	FAIL	0.16934	2	0	0	-0.110533	2.50661	1	0	0.451995	0.10024	0.0924234	2	0	0	-0.120768
K00010	0.39815	0.0468268	-1.12943	-0.580449	0.350088	0.547955	-1.00699	-0.964819	-0.00683841	0.301176	0.657103	-0.13212	0.919491	-1.06133	-0.0105876	-0.669108	0.607145	-0.477202	5.48e-05	PASS	0.139486	FAIL	0.787153	FAIL	24.7896	2	0.355628	0.86314	0.736836	2.50478	1	0	0.337267	0.0233038	0.24417	2	0	0	-0.0234104
K01912	-0.0872768	0.309861	-1.12943	-0.165411	0.0870531	0.325563	-1.00699	-0.964819	0.256196	-0.283786	-0.342897	-1.13212	0.182526	-0.47637	0.252447	0.74593	-0.20021	0.259764	0.111903	FAIL	0.140117	FAIL	0.768638	FAIL	2.64326	2	0	0.47964	0.161733	2.49605	1	0	0.420992	0.0736224	0.268991	2	0	0	-0.0719478
K11275	-0.409205	0.0468268	-0.544469	-0.165411	-0.649912	-2.2594	0.314937	-1.96482	-1.32877	-0.698824	-1.3429	-2.13212	-0.0805085	-0.061333	-0.0105876	-0.25407	0.121718	-2.06216	0.367377	FAIL	0.140629	FAIL	0.79505	FAIL	1.08978	2	0	0.134156	0.010478	2.48899	1	0	0.437027	0.086892	0.23379	2	0	0	-0.0894263
K03585	0.175758	0.894824	-1.12943	-1.16541	-1.23487	-0.674437	-1.00699	-0.964819	-2.32877	-0.698824	0.464458	-0.547158	0.404918	-2.06133	1.12692	-0.25407	-0.20021	-0.062164	0.164131	FAIL	0.14077	FAIL	0.753948	FAIL	2.10873	2	0	0.426465	0.114996	2.48705	1	0	0.425346	0.0771178	0.289185	2	0	0	-0.0737249
K03654	0.39815	0.0468268	-0.544469	-1.16541	-0.234875	-0.2594	-0.00699117	0.842536	-0.743804	0.038142	-0.757935	0.86788	0.767488	-0.061333	-0.332516	-1.25407	0.121718	-0.062164	0.0229504	FAIL	0.141182	FAIL	0.0175049	FAIL	5.25519	2	0	0.545722	0.232895	2.48141	1	0	0.372761	0.0405404	5.77492	2	0	0.569058	0.261341
K17326	-0.824242	-1.2751	-2.12943	-2.16541	-0.649912	-0.2594	-2.00699	-1.96482	-0.00683841	-1.28379	-0.757935	-0.547158	-2.40244	-2.06133	-2.33252	-2.25407	-1.20021	-2.06216	0.0405687	FAIL	0.14169	FAIL	0.576086	FAIL	4.23575	2	0	0.574734	0.268513	2.47447	1	0	0.404575	0.0611783	0.577639	2	0	0	-0.0350489
K12296	0.39815	0.0468268	1.1925	-2.16541	0.350088	0.0625285	0.800364	1.20511	-0.00683841	0.716214	0.464458	0.189808	0.404918	0.938667	-0.0105876	-1.25407	0.969715	0.522798	0.631412	FAIL	0.141749	FAIL	0.0758898	FAIL	0.477873	2	0	0	-0.0477443	2.47367	1	0	0.412948	0.0673776	3.2212	2	0	0.519631	0.203111
K02109	0.39815	0.532254	-0.129431	-0.165411	-0.234875	0.0625285	-2.00699	-0.964819	-0.328766	-1.28379	0.827028	-1.13212	0.767488	-0.47637	0.252447	0.0678576	0.121718	-0.477202	0.208833	FAIL	0.14211	FAIL	0.49765	FAIL	1.78965	2	0	0.378057	0.0808731	2.46877	1	0	0.422986	0.0752128	0.740063	2	0	0	-0.0266217
K15526	0.175758	0.0468268	-0.544469	0.156517	-0.234875	-0.2594	-0.00699117	0.357109	-0.00683841	-0.283786	0.464458	0.189808	-0.0805085	0.938667	0.989412	0.0678576	-0.20021	0.745191	0.271869	FAIL	0.142753	FAIL	0.691371	FAIL	1.4546	2	0	0.319252	0.0501476	2.46007	1	0	0.429503	0.0805307	0.380667	2	0	0	-0.0683191
K17073	-0.409205	-0.690139	0.192497	-0.165411	0.350088	-0.2594	0.800364	-0.379857	-1.32877	-1.28379	-0.757935	-0.13212	-0.402437	-0.061333	-0.747553	-1.25407	-1.20021	-0.477202	0.196021	FAIL	0.143273	FAIL	0.165544	FAIL	1.87229	2	0	0.373226	0.0779108	2.45307	1	0	0.409642	0.0648927	2.09715	2	0	0.403775	0.0979951
K00123	0.76072	0.0468268	-1.12943	0.156517	0.350088	0.0625285	-2.00699	-1.96482	0.671233	0.038142	-0.0209691	-0.13212	0.919491	-0.47637	0.252447	-0.25407	0.384752	-0.477202	0.00393555	PASS	0.143341	FAIL	0.262688	FAIL	9.10023	2	0	0.702917	0.454464	2.45216	1	0	0.373103	0.0407366	1.49741	2	0	0.251952	0.0279072
K12510	-0.409205	0.0468268	-0.544469	0.156517	-0.649912	-1.2594	-0.00699117	0.0351807	-0.743804	-1.28379	-0.0209691	-0.547158	-1.40244	-0.47637	0.252447	-2.25407	-0.615248	0.522798	0.33814	FAIL	0.143567	FAIL	0.825351	FAIL	1.18845	2	0	0.224086	0.0218921	2.44912	1	0	0.433844	0.0841725	0.195049	2	0	0	-0.0935113
K01676	-0.409205	0.309861	0.455531	-0.165411	-0.234875	0.0625285	0.577971	0.620143	-0.743804	0.038142	0.464458	-0.13212	0.597563	-0.47637	0.989412	-0.25407	0.607145	-0.062164	0.941167	FAIL	0.144073	FAIL	0.217366	FAIL	0.0609426	2	0	0	-0.104109	2.44236	1	0	0.428806	0.0799537	1.73783	2	0	0.379542	0.0817998
K00986	-1.4092	-2.2751	-2.12943	0.156517	-0.649912	-1.2594	-0.422029	-0.379857	-1.32877	-1.28379	-1.3429	-1.13212	-0.817474	-0.47637	-1.33252	-2.25407	-1.20021	-1.06216	0.382611	FAIL	0.144166	FAIL	0.44721	FAIL	1.04193	2	0	0.0144441	0.00459573	2.44113	1	0	0.427622	0.0789773	0.861187	2	0	0	-0.0152146
K07749	0.76072	0.724899	0.677924	0.641944	0.765125	0.0625285	-0.00699117	0.357109	-0.00683841	0.716214	0.464458	0.675235	0.767488	-1.06133	0.667484	0.553284	0.969715	1.10776	0.0873029	FAIL	0.144198	FAIL	0.164346	FAIL	3.00838	2	0	0.48075	0.16281	2.4407	1	0	0.400673	0.0583955	2.10696	2	0	0.391795	0.0897362
K01156	-0.824242	-1.2751	-1.12943	-1.16541	-1.23487	0.0625285	-1.00699	-0.379857	-0.743804	-0.283786	-0.757935	-2.13212	-1.40244	-1.06133	-0.332516	-0.669108	0.121718	-2.06216	0.956326	FAIL	0.144732	FAIL	0.337912	FAIL	0.0448228	2	0	0	-0.113027	2.4336	1	0	0.434606	0.0848197	1.18926	2	0	0.226713	0.022395
K02994	2.29123	1.89482	1.45553	1.74148	2.08705	1.7406	0.577971	1.03518	1.37167	2.52357	2.24207	1.45284	2.298	1.3981	1.91541	1.65282	1.60714	1.93784	0.0128994	FAIL	0.14502	FAIL	0.369891	FAIL	6.38958	2	0	0.646321	0.366983	2.42978	1	0	0.386195	0.0486778	1.08172	2	0	0.0449179	0.00556455
K07478	0.39815	1.53225	1.04049	1.15652	1.35009	1.06253	1.99301	1.20511	0.993162	1.41665	0.242065	1.0378	1.40492	0.260595	1.36792	0.74593	1.50023	0.745191	0.762091	FAIL	0.145327	FAIL	0.276681	FAIL	0.277934	2	0	0	-0.0809161	2.42573	1	0	0.428723	0.0798851	1.43284	2	0	0.315345	0.0485048
K02337	-0.824242	0.309861	-0.129431	0.156517	-0.234875	-0.2594	-2.00699	0.0351807	-0.743804	0.038142	-0.342897	0.452842	-0.817474	-1.06133	-0.332516	-0.669108	-0.20021	-1.06216	0.60081	FAIL	0.145656	FAIL	0.383982	FAIL	0.531733	2	0	0	-0.0533324	2.4214	1	0	0.43	0.0809437	1.03773	2	0	0.00339946	0.00429743
K03827	-0.0872768	-0.690139	-1.12943	-0.580449	-1.23487	-1.2594	-1.00699	-1.96482	-0.328766	-1.28379	-2.3429	-2.13212	-0.817474	-1.06133	-0.747553	0.330892	-1.20021	-2.06216	0.727624	FAIL	0.145909	FAIL	0.604552	FAIL	0.326547	2	0	0	-0.0835491	2.41807	1	0	0.438268	0.0879636	0.524977	2	0	0	-0.0589318
K01372	0.76072	1.04683	1.57101	1.29402	1.57248	0.7406	0.993009	0.620143	-0.00683841	0.301176	0.242065	1.18981	0.767488	0.52363	0.989412	1.55328	0.607145	0.937836	0.0899262	FAIL	0.145959	FAIL	0.00489863	PASS	2.96403	2	0	0.41321	0.104849	2.41742	1	0	0.367944	0.0378342	8.55924	2	0	0.670601	0.403547
K10200	1.5908	0.894824	1.67792	1.53503	1.67202	-0.2594	1.57797	1.35711	0.671233	1.80368	1.90503	0.452842	1.057	1.52363	-0.0105876	1.44637	0.79979	1.5228	0.0770831	FAIL	0.146373	FAIL	0.104019	FAIL	3.19725	2	0	0.485089	0.167061	2.412	1	0	0.393824	0.0536784	2.74915	2	0	0.448259	0.132991
K03149	-2.4092	-0.275101	-1.12943	-0.580449	-0.649912	-0.674437	-0.422029	-1.96482	-0.743804	-0.698824	-0.757935	-1.13212	-0.402437	-2.06133	-0.747553	-0.25407	-0.615248	0.522798	0.233561	FAIL	0.147238	FAIL	0.292348	FAIL	1.64571	2	0	0.347043	0.0632368	2.40073	1	0	0.414538	0.0685894	1.36492	2	0	0.280127	0.0357376
K02502	0.39815	0.0468268	-0.129431	0.156517	0.765125	-0.2594	-0.00699117	-0.379857	0.841159	0.301176	0.464458	1.18981	0.597563	0.260595	-0.0105876	0.0678576	-0.615248	-0.477202	0.230867	FAIL	0.147484	FAIL	0.356113	FAIL	1.66051	2	0	0.352574	0.0661437	2.39754	1	0	0.416339	0.0699754	1.12667	2	0	0.158603	0.0126847
K01520	-0.0872768	-0.690139	-0.129431	0.156517	-2.23487	0.325563	-1.00699	-0.379857	-1.32877	-0.283786	-0.757935	-2.13212	-0.402437	-0.47637	-0.0105876	-0.25407	-2.20021	-0.062164	0.12704	FAIL	0.147698	FAIL	0.996819	FAIL	2.46242	2	0	0.468707	0.151342	2.39477	1	0	0.419154	0.0721709	0.00318721	2	0	0	-0.103158
K01430	-0.409205	0.0468268	-1.12943	-0.580449	-0.234875	0.0625285	-0.422029	-0.964819	-1.32877	-0.283786	-1.3429	-0.547158	-0.402437	-1.06133	-0.332516	-0.669108	-0.615248	-0.062164	0.207428	FAIL	0.147745	FAIL	0.12159	FAIL	1.79842	2	0	0.358383	0.0693076	2.39417	1	0	0.403649	0.0605108	2.52449	2	0	0.447497	0.132334
K18431	-2.4092	-0.690139	-0.544469	0.419551	-1.23487	-0.2594	-1.00699	-0.964819	-0.00683841	-0.698824	-0.342897	-0.547158	-0.0805085	-1.06133	-0.747553	-1.25407	-0.20021	-0.062164	0.282298	FAIL	0.149886	FAIL	0.094653	FAIL	1.40798	2	0	0.279497	0.035541	2.36676	1	0	0.402284	0.0595319	2.88783	2	0	0.482438	0.164456
K02939	0.76072	1.18433	0.455531	0.156517	-0.649912	1.06253	0.314937	0.620143	0.478588	1.17565	1.56399	0.189808	1.18253	0.52363	1.25245	0.553284	0.79979	1.39727	0.0212145	FAIL	0.149909	FAIL	0.0835866	FAIL	5.4037	2	0	0.584588	0.281192	2.36646	1	0	0.378026	0.0436266	3.07392	2	0	0.447605	0.132427
K02055	-1.4092	-1.2751	-2.12943	-1.16541	-2.23487	-2.2594	-0.422029	0.357109	-0.328766	-0.698824	-0.757935	-1.13212	-0.817474	-1.06133	-2.33252	-1.25407	-1.20021	-2.06216	0.337602	FAIL	0.150222	FAIL	0.0531267	FAIL	1.19036	2	0	0.184511	0.0156575	2.3625	1	0	0.397286	0.0560356	3.78586	2	0	0.542541	0.229148
K00849	1.67826	1.18433	1.1925	1.53503	1.76513	1.20003	1.45244	1.49461	1.57812	1.52357	2.04942	1.45284	1.68503	1.52363	1.83741	1.55328	1.79979	1.93784	0.283783	FAIL	0.151718	FAIL	0.170887	FAIL	1.40151	2	0	0.286474	0.0377792	2.3437	1	0	0.407375	0.0632163	2.0544	2	0	0.40548	0.0992119
K10543	-0.409205	-1.2751	-0.544469	-0.580449	0.350088	-0.674437	-0.422029	0.0351807	0.671233	0.523569	-0.342897	-0.13212	-1.40244	-2.06133	-2.33252	-1.25407	-1.20021	-1.06216	0.578648	FAIL	0.152154	FAIL	0.472525	FAIL	0.572776	2	0	0	-0.0500238	2.33826	1	0	0.426855	0.0783485	0.798511	2	0	0	-0.0235924
K01933	0.76072	0.309861	0.455531	0.834589	0.765125	1.32556	1.16293	0.357109	1.67123	1.03814	0.979031	1.18981	0.597563	0.746022	1.12692	0.0678576	0.121718	0.937836	0.196062	FAIL	0.153354	FAIL	0.995708	FAIL	1.87201	2	0	0.392035	0.0964824	2.32339	1	0	0.420475	0.0732125	0.00430232	2	0	0	-0.110168
K01783	1.05023	0.309861	-0.129431	-1.16541	-0.234875	-0.2594	1.57797	1.35711	0.256196	-0.283786	0.657103	0.189808	-0.0805085	0.746022	0.837409	0.74593	1.25922	-0.062164	0.807187	FAIL	0.153811	FAIL	0.153183	FAIL	0.218069	2	0	0	-0.0816253	2.31777	1	0	0.414787	0.0687804	2.20256	2	0	0.439466	0.125535
K01486	-0.409205	-1.2751	-0.544469	-1.16541	-1.23487	-0.674437	-0.422029	-1.96482	-0.00683841	-2.28379	-0.757935	-1.13212	-1.40244	-0.47637	-2.33252	-1.25407	-2.20021	-2.06216	0.543496	FAIL	0.154424	FAIL	0.505193	FAIL	0.641792	2	0	0	-0.0420427	2.31026	1	0	0.425068	0.0768922	0.723185	2	0	0	-0.0324896
K22339	1.49769	0.894824	0.192497	-0.580449	1.46556	1.64749	0.577971	1.49461	0.993162	0.886139	0.979031	1.32731	0.404918	0.260595	0.989412	0.74593	1.38475	0.937836	0.0396391	FAIL	0.154483	FAIL	0.250603	FAIL	4.27536	2	0	0.561716	0.252211	2.30954	1	0	0.388899	0.0504189	1.55649	2	0	0.300944	0.042851
K01176	1.67826	2.11722	1.87057	1.29402	2.52001	2.13292	2.31494	2.20511	2.67123	2.30118	1.46446	2.39144	1.59756	1.3981	1.12692	1.65282	1.88725	2.4614	0.609047	FAIL	0.155147	FAIL	0.968102	FAIL	0.516927	2	0	0	-0.0627355	2.30145	1	0	0.43424	0.0845082	0.0325061	2	0	0	-0.125646
K00608	-0.409205	0.0468268	-1.12943	-1.16541	-0.649912	-1.2594	-1.00699	-0.964819	-0.328766	-1.28379	-2.3429	-2.13212	-0.0805085	-1.06133	-0.0105876	0.0678576	-1.20021	-2.06216	0.964539	FAIL	0.1558	FAIL	0.499897	FAIL	0.0362136	2	0	0	-0.121721	2.29354	1	0	0.430888	0.0816836	0.735004	2	0	0	-0.0334676
K02956	1.17576	1.18433	1.33	0.641944	0.765125	0.547955	0.800364	0.357109	0.256196	0.886139	0.979031	-0.13212	1.50445	0.938667	0.667484	1.06786	0.607145	0.522798	0.804665	FAIL	0.155883	FAIL	0.93542	FAIL	0.221314	2	0	0	-0.104737	2.29254	1	0	0.437066	0.0869261	0.0671325	2	0	0	-0.125475
K03496	0.39815	1.04683	1.04049	0.641944	1.08705	1.32556	0.577971	0.842536	0.671233	0.886139	-0.0209691	1.0378	1.40492	0.746022	0.667484	0.553284	1.12172	1.10776	0.446063	FAIL	0.156772	FAIL	0.606175	FAIL	0.864126	2	0	0	-0.0159344	2.28184	1	0	0.422801	0.0751629	0.522061	2	0	0	-0.0560493
K03790	0.912723	1.30986	1.45553	1.00451	0.0870531	1.32556	1.99301	1.03518	0.478588	1.17565	-0.0209691	0.675235	1.057	-0.061333	1.12692	0.915855	1.12172	1.63828	0.810371	FAIL	0.156945	FAIL	0.776544	FAIL	0.213991	2	0	0	-0.103257	2.27977	1	0	0.433713	0.0840608	0.258308	2	0	0	-0.0974349
K01672	-0.824242	-0.690139	-0.544469	-0.165411	-0.234875	-0.674437	-0.00699117	0.0351807	0.256196	-0.698824	-0.757935	-0.13212	-0.817474	-0.061333	-0.332516	-0.25407	0.121718	-0.062164	0.418982	FAIL	0.15717	FAIL	0.733717	FAIL	0.936154	2	0	0	-0.0076075	2.27708	1	0	0.42407	0.0760849	0.317761	2	0	0	-0.081292
K07216	1.05023	1.18433	0.677924	0.419551	1.08705	1.32556	1.16293	1.73562	1.84116	1.30118	1.35754	0.86788	0.767488	0.260595	0.252447	-0.25407	0.121718	0.259764	0.577509	FAIL	0.157184	FAIL	0.691681	FAIL	0.574935	2	0	0	-0.0525188	2.27691	1	0	0.427508	0.0788841	0.380191	2	0	0	-0.0765804
K04078	1.39815	2.11722	0.677924	1.15652	0.57248	0.325563	0.314937	0.357109	-0.328766	0.886139	2.51508	0.675235	2.45554	0.260595	1.98941	1.65282	0.607145	0.522798	0.645555	FAIL	0.157412	FAIL	0.915543	FAIL	0.454002	2	0	0	-0.0710936	2.2742	1	0	0.432404	0.0829557	0.0888905	2	0	0	-0.118634
K01495	-1.4092	-0.275101	-0.544469	-0.580449	-0.649912	-0.674437	-0.422029	-1.96482	-0.743804	-0.698824	-0.0209691	-1.13212	-1.40244	-2.06133	-0.332516	-1.25407	-0.615248	-2.06216	0.48134	FAIL	0.158022	FAIL	0.768892	FAIL	0.777599	2	0	0	-0.0271894	2.26694	1	0	0.425747	0.077444	0.268646	2	0	0	-0.0894107
K15921	-0.824242	-0.275101	-1.12943	-0.580449	0.765125	0.7406	-0.422029	0.0351807	1.13067	-0.283786	-0.757935	0.86788	-1.40244	-1.06133	-0.747553	-1.25407	0.384752	0.745191	0.177896	FAIL	0.158376	FAIL	0.961851	FAIL	2.00062	2	0	0.418868	0.109107	2.26274	1	0	0.41487	0.0688441	0.0390222	2	0	0	-0.104784
K03631	-0.0872768	-1.2751	-0.129431	-1.16541	-0.649912	-1.2594	-0.00699117	-0.964819	0.256196	0.716214	0.464458	0.189808	-1.40244	0.260595	0.252447	-0.669108	-0.615248	-0.477202	0.940306	FAIL	0.158499	FAIL	0.763822	FAIL	0.0618664	2	0	0	-0.125619	2.26129	1	0	0.434166	0.0844456	0.275562	2	0	0	-0.0970047
K09888	-0.824242	-0.690139	-2.12943	-1.16541	-2.23487	-0.674437	0.314937	-0.964819	-2.32877	-1.28379	-0.342897	-0.13212	-2.40244	-1.06133	-2.33252	-2.25407	-1.20021	-1.06216	0.959324	FAIL	0.158931	FAIL	0.453979	FAIL	0.0416703	2	0	0	-0.119585	2.25619	1	0	0.42689	0.0783768	0.84403	2	0	0	-0.0194626
K03386	0.912723	0.894824	0.455531	0.419551	0.57248	-0.2594	-1.00699	0.0351807	-0.328766	0.523569	0.827028	-0.547158	1.18253	-0.061333	0.667484	0.74593	0.384752	0.937836	0.435515	FAIL	0.158992	FAIL	0.404928	FAIL	0.891557	2	0	0	-0.0120559	2.25547	1	0	0.416095	0.0697872	0.975708	2	0	0	-0.00270064
K01951	0.590795	0.724899	1.04049	0.419551	-0.649912	1.54796	1.16293	0.842536	-0.00683841	0.886139	0.657103	0.452842	0.597563	0.938667	0.989412	0.74593	0.607145	0.937836	0.167586	FAIL	0.158994	FAIL	0.190302	FAIL	2.08063	2	0	0.402627	0.0971825	2.25544	1	0	0.397889	0.0564519	1.91123	2	0	0.379779	0.0819484
K04771	1.05023	1.42534	1.57101	0.834589	1.35009	1.06253	2.16293	2.4275	0.671233	0.038142	1.46446	1.0378	1.298	1.74602	1.66748	1.65282	0.969715	1.25976	0.0226888	FAIL	0.159666	FAIL	0.146985	FAIL	5.27672	2	0	0.592615	0.291733	2.24756	1	0	0.376217	0.0425507	2.25922	2	0	0.385966	0.0858964
K03624	0.175758	0.724899	-0.129431	0.156517	-1.23487	1.06253	0.800364	0.620143	0.256196	0.716214	0.464458	-0.13212	0.597563	0.746022	0.667484	0.915855	0.121718	0.522798	0.0691573	FAIL	0.159822	FAIL	0.0547129	FAIL	3.36508	2	0	0.484268	0.166251	2.24573	1	0	0.378288	0.0437837	3.738	2	0	0.509811	0.192465
K16786	1.05023	0.724899	0.870569	0.156517	0.350088	1.32556	1.31494	0.0351807	0.256196	1.17565	1.24207	-0.547158	0.597563	0.260595	0.837409	1.06786	0.79979	-0.062164	0.900106	FAIL	0.160242	FAIL	0.811548	FAIL	0.106171	2	0	0	-0.120153	2.24082	1	0	0.43293	0.0833991	0.212488	2	0	0	-0.105862
K11216	-0.0872768	0.309861	-0.544469	-0.580449	-0.649912	-1.2594	-2.00699	-0.964819	-0.328766	0.301176	-0.0209691	0.189808	0.404918	-1.06133	-0.747553	0.0678576	-0.615248	-2.06216	0.162921	FAIL	0.162048	FAIL	0.55087	FAIL	2.11874	2	0	0.424576	0.113513	2.21992	1	0	0.405558	0.0618899	0.62689	2	0	0	-0.0378577
K04066	0.76072	0.309861	0.870569	1.15652	0.350088	0.547955	0.577971	1.03518	0.478588	0.716214	0.979031	0.86788	-0.817474	1.10859	0.474839	0.553284	0.79979	1.39727	0.300561	FAIL	0.162458	FAIL	0.668241	FAIL	1.33099	2	0	0.285248	0.0373764	2.21521	1	0	0.414569	0.0686131	0.416956	2	0	0	-0.0658394
K00194	1.05023	0.724899	-0.544469	-0.580449	0.57248	0.0625285	-2.00699	-0.964819	0.671233	0.716214	1.11653	0.452842	1.59756	-0.47637	0.474839	0.330892	0.79979	-0.477202	0.00144733	PASS	0.162875	FAIL	0.423579	FAIL	11.8398	2	0.0718763	0.757428	0.545575	2.21045	1	0	0.353613	0.0304614	0.923551	2	0	0	-0.00384771
K03271	-0.0872768	-0.275101	-0.129431	0.419551	-0.234875	0.547955	-0.00699117	0.0351807	-2.32877	0.038142	0.242065	-0.13212	-0.402437	0.260595	0.252447	0.553284	0.969715	-0.062164	0.516695	FAIL	0.164394	FAIL	0.654935	FAIL	0.698007	2	0	0	-0.0366803	2.19321	1	0	0.419527	0.0724638	0.438503	2	0	0	-0.0681998
K00033	-0.409205	-1.2751	0.192497	0.156517	-1.23487	-0.674437	-0.422029	-0.379857	-1.32877	-1.28379	-1.3429	-0.547158	-0.817474	-0.061333	-0.747553	0.0678576	-0.615248	-1.06216	0.000158267	PASS	0.164702	FAIL	0.182822	FAIL	19.798	2	0.206249	0.817007	0.651416	2.18973	1	0	0.330182	0.0206141	1.96428	2	0	0.272468	0.0334155
K02072	-0.824242	-0.690139	-0.129431	-0.580449	-0.234875	0.547955	-0.00699117	-0.964819	-1.32877	-1.28379	-1.3429	-1.13212	-0.817474	-1.06133	-0.332516	-0.669108	-0.20021	-0.477202	0.815267	FAIL	0.164963	FAIL	0.305512	FAIL	0.207756	2	0	0	-0.0919909	2.18679	1	0	0.414945	0.0689018	1.31105	2	0	0.281334	0.0361174
K18244	-0.824242	-0.690139	-0.129431	-0.580449	-0.649912	-0.674437	-0.422029	-0.379857	-0.00683841	-0.698824	-0.757935	-0.547158	-0.402437	-0.061333	-0.747553	-0.669108	-0.615248	-0.062164	0.235322	FAIL	0.165592	FAIL	0.19985	FAIL	1.63615	2	0	0.340981	0.0601673	2.17974	1	0	0.396929	0.0557904	1.84694	2	0	0.376816	0.0801047
K06207	-0.0872768	-0.275101	0.192497	0.419551	-0.234875	-0.2594	-1.00699	0.0351807	-0.328766	0.301176	0.242065	-0.547158	0.404918	0.52363	0.252447	0.553284	-0.615248	-0.477202	0.55179	FAIL	0.165941	FAIL	0.708333	FAIL	0.625046	2	0	0	-0.0464747	2.17584	1	0	0.420044	0.0728717	0.354944	2	0	0	-0.0799533
K18672	-1.4092	0.724899	0.192497	0.156517	-1.23487	0.325563	0.800364	0.0351807	-0.328766	-0.283786	-0.0209691	0.452842	-0.817474	-0.47637	0.252447	0.74593	0.607145	0.259764	0.132784	FAIL	0.16653	FAIL	0.899068	FAIL	2.40028	2	0	0.462892	0.14598	2.16929	1	0	0.404258	0.0609497	0.107346	2	0	0	-0.0930597
K03695	0.175758	1.04683	0.677924	0.419551	0.93505	0.0625285	0.577971	1.03518	0.256196	0.886139	0.657103	-0.13212	1.057	-0.47637	1.47484	1.06786	0.79979	1.10776	0.778672	FAIL	0.166716	FAIL	0.812147	FAIL	0.255454	2	0	0	-0.098605	2.16723	1	0	0.42556	0.077292	0.211724	2	0	0	-0.104396
K03101	-0.409205	-0.690139	-2.12943	-0.580449	-0.234875	-1.2594	-0.422029	-1.96482	-0.00683841	-1.28379	-0.0209691	-0.547158	-0.402437	-0.47637	-0.0105876	-1.25407	-0.615248	-0.477202	0.122451	FAIL	0.166808	FAIL	0.980511	FAIL	2.51447	2	0	0.475209	0.157474	2.16621	1	0	0.403815	0.0606308	0.0197135	2	0	0	-0.10193
K01163	-2.4092	-2.2751	-0.129431	-0.165411	-2.23487	0.0625285	-1.00699	-1.96482	-2.32877	0.038142	-1.3429	-0.547158	-0.402437	-2.06133	-1.33252	-2.25407	-2.20021	-1.06216	0.978728	FAIL	0.16687	FAIL	0.903129	FAIL	0.0215398	2	0	0	-0.135764	2.16553	1	0	0.429899	0.08086	0.10276	2	0	0	-0.124495
K01023	-0.0872768	-0.690139	-1.12943	-2.16541	-0.234875	-0.2594	-1.00699	-1.96482	-0.00683841	-0.283786	0.827028	0.189808	-0.402437	-1.06133	-0.332516	-2.25407	-0.20021	-1.06216	0.000801372	PASS	0.16691	FAIL	0.916557	FAIL	13.687	2	0.144783	0.793109	0.608275	2.16508	1	0	0.348171	0.0279299	0.0877667	2	0	0	-0.0437369
K02035	3.56807	2.76929	3.39413	3.50701	3.95495	3.84912	3.51657	3.55874	4.04627	3.94503	3.43846	3.45284	3.21227	3.49326	2.75495	3.30052	3.25922	3.25976	0.61889	FAIL	0.167038	FAIL	0.712067	FAIL	0.499535	2	0	0	-0.0631044	2.16366	1	0	0.420666	0.073364	0.349377	2	0	0	-0.0820381
K00177	0.175758	0.309861	0.192497	0.156517	-0.234875	-1.2594	0.577971	0.0351807	-2.32877	-0.283786	-1.3429	-1.13212	0.597563	-0.47637	0.252447	-0.669108	-0.20021	-0.477202	0.159361	FAIL	0.167151	FAIL	0.297243	FAIL	2.14868	2	0	0.418239	0.108628	2.16241	1	0	0.395721	0.0549633	1.34456	2	0	0.2696	0.0325845
K01815	0.590795	0.309861	-0.129431	1.00451	1.76513	1.20003	0.577971	1.20511	1.67123	1.30118	0.657103	1.45284	-0.0805085	-0.47637	0.837409	-0.25407	0.607145	1.39727	0.170928	FAIL	0.167434	FAIL	0.84869	FAIL	2.05407	2	0	0.424355	0.113341	2.15929	1	0	0.406159	0.0623274	0.166325	2	0	0	-0.0896421
K20449	-1.4092	-1.2751	-0.544469	-0.165411	-2.23487	-1.2594	-0.00699117	-0.964819	-0.743804	-1.28379	-0.342897	-1.13212	0.182526	-2.06133	-1.33252	0.0678576	-0.615248	-1.06216	0.377746	FAIL	0.167503	FAIL	0.0815685	FAIL	1.05696	2	0	0.0303529	0.00506473	2.15853	1	0	0.390556	0.0515032	3.11096	2	0	0.505307	0.187688
K20035	-0.409205	0.532254	0.192497	0.156517	-0.649912	0.0625285	-0.00699117	0.0351807	-0.328766	-0.283786	-0.342897	0.452842	0.182526	-0.061333	0.837409	-0.25407	-0.615248	-0.062164	0.273577	FAIL	0.167924	FAIL	0.162692	FAIL	1.44683	2	0	0.29857	0.0419778	2.1539	1	0	0.394601	0.0542022	2.12064	2	0	0.413788	0.105279
K09710	0.39815	-1.2751	-0.129431	-0.165411	0.0870531	0.0625285	-0.422029	-0.379857	-0.00683841	-0.283786	0.464458	0.675235	-0.0805085	0.52363	-0.0105876	0.330892	0.384752	0.259764	0.518883	FAIL	0.168464	FAIL	0.364088	FAIL	0.693292	2	0	0	-0.0345872	2.14799	1	0	0.409421	0.0647285	1.10041	2	0	0.144198	0.0113233
K03517	-1.4092	0.532254	-0.544469	-0.165411	-0.234875	-0.674437	-0.422029	-0.379857	-0.328766	0.038142	-1.3429	-2.13212	-0.817474	-1.06133	-0.332516	-1.25407	-1.20021	-1.06216	0.503908	FAIL	0.168757	FAIL	0.542777	FAIL	0.72604	2	0	0	-0.0324533	2.14478	1	0	0.41351	0.067805	0.643257	2	0	0	-0.0422597
K03613	-0.409205	0.0468268	0.455531	0.419551	0.350088	-0.674437	-0.422029	0.0351807	-0.328766	0.038142	-0.342897	0.189808	-0.402437	-1.06133	-0.0105876	0.0678576	-0.615248	-2.06216	0.28858	FAIL	0.16906	FAIL	0.162191	FAIL	1.38086	2	0	0.280994	0.0360102	2.14148	1	0	0.394247	0.0539633	2.12482	2	0	0.415223	0.106351
K00179	0.39815	0.532254	0.455531	1.00451	0.350088	0.0625285	0.577971	0.842536	-0.00683841	0.523569	0.827028	0.189808	0.767488	0.260595	0.474839	1.06786	0.384752	-0.062164	0.113592	FAIL	0.169732	FAIL	0.86868	FAIL	2.62171	2	0	0.482946	0.164954	2.13418	1	0	0.399657	0.0576826	0.142446	2	0	0	-0.0872275
K03610	-1.4092	-2.2751	-1.12943	0.156517	-0.234875	-2.2594	-1.00699	-1.96482	0.478588	-0.698824	-0.757935	-1.13212	-1.40244	-1.06133	-2.33252	-2.25407	-2.20021	-2.06216	0.729152	FAIL	0.169963	FAIL	0.23079	FAIL	0.324335	2	0	0	-0.07465	2.13168	1	0	0.406418	0.0625159	1.66093	2	0	0.364882	0.0730224
K01953	0.39815	0.894824	0.455531	1.29402	1.46556	0.7406	1.69345	1.03518	0.478588	0.523569	0.657103	1.56832	0.404918	1.2606	0.252447	1.44637	0.607145	0.522798	0.0615822	FAIL	0.170241	FAIL	0.33702	FAIL	3.54792	2	0	0.531015	0.21584	2.12867	1	0	0.384821	0.0478061	1.19242	2	0	0.189359	0.0163006
K04027	-0.0872768	-0.690139	-0.129431	-0.165411	0.57248	0.0625285	-0.422029	-0.379857	-1.32877	0.301176	-0.757935	-0.13212	0.404918	-0.47637	-0.332516	-0.669108	-0.615248	-1.06216	0.0113791	FAIL	0.17056	FAIL	0.16702	FAIL	6.65124	2	0	0.639987	0.357695	2.12524	1	0	0.363825	0.0356109	2.08518	2	0	0.357259	0.0686867
K01426	-0.0872768	-0.690139	-1.12943	-1.16541	-0.649912	-1.2594	-2.00699	-0.379857	-2.32877	-2.28379	-2.3429	-0.547158	-2.40244	-0.061333	-2.33252	-1.25407	-1.20021	-1.06216	0.263384	FAIL	0.172213	FAIL	0.0753656	FAIL	1.4941	2	0	0.298481	0.0419453	2.10754	1	0	0.383555	0.0470104	3.23186	2	0	0.506991	0.189466
K10555	-0.824242	-0.690139	-0.544469	-0.165411	0.0870531	-1.2594	-0.422029	0.0351807	-0.743804	-0.283786	0.242065	-0.547158	-1.40244	-1.06133	-1.33252	-0.25407	-0.615248	-0.477202	0.522002	FAIL	0.172634	FAIL	0.25662	FAIL	0.686608	2	0	0	-0.033826	2.10307	1	0	0.402276	0.0595301	1.52667	2	0	0.334135	0.0568463
K01498	-1.4092	-0.690139	-1.12943	0.156517	-0.649912	-0.674437	-0.422029	0.0351807	-0.328766	-1.28379	-0.757935	-1.13212	-2.40244	-0.061333	-1.33252	-0.669108	-0.20021	0.259764	0.0915686	FAIL	0.173078	FAIL	0.858172	FAIL	2.93704	2	0	0.508444	0.191008	2.09837	1	0	0.39453	0.0541542	0.154916	2	0	0	-0.0833322
K01494	-0.0872768	-1.2751	-2.12943	-2.16541	-2.23487	-2.2594	-2.00699	-0.964819	-1.32877	-0.698824	-0.342897	-1.13212	-0.817474	-0.061333	-2.33252	-1.25407	-0.615248	-1.06216	0.393783	FAIL	0.173988	FAIL	0.184606	FAIL	1.00823	2	0	0	0.000822861	2.08879	1	0	0.394919	0.0544177	1.9514	2	0	0.399659	0.095102
K06890	-0.824242	-2.2751	-2.12943	-0.580449	-2.23487	0.325563	0.314937	-0.379857	-0.743804	-0.283786	-0.0209691	-0.547158	-2.40244	-0.47637	-1.33252	-0.25407	-1.20021	0.522798	0.396601	FAIL	0.174458	FAIL	0.680399	FAIL	0.999908	2	0	0	-1.09e-05	2.08386	1	0	0.408727	0.0642134	0.397702	2	0	0	-0.0713662
K02171	-0.409205	-1.2751	-0.544469	0.156517	-0.649912	-0.674437	-0.00699117	-1.96482	-0.328766	-0.698824	-1.3429	0.189808	-1.40244	-1.06133	-2.33252	-0.669108	-2.20021	0.745191	0.897729	FAIL	0.17452	FAIL	0.115719	FAIL	0.108863	2	0	0	-0.0914404	2.08321	1	0	0.396615	0.0555747	2.59509	2	0	0.481636	0.163673
K09807	-1.4092	-2.2751	-2.12943	0.419551	0.57248	-0.2594	-0.00699117	-0.379857	-1.32877	-1.28379	-0.342897	-1.13212	-2.40244	-0.47637	-1.33252	-0.669108	-0.615248	-0.477202	0.581197	FAIL	0.174889	FAIL	0.964331	FAIL	0.567963	2	0	0	-0.0565192	2.07936	1	0	0.417146	0.0706011	0.0364312	2	0	0	-0.126054
K01869	0.590795	0.532254	0.677924	-0.580449	0.57248	0.910525	-0.00699117	1.03518	0.993162	1.17565	0.657103	1.56832	0.182526	1.10859	0.837409	0.0678576	0.121718	0.522798	0.435848	FAIL	0.175211	FAIL	0.509058	FAIL	0.89068	2	0	0	-0.0126478	2.07601	1	0	0.406047	0.0622452	0.71465	2	0	0	-0.0330139
K02029	2.29123	1.42534	2.04049	1.92205	2.93505	2.78499	2.57797	2.67904	2.62543	2.4711	1.56399	2.51174	1.40492	1.74602	0.667484	1.44637	2.44365	1.5228	0.31744	FAIL	0.175481	FAIL	0.936025	FAIL	1.26453	2	0	0.266158	0.031614	2.0732	1	0	0.408612	0.0641284	0.0664792	2	0	0	-0.111564
K03217	-0.0872768	-2.2751	0.192497	0.419551	-0.649912	-0.2594	-0.00699117	0.357109	-0.328766	-2.28379	0.242065	0.675235	-0.817474	0.52363	-0.332516	0.0678576	0.121718	-1.06216	0.13686	FAIL	0.175576	FAIL	0.620532	FAIL	2.35805	2	0	0.45321	0.137304	2.07221	1	0	0.394601	0.0542024	0.496667	2	0	0	-0.0508889
K08884	0.175758	0.0468268	0.455531	-0.580449	0.93505	0.910525	0.800364	0.357109	0.671233	0.301176	0.464458	1.0378	-0.0805085	-0.061333	-0.747553	0.553284	0.79979	0.522798	0.651792	FAIL	0.17588	FAIL	0.913774	FAIL	0.443667	2	0	0	-0.073501	2.06907	1	0	0.417171	0.0706211	0.0908527	2	0	0	-0.120114
K03735	-0.824242	-1.2751	-0.544469	-1.16541	0.0870531	-1.2594	-1.00699	0.0351807	-1.32877	-0.283786	-0.757935	-0.547158	-1.40244	-2.06133	-2.33252	-0.669108	-2.20021	-0.477202	0.602983	FAIL	0.176362	FAIL	0.361126	FAIL	0.527803	2	0	0	-0.0544637	2.06409	1	0	0.404836	0.0613665	1.11009	2	0	0.15873	0.0126975
K03704	1.05023	0.532254	0.455531	0.419551	-0.649912	-0.2594	-1.00699	-0.379857	-0.328766	-0.283786	0.464458	-0.547158	1.298	-0.47637	0.989412	0.553284	-1.20021	-0.062164	0.739064	FAIL	0.176464	FAIL	0.435998	FAIL	0.31012	2	0	0	-0.0838055	2.06303	1	0	0.409205	0.0645678	0.890284	2	0	0	-0.0133281
K19668	-0.824242	0.0468268	0.677924	1.00451	0.765125	-0.674437	1.16293	1.20511	0.256196	-0.283786	-0.0209691	0.675235	-0.402437	0.52363	-2.33252	0.553284	-0.20021	-1.06216	0.010771	FAIL	0.176678	FAIL	0.833891	FAIL	6.76758	2	0	0.676393	0.412488	2.06082	1	0	0.368126	0.0379342	0.18443	2	0	0	-0.0583282
K00681	-1.4092	-0.690139	-0.544469	0.419551	-0.234875	-1.2594	0.800364	0.620143	-0.328766	-0.283786	0.242065	-1.13212	-0.817474	-0.47637	-1.33252	-0.25407	-0.615248	-0.477202	0.0228459	FAIL	0.176877	FAIL	0.120658	FAIL	5.26376	2	0	0.589437	0.287537	2.05878	1	0	0.363994	0.0357006	2.53542	2	0	0.411446	0.103545
K16868	0.175758	-0.690139	-1.12943	-0.165411	0.350088	-0.674437	0.314937	-0.964819	0.256196	-1.28379	-0.757935	-1.13212	-0.0805085	-0.061333	-1.33252	-0.669108	-0.615248	-1.06216	0.688066	FAIL	0.178133	FAIL	0.993764	FAIL	0.385764	2	0	0	-0.0828371	2.04593	1	0	0.417051	0.0705281	0.00625853	2	0	0	-0.134018
K16150	-0.0872768	0.309861	0.192497	-0.165411	-1.23487	0.0625285	-0.00699117	0.357109	-0.743804	-0.283786	0.464458	-0.547158	0.182526	0.52363	0.667484	0.0678576	0.607145	0.259764	0.239676	FAIL	0.178181	FAIL	0.155355	FAIL	1.61285	2	0	0.333712	0.0566462	2.04544	1	0	0.385626	0.0483155	2.18334	2	0	0.419222	0.109377
K01185	-1.4092	-1.2751	-1.12943	-0.165411	-0.234875	0.0625285	-1.00699	-1.96482	-0.743804	-1.28379	-1.3429	-2.13212	-0.402437	-1.06133	-1.33252	-0.669108	-0.20021	-0.477202	0.925737	FAIL	0.179109	FAIL	0.6199	FAIL	0.0776639	2	0	0	-0.121465	2.03602	1	0	0.414052	0.0682182	0.49777	2	0	0	-0.0661399
K02822	-2.4092	-0.690139	-2.12943	-2.16541	0.57248	-1.2594	-0.422029	-0.964819	-0.328766	-1.28379	-0.0209691	-1.13212	-0.402437	-2.06133	-2.33252	-0.669108	-1.20021	-0.062164	0.479247	FAIL	0.179948	FAIL	0.449663	FAIL	0.782524	2	0	0	-0.0251381	2.02756	1	0	0.402076	0.0593882	0.854937	2	0	0	-0.0167679
K07037	-0.0872768	-0.275101	0.192497	-0.165411	-2.23487	0.325563	-1.00699	-0.964819	-0.328766	0.038142	-0.757935	0.452842	-0.402437	-1.06133	-0.332516	-0.25407	-0.20021	0.745191	0.546476	FAIL	0.180032	FAIL	0.534033	FAIL	0.63574	2	0	0	-0.043832	2.02672	1	0	0.405398	0.0617735	0.661264	2	0	0	-0.0407607
K01653	0.39815	-0.275101	-0.129431	-0.165411	-0.234875	0.325563	-1.00699	0.0351807	0.671233	-0.283786	0.242065	-0.13212	-0.817474	-0.47637	-0.0105876	-0.25407	-1.20021	-0.062164	0.0560225	FAIL	0.1802	FAIL	0.0793867	FAIL	3.69968	2	0	0.511915	0.19472	2.02503	1	0	0.366354	0.0369661	3.15222	2	0	0.47285	0.155234
K03724	-0.824242	-1.2751	-2.12943	-2.16541	-2.23487	0.0625285	-1.00699	-1.96482	-2.32877	0.038142	-2.3429	-2.13212	-1.40244	-0.061333	-1.33252	-1.25407	-1.20021	-2.06216	0.828749	FAIL	0.180461	FAIL	0.0455901	FAIL	0.190809	2	0	0	-0.0719882	2.02242	1	0	0.381082	0.0454788	4.03859	2	0	0.576155	0.270323
K01689	2.23465	2.04683	2.45553	2.00451	2.67202	2.59858	1.57797	2.03518	1.57812	2.30118	1.90503	2.2602	2.24142	2.10859	2.12692	1.91585	2.32335	2.10776	0.0983888	FAIL	0.180772	FAIL	0.272395	FAIL	2.83067	2	0	0.480032	0.162113	2.01931	1	0	0.380515	0.045132	1.4522	2	0	0.293147	0.0400445
K03523	-0.409205	-0.690139	-1.12943	-0.580449	-2.23487	-0.674437	0.314937	-0.379857	0.256196	-0.283786	-0.342897	-0.547158	-1.40244	-1.06133	-0.332516	-1.25407	-1.20021	0.522798	0.112972	FAIL	0.181641	FAIL	0.474209	FAIL	2.62957	2	0	0.473921	0.156248	2.01064	1	0	0.38584	0.0484517	0.794482	2	0	0	-0.0197057
K04096	0.590795	1.53225	1.1925	1.29402	0.765125	1.7406	1.31494	1.49461	1.2562	1.30118	1.74457	1.18981	1.59756	0.52363	0.837409	1.33089	1.12172	0.745191	0.639216	FAIL	0.182374	FAIL	0.670362	FAIL	0.464624	2	0	0	-0.0679421	2.00338	1	0	0.407988	0.0636674	0.413568	2	0	0	-0.0744214
K06390	-0.824242	-0.275101	0.870569	0.419551	-0.234875	0.0625285	-0.00699117	0.0351807	-0.743804	-0.283786	-0.757935	-0.547158	0.182526	1.10859	-0.747553	0.330892	-0.20021	-0.062164	0.0045775	PASS	0.183086	FAIL	0.817001	FAIL	8.7247	2	0.0183712	0.721581	0.484963	1.99636	1	0	0.3553	0.0312762	0.205557	2	0	0	-0.0498757
K01808	2.05023	1.63179	1.95803	1.92205	2.35009	1.98853	2.38533	2.12264	2.42612	1.30118	1.82703	2.0378	2.35245	1.74602	2.19105	1.91585	2.04772	2.25976	0.968168	FAIL	0.184083	FAIL	0.96266	FAIL	0.0324369	2	0	0	-0.136973	1.9866	1	0	0.416155	0.0698335	0.0381757	2	0	0	-0.13616
K01197	0.912723	1.63179	2.04049	1.92205	1.22456	0.910525	2.31494	2.03518	0.256196	0.038142	1.56399	1.32731	0.182526	1.63911	0.474839	1.33089	1.25922	1.74519	0.0143286	FAIL	0.184541	FAIL	0.707505	FAIL	6.17449	2	0	0.656868	0.382679	1.98213	1	0	0.365149	0.0363166	0.356182	2	0	0	-0.0476136
K12373	1.91272	2.18433	3.04049	3.00451	2.40898	1.44104	3.12229	3.12264	1.91916	1.80368	2.51508	2.32731	1.50445	2.58252	1.98941	2.60391	2.60714	2.4614	0.00272845	PASS	0.184595	FAIL	0.694764	FAIL	10.0509	2	0.0471005	0.742282	0.519653	1.9816	1	0	0.348721	0.0281792	0.375463	2	0	0	-0.0358576
K06133	-0.0872768	-2.2751	-0.544469	0.156517	-0.649912	-1.2594	-1.00699	0.0351807	0.478588	0.301176	0.242065	-0.547158	-0.0805085	-0.47637	-0.0105876	-1.25407	-1.20021	-0.062164	0.936892	FAIL	0.185334	FAIL	0.158007	FAIL	0.0655425	2	0	0	-0.101428	1.97444	1	0	0.392639	0.0528836	2.16029	2	0	0.439951	0.125939
K10117	2.80025	1.42534	1.95803	1.83459	3.08705	3.09815	1.99301	1.94207	3.37167	3.14248	2.56399	2.51174	1.50445	1.93867	2.12692	1.44637	2.50023	2.18576	0.0915278	FAIL	0.185918	FAIL	0.906911	FAIL	2.9377	2	0	0.510659	0.193372	1.96879	1	0	0.385664	0.0483398	0.0985106	2	0	0	-0.0899636
K15580	3.01706	2.18433	3.1185	3.32644	3.40898	3.41303	3.27841	3.12264	3.60197	3.30118	2.74457	3.18981	2.55176	3.14812	1.91541	3.03133	2.79979	2.69272	0.274264	FAIL	0.186061	FAIL	0.62854	FAIL	1.44372	2	0	0.318432	0.0497987	1.96742	1	0	0.394726	0.0542871	0.482796	2	0	0	-0.0580461
K02500	-0.409205	-1.2751	-1.12943	-0.580449	-1.23487	-2.2594	-0.422029	-0.964819	-0.743804	-1.28379	-2.3429	0.675235	-1.40244	-1.06133	-1.33252	-0.669108	-1.20021	-1.06216	0.107938	FAIL	0.186078	FAIL	0.360592	FAIL	2.69539	2	0	0.469662	0.157113	1.96725	1	0	0.38	0.0448182	1.11184	2	0	0.132729	0.0103643
K07045	-0.409205	-0.275101	-1.12943	-2.16541	0.765125	-0.2594	-0.422029	0.357109	-0.328766	-0.283786	0.464458	0.189808	0.182526	0.260595	-0.0105876	0.330892	0.607145	-0.062164	0.26424	FAIL	0.187032	FAIL	0.361211	FAIL	1.49005	2	0	0.321604	0.0511593	1.95809	1	0	0.388269	0.0500106	1.10981	2	0	0.145774	0.0114633
K01387	0.590795	-1.2751	-1.12943	-0.165411	0.350088	-0.2594	-0.00699117	0.357109	0.993162	0.301176	0.242065	-0.13212	-0.402437	-0.47637	0.252447	-1.25407	0.79979	-1.06216	0.233878	FAIL	0.187683	FAIL	0.62059	FAIL	1.64398	2	0	0.360768	0.0706391	1.95188	1	0	0.391622	0.0522066	0.496565	2	0	0	-0.0552224
K03281	-1.4092	-0.690139	-0.129431	-0.580449	-0.234875	0.0625285	-0.422029	-1.96482	0.256196	0.038142	0.242065	-1.13212	-0.402437	-0.061333	-0.0105876	-0.25407	-0.20021	-1.06216	0.514962	FAIL	0.18837	FAIL	0.560942	FAIL	0.701758	2	0	0	-0.0360138	1.94535	1	0	0.39879	0.0570772	0.606909	2	0	0	-0.0474671
K07307	-1.4092	-1.2751	-2.12943	-2.16541	-0.234875	0.0625285	-2.00699	-0.379857	-2.32877	-0.698824	-0.757935	-1.13212	-2.40244	-0.061333	-1.33252	-1.25407	-2.20021	0.259764	0.629341	FAIL	0.189564	FAIL	0.532024	FAIL	0.481422	2	0	0	-0.0639123	1.93408	1	0	0.399483	0.0575606	0.665449	2	0	0	-0.0412318
K02435	-0.0872768	0.0468268	0.455531	-0.165411	-0.649912	-0.674437	-0.422029	0.0351807	-0.328766	-0.698824	-1.3429	-0.13212	-0.402437	0.52363	-0.0105876	0.553284	-0.20021	-1.06216	0.0236086	FAIL	0.190206	FAIL	0.232731	FAIL	5.20228	2	0	0.60189	0.304148	1.92806	1	0	0.359929	0.033585	1.65025	2	0	0.31182	0.0470631
K08941	0.39815	0.0468268	0.192497	0.834589	0.350088	0.0625285	0.314937	0.620143	-0.328766	0.301176	0.827028	-0.547158	0.597563	-0.47637	0.252447	1.06786	0.384752	-0.062164	0.541469	FAIL	0.190728	FAIL	0.550053	FAIL	0.645929	2	0	0	-0.0429904	1.92318	1	0	0.3973	0.0560452	0.628529	2	0	0	-0.045103
K03784	0.590795	0.532254	0.870569	0.419551	1.08705	0.0625285	-0.00699117	0.620143	-0.00683841	1.30118	-0.0209691	0.452842	0.597563	-0.061333	0.252447	0.74593	0.384752	0.522798	0.0652822	FAIL	0.192228	FAIL	0.494866	FAIL	3.45552	2	0	0.534742	0.220097	1.90926	1	0	0.373127	0.0407504	0.746368	2	0	0	-0.022734
K15772	-1.4092	-1.2751	-1.12943	-1.16541	-0.649912	0.0625285	-2.00699	0.620143	-0.328766	-1.28379	-0.757935	-1.13212	-1.40244	-2.06133	-2.33252	-2.25407	-2.20021	-0.062164	0.47601	FAIL	0.19271	FAIL	0.915319	FAIL	0.79019	2	0	0	-0.0267897	1.90482	1	0	0.399777	0.057766	0.0891388	2	0	0	-0.116304
K03723	1.17576	0.309861	0.455531	0.156517	0.350088	-0.2594	0.993009	0.357109	-0.328766	0.301176	0.242065	-0.13212	0.182526	-0.061333	-0.332516	0.0678576	-0.20021	0.745191	0.575455	FAIL	0.193339	FAIL	0.949193	FAIL	0.57884	2	0	0	-0.0555566	1.89904	1	0	0.401949	0.0592977	0.0523705	2	0	0	-0.125005
K01703	0.175758	0.309861	-2.12943	0.156517	-0.649912	0.325563	-0.422029	-1.96482	0.256196	0.301176	0.242065	-0.547158	-0.0805085	-1.06133	0.667484	-0.25407	0.384752	-0.062164	0.0156055	FAIL	0.193433	FAIL	0.942356	FAIL	6.0025	2	0	0.658062	0.384475	1.89818	1	0	0.361736	0.0345154	0.059667	2	0	0	-0.0722707
K02476	-0.824242	-1.2751	0.455531	0.641944	0.350088	-0.674437	0.993009	0.842536	0.478588	-0.698824	-0.0209691	-0.13212	-0.817474	-0.47637	-1.33252	0.330892	0.121718	-1.06216	0.0172275	FAIL	0.194746	FAIL	0.407417	FAIL	5.80631	2	0	0.634936	0.350365	1.88621	1	0	0.357381	0.0323009	0.968587	2	0	0	-0.00228993
K06898	0.175758	0.724899	0.455531	0.156517	-0.649912	0.325563	0.577971	0.0351807	-0.00683841	0.886139	0.657103	-0.547158	0.182526	0.938667	0.474839	0.74593	-0.20021	0.259764	0.0968516	FAIL	0.196536	FAIL	0.346609	FAIL	2.85388	2	0	0.487388	0.169338	1.87005	1	0	0.371351	0.0397365	1.15887	2	0	0.175271	0.0145118
K02357	2.49769	2.53225	2.45553	2.29402	2.57248	2.38446	2.16293	2.4275	2.67123	2.6231	2.74457	2.45284	2.50445	2.58252	2.0598	2.55328	2.38475	2.58169	0.539903	FAIL	0.196706	FAIL	0.106352	FAIL	0.649137	2	0	0	-0.0340635	1.86853	1	0	0.375553	0.0421604	2.71686	2	0	0.484704	0.166681
K01195	0.175758	-0.275101	-0.129431	-0.165411	0.57248	0.910525	-0.00699117	0.0351807	-0.743804	0.716214	-0.0209691	0.189808	0.182526	-0.061333	-0.0105876	-0.25407	0.607145	-0.477202	0.0311617	FAIL	0.196941	FAIL	0.157579	FAIL	4.69583	2	0	0.574291	0.267949	1.86642	1	0	0.35557	0.0314081	2.16397	2	0	0.383628	0.0843887
K03581	-0.409205	0.0468268	0.870569	0.641944	0.0870531	-0.674437	-0.00699117	-1.96482	-0.00683841	0.716214	-0.757935	0.452842	-0.0805085	0.938667	0.474839	0.330892	-0.615248	-1.06216	0.563667	FAIL	0.197732	FAIL	0.544916	FAIL	0.601573	2	0	0	-0.0487661	1.85937	1	0	0.392201	0.0525918	0.638904	2	0	0	-0.044197
K00187	0.590795	0.894824	0.677924	0.641944	0.57248	0.0625285	0.993009	0.842536	-0.743804	0.038142	-1.3429	0.675235	1.057	-0.061333	0.837409	0.553284	0.384752	0.522798	0.170128	FAIL	0.198024	FAIL	0.134413	FAIL	2.06037	2	0	0.396972	0.0932443	1.85677	1	0	0.367645	0.03767	2.38322	2	0	0.434737	0.121634
K02662	-0.409205	-0.690139	-1.12943	-2.16541	-1.23487	-0.674437	-1.00699	0.0351807	-0.00683841	-0.698824	-0.757935	-0.547158	-2.40244	-1.06133	-0.747553	-1.25407	-1.20021	-2.06216	0.738644	FAIL	0.19808	FAIL	0.35589	FAIL	0.310717	2	0	0	-0.0823884	1.85627	1	0	0.390055	0.051174	1.12741	2	0	0.181155	0.0152296
K01673	0.912723	1.04683	-1.12943	0.641944	0.57248	-0.674437	0.314937	0.620143	0.841159	1.17565	0.657103	1.0378	-0.0805085	0.260595	-0.0105876	0.74593	0.384752	0.522798	0.517393	FAIL	0.198975	FAIL	0.938659	FAIL	0.6965	2	0	0	-0.0394961	1.84835	1	0	0.396068	0.0552	0.0636376	2	0	0	-0.121854
K02010	-1.4092	-0.690139	-1.12943	-0.580449	0.0870531	-0.2594	-0.422029	0.0351807	-0.00683841	-0.698824	-0.0209691	-0.13212	-0.402437	-0.061333	0.252447	-1.25407	-1.20021	-1.06216	0.518101	FAIL	0.199005	FAIL	0.298615	FAIL	0.694973	2	0	0	-0.034051	1.84808	1	0	0.384076	0.0473368	1.33893	2	0	0.286643	0.0378354
K03522	2.5908	2.24846	2.1925	2.53503	2.62311	2.38446	2.08047	2.49461	2.88069	2.8455	2.97903	2.2602	2.76749	2.46223	2.19105	2.38979	2.12172	2.63828	0.31096	FAIL	0.199463	FAIL	0.061377	FAIL	1.28955	2	0	0.237579	0.0246113	1.84405	1	0	0.364316	0.0358717	3.55323	2	0	0.532055	0.217023
K05946	-0.409205	-0.690139	-1.12943	-0.580449	-0.649912	-0.2594	-1.00699	-0.964819	-0.743804	0.038142	-0.342897	-2.13212	-0.0805085	-0.061333	-0.332516	-0.669108	0.121718	-0.062164	0.510379	FAIL	0.201683	FAIL	0.0943351	FAIL	0.71175	2	0	0	-0.0274083	1.82464	1	0	0.370411	0.0392058	2.89281	2	0	0.497904	0.179978
K01399	0.175758	0.894824	-0.544469	-0.165411	-0.649912	0.0625285	-0.00699117	0.0351807	-0.328766	0.301176	-2.3429	0.452842	0.767488	-0.061333	0.252447	-0.25407	0.384752	0.522798	0.520906	FAIL	0.20215	FAIL	0.23137	FAIL	0.688952	2	0	0	-0.0336014	1.8206	1	0	0.379184	0.0443233	1.65773	2	0	0.3615	0.0710523
K09765	-0.824242	-0.275101	0.677924	-0.165411	0.350088	0.0625285	0.314937	-0.964819	0.478588	0.038142	-0.757935	0.452842	-0.0805085	-2.06133	0.474839	0.553284	-0.20021	0.259764	0.710535	FAIL	0.203662	FAIL	0.215946	FAIL	0.351656	2	0	0	-0.0720243	1.80759	1	0	0.380065	0.0448573	1.74629	2	0	0.381298	0.0829053
K07576	0.175758	-0.275101	0.192497	0.641944	0.350088	-0.674437	0.577971	0.0351807	0.841159	0.301176	0.979031	-0.13212	-0.817474	0.260595	-0.747553	0.915855	0.79979	-0.062164	0.298854	FAIL	0.204388	FAIL	0.0509988	FAIL	1.33795	2	0	0.252125	0.0279498	1.80138	1	0	0.35905	0.0331385	3.85276	2	0	0.548282	0.235933
K03205	-0.409205	-0.275101	-0.544469	-0.165411	-0.649912	-0.674437	-0.00699117	-0.964819	-0.743804	-2.28379	-0.757935	0.452842	-0.402437	-0.061333	0.474839	-0.669108	-2.20021	-0.062164	0.252499	FAIL	0.205127	FAIL	0.0708677	FAIL	1.547	2	0	0.310338	0.0464681	1.79509	1	0	0.360294	0.0337717	3.32703	2	0	0.514659	0.197682
K07742	0.175758	-0.690139	0.192497	-0.165411	0.350088	0.547955	-0.422029	-0.379857	-1.32877	0.301176	-0.342897	-0.547158	-0.0805085	0.260595	0.474839	0.0678576	-0.20021	-0.062164	0.701128	FAIL	0.205224	FAIL	0.482873	FAIL	0.365781	2	0	0	-0.0789132	1.79427	1	0	0.387345	0.0494137	0.774009	2	0	0	-0.0281191
K02970	-1.4092	0.309861	-2.12943	-2.16541	-2.23487	-2.2594	-2.00699	-1.96482	-2.32877	-2.28379	-0.342897	-2.13212	0.182526	-1.06133	0.474839	-0.669108	-1.20021	-2.06216	0.55227	FAIL	0.205265	FAIL	0.653076	FAIL	0.624086	2	0	0	-0.0472099	1.79393	1	0	0.388027	0.0498534	0.441553	2	0	0	-0.0701337
K01678	-0.0872768	0.724899	0.870569	0.156517	0.57248	0.547955	1.16293	0.842536	0.256196	0.523569	0.827028	0.675235	1.40492	0.52363	1.75495	0.330892	0.969715	-0.062164	0.99251	FAIL	0.205868	FAIL	0.122271	FAIL	0.00752337	2	0	0	-0.105375	1.78883	1	0	0.375069	0.0418764	2.51655	2	0	0.478902	0.161019
K01995	-0.409205	0.0468268	-0.544469	-2.16541	-2.23487	-0.674437	-0.00699117	-0.964819	-1.32877	-0.698824	-1.3429	-1.13212	-0.0805085	0.52363	-0.0105876	-0.25407	-0.615248	-2.06216	0.680529	FAIL	0.205869	FAIL	0.0459469	FAIL	0.397497	2	0	0	-0.0532365	1.78881	1	0	0.362377	0.0348493	4.02556	2	0	0.573808	0.267335
K02988	2.44878	2.47979	1.77746	1.64194	1.93505	2.06253	1.16293	1.20511	1.99316	2.30118	2.51508	2.0378	2.45554	1.3981	2.25245	1.83339	1.38475	1.5228	0.0138715	FAIL	0.206171	FAIL	0.367554	FAIL	6.24045	2	0	0.647318	0.368454	1.78626	1	0	0.366521	0.0276409	1.08921	2	0	0.0628096	0.00627222
K00978	-1.4092	-0.690139	-1.12943	-1.16541	-1.23487	-1.2594	-0.422029	0.0351807	-0.743804	-0.283786	-1.3429	0.189808	-1.40244	-0.47637	-0.747553	-2.25407	-0.615248	-1.06216	0.8459	FAIL	0.20661	FAIL	0.0878556	FAIL	0.169709	2	0	0	-0.0825347	1.78257	1	0	0.369857	0.0388955	2.9989	2	0	0.515598	0.1987
K02280	-1.4092	-2.2751	-2.12943	-0.580449	0.0870531	-0.674437	-0.00699117	-0.379857	-1.32877	-0.698824	-0.757935	-0.13212	-1.40244	-1.06133	-0.747553	-0.669108	-2.20021	-2.06216	0.524031	FAIL	0.206859	FAIL	0.460568	FAIL	0.682287	2	0	0	-0.0378223	1.78048	1	0	0.382665	0.0464562	0.827615	2	0	0	-0.0205217
K02775	-0.824242	-1.2751	0.192497	0.419551	0.0870531	-1.2594	-0.00699117	-0.379857	-0.328766	-0.698824	-0.757935	-1.13212	-1.40244	-0.47637	-1.33252	-0.669108	-0.615248	-0.477202	0.0192847	FAIL	0.206944	FAIL	0.137501	FAIL	5.58641	2	0	0.605693	0.309311	1.77977	1	0	0.344472	0.026294	2.35154	2	0	0.393896	0.0911491
K00799	0.590795	1.04683	1.04049	0.641944	0.0870531	0.547955	0.800364	-0.379857	1.13067	0.716214	0.242065	0.86788	0.767488	1.3981	0.837409	0.74593	0.969715	-0.477202	0.879786	FAIL	0.206997	FAIL	0.880915	FAIL	0.129454	2	0	0	-0.121801	1.77932	1	0	0.395068	0.0545188	0.128143	2	0	0	-0.121985
K10297	0.590795	0.532254	-2.12943	-1.16541	0.765125	0.0625285	-2.00699	-1.96482	0.841159	0.886139	0.657103	0.675235	0.404918	-1.06133	0.837409	-2.25407	0.121718	1.10776	2.75e-07	PASS	0.207667	FAIL	0.883443	FAIL	68.3999	2	0.715879	0.945274	0.893756	1.77371	1	0	0.257939	0.00512991	0.125217	2	0	0	-0.0116
K02056	1.67826	1.89482	1.87057	0.834589	1.85259	0.7406	1.80036	1.62014	1.84116	1.41665	1.90503	1.56832	1.91949	2.18659	1.75495	1.99386	1.12172	1.5228	0.863573	FAIL	0.208285	FAIL	0.98096	FAIL	0.148485	2	0	0	-0.120748	1.76856	1	0	0.395029	0.0544923	0.019254	2	0	0	-0.139073
K01939	1.05023	1.18433	1.1925	0.419551	0.93505	0.910525	0.800364	1.03518	1.47859	1.30118	-0.757935	0.86788	0.767488	-0.061333	1.36792	0.915855	0.969715	0.522798	0.70299	FAIL	0.208301	FAIL	0.571787	FAIL	0.362968	2	0	0	-0.0813263	1.76843	1	0	0.386778	0.0490503	0.585856	2	0	0	-0.0528715
K04567	1.05023	1.7249	1.77746	1.64194	1.08705	1.32556	1.99301	0.842536	0.841159	1.6231	2.18066	0.675235	2.298	1.10859	1.57437	1.55328	0.607145	1.39727	0.592421	FAIL	0.208954	FAIL	0.713427	FAIL	0.547058	2	0	0	-0.0582493	1.76301	1	0	0.386797	0.0490622	0.347358	2	0	0	-0.0839312
K07444	-1.4092	-0.275101	-0.129431	-1.16541	-1.23487	0.0625285	-2.00699	-0.379857	-0.743804	-2.28379	-0.0209691	-0.547158	-0.0805085	-2.06133	-0.747553	0.74593	-0.615248	-0.477202	0.353059	FAIL	0.2094	FAIL	0.330293	FAIL	1.13691	2	0	0.177903	0.0148278	1.75932	1	0	0.373766	0.0411191	1.21663	2	0	0.232084	0.0234624
K02886	1.29123	1.42534	0.192497	-0.580449	0.0870531	-0.674437	-0.422029	-0.964819	-1.32877	0.716214	1.97903	-1.13212	2.45554	-1.06133	1.36792	1.33089	-0.615248	0.259764	0.506041	FAIL	0.209464	FAIL	0.87797	FAIL	0.721306	2	0	0	-0.036043	1.75879	1	0	0.386804	0.0490666	0.131564	2	0	0	-0.112313
K00610	-0.409205	0.0468268	-2.12943	-2.16541	-1.23487	-1.2594	-1.00699	-0.964819	-0.743804	-1.28379	-2.3429	-2.13212	-0.0805085	-2.06133	-0.0105876	-0.25407	-1.20021	-2.06216	0.673945	FAIL	0.20951	FAIL	0.32448	FAIL	0.407871	2	0	0	-0.0694571	1.75841	1	0	0.379445	0.0444809	1.23802	2	0	0.252042	0.0279204
K06410	-0.824242	-1.2751	0.192497	0.419551	-1.23487	-2.2594	-2.00699	-0.964819	-2.32877	-0.283786	-1.3429	-1.13212	-2.40244	-2.06133	-1.33252	-1.25407	-0.615248	-1.06216	0.308123	FAIL	0.211922	FAIL	0.170394	FAIL	1.30069	2	0	0.257883	0.0293978	1.73865	1	0	0.36476	0.0361082	2.05828	2	0	0.411339	0.103466
K02388	-0.0872768	0.0468268	1.04049	0.419551	1.08705	0.7406	0.800364	0.842536	0.671233	0.038142	0.657103	1.0378	0.597563	1.3981	0.252447	0.0678576	0.969715	0.259764	0.477059	FAIL	0.212722	FAIL	0.750266	FAIL	0.787699	2	0	0	-0.0267109	1.73216	1	0	0.382024	0.046059	0.294318	2	0	0	-0.0887862
K06408	-0.0872768	-1.2751	0.455531	0.156517	-2.23487	-0.674437	-0.422029	-0.379857	-0.743804	-1.28379	-2.3429	-0.547158	-0.817474	-1.06133	-0.332516	-0.669108	-0.615248	-1.06216	0.173401	FAIL	0.213396	FAIL	0.721986	FAIL	2.03481	2	0	0.422733	0.112079	1.72672	1	0	0.370675	0.0393546	0.334754	2	0	0	-0.0720515
K00058	2.44878	1.53225	1.77746	2.08252	2.35009	1.82806	2.16293	1.62014	2.31509	2.52357	2.30096	2.45284	1.59756	1.84556	2.12692	2.26949	1.96971	1.84473	0.273075	FAIL	0.213982	FAIL	0.241433	FAIL	1.44911	2	0	0.307383	0.0453018	1.722	1	0	0.365332	0.0364143	1.60359	2	0	0.342418	0.0608841
K19954	-0.824242	-0.690139	-2.12943	-1.16541	-2.23487	-0.2594	-2.00699	-1.96482	-1.32877	-0.698824	-0.757935	-0.547158	-0.0805085	-0.061333	0.252447	-0.669108	-0.20021	-0.062164	0.17057	FAIL	0.214504	FAIL	0.623828	FAIL	2.05689	2	0	0.423089	0.112354	1.71782	1	0	0.368525	0.0381546	0.490933	2	0	0	-0.0541173
K02434	0.175758	-0.690139	0.455531	0.156517	0.57248	0.547955	-0.00699117	-0.379857	-0.328766	-0.283786	-0.0209691	0.452842	-0.402437	-0.061333	-0.747553	-0.25407	-0.20021	0.259764	0.606821	FAIL	0.214816	FAIL	0.123949	FAIL	0.520904	2	0	0	-0.0485122	1.71533	1	0	0.364962	0.0362161	2.49723	2	0	0.46899	0.151606
K05592	1.39815	0.0468268	0.870569	0.641944	0.765125	0.325563	0.993009	0.842536	0.478588	1.17565	0.242065	0.86788	0.404918	1.3981	1.12692	0.553284	0.607145	0.745191	0.142348	FAIL	0.215397	FAIL	0.614811	FAIL	2.30347	2	0	0.450414	0.134858	1.71069	1	0	0.365981	0.0367643	0.506703	2	0	0	-0.0510368
K07447	-0.824242	0.532254	-0.544469	0.419551	-0.234875	-0.2594	-0.422029	-0.964819	-0.328766	-0.698824	-0.342897	-0.547158	-0.817474	-0.061333	-0.0105876	-0.669108	0.384752	-0.477202	0.502194	FAIL	0.215598	FAIL	0.82435	FAIL	0.72986	2	0	0	-0.0347192	1.70909	1	0	0.381226	0.0455673	0.196303	2	0	0	-0.103294
K02895	0.175758	1.18433	-0.129431	0.156517	-1.23487	-1.2594	-0.00699117	-0.379857	-1.32877	-0.698824	0.827028	-0.13212	0.597563	-0.061333	1.12692	0.74593	-0.615248	-2.06216	0.777331	FAIL	0.216146	FAIL	0.625451	FAIL	0.257251	2	0	0	-0.0977591	1.70474	1	0	0.38254	0.0463783	0.488123	2	0	0	-0.0673723
K07040	0.590795	0.309861	-0.544469	-0.580449	-1.23487	1.06253	-1.00699	-0.379857	0.671233	-0.283786	-0.342897	-0.547158	0.404918	-0.47637	-0.332516	0.330892	0.121718	-0.062164	0.196215	FAIL	0.217409	FAIL	0.94972	FAIL	1.87099	2	0	0.405621	0.0993124	1.69477	1	0	0.371128	0.03961	0.0518103	2	0	0	-0.108115
K06406	-0.824242	-0.690139	-0.544469	-0.580449	-1.23487	-1.2594	-2.00699	-0.379857	-0.743804	0.038142	-2.3429	-0.13212	-0.0805085	-0.47637	-1.33252	0.0678576	-1.20021	-1.06216	0.200772	FAIL	0.217738	FAIL	0.901333	FAIL	1.84092	2	0	0.400443	0.0956486	1.69219	1	0	0.370695	0.0393657	0.104785	2	0	0	-0.101824
K09762	-0.409205	-0.690139	-1.12943	0.156517	-0.234875	-0.2594	-1.00699	0.0351807	-0.328766	0.038142	-0.0209691	0.675235	-0.817474	0.52363	-0.747553	-0.25407	0.384752	0.745191	0.810948	FAIL	0.217777	FAIL	0.704823	FAIL	0.213254	2	0	0	-0.106039	1.69188	1	0	0.382939	0.0466264	0.360206	2	0	0	-0.0862325
K00040	1.83872	0.894824	-0.544469	-2.16541	0.350088	0.0625285	-0.00699117	0.0351807	1.47859	0.523569	1.24207	0.189808	0.597563	-2.06133	0.474839	-0.25407	0.121718	0.937836	0.00576796	FAIL	0.21809	FAIL	0.876425	FAIL	8.16819	2	0.00972495	0.714477	0.473264	1.68943	1	0	0.335883	0.0227591	0.133365	2	0	0	-0.0572177
K17997	-2.4092	-1.2751	-2.12943	-1.16541	-2.23487	-1.2594	-2.00699	-1.96482	-0.00683841	-1.28379	-0.757935	-2.13212	-0.402437	-2.06133	-1.33252	-1.25407	-2.20021	-2.06216	0.138437	FAIL	0.218482	FAIL	0.206412	FAIL	2.34211	2	0	0.43533	0.12212	1.68636	1	0	0.355198	0.0312264	1.8048	2	0	0.365311	0.07323
K01624	3.47344	2.93435	2.51442	2.74148	3.31971	3.06253	2.45244	2.94207	3.50412	3.41665	3.21169	2.91227	3.21227	2.79665	2.75495	2.87521	2.88725	3.06712	0.00941763	FAIL	0.219312	FAIL	0.44972	FAIL	7.05653	2	0	0.675159	0.410577	1.6799	1	0	0.336613	0.0230454	0.854792	2	0	0	-0.00984377
K04751	-1.4092	-2.2751	-1.12943	0.156517	-0.649912	0.325563	0.314937	0.0351807	-0.743804	-2.28379	-2.3429	-0.547158	-2.40244	-1.06133	-2.33252	-1.25407	-1.20021	-1.06216	0.164029	FAIL	0.21933	FAIL	0.609547	FAIL	2.10957	2	0	0.429272	0.117223	1.67975	1	0	0.364382	0.0359069	0.516035	2	0	0	-0.0511295
K02019	-0.0872768	-0.275101	-0.544469	-0.580449	-2.23487	-1.2594	-1.00699	-1.96482	-0.00683841	-0.698824	-2.3429	-2.13212	-0.817474	-0.47637	-0.0105876	-0.25407	-1.20021	-0.062164	0.546549	FAIL	0.219947	FAIL	0.915695	FAIL	0.635593	2	0	0	-0.0481905	1.67497	1	0	0.379691	0.0446301	0.0887216	2	0	0	-0.120511
K01776	1.17576	1.04683	1.33	1.15652	0.93505	1.20003	1.57797	0.0351807	0.993162	0.301176	0.979031	1.18981	1.18253	0.52363	1.98941	1.83339	0.969715	1.10776	0.62183	FAIL	0.220311	FAIL	0.189284	FAIL	0.494404	2	0	0	-0.0546662	1.67215	1	0	0.365188	0.0363374	1.91831	2	0	0.405589	0.0992896
K03072	1.29123	1.42534	0.192497	0.834589	0.350088	0.7406	0.314937	0.357109	0.256196	0.301176	0.464458	1.0378	0.597563	-0.061333	1.25245	0.553284	0.607145	0.745191	0.0771551	FAIL	0.220784	FAIL	0.0419042	FAIL	3.19582	2	0	0.472117	0.154519	1.6685	1	0	0.337812	0.0235212	4.18064	2	0	0.53797	0.22382
K12257	1.29123	1.42534	0.192497	0.834589	0.350088	0.7406	0.314937	0.357109	0.256196	0.301176	0.464458	1.0378	0.597563	-0.061333	1.25245	0.553284	0.607145	0.745191	0.0771551	FAIL	0.220784	FAIL	0.0419042	FAIL	3.19582	2	0	0.472117	0.154519	1.6685	1	0	0.337812	0.0235212	4.18064	2	0	0.53797	0.22382
K05878	0.39815	-0.690139	0.455531	0.641944	1.46556	0.547955	-0.00699117	0.357109	0.478588	0.716214	0.242065	-0.13212	-0.817474	-0.061333	-0.747553	-0.669108	0.121718	0.259764	0.748166	FAIL	0.220933	FAIL	0.603367	FAIL	0.29726	2	0	0	-0.0917649	1.66736	1	0	0.377899	0.0435722	0.527111	2	0	0	-0.0617506
K12955	0.590795	-1.2751	-1.12943	-0.580449	-0.234875	-0.674437	-0.422029	-0.964819	1.13067	-0.283786	-0.0209691	-1.13212	-0.817474	-1.06133	0.474839	-1.25407	-0.615248	-0.477202	0.164137	FAIL	0.221043	FAIL	0.769813	FAIL	2.10868	2	0	0.433204	0.120387	1.66651	1	0	0.364907	0.0361867	0.267395	2	0	0	-0.0795503
K02874	-0.409205	0.309861	-1.12943	-0.580449	-2.23487	-2.2594	-1.00699	-0.379857	-2.32877	-0.698824	-0.342897	-2.13212	1.40492	-0.47637	-0.0105876	0.0678576	-2.20021	-2.06216	0.692896	FAIL	0.222299	FAIL	0.718804	FAIL	0.378323	2	0	0	-0.0823829	1.65688	1	0	0.377855	0.0435241	0.33942	2	0	0	-0.0875382
K02006	0.76072	0.309861	0.455531	0.834589	0.57248	1.06253	0.314937	0.0351807	0.256196	0.523569	-0.0209691	-0.13212	-0.0805085	0.746022	0.837409	0.553284	0.969715	0.745191	0.917744	FAIL	0.222885	FAIL	0.769166	FAIL	0.0864541	2	0	0	-0.127218	1.65241	1	0	0.380997	0.0454266	0.268272	2	0	0	-0.101899
K01129	-0.0872768	-0.275101	0.192497	0.641944	-0.234875	-0.2594	-1.00699	0.357109	-1.32877	-0.283786	-0.0209691	-0.13212	-0.402437	-0.47637	-0.747553	0.330892	0.384752	-0.062164	0.267795	FAIL	0.223627	FAIL	0.34946	FAIL	1.47339	2	0	0.319178	0.0501159	1.64678	1	0	0.361197	0.0342361	1.14911	2	0	0.185492	0.0157853
K03524	-1.4092	-0.690139	0.192497	0.156517	-2.23487	0.547955	-1.00699	0.0351807	-0.00683841	-1.28379	-0.0209691	-0.547158	0.597563	0.746022	-0.747553	0.0678576	0.121718	-0.477202	0.166861	FAIL	0.223869	FAIL	0.27959	FAIL	2.08647	2	0	0.413665	0.105188	1.64495	1	0	0.355186	0.0312207	1.41989	2	0	0.294878	0.0406527
K00702	-0.0872768	0.724899	0.192497	-2.16541	-0.649912	0.325563	-0.422029	-0.379857	-0.743804	0.716214	-0.0209691	0.452842	1.057	-2.06133	0.252447	-1.25407	0.384752	0.259764	0.015194	FAIL	0.225442	FAIL	0.514673	FAIL	6.05608	2	0	0.65002	0.372455	1.6331	1	0	0.337304	0.0233186	0.702384	2	0	0	-0.0219238
K03336	-0.0872768	-0.275101	-2.12943	-1.16541	-1.23487	-0.674437	-2.00699	-1.96482	-0.328766	-0.283786	-0.757935	-1.13212	-0.0805085	-2.06133	-1.33252	-1.25407	-1.20021	-2.06216	0.0195224	FAIL	0.225606	FAIL	0.944746	FAIL	5.56278	2	0	0.64627	0.366906	1.63187	1	0	0.343377	0.0254052	0.0571093	2	0	0	-0.0758205
K03151	-0.409205	0.0468268	-0.129431	-0.580449	-2.23487	-1.2594	-2.00699	-0.379857	-0.743804	0.038142	-0.0209691	-0.547158	-0.0805085	0.52363	-0.332516	0.330892	-0.20021	-0.477202	0.90371	FAIL	0.225689	FAIL	0.488467	FAIL	0.102106	2	0	0	-0.116932	1.63125	1	0	0.37374	0.0411037	0.761017	2	0	0	-0.0311226
K00797	-2.4092	-2.2751	-1.12943	-2.16541	-0.234875	-1.2594	-1.00699	0.357109	-1.32877	-1.28379	-2.3429	-0.13212	-1.40244	-1.06133	-1.33252	-1.25407	-1.20021	-1.06216	0.404817	FAIL	0.225957	FAIL	0.590614	FAIL	0.976026	2	0	0	-0.00287427	1.62925	1	0	0.367736	0.0377201	0.550392	2	0	0	-0.0539031
K00940	-0.0872768	0.894824	0.455531	-0.165411	-0.234875	0.325563	0.577971	0.620143	-0.328766	0.038142	0.464458	0.452842	0.404918	-0.061333	0.252447	0.330892	0.79979	-0.062164	0.955816	FAIL	0.226397	FAIL	0.306678	FAIL	0.0453605	2	0	0	-0.116922	1.62596	1	0	0.368848	0.0383333	1.30641	2	0	0.285713	0.0375286
K04477	-0.409205	-0.690139	-2.12943	0.419551	-0.234875	-0.674437	-1.00699	-0.964819	0.256196	-0.283786	-0.0209691	-0.547158	-2.40244	-0.47637	-2.33252	-2.25407	-0.615248	-2.06216	0.863238	FAIL	0.226578	FAIL	0.985691	FAIL	0.148882	2	0	0	-0.122013	1.62462	1	0	0.379924	0.0447714	0.0144299	2	0	0	-0.141288
K11072	-0.824242	-0.690139	0.455531	-0.165411	0.57248	-0.2594	-0.00699117	0.0351807	-0.328766	-1.28379	-0.0209691	-0.13212	-0.817474	0.260595	0.667484	-2.25407	-1.20021	-1.06216	0.680185	FAIL	0.226777	FAIL	0.28295	FAIL	0.398037	2	0	0	-0.069876	1.62314	1	0	0.36487	0.0361669	1.40513	2	0	0.311734	0.0470281
K00620	1.05023	0.532254	0.677924	0.419551	0.350088	0.325563	-0.422029	1.03518	0.841159	0.301176	0.242065	0.452842	0.767488	-0.061333	0.667484	0.915855	0.969715	-0.477202	0.555931	FAIL	0.228588	FAIL	0.745561	FAIL	0.616797	2	0	0	-0.0496211	1.60974	1	0	0.370893	0.0394774	0.300922	2	0	0	-0.0905239
K10817	-0.0872768	0.0468268	-0.544469	-0.580449	-0.234875	-0.674437	-0.00699117	0.0351807	-0.743804	-1.28379	0.464458	-0.547158	0.404918	-0.061333	-0.747553	0.0678576	-1.20021	-0.477202	0.61141	FAIL	0.229513	FAIL	0.947649	FAIL	0.512721	2	0	0	-0.0661326	1.60295	1	0	0.373413	0.0409154	0.0540125	2	0	0	-0.128388
K12443	-0.0872768	0.0468268	-0.544469	-0.580449	-0.234875	-0.674437	-0.00699117	0.0351807	-0.743804	-1.28379	0.464458	-0.547158	0.404918	-0.061333	-0.747553	0.0678576	-1.20021	-0.477202	0.61141	FAIL	0.229513	FAIL	0.947649	FAIL	0.512721	2	0	0	-0.0661326	1.60295	1	0	0.373413	0.0409154	0.0540125	2	0	0	-0.128388
K15672	-0.0872768	0.0468268	-0.544469	-0.580449	-0.234875	-0.674437	-0.00699117	0.0351807	-0.743804	-1.28379	0.464458	-0.547158	0.404918	-0.061333	-0.747553	0.0678576	-1.20021	-0.477202	0.61141	FAIL	0.229513	FAIL	0.947649	FAIL	0.512721	2	0	0	-0.0661326	1.60295	1	0	0.373413	0.0409154	0.0540125	2	0	0	-0.128388
K19286	-1.4092	-0.275101	-0.129431	-1.16541	-1.23487	-2.2594	-1.00699	-0.379857	-2.32877	-2.28379	-2.3429	-2.13212	-0.0805085	-1.06133	-0.0105876	-1.25407	-2.20021	-2.06216	0.240548	FAIL	0.230149	FAIL	0.265677	FAIL	1.60824	2	0	0.343636	0.0614964	1.5983	1	0	0.353161	0.0302458	1.48328	2	0	0.316205	0.0488626
K02437	0.590795	0.309861	-0.129431	0.156517	0.57248	0.547955	0.314937	0.357109	-0.743804	0.523569	-0.342897	0.189808	0.404918	-0.061333	0.989412	0.0678576	0.79979	0.745191	0.230666	FAIL	0.231261	FAIL	0.158018	FAIL	1.66162	2	0	0.345253	0.0623178	1.59021	1	0	0.347873	0.0277958	2.16019	2	0	0.419091	0.109277
K08600	0.175758	0.532254	0.455531	-0.165411	-0.234875	0.910525	0.577971	0.357109	0.256196	0.716214	-0.757935	0.189808	0.597563	0.260595	-0.0105876	0.330892	-0.615248	-0.477202	0.675686	FAIL	0.233493	FAIL	0.19875	FAIL	0.405117	2	0	0	-0.0657594	1.57414	1	0	0.356234	0.0317335	1.85416	2	0	0.398678	0.0944209
K01805	0.912723	1.04683	0.192497	0.156517	1.22456	1.20003	0.577971	1.03518	0.256196	0.886139	0.657103	1.56832	0.919491	0.260595	0.667484	0.0678576	0.969715	1.39727	0.0103736	FAIL	0.234099	FAIL	0.224341	FAIL	6.84782	2	0	0.656058	0.381464	1.56982	1	0	0.324355	0.0185851	1.69721	2	0	0.307839	0.0454801
K01563	0.175758	-1.2751	-2.12943	-0.165411	-0.649912	-1.2594	-1.00699	-1.96482	-0.743804	-1.28379	-0.342897	-1.13212	-2.40244	-1.06133	-2.33252	-0.25407	-0.615248	-1.06216	0.910016	FAIL	0.234288	FAIL	0.209668	FAIL	0.0950381	2	0	0	-0.104454	1.56847	1	0	0.358393	0.0328071	1.78447	2	0	0.393005	0.0905468
K18143	-0.824242	-1.2751	-1.12943	-2.16541	-0.649912	-1.2594	0.314937	0.357109	-0.328766	-1.28379	-2.3429	-2.13212	-0.817474	-2.06133	-2.33252	-0.669108	-2.20021	-0.477202	0.660713	FAIL	0.234513	FAIL	0.847902	FAIL	0.429085	2	0	0	-0.0773619	1.56686	1	0	0.36898	0.0384065	0.167279	2	0	0	-0.112838
K12960	0.39815	-0.275101	0.192497	0.641944	0.57248	0.7406	-1.00699	0.620143	0.671233	0.886139	-0.757935	-0.547158	0.404918	-0.061333	-0.0105876	0.553284	0.121718	0.259764	0.828245	FAIL	0.234709	FAIL	0.750129	FAIL	0.191437	2	0	0	-0.111239	1.56547	1	0	0.369861	0.0388978	0.29451	2	0	0	-0.0970588
K21993	-0.824242	-2.2751	-1.12943	-2.16541	-1.23487	-2.2594	0.314937	-1.96482	-1.32877	-1.28379	-1.3429	-1.13212	-0.817474	-1.06133	-1.33252	-0.669108	-0.615248	-0.477202	0.394515	FAIL	0.23496	FAIL	0.403323	FAIL	1.00606	2	0	0	0.000691239	1.56369	1	0	0.351649	0.0321441	0.980326	2	0	0	-0.00224376
K22432	1.05023	0.724899	0.677924	1.15652	0.93505	0.325563	0.577971	1.20511	0.671233	1.71621	0.979031	0.86788	1.59756	0.260595	1.12692	0.74593	0.969715	0.745191	0.0727948	FAIL	0.235565	FAIL	0.382781	FAIL	3.28541	2	0	0.522042	0.205772	1.55941	1	0	0.341869	0.0251837	1.04141	2	0	0	0.00372836
K02401	-1.4092	-0.690139	-1.12943	-2.16541	-0.649912	-0.2594	-0.00699117	0.0351807	-1.32877	0.038142	-0.757935	-0.547158	-0.817474	-0.061333	-0.332516	-1.25407	-2.20021	-1.06216	0.820122	FAIL	0.235783	FAIL	0.0216467	FAIL	0.201616	2	0	0	-0.0646675	1.55787	1	0	0.335456	0.022593	5.36543	2	0	0.637165	0.353591
K03229	-1.4092	-0.690139	-1.12943	-2.16541	-0.649912	-0.2594	-0.00699117	0.0351807	-1.32877	0.038142	-0.757935	-0.547158	-0.817474	-0.061333	-0.332516	-1.25407	-2.20021	-1.06216	0.820122	FAIL	0.235783	FAIL	0.0216467	FAIL	0.201616	2	0	0	-0.0646675	1.55787	1	0	0.335456	0.022593	5.36543	2	0	0.637165	0.353591
K22510	-1.4092	-0.690139	-1.12943	-2.16541	-0.649912	-0.2594	-0.00699117	0.0351807	-1.32877	0.038142	-0.757935	-0.547158	-0.817474	-0.061333	-0.332516	-1.25407	-2.20021	-1.06216	0.820122	FAIL	0.235783	FAIL	0.0216467	FAIL	0.201616	2	0	0	-0.0646675	1.55787	1	0	0.335456	0.022593	5.36543	2	0	0.637165	0.353591
K00286	0.39815	0.894824	1.1925	1.00451	1.08705	1.20003	0.577971	1.20511	1.2562	1.30118	1.24207	1.0378	1.50445	0.746022	1.36792	1.55328	0.79979	1.63828	0.349851	FAIL	0.236583	FAIL	0.183991	FAIL	1.14777	2	0	0.178961	0.0149572	1.55223	1	0	0.34821	0.0279475	1.95583	2	0	0.402008	0.0967464
K20074	1.05023	0.724899	1.45553	1.15652	1.08705	0.0625285	0.577971	1.20511	0.671233	1.17565	1.46446	1.0378	0.597563	1.52363	1.25245	1.06786	0.607145	1.63828	0.575228	FAIL	0.237994	FAIL	0.361212	FAIL	0.579274	2	0	0	-0.0497298	1.54235	1	0	0.35688	0.0320526	1.1098	2	0	0.161471	0.0129787
K01788	0.175758	-1.2751	-1.12943	0.834589	-0.649912	-1.2594	-0.00699117	0.620143	-0.743804	-0.283786	-0.0209691	-1.13212	0.597563	0.52363	-1.33252	0.74593	-1.20021	0.745191	0.117529	FAIL	0.238221	FAIL	0.217098	FAIL	2.57288	2	0	0.458408	0.141922	1.54076	1	0	0.339973	0.0243967	1.73943	2	0	0.353646	0.066719
K01523	-0.0872768	0.0468268	-1.12943	0.156517	-0.234875	-1.2594	-1.00699	0.357109	-0.00683841	-1.28379	-1.3429	0.452842	0.182526	-0.061333	-0.747553	-1.25407	-0.615248	-0.477202	0.640044	FAIL	0.23958	FAIL	0.738692	FAIL	0.463229	2	0	0	-0.071194	1.53134	1	0	0.363116	0.0352366	0.310649	2	0	0	-0.0914313
K01802	2.05023	2.30986	2.26289	2.00451	1.22456	1.64749	1.57797	1.84254	2.06355	1.52357	2.18066	1.86788	1.91949	2.2606	2.19105	2.44637	1.79979	0.522798	0.477307	FAIL	0.239875	FAIL	0.733242	FAIL	0.787111	2	0	0	-0.0270501	1.52929	1	0	0.360014	0.0336263	0.318442	2	0	0	-0.0865998
K06113	0.590795	0.532254	-2.12943	-0.165411	-0.649912	1.32556	-0.422029	0.0351807	1.13067	1.03814	-0.0209691	1.0378	0.182526	0.260595	-0.332516	-1.25407	-0.20021	0.937836	0.0374578	FAIL	0.240098	FAIL	0.383377	FAIL	4.37276	2	0	0.581352	0.276995	1.52776	1	0	0.333046	0.0216716	1.03958	2	0	0	0.00325092
K01462	-0.0872768	-0.690139	-0.129431	-0.165411	-2.23487	-0.674437	0.314937	0.0351807	-0.743804	-1.28379	-0.757935	-2.13212	-0.0805085	-0.47637	0.667484	-0.669108	-1.20021	-2.06216	0.113244	FAIL	0.240139	FAIL	0.36425	FAIL	2.62611	2	0	0.472624	0.15502	1.52747	1	0	0.34177	0.0251424	1.09989	2	0	0.121533	0.00952223
K00981	-2.4092	-2.2751	-1.12943	0.156517	-1.23487	-2.2594	-2.00699	-1.96482	-2.32877	-0.698824	-2.3429	-2.13212	-2.40244	-1.06133	-2.33252	-1.25407	-2.20021	-2.06216	0.0309566	FAIL	0.240403	FAIL	0.360504	FAIL	4.7076	2	0	0.59482	0.294662	1.52566	1	0	0.330935	0.0208884	1.11213	2	0	0.112608	0.00891147
K00459	-0.824242	0.0468268	-0.129431	-1.16541	-0.649912	-0.674437	-2.00699	-0.964819	-0.743804	-1.28379	-0.757935	-0.547158	-0.817474	-2.06133	-2.33252	0.0678576	-0.615248	-2.06216	0.740656	FAIL	0.240745	FAIL	0.210791	FAIL	0.307856	2	0	0	-0.0782344	1.52331	1	0	0.351744	0.0295751	1.77754	2	0	0.389011	0.0878874
K02474	0.175758	-1.2751	-0.544469	-0.165411	-1.23487	-0.2594	-0.422029	0.0351807	-0.743804	-0.283786	0.464458	-1.13212	-2.40244	-0.061333	-0.747553	0.0678576	-1.20021	-0.477202	0.126724	FAIL	0.24168	FAIL	0.77242	FAIL	2.46593	2	0	0.472074	0.1545	1.5169	1	0	0.346627	0.0272389	0.263864	2	0	0	-0.0775841
K01625	1.98311	0.309861	1.04049	0.419551	1.67202	1.20003	0.577971	-0.964819	1.2562	1.80368	1.35754	0.675235	1.298	-0.061333	1.36792	0.915855	1.79979	0.937836	0.00540482	PASS	0.242225	FAIL	0.188082	FAIL	8.32257	2	0	0.68796	0.430591	1.51318	1	0	0.312998	0.0150883	1.92672	2	0	0.329085	0.054494
K00104	0.912723	-0.275101	-1.12943	-2.16541	0.57248	-0.2594	-2.00699	-0.964819	-0.328766	0.301176	0.242065	-0.13212	0.597563	-1.06133	-2.33252	-0.669108	-0.20021	0.259764	0.00459499	PASS	0.242538	FAIL	0.4275	FAIL	8.71534	2	0.00804605	0.713041	0.470913	1.51105	1	0	0.314774	0.0155962	0.912927	2	0	0	-0.0053146
K05350	0.175758	-0.690139	-0.544469	-2.16541	-0.234875	0.325563	0.577971	0.0351807	0.841159	0.523569	0.242065	0.189808	0.404918	-1.06133	-0.747553	0.553284	-0.615248	0.259764	0.460434	FAIL	0.242711	FAIL	0.602705	FAIL	0.827944	2	0	0	-0.0212122	1.50987	1	0	0.355616	0.0314303	0.528305	2	0	0	-0.0581536
K02996	2.23465	2.30986	1.67792	1.92205	2.01305	1.91053	1.31494	1.35711	1.57812	2.10853	2.74457	1.77477	2.55176	1.84556	2.0598	2.06786	1.70668	1.39727	0.265665	FAIL	0.242847	FAIL	0.83222	FAIL	1.48334	2	0	0.335245	0.0573745	1.50895	1	0	0.35308	0.030207	0.186498	2	0	0	-0.096566
K05934	-0.409205	0.309861	0.455531	0.834589	0.765125	0.910525	0.577971	-0.379857	0.256196	0.038142	0.464458	0.675235	0.182526	0.52363	0.474839	0.74593	1.12172	0.259764	0.966891	FAIL	0.243344	FAIL	0.813447	FAIL	0.0337644	2	0	0	-0.1381	1.50558	1	0	0.364801	0.0361303	0.210068	2	0	0	-0.112902
K16149	-0.0872768	0.309861	0.455531	0.156517	-1.23487	0.325563	-0.00699117	1.03518	-1.32877	0.038142	0.657103	-0.13212	0.597563	0.746022	0.989412	0.0678576	0.384752	0.522798	0.405543	FAIL	0.244603	FAIL	0.239401	FAIL	0.973944	2	0	0	-0.00279073	1.49709	1	0	0.345221	0.0266197	1.6143	2	0	0.351921	0.065794
K03768	1.5908	1.81236	1.77746	1.64194	1.08705	1.44104	1.45244	1.20511	2.06355	1.41665	1.90503	1.45284	1.68503	1.84556	1.75495	1.91585	1.79979	0.259764	0.871938	FAIL	0.245086	FAIL	0.999136	FAIL	0.138614	2	0	0	-0.125085	1.49384	1	0	0.364287	0.0358561	0.000864405	2	0	0	-0.145088
K07590	0.175758	-0.275101	-0.129431	-0.580449	0.0870531	0.325563	-0.422029	-0.379857	-0.328766	0.038142	-0.0209691	-0.547158	0.182526	-0.061333	0.252447	0.330892	-0.615248	-1.06216	0.915645	FAIL	0.245687	FAIL	0.437045	FAIL	0.0887764	2	0	0	-0.118016	1.48982	1	0	0.356204	0.0317188	0.88753	2	0	0	-0.0145664
K10826	-0.0872768	-0.690139	-1.12943	-1.16541	-2.23487	-2.2594	-1.00699	-0.964819	-1.32877	-2.28379	-0.757935	-1.13212	-2.40244	-1.06133	-0.747553	-2.25407	-0.615248	-1.06216	0.767907	FAIL	0.246581	FAIL	0.87711	FAIL	0.269985	2	0	0	-0.102179	1.48386	1	0	0.360472	0.0338624	0.132566	2	0	0	-0.121413
K03470	0.39815	1.18433	1.87057	1.00451	1.46556	0.547955	1.31494	0.620143	1.13067	1.17565	0.242065	1.18981	0.767488	0.260595	1.12692	1.20536	0.969715	0.937836	0.764106	FAIL	0.247143	FAIL	0.433909	FAIL	0.275173	2	0	0	-0.0916223	1.48012	1	0	0.35337	0.0303452	0.895802	2	0	0	-0.0131713
K01890	1.49769	1.42534	1.57101	1.53503	1.57248	2.26416	1.80036	1.35711	1.91916	1.17565	1.56399	1.56832	2.12113	1.74602	1.91541	2.06786	1.70668	0.745191	0.949404	FAIL	0.247616	FAIL	0.67162	FAIL	0.0521456	2	0	0	-0.131606	1.47699	1	0	0.359002	0.0331142	0.411564	2	0	0	-0.0817022
K03742	-0.0872768	0.309861	-0.129431	0.156517	0.350088	0.325563	0.577971	-0.964819	0.671233	0.523569	-0.757935	-0.547158	-0.0805085	-0.061333	0.667484	0.330892	0.607145	0.745191	0.562013	FAIL	0.248265	FAIL	0.928909	FAIL	0.604808	2	0	0	-0.0532937	1.4727	1	0	0.356518	0.0318733	0.0741999	2	0	0	-0.124849
K03530	2.54499	2.42534	1.57101	1.29402	1.93505	2.20003	0.577971	1.20511	2.13067	2.10853	2.46446	2.0378	2.18253	0.260595	2.25245	0.915855	1.70668	1.84473	3.46e-05	PASS	0.2488	FAIL	0.169504	FAIL	27.2356	2	0.338593	0.858454	0.728048	1.46919	1	0	0.26991	0.00651007	2.06531	2	0	0.25852	0.0295629
K01952	1.67826	1.04683	1.04049	1.15652	0.350088	1.32556	1.69345	1.20511	1.67123	1.17565	1.82703	1.86788	1.59756	1.93867	1.75495	1.44637	1.38475	1.84473	0.616548	FAIL	0.249097	FAIL	0.523153	FAIL	0.503644	2	0	0	-0.06266	1.46723	1	0	0.351566	0.0294918	0.684155	2	0	0	-0.0398723
K03490	-1.4092	-1.2751	-1.12943	-0.580449	-0.234875	-0.674437	0.314937	-0.379857	-2.32877	-0.698824	-0.342897	-1.13212	-2.40244	-0.47637	-1.33252	-0.669108	-1.20021	-0.477202	0.20726	FAIL	0.249433	FAIL	0.748993	FAIL	1.79947	2	0	0.393023	0.0905601	1.46504	1	0	0.344574	0.0263384	0.2961	2	0	0	-0.0797341
K02114	-1.4092	-1.2751	-1.12943	-0.580449	-1.23487	-1.2594	-0.00699117	-0.379857	-0.328766	-1.28379	-1.3429	-1.13212	-0.402437	-0.47637	-1.33252	0.0678576	-2.20021	-0.477202	0.0352688	FAIL	0.249901	FAIL	0.665727	FAIL	4.47738	2	0	0.59808	0.299018	1.46197	1	0	0.328077	0.0198624	0.420988	2	0	0	-0.0497888
K02652	-1.4092	0.309861	-0.544469	-1.16541	-1.23487	0.325563	-1.00699	-1.96482	-2.32877	-2.28379	-0.342897	-0.547158	-0.817474	-1.06133	0.667484	-1.25407	-0.615248	0.522798	0.0675399	FAIL	0.250755	FAIL	0.365357	FAIL	3.40209	2	0	0.529361	0.213965	1.4564	1	0	0.329385	0.0203269	1.09629	2	0	0.107414	0.00857729
K07282	-2.4092	-1.2751	0.192497	-0.165411	0.350088	-0.674437	-0.422029	0.357109	-1.32877	-0.698824	-0.757935	0.452842	-0.402437	-0.47637	-2.33252	-1.25407	-2.20021	0.522798	0.486307	FAIL	0.250868	FAIL	0.842823	FAIL	0.766012	2	0	0	-0.0305176	1.45567	1	0	0.352041	0.0297152	0.173459	2	0	0	-0.107801
K07137	-0.824242	-0.275101	-0.544469	0.156517	-1.23487	-0.674437	0.314937	-0.964819	-0.00683841	-0.698824	0.242065	-1.13212	0.597563	0.746022	0.667484	0.330892	0.121718	-0.477202	0.282911	FAIL	0.251305	FAIL	0.215851	FAIL	1.40531	2	0	0.295937	0.0410288	1.45283	1	0	0.336294	0.02292	1.74686	2	0	0.36937	0.0756036
K01181	2.05023	2.04683	1.67792	1.53503	2.35009	2.32556	1.57797	1.49461	2.62543	2.57419	1.97903	2.62277	1.91949	1.3981	1.91541	1.20536	1.79979	2.33015	0.000828327	PASS	0.252656	FAIL	0.753627	FAIL	13.5787	2	0.148257	0.794577	0.610902	1.4441	1	0	0.295438	0.0107842	0.289632	2	0	0	-0.0345
K16885	-0.0872768	-0.275101	-0.544469	0.156517	0.350088	0.0625285	0.800364	0.620143	-0.00683841	0.301176	-0.342897	-0.547158	-0.0805085	-0.47637	-0.332516	-1.25407	0.121718	0.259764	0.878977	FAIL	0.25328	FAIL	0.180623	FAIL	0.130393	2	0	0	-0.0984743	1.44009	1	0	0.341234	0.0249181	1.98036	2	0	0.421359	0.111016
K05810	-0.0872768	-0.275101	-0.129431	0.156517	-0.234875	-0.2594	-0.00699117	-1.96482	0.478588	0.038142	-0.757935	-0.547158	-0.402437	0.260595	0.474839	0.330892	0.79979	0.259764	0.847351	FAIL	0.253417	FAIL	0.652217	FAIL	0.167948	2	0	0	-0.113505	1.43921	1	0	0.352556	0.0299579	0.442966	2	0	0	-0.0759883
K00249	0.175758	0.724899	0.455531	0.419551	-0.234875	0.325563	0.314937	0.357109	-0.00683841	0.038142	-0.0209691	0.675235	0.404918	0.260595	0.989412	0.0678576	-0.20021	0.259764	0.366133	FAIL	0.254347	FAIL	0.100972	FAIL	1.09379	2	0	0.111609	0.00884537	1.43327	1	0	0.329676	0.0204313	2.7926	2	0	0.487113	0.169065
K08303	0.912723	1.04683	1.1925	1.41955	1.08705	0.325563	1.57797	1.20511	0.671233	0.038142	0.657103	0.452842	0.404918	0.938667	1.25245	0.915855	0.384752	1.10776	0.0129381	FAIL	0.254838	FAIL	0.267269	FAIL	6.38339	2	0	0.647942	0.369376	1.43014	1	0	0.311812	0.0147568	1.47584	2	0	0.269826	0.0326491
K02911	-1.4092	-1.2751	-1.12943	-1.16541	-0.234875	-0.674437	-0.00699117	-0.379857	-0.00683841	0.038142	-0.757935	-1.13212	-1.40244	-1.06133	-1.33252	-0.669108	-1.20021	-1.06216	0.877967	FAIL	0.254965	FAIL	0.595569	FAIL	0.131568	2	0	0	-0.117554	1.42933	1	0	0.350636	0.029058	0.541278	2	0	0	-0.0620943
K09022	1.39815	0.724899	1.04049	1.64194	1.93505	1.54796	1.69345	1.73562	1.13067	1.96414	1.11653	1.32731	1.057	1.10859	1.12692	1.20536	0.121718	1.39727	0.712641	FAIL	0.257597	FAIL	0.740518	FAIL	0.348524	2	0	0	-0.0884804	1.41272	1	0	0.344989	0.0280265	0.308052	2	0	0	-0.0939772
K00029	0.175758	0.894824	0.192497	0.419551	-0.234875	-0.2594	-0.00699117	-0.379857	-1.32877	0.038142	-0.0209691	0.452842	0.597563	0.52363	1.36792	-0.25407	0.384752	0.937836	0.87278	FAIL	0.258115	FAIL	0.595621	FAIL	0.137626	2	0	0	-0.116797	1.40947	1	0	0.347723	0.0277284	0.541182	2	0	0	-0.0621406
K05833	-0.824242	-0.275101	-1.12943	-0.165411	-0.649912	-0.674437	-1.00699	-0.964819	-0.328766	-1.28379	0.242065	-0.13212	-0.817474	-1.06133	-0.332516	-1.25407	-0.615248	-0.062164	0.0142691	FAIL	0.258356	FAIL	0.342384	FAIL	6.18293	2	0	0.647429	0.368618	1.40796	1	0	0.310905	0.0145075	1.17352	2	0	0.155149	0.0123411
K00124	-1.4092	-0.690139	-1.12943	-1.16541	-1.23487	-2.2594	-2.00699	-1.96482	-1.32877	-1.28379	-1.3429	-0.547158	-2.40244	-1.06133	-0.747553	-2.25407	-2.20021	0.259764	0.330651	FAIL	0.258655	FAIL	0.441513	FAIL	1.21533	2	0	0.23699	0.0244855	1.40609	1	0	0.336723	0.0230886	0.875865	2	0	0	-0.0141155
K02906	2.11436	1.81236	1.33	0.419551	0.57248	0.7406	0.577971	0.0351807	1.47859	1.96414	2.6113	1.0378	2.40492	0.260595	2.12692	1.74593	0.79979	1.10776	0.0947287	FAIL	0.259036	FAIL	0.455029	FAIL	2.88664	2	0	0.498786	0.180888	1.40372	1	0	0.326619	0.0193541	0.841397	2	0	0	-0.0152066
K06173	-0.0872768	-1.2751	-0.544469	0.156517	-0.234875	0.0625285	-0.422029	-0.964819	-0.00683841	-1.28379	-0.342897	0.189808	-0.402437	-1.06133	-0.747553	-1.25407	-0.20021	-0.062164	0.459976	FAIL	0.259267	FAIL	0.292058	FAIL	0.829078	2	0	0	-0.0192125	1.40228	1	0	0.335499	0.0226095	1.36614	2	0	0.296293	0.0411558
K06379	1.29123	1.53225	1.04049	1.00451	0.93505	0.7406	1.31494	1.62014	1.13067	0.523569	1.11653	1.45284	-0.0805085	1.52363	1.91541	1.20536	0.79979	0.259764	0.156704	FAIL	0.259303	FAIL	0.028185	FAIL	2.17155	2	0	0.384906	0.0852105	1.40206	1	0	0.311321	0.0146216	4.87631	2	0	0.58516	0.281936
K03076	-0.0872768	-0.690139	-0.129431	-0.580449	-0.649912	-0.674437	-0.422029	-0.964819	-1.32877	-0.283786	-1.3429	-0.547158	0.597563	-0.47637	-0.332516	0.0678576	-1.20021	-0.062164	0.437584	FAIL	0.259621	FAIL	0.895716	FAIL	0.886115	2	0	0	-0.0147954	1.40009	1	0	0.343764	0.0259889	0.111149	2	0	0	-0.115476
K03307	-0.409205	-0.690139	-1.12943	-0.165411	-2.23487	0.0625285	0.577971	-0.379857	-1.32877	-1.28379	-1.3429	-1.13212	-0.402437	-1.06133	0.252447	-1.25407	-0.615248	-1.06216	0.468352	FAIL	0.260062	FAIL	0.104034	FAIL	0.80857	2	0	0	-0.0186648	1.39735	1	0	0.32667	0.0193714	2.74894	2	0	0.48858	0.170526
K00611	0.175758	0.532254	0.870569	1.29402	0.765125	-0.2594	-0.422029	0.357109	-0.00683841	0.301176	0.979031	0.675235	0.597563	-0.47637	0.667484	1.65282	0.121718	1.39727	0.896102	FAIL	0.260124	FAIL	0.00759838	FAIL	0.110711	2	0	0	-0.0620091	1.39697	1	0	0.30841	0.0138402	7.53207	2	0	0.703542	0.455474
K12524	-0.824242	0.532254	0.192497	-0.580449	-0.234875	0.0625285	0.800364	0.0351807	-1.32877	-0.698824	0.464458	-2.13212	0.597563	-0.061333	0.252447	0.74593	-0.20021	0.522798	0.182507	FAIL	0.26017	FAIL	0.450087	FAIL	1.96657	2	0	0.408718	0.101543	1.39668	1	0	0.330795	0.020837	0.85386	2	0	0	-0.0153528
K01790	0.175758	0.309861	1.1925	1.00451	0.0870531	0.547955	0.314937	0.357109	0.478588	0.301176	0.464458	0.675235	0.182526	0.52363	0.667484	1.06786	-0.615248	0.259764	0.00623643	FAIL	0.260845	FAIL	0.0163338	FAIL	7.98498	2	0	0.627144	0.339195	1.39252	1	0	0.289127	0.00953048	5.9116	2	0	0.55044	0.23851
K02119	-0.409205	-0.690139	0.192497	-0.580449	0.57248	0.547955	-1.00699	0.0351807	0.256196	0.301176	-0.757935	-1.13212	-0.0805085	-0.47637	-0.747553	0.553284	0.121718	-0.477202	0.840165	FAIL	0.261986	FAIL	0.747603	FAIL	0.176709	2	0	0	-0.114864	1.3855	1	0	0.345843	0.0268925	0.298049	2	0	0	-0.0979351
K02405	-0.409205	-0.275101	-0.544469	0.419551	-1.23487	-0.674437	-0.422029	-1.96482	-1.32877	0.038142	-0.342897	-0.547158	-0.817474	-0.061333	-0.0105876	-1.25407	0.121718	-0.062164	0.872979	FAIL	0.262399	FAIL	0.948221	FAIL	0.137394	2	0	0	-0.125337	1.38297	1	0	0.347934	0.0278232	0.0534037	2	0	0	-0.137541
K00974	-0.824242	0.0468268	0.677924	-0.165411	-0.649912	0.325563	0.314937	1.03518	-1.32877	-1.28379	-2.3429	0.189808	0.597563	0.260595	0.667484	-0.25407	0.121718	0.259764	0.258161	FAIL	0.26266	FAIL	0.127461	FAIL	1.51916	2	0	0.315737	0.0486674	1.38138	1	0	0.3222	0.0178754	2.45775	2	0	0.452468	0.136652
K02341	0.76072	0.309861	1.04049	0.419551	0.0870531	1.06253	0.993009	0.620143	0.478588	0.523569	0.657103	-0.13212	-0.0805085	0.938667	-0.0105876	0.330892	-0.20021	0.937836	0.0695287	FAIL	0.262883	FAIL	0.974411	FAIL	3.35673	2	0	0.546631	0.233971	1.38002	1	0	0.325183	0.0188637	0.0259786	2	0	0	-0.096699
K13730	0.39815	0.309861	-0.129431	-0.165411	0.350088	0.547955	-2.00699	-1.96482	-0.328766	-0.283786	-0.0209691	0.189808	0.404918	-0.47637	-0.747553	-1.25407	0.121718	-0.062164	0.00630029	FAIL	0.263951	FAIL	0.198942	FAIL	7.96126	2	0	0.682414	0.421871	1.37352	1	0	0.297923	0.0113181	1.8529	2	0	0.321806	0.051688
K02926	2.23465	2.18433	1.95803	1.53503	1.85259	1.06253	1.45244	1.03518	0.993162	2.23978	2.6571	1.56832	2.45554	1.63911	1.75495	2.26949	1.70668	1.10776	0.398542	FAIL	0.264275	FAIL	0.748717	FAIL	0.994215	2	0	0	-0.000725264	1.37155	1	0	0.337233	0.0232906	0.296487	2	0	0	-0.0881984
K00082	-1.4092	-0.690139	-1.12943	0.156517	-0.234875	-0.2594	-0.422029	0.0351807	-0.328766	-1.28379	-0.757935	-1.13212	-1.40244	-0.061333	-1.33252	-0.669108	-0.20021	0.259764	0.2025	FAIL	0.26437	FAIL	0.764429	FAIL	1.82973	2	0	0.398641	0.0943956	1.37098	1	0	0.331518	0.0211024	0.27473	2	0	0	-0.0825113
K07095	0.175758	0.0468268	-0.544469	1.41955	0.0870531	0.0625285	0.577971	1.35711	0.256196	-0.283786	-0.0209691	0.86788	0.182526	0.938667	0.667484	0.553284	0.121718	0.522798	0.193972	FAIL	0.264716	FAIL	0.694713	FAIL	1.88608	2	0	0.40525	0.0990471	1.36889	1	0	0.330191	0.0206174	0.37554	2	0	0	-0.0698027
K17733	-1.4092	-0.275101	-0.544469	-1.16541	-0.234875	-0.2594	-2.00699	-0.379857	-0.743804	-1.28379	-0.757935	-0.547158	-0.0805085	-0.061333	0.252447	-0.25407	-0.615248	-1.06216	0.72598	FAIL	0.264977	FAIL	0.572084	FAIL	0.328933	2	0	0	-0.088323	1.36731	1	0	0.339424	0.0241721	0.585285	2	0	0	-0.054583
K08604	0.175758	1.04683	-0.544469	-0.165411	-0.649912	0.0625285	-0.00699117	0.0351807	-0.328766	0.301176	-2.3429	0.675235	0.767488	0.260595	0.252447	-0.25407	0.384752	0.522798	0.548477	FAIL	0.265286	FAIL	0.193768	FAIL	0.631699	2	0	0	-0.0400245	1.36545	1	0	0.328063	0.0198573	1.88746	2	0	0.401578	0.0964437
K04061	-0.824242	-0.690139	-0.544469	-2.16541	0.0870531	0.0625285	0.314937	0.0351807	-0.743804	0.301176	-0.0209691	-0.13212	-0.0805085	-0.061333	0.252447	-0.669108	-1.20021	-0.477202	0.743925	FAIL	0.265311	FAIL	0.103774	FAIL	0.303229	2	0	0	-0.0715484	1.3653	1	0	0.324863	0.0187555	2.75258	2	0	0.497891	0.179965
K03925	-0.824242	-2.2751	-0.129431	-0.580449	-1.23487	-0.2594	-2.00699	-0.964819	-0.743804	-0.698824	-0.757935	-2.13212	-0.817474	-1.06133	-0.0105876	-0.25407	-2.20021	-1.06216	0.441451	FAIL	0.265711	FAIL	0.442975	FAIL	0.876025	2	0	0	-0.0147072	1.36289	1	0	0.332655	0.0215251	0.872077	2	0	0	-0.0151755
K06897	-0.824242	-2.2751	-1.12943	-2.16541	-0.649912	-1.2594	-2.00699	-0.964819	-0.743804	-0.698824	-0.757935	-1.13212	0.182526	-1.06133	-1.33252	-1.25407	-1.20021	-0.477202	0.0898714	FAIL	0.265886	FAIL	0.136997	FAIL	2.96494	2	0	0.481675	0.163711	1.36184	1	0	0.312946	0.0150736	2.35666	2	0	0.423958	0.113031
K02231	-0.409205	-0.690139	-0.544469	-1.16541	-0.234875	0.0625285	-0.422029	-0.379857	0.478588	-1.28379	-0.757935	-1.13212	0.182526	-0.47637	-0.0105876	-0.669108	-1.20021	0.745191	0.122768	FAIL	0.266629	FAIL	0.94143	FAIL	2.51081	2	0	0.481281	0.163328	1.35738	1	0	0.326514	0.0193178	0.0606599	2	0	0	-0.101549
K02573	-1.4092	-1.2751	0.192497	-0.580449	-0.234875	-2.2594	-0.422029	0.357109	-0.743804	-0.698824	-0.757935	-1.13212	-0.817474	-0.47637	-1.33252	-0.669108	-0.615248	-1.06216	0.0083038	FAIL	0.267776	FAIL	0.193406	FAIL	7.33332	2	0	0.667149	0.398359	1.35054	1	0	0.296569	0.0110243	1.88992	2	0	0.332286	0.0559753
K07093	-0.409205	-0.690139	-2.12943	-1.16541	-0.234875	-0.674437	-2.00699	-1.96482	-0.00683841	-0.283786	-0.757935	-0.13212	-0.817474	-1.06133	-1.33252	-2.25407	0.121718	-0.477202	0.000237525	PASS	0.26781	FAIL	0.702463	FAIL	18.1101	2	0.252752	0.83279	0.680349	1.35034	1	0	0.273303	0.00696524	0.363763	2	0	0	-0.0252986
K10754	-0.0872768	-0.275101	0.192497	0.156517	0.0870531	-1.2594	-0.00699117	0.0351807	-0.328766	-0.283786	-0.342897	-0.547158	-0.817474	0.260595	-0.0105876	-1.25407	-0.20021	-0.477202	0.470909	FAIL	0.268494	FAIL	0.890316	FAIL	0.802394	2	0	0	-0.0260254	1.34628	1	0	0.335995	0.0228028	0.11731	2	0	0	-0.116253
K06223	-2.4092	-0.275101	-1.12943	-0.580449	-0.649912	0.0625285	-1.00699	-0.964819	-0.328766	-0.698824	-0.757935	0.189808	-0.817474	0.260595	0.252447	-0.669108	-0.20021	-2.06216	0.847124	FAIL	0.269604	FAIL	0.361644	FAIL	0.168223	2	0	0	-0.104672	1.33972	1	0	0.332254	0.0213754	1.10839	2	0	0.167645	0.0136397
K01950	1.39815	1.30986	-0.544469	0.156517	1.22456	1.06253	0.314937	1.03518	0.993162	0.523569	0.979031	0.675235	1.18253	1.10859	0.837409	0.915855	0.969715	0.745191	0.1024	FAIL	0.269631	FAIL	0.285873	FAIL	2.77205	2	0	0.481519	0.163559	1.33956	1	0	0.31503	0.0156706	1.39246	2	0	0.281669	0.0362239
K01491	-0.0872768	0.309861	0.455531	0.156517	0.765125	1.20003	0.314937	0.0351807	0.256196	0.523569	0.827028	0.452842	1.50445	0.746022	0.667484	-0.25407	0.607145	-0.477202	0.401306	FAIL	0.270485	FAIL	0.317067	FAIL	0.986163	2	0	0	-0.00155135	1.33453	1	0	0.324856	0.0187532	1.26596	2	0	0.259498	0.0298177
K09777	-0.0872768	-0.275101	-1.12943	-0.165411	-0.649912	-0.2594	0.314937	-0.379857	-0.00683841	-2.28379	-0.0209691	-1.13212	-0.0805085	-0.061333	-1.33252	-0.25407	-0.615248	-1.06216	0.421562	FAIL	0.271089	FAIL	0.962836	FAIL	0.929059	2	0	0	-0.00929451	1.331	1	0	0.333077	0.0216834	0.0379924	2	0	0	-0.12604
K20306	-0.824242	-0.275101	-2.12943	-2.16541	-2.23487	0.0625285	-2.00699	-1.96482	-0.743804	-0.698824	-2.3429	-0.13212	-0.0805085	-1.06133	-0.747553	-2.25407	-0.20021	-0.477202	0.0128094	FAIL	0.27129	FAIL	0.192774	FAIL	6.40404	2	0	0.642356	0.361156	1.32982	1	0	0.296553	0.011021	1.89423	2	0	0.340162	0.0597619
K11392	0.912723	0.724899	0.870569	0.419551	0.350088	-0.2594	0.314937	0.357109	0.841159	0.523569	0.464458	1.0378	-0.402437	-0.061333	-0.332516	-0.669108	0.969715	0.259764	0.496577	FAIL	0.2717	FAIL	0.713791	FAIL	0.742487	2	0	0	-0.0332145	1.32743	1	0	0.331556	0.0211163	0.346819	2	0	0	-0.0842486
K02556	-0.0872768	-1.2751	-0.544469	-2.16541	-1.23487	-1.2594	-1.00699	0.0351807	-0.328766	-0.283786	0.464458	-0.13212	-0.0805085	-1.06133	-0.747553	0.553284	-2.20021	-0.477202	0.981001	FAIL	0.272422	FAIL	0.638688	FAIL	0.0192123	2	0	0	-0.137243	1.32322	1	0	0.335512	0.0226147	0.465515	2	0	0	-0.0747914
K02342	-0.409205	0.0468268	0.192497	-0.580449	-0.649912	1.20003	0.577971	-0.964819	-0.00683841	0.301176	0.242065	-0.13212	0.767488	0.260595	-0.747553	0.0678576	0.384752	-0.062164	0.850415	FAIL	0.273295	FAIL	0.343094	FAIL	0.164239	2	0	0	-0.104544	1.31817	1	0	0.328182	0.0198993	1.17104	2	0	0.221426	0.0213955
K00928	0.175758	0.532254	1.04049	-0.165411	0.350088	0.7406	0.577971	0.357109	-0.00683841	0.523569	1.11653	0.189808	0.919491	0.746022	0.837409	1.20536	0.607145	0.745191	0.672191	FAIL	0.273805	FAIL	0.716831	FAIL	0.410656	2	0	0	-0.0795273	1.31521	1	0	0.331965	0.0212678	0.342325	2	0	0	-0.088748
K00757	0.590795	0.894824	0.870569	0.641944	0.765125	0.547955	1.31494	1.49461	0.993162	0.886139	-0.342897	0.675235	0.182526	0.938667	0.667484	0.553284	0.384752	1.10776	0.22708	FAIL	0.275043	FAIL	0.358577	FAIL	1.68165	2	0	0.363346	0.0721009	1.3081	1	0	0.317137	0.0162942	1.11848	2	0	0.157086	0.0125324
K03147	0.175758	-0.275101	-1.12943	0.156517	-2.23487	0.0625285	0.314937	-0.964819	-0.743804	-0.283786	-1.3429	-0.13212	0.182526	0.260595	-0.0105876	-0.25407	0.384752	-0.062164	0.95626	FAIL	0.275158	FAIL	0.405559	FAIL	0.0448929	2	0	0	-0.124484	1.30743	1	0	0.328555	0.0200348	0.973899	2	0	0	-0.00340194
K16784	0.590795	-0.690139	0.455531	-0.165411	0.350088	0.910525	0.993009	-0.964819	-1.32877	0.886139	0.657103	-0.547158	0.182526	-0.061333	0.252447	0.553284	0.384752	-0.477202	0.620918	FAIL	0.276246	FAIL	0.954741	FAIL	0.495994	2	0	0	-0.0700681	1.30121	1	0	0.33107	0.0209378	0.0464943	2	0	0	-0.132558
K00639	-0.824242	-0.275101	0.192497	-0.165411	0.0870531	0.0625285	0.314937	0.842536	-0.00683841	0.038142	0.242065	0.189808	0.182526	0.52363	-0.332516	0.330892	-0.20021	-0.062164	0.0554137	FAIL	0.276565	FAIL	0.22835	FAIL	3.71736	2	0	0.539559	0.225665	1.2994	1	0	0.302785	0.012432	1.67452	2	0	0.332373	0.0560157
K12308	0.76072	0.894824	0.455531	0.834589	0.765125	1.44104	0.577971	0.620143	1.67123	0.716214	1.35754	1.32731	0.919491	0.746022	-0.0105876	0.553284	1.12172	0.937836	0.186965	FAIL	0.276617	FAIL	0.426404	FAIL	1.93459	2	0	0.404312	0.0983777	1.2991	1	0	0.315275	0.0157422	0.915883	2	0	0	-0.0088544
K09766	-0.409205	0.0468268	0.192497	-0.165411	-0.234875	0.7406	0.314937	-0.379857	-1.32877	0.301176	-0.0209691	-0.13212	-0.0805085	-0.061333	-1.33252	0.0678576	0.121718	-0.477202	0.436955	FAIL	0.276717	FAIL	0.833538	FAIL	0.887766	2	0	0	-0.0145344	1.29853	1	0	0.32655	0.0193304	0.184867	2	0	0	-0.105561
K02935	3.44878	3.36875	3.1185	3.08252	3.57248	3.13292	2.31494	2.89316	3.1948	3.5491	3.48999	3.11581	3.5283	2.69355	3.0598	3.23778	3.04772	3.3641	0.00504426	PASS	0.27726	FAIL	0.0454361	FAIL	8.48834	2	0	0.661997	0.390418	1.29545	1	0	0.278358	0.00770187	4.04426	2	0	0.47651	0.158718
K02032	2.05023	2.42534	1.67792	1.83459	1.67202	1.54796	2.08047	1.49461	2.13067	1.80368	1.97903	2.18981	2.298	2.3981	1.57437	1.91585	1.50023	2.25976	0.904661	FAIL	0.278533	FAIL	0.914389	FAIL	0.101037	2	0	0	-0.131517	1.28826	1	0	0.331472	0.0210857	0.0901702	2	0	0	-0.133107
K00002	-1.4092	0.0468268	-1.12943	-0.165411	-0.234875	0.325563	-0.00699117	-0.964819	0.256196	0.716214	0.242065	0.189808	0.404918	-1.06133	-0.747553	-0.25407	-0.20021	-1.06216	0.352972	FAIL	0.279102	FAIL	0.572803	FAIL	1.1372	2	0	0.190122	0.0164045	1.28505	1	0	0.319576	0.0170411	0.583907	2	0	0	-0.0497503
K01227	0.76072	0.894824	0.455531	1.15652	0.765125	0.910525	0.800364	1.03518	0.993162	1.03814	1.35754	1.32731	0.919491	0.52363	0.474839	0.330892	1.25922	1.25976	0.19075	FAIL	0.2792	FAIL	0.273157	FAIL	1.90813	2	0	0.39341	0.0908209	1.2845	1	0	0.309865	0.0142262	1.44873	2	0	0.306291	0.0448774
K07705	-2.4092	-1.2751	-1.12943	0.156517	-2.23487	-2.2594	-1.00699	-0.379857	-2.32877	-2.28379	-2.3429	-2.13212	-0.817474	-2.06133	-1.33252	-0.669108	-2.20021	-0.477202	0.0494177	FAIL	0.279701	FAIL	0.825633	FAIL	3.90461	2	0	0.57625	0.270444	1.28169	1	0	0.305575	0.0131138	0.194697	2	0	0	-0.0749806
K04041	-0.409205	0.0468268	-1.12943	-1.16541	-1.23487	-0.2594	-0.00699117	-1.96482	-1.32877	-0.698824	0.657103	0.452842	-1.40244	-0.47637	-0.747553	-1.25407	-0.615248	0.745191	0.192689	FAIL	0.279759	FAIL	0.979842	FAIL	1.89481	2	0	0.412852	0.104584	1.28137	1	0	0.317629	0.0164428	0.0203986	2	0	0	-0.114494
K14534	0.590795	-0.275101	-2.12943	-0.165411	0.350088	0.0625285	-2.00699	-0.964819	-2.32877	1.17565	0.242065	-0.547158	0.404918	-0.47637	-0.747553	-0.669108	0.121718	-1.06216	0.0312204	FAIL	0.279932	FAIL	0.840695	FAIL	4.69247	2	0	0.614079	0.320841	1.2804	1	0	0.301728	0.0121819	0.17606	2	0	0	-0.0715926
K02387	0.175758	0.309861	0.677924	0.419551	0.0870531	0.0625285	0.800364	0.0351807	0.841159	0.038142	0.657103	0.452842	-0.402437	0.52363	0.474839	0.330892	0.121718	-0.062164	0.115148	FAIL	0.280189	FAIL	0.632638	FAIL	2.60217	2	0	0.482867	0.164876	1.27896	1	0	0.310338	0.0143535	0.475779	2	0	0	-0.0539465
K00926	-0.409205	-2.2751	0.455531	-0.165411	0.0870531	0.0625285	-1.00699	-0.964819	0.478588	-0.283786	0.464458	-1.13212	-0.0805085	0.260595	-2.33252	0.330892	-1.20021	0.259764	0.64342	FAIL	0.2802	FAIL	0.0224123	FAIL	0.457565	2	0	0	-0.043756	1.27889	1	0	0.297605	0.0112486	5.29978	2	0	0.632493	0.346846
K07343	-0.409205	-0.275101	-0.129431	0.641944	0.0870531	0.325563	-0.00699117	0.620143	0.478588	-1.28379	1.24207	0.86788	0.182526	0.260595	0.474839	0.74593	0.607145	0.937836	0.321137	FAIL	0.280808	FAIL	0.478389	FAIL	1.25053	2	0	0.255884	0.0288865	1.2755	1	0	0.315755	0.015883	0.784549	2	0	0	-0.0248421
K02110	0.175758	0.0468268	-0.129431	0.156517	0.350088	0.0625285	-0.00699117	-0.379857	-2.32877	0.038142	-1.3429	-2.13212	-0.817474	-0.47637	-1.33252	-0.25407	-0.615248	-0.477202	0.325253	FAIL	0.281035	FAIL	0.578989	FAIL	1.23515	2	0	0.251706	0.0278471	1.27424	1	0	0.316949	0.0162378	0.572131	2	0	0	-0.050669
K03572	-2.4092	-1.2751	-0.129431	-2.16541	-1.23487	-0.2594	0.314937	0.0351807	-0.743804	-0.698824	-1.3429	-2.13212	-0.402437	-2.06133	-0.332516	-1.25407	-1.20021	-2.06216	0.602502	FAIL	0.281343	FAIL	0.187435	FAIL	0.528673	2	0	0	-0.0518158	1.27253	1	0	0.312614	0.0149803	1.93127	2	0	0.409859	0.10238
K03977	1.29123	1.18433	1.1925	1.41955	0.93505	1.32556	0.993009	0.620143	0.841159	1.30118	1.82703	1.32731	0.597563	0.746022	0.989412	1.55328	1.38475	0.745191	0.940785	FAIL	0.281724	FAIL	0.209432	FAIL	0.0613523	2	0	0	-0.110657	1.27041	1	0	0.315946	0.0159393	1.78594	2	0	0.39611	0.0926541
K01740	1.76072	1.30986	0.870569	1.00451	1.22456	2.06253	1.80036	1.73562	2.2562	0.886139	1.24207	2.18981	0.767488	0.52363	0.989412	0.553284	1.88725	0.522798	0.542751	FAIL	0.281787	FAIL	0.575762	FAIL	0.643309	2	0	0	-0.0454002	1.27006	1	0	0.320041	0.0171869	0.578256	2	0	0	-0.0536803
K00925	2.44878	2.11722	1.87057	1.53503	2.28869	1.64749	0.577971	1.20511	2.47859	2.23978	2.51508	1.77477	2.50445	1.63911	2.12692	2.50082	2.04772	1.74519	0.0312769	FAIL	0.282069	FAIL	0.0893051	FAIL	4.68925	2	0	0.566408	0.258028	1.26849	1	0	0.288369	0.00938931	2.9744	2	0	0.454102	0.13809
K07335	2.17576	1.7249	2.1925	2.83459	3.05053	2.20003	2.7479	2.79007	2.62543	2.67041	2.24207	2.2602	1.91949	1.63911	1.57437	2.20536	2.25922	2.10776	0.370623	FAIL	0.282245	FAIL	0.602896	FAIL	1.07939	2	0	0.120494	0.00963361	1.26752	1	0	0.316927	0.016231	0.52796	2	0	0	-0.0572787
K00016	1.49769	1.42534	1.04049	0.419551	0.350088	1.54796	-0.00699117	-0.379857	1.13067	0.301176	0.827028	0.675235	1.18253	-0.061333	0.667484	0.74593	-0.20021	0.937836	0.0314354	FAIL	0.282457	FAIL	0.0828717	FAIL	4.68025	2	0	0.56443	0.255567	1.26635	1	0	0.287599	0.00924806	3.08692	2	0	0.46173	0.144922
K02030	2.44878	1.63179	2.39413	2.47845	3.05053	3.06253	2.63687	2.98938	2.91916	2.71621	1.74457	2.82208	1.40492	1.74602	1.12692	1.55328	2.70668	1.93784	0.525752	FAIL	0.283182	FAIL	0.950613	FAIL	0.678637	2	0	0	-0.0436595	1.26235	1	0	0.322032	0.017821	0.0508622	2	0	0	-0.128947
K15633	2.05023	1.7249	1.04049	1.29402	1.76513	2.13292	0.800364	1.49461	1.47859	2.52357	1.82703	1.77477	1.40492	1.10859	2.0598	1.44637	1.70668	1.5228	0.00613704	FAIL	0.28477	FAIL	0.636968	FAIL	8.02248	2	0.00357633	0.709123	0.46452	1.25363	1	0	0.282663	0.00838866	0.468422	2	0	0	-0.0351626
K06042	-0.824242	-0.690139	-1.12943	-0.580449	-0.234875	-1.2594	-0.422029	-1.96482	-0.328766	-0.698824	-0.757935	-0.547158	-1.40244	-0.47637	-1.33252	-1.25407	0.121718	-0.062164	0.51227	FAIL	0.28518	FAIL	0.528809	FAIL	0.707614	2	0	0	-0.0365232	1.25139	1	0	0.315135	0.0157012	0.672185	2	0	0	-0.0409487
K18331	1.67826	1.30986	0.455531	-0.580449	1.67202	1.91053	0.993009	1.62014	1.47859	1.03814	1.35754	1.32731	0.767488	0.260595	1.47484	1.06786	1.50023	0.937836	0.0384701	FAIL	0.285366	FAIL	0.259851	FAIL	4.32676	2	0	0.57349	0.266932	1.25038	1	0	0.291805	0.010045	1.51099	2	0	0.295858	0.0410006
K13599	-0.824242	0.309861	-2.12943	-2.16541	-2.23487	0.325563	-0.00699117	-0.964819	-0.328766	-0.698824	-1.3429	-1.13212	-0.402437	-2.06133	0.252447	-1.25407	-0.20021	-0.062164	0.013254	FAIL	0.285536	FAIL	0.050269	FAIL	6.3337	2	0	0.611175	0.316824	1.24945	1	0	0.276406	0.00740883	3.87646	2	0	0.488917	0.170863
K01304	-1.4092	-1.2751	-0.544469	-1.16541	-0.234875	-1.2594	-0.422029	-0.379857	-0.00683841	-0.283786	-0.0209691	-1.13212	-0.402437	-2.06133	-1.33252	-1.25407	-1.20021	-0.477202	0.721432	FAIL	0.28567	FAIL	0.100427	FAIL	0.335565	2	0	0	-0.0680741	1.24872	1	0	0.304067	0.0127413	2.80055	2	0	0.502242	0.184474
K21071	3.01706	2.58288	2.26289	2.22691	2.35009	2.49549	2.38533	2.03518	2.52921	2.71621	2.86656	2.56832	2.88297	1.93867	2.62168	2.70013	2.55468	2.10776	0.0467435	FAIL	0.286632	FAIL	0.738005	FAIL	3.99688	2	0	0.578426	0.274182	1.2435	1	0	0.2971	0.0111388	0.311627	2	0	0	-0.0629786
K01811	0.76072	0.532254	0.455531	0.156517	1.57248	0.7406	0.800364	1.03518	1.57812	1.41665	0.242065	1.77477	0.767488	0.260595	1.47484	0.74593	1.12172	1.84473	0.114101	FAIL	0.286914	FAIL	0.994935	FAIL	2.61528	2	0	0.49282	0.174789	1.24197	1	0	0.305486	0.0130918	0.00507983	2	0	0	-0.10766
K06901	-0.409205	-0.275101	0.192497	0.641944	-0.234875	-2.2594	-0.422029	-0.379857	-0.00683841	0.038142	-0.0209691	-0.13212	-0.402437	-0.061333	-0.747553	-0.25407	-1.20021	-0.062164	0.277071	FAIL	0.287082	FAIL	0.0816403	FAIL	1.43109	2	0	0.289005	0.0386241	1.24107	1	0	0.295509	0.0107992	3.10962	2	0	0.506563	0.189013
K07533	-0.409205	-0.275101	-1.12943	0.419551	0.93505	-0.2594	-0.422029	0.0351807	-1.32877	0.038142	0.464458	-0.13212	-0.402437	-0.061333	-1.33252	0.330892	-2.20021	-0.062164	0.778623	FAIL	0.287862	FAIL	0.563884	FAIL	0.255519	2	0	0	-0.0995948	1.23686	1	0	0.31562	0.0158432	0.60115	2	0	0	-0.0533571
K21744	-0.824242	-0.275101	-0.544469	-2.16541	-0.649912	-0.2594	-0.422029	-0.379857	-1.32877	-1.28379	-0.342897	0.452842	-1.40244	-0.47637	0.252447	-1.25407	0.121718	0.259764	0.33071	FAIL	0.288377	FAIL	0.266747	FAIL	1.21512	2	0	0.230316	0.0231049	1.23409	1	0	0.303365	0.0125711	1.47827	2	0	0.322087	0.0513695
K03929	-0.824242	0.532254	-0.129431	-1.16541	0.350088	0.547955	-1.00699	-1.96482	0.256196	-0.283786	-0.0209691	-1.13212	0.767488	-1.06133	-0.0105876	-0.669108	-2.20021	-1.06216	0.129182	FAIL	0.288554	FAIL	0.701451	FAIL	2.43887	2	0	0.470196	0.152734	1.23314	1	0	0.302541	0.0123737	0.365292	2	0	0	-0.0673736
K01809	-0.0872768	0.532254	0.677924	0.419551	0.57248	0.7406	0.800364	0.0351807	0.478588	0.301176	-0.0209691	0.189808	0.404918	0.52363	1.12692	0.915855	0.384752	1.25976	0.217812	FAIL	0.289145	FAIL	0.97462	FAIL	1.73519	2	0	0.388839	0.0877742	1.22997	1	0	0.30798	0.013728	0.0257628	2	0	0	-0.116314
K09817	-0.824242	-0.690139	-0.544469	0.419551	-2.23487	-1.2594	0.314937	-0.379857	-0.328766	-0.698824	-0.757935	-2.13212	0.182526	0.52363	-1.33252	0.0678576	-0.615248	-1.06216	0.00510067	PASS	0.289348	FAIL	0.0248813	FAIL	8.4615	2	0	0.648185	0.369736	1.22888	1	0	0.262981	0.00567087	5.10467	2	0	0.519891	0.203397
K15778	-0.0872768	0.309861	-0.129431	-0.165411	-0.649912	0.325563	-0.00699117	0.0351807	0.256196	-2.28379	-0.0209691	-0.13212	-0.0805085	0.260595	0.252447	-0.669108	-0.20021	0.259764	0.0722817	FAIL	0.289499	FAIL	0.523588	FAIL	3.29636	2	0	0.531831	0.216768	1.22808	1	0	0.295345	0.0107649	0.683228	2	0	0	-0.0299021
K00180	-2.4092	0.0468268	-0.544469	-0.165411	-0.649912	-0.674437	-0.422029	-0.379857	-0.328766	0.301176	-2.3429	-0.547158	-0.402437	-0.061333	-0.747553	0.0678576	-2.20021	-1.06216	0.299977	FAIL	0.291165	FAIL	0.762874	FAIL	1.33336	2	0	0.294605	0.040556	1.21921	1	0	0.306449	0.0133342	0.27686	2	0	0	-0.0879751
K13941	-0.409205	-0.690139	-0.129431	-1.16541	-0.234875	-2.2594	-1.00699	-0.964819	-0.743804	-0.283786	-0.757935	-0.547158	-0.817474	0.260595	-1.33252	-1.25407	0.384752	-0.477202	0.128871	FAIL	0.291256	FAIL	0.398858	FAIL	2.44225	2	0	0.460249	0.143581	1.21873	1	0	0.295927	0.0108875	0.993289	2	0	0	-0.000668118
K18827	0.39815	0.894824	0.870569	0.419551	-0.234875	0.0625285	0.314937	0.357109	-1.32877	0.038142	0.242065	-0.547158	0.597563	-0.47637	0.667484	0.553284	-1.20021	0.937836	0.442526	FAIL	0.292303	FAIL	0.66973	FAIL	0.873238	2	0	0	-0.0160572	1.21319	1	0	0.307109	0.0135028	0.414576	2	0	0	-0.0741568
K03536	-0.409205	-1.2751	-1.12943	-0.580449	-2.23487	-0.674437	-0.422029	0.0351807	-2.32877	-1.28379	-1.3429	-2.13212	-0.817474	0.260595	-0.747553	-1.25407	-0.20021	-2.06216	0.0488257	FAIL	0.292313	FAIL	0.021832	FAIL	3.92453	2	0	0.50194	0.18416	1.21314	1	0	0.271435	0.00671085	5.34929	2	0	0.578932	0.273878
K02657	-0.0872768	-1.2751	-0.544469	-1.16541	-0.649912	-0.2594	-0.422029	-0.379857	-1.32877	0.523569	0.464458	-0.547158	-1.40244	-1.06133	-0.332516	-2.25407	-1.20021	-0.477202	0.530698	FAIL	0.293361	FAIL	0.805867	FAIL	0.66822	2	0	0	-0.0442857	1.20763	1	0	0.308475	0.0138572	0.219766	2	0	0	-0.104145
K11522	-0.0872768	-1.2751	-0.544469	-1.16541	-0.649912	-0.2594	-0.422029	-0.379857	-1.32877	0.523569	0.464458	-0.547158	-1.40244	-1.06133	-0.332516	-2.25407	-1.20021	-0.477202	0.530698	FAIL	0.293361	FAIL	0.805867	FAIL	0.66822	2	0	0	-0.0442857	1.20763	1	0	0.308475	0.0138572	0.219766	2	0	0	-0.104145
K07281	-0.0872768	0.0468268	0.192497	-0.165411	-0.234875	0.0625285	-0.00699117	0.0351807	0.256196	0.301176	-0.342897	-1.13212	-0.402437	-0.061333	-0.747553	0.330892	0.121718	-0.477202	0.387288	FAIL	0.294003	FAIL	0.510695	FAIL	1.02768	2	0	0	0.00331896	1.20427	1	0	0.301996	0.0122449	0.711058	2	0	0	-0.0346417
K18910	-1.4092	-0.690139	-1.12943	-1.16541	0.0870531	-1.2594	-1.00699	-1.96482	-0.328766	-2.28379	-1.3429	-0.547158	-2.40244	-0.47637	-0.332516	-1.25407	-0.615248	-1.06216	0.593422	FAIL	0.294084	FAIL	0.227461	FAIL	0.545216	2	0	0	-0.051524	1.20384	1	0	0.298956	0.011547	1.67951	2	0	0.371687	0.0769838
K12297	-1.4092	-0.275101	-0.129431	-1.16541	-1.23487	0.0625285	-2.00699	-0.379857	-0.743804	-2.28379	-0.0209691	-0.547158	-0.0805085	-2.06133	-1.33252	0.74593	-0.615248	-0.477202	0.50023	FAIL	0.294394	FAIL	0.306567	FAIL	0.734255	2	0	0	-0.0307496	1.20223	1	0	0.299635	0.0116998	1.30685	2	0	0.279386	0.0355064
K13663	-0.824242	-0.275101	-0.544469	-0.580449	0.0870531	-1.2594	-0.422029	-0.379857	-0.743804	-0.698824	-1.3429	-1.13212	-2.40244	-0.47637	-1.33252	-0.669108	-0.615248	-0.477202	0.394289	FAIL	0.294408	FAIL	0.708063	FAIL	1.00673	2	0	0	0.000845333	1.20215	1	0	0.303869	0.0126931	0.355346	2	0	0	-0.0809546
K03656	0.175758	-0.690139	1.04049	1.00451	0.0870531	0.547955	0.314937	0.357109	0.256196	-0.283786	-0.342897	-0.13212	1.057	-0.061333	0.252447	0.330892	0.384752	0.745191	0.410697	FAIL	0.295386	FAIL	0.39804	FAIL	0.95928	2	0	0	-0.00476066	1.19706	1	0	0.298831	0.0115191	0.995682	2	0	0	-0.00050478
K02392	-2.4092	-2.2751	0.455531	-1.16541	-2.23487	-0.2594	-2.00699	0.357109	-0.328766	-0.698824	-0.757935	-0.547158	-0.402437	-0.47637	-0.747553	-1.25407	0.384752	-2.06216	0.770212	FAIL	0.295699	FAIL	0.341611	FAIL	0.266853	2	0	0	-0.0911785	1.19544	1	0	0.301604	0.0121527	1.17622	2	0	0.224214	0.0219163
K06403	-2.4092	-2.2751	-1.12943	-2.16541	-0.234875	-1.2594	-0.422029	-0.379857	-1.32877	-0.698824	-1.3429	-1.13212	-1.40244	0.260595	-0.747553	-1.25407	-0.20021	-1.06216	0.457787	FAIL	0.296344	FAIL	0.0941682	FAIL	0.83451	2	0	0	-0.0160266	1.19209	1	0	0.287891	0.00930135	2.89543	2	0	0.501364	0.18356
K21449	1.49769	1.89482	2.51442	2.69257	2.15744	1.64749	2.63687	2.4275	1.91916	1.41665	1.74457	2.45284	2.18253	2.3981	1.25245	2.20536	2.04772	2.10776	0.00630095	FAIL	0.297445	FAIL	0.713957	FAIL	7.96101	2	0.00540345	0.710742	0.467157	1.18642	1	0	0.267905	0.00625521	0.346573	2	0	0	-0.0438519
K03367	-0.824242	-0.275101	0.192497	-2.16541	-1.23487	-2.2594	-1.00699	-0.964819	-1.32877	-2.28379	-2.3429	-0.547158	-2.40244	-0.061333	-1.33252	-0.669108	-1.20021	-0.062164	0.441938	FAIL	0.298136	FAIL	0.548738	FAIL	0.874763	2	0	0	-0.0154664	1.18287	1	0	0.297802	0.0112916	0.631175	2	0	0	-0.0455488
K03547	-0.824242	-1.2751	-2.12943	0.156517	-1.23487	-0.2594	-1.00699	-0.379857	-1.32877	-1.28379	-2.3429	-0.13212	-0.817474	-2.06133	-0.0105876	-0.669108	-0.615248	-1.06216	0.851723	FAIL	0.29835	FAIL	0.382362	FAIL	0.162659	2	0	0	-0.107403	1.18177	1	0	0.299447	0.0116573	1.04269	2	0	0.0422484	0.00547628
K01497	0.175758	0.309861	-0.544469	0.834589	0.350088	-0.2594	-0.422029	0.357109	0.841159	-1.28379	-0.757935	0.86788	-0.0805085	0.746022	-0.0105876	0.553284	-0.20021	-0.062164	0.686662	FAIL	0.298635	FAIL	0.278461	FAIL	0.387939	2	0	0	-0.0728384	1.18031	1	0	0.295174	0.0107289	1.4249	2	0	0.320228	0.0505652
K01485	-0.409205	-0.690139	-1.12943	-1.16541	-0.234875	-2.2594	-2.00699	0.0351807	-0.328766	-0.283786	-0.757935	-0.547158	-0.817474	-0.47637	-0.332516	0.0678576	-1.20021	0.259764	0.896424	FAIL	0.299468	FAIL	0.58281	FAIL	0.110344	2	0	0	-0.122486	1.17606	1	0	0.301462	0.0121196	0.56493	2	0	0	-0.0598998
K17759	0.39815	0.724899	-0.544469	1.15652	-0.234875	0.0625285	-0.422029	0.620143	-0.00683841	0.301176	0.657103	-0.547158	0.919491	0.746022	0.474839	0.553284	0.79979	0.745191	0.864727	FAIL	0.301368	FAIL	0.375555	FAIL	0.147116	2	0	0	-0.109426	1.16641	1	0	0.294918	0.0106755	1.06381	2	0	0.101004	0.00818698
K02003	2.54499	2.42534	2.26289	2.22691	2.62311	2.59858	2.31494	2.20511	2.57812	2.30118	1.90503	2.11581	2.59756	2.69355	3.22207	2.06786	2.60714	2.0253	0.521322	FAIL	0.301431	FAIL	0.0867359	FAIL	0.68806	2	0	0	-0.030317	1.1661	1	0	0.280719	0.00807143	3.01816	2	0	0.513236	0.196142
K03885	-1.4092	-1.2751	0.192497	-1.16541	-0.649912	-2.2594	-0.422029	-0.379857	-2.32877	-2.28379	-2.3429	-1.13212	-2.40244	-0.061333	-1.33252	-0.669108	-1.20021	-1.06216	0.00333414	PASS	0.301488	FAIL	0.235499	FAIL	9.52342	2	0.0149566	0.718832	0.480422	1.16581	1	0	0.253235	0.00467285	1.63519	2	0	0.280335	0.0358025
K20452	-0.824242	0.0468268	-2.12943	-0.580449	-0.649912	-0.674437	-2.00699	-1.96482	-0.328766	0.038142	-0.757935	-1.13212	-0.817474	-1.06133	-0.747553	-0.669108	-1.20021	-0.477202	0.034398	FAIL	0.301494	FAIL	0.729073	FAIL	4.52113	2	0	0.604806	0.308102	1.16578	1	0	0.275336	0.0072528	0.324449	2	0	0	-0.0591112
K02796	0.39815	-2.2751	1.45553	0.641944	0.765125	-1.2594	1.16293	-0.964819	-0.00683841	0.301176	-0.757935	-0.13212	-1.40244	-0.061333	-0.747553	0.553284	-0.615248	-0.477202	0.0183541	FAIL	0.301661	FAIL	0.0776657	FAIL	5.68232	2	0	0.601079	0.303053	1.16494	1	0	0.259936	0.00533753	3.18572	2	0	0.457898	0.141466
K02398	0.39815	-0.275101	-1.12943	0.156517	-0.649912	-0.674437	-0.422029	0.0351807	-2.32877	0.038142	-0.757935	0.189808	-0.817474	-1.06133	-0.332516	0.553284	0.607145	-0.477202	0.198044	FAIL	0.302541	FAIL	0.626284	FAIL	1.85882	2	0	0.401257	0.0962187	1.1605	1	0	0.286188	0.008991	0.486683	2	0	0	-0.0575096
K01965	1.05023	1.30986	-0.129431	-0.165411	0.765125	0.0625285	-1.00699	0.0351807	0.993162	1.52357	0.827028	0.675235	0.597563	-1.06133	0.837409	-0.25407	0.969715	0.522798	0.000240898	PASS	0.302815	FAIL	0.564977	FAIL	18.0535	2	0.24527	0.830357	0.675866	1.15913	1	0	0.229359	0.00315334	0.599021	2	0	0	-0.0158916
K01470	-0.409205	-1.2751	-0.544469	-2.16541	-1.23487	-0.674437	-0.422029	-1.96482	-0.00683841	-0.698824	-1.3429	-0.13212	-0.402437	-1.06133	-2.33252	-0.669108	-1.20021	-0.062164	0.564475	FAIL	0.302864	FAIL	0.489357	FAIL	0.599997	2	0	0	-0.0503883	1.15888	1	0	0.291613	0.0100074	0.758966	2	0	0	-0.030363
K00484	-2.4092	-2.2751	-1.12943	-2.16541	0.0870531	-0.674437	-0.422029	-0.379857	0.256196	-1.28379	-0.757935	-2.13212	-1.40244	-2.06133	-1.33252	-1.25407	-1.20021	-1.06216	0.695415	FAIL	0.303575	FAIL	0.532194	FAIL	0.374467	2	0	0	-0.0821209	1.15532	1	0	0.292564	0.0101955	0.665093	2	0	0	-0.0439671
K00847	1.49769	-0.690139	0.455531	0.641944	1.08705	1.20003	0.314937	1.03518	0.841159	0.716214	1.46446	1.0378	0.404918	0.260595	1.36792	0.915855	0.969715	0.937836	0.54282	FAIL	0.304517	FAIL	0.54563	FAIL	0.643169	2	0	0	-0.0454218	1.15062	1	0	0.289425	0.00958658	0.637455	2	0	0	-0.0461492
K00005	-0.824242	-2.2751	-0.129431	-2.16541	-0.649912	0.0625285	0.314937	-0.379857	-0.00683841	-0.283786	-0.757935	-1.13212	-0.402437	-0.47637	-2.33252	-2.25407	-0.20021	-2.06216	0.464673	FAIL	0.304559	FAIL	0.209199	FAIL	0.817525	2	0	0	-0.0198773	1.15041	1	0	0.281635	0.00819243	1.78738	2	0	0.385771	0.0857698
K07011	0.39815	1.04683	1.04049	0.156517	0.93505	1.20003	0.800364	0.0351807	0.671233	0.523569	1.11653	-0.13212	0.597563	0.746022	0.474839	1.20536	0.969715	0.745191	0.414708	FAIL	0.304577	FAIL	0.86837	FAIL	0.948018	2	0	0	-0.00678092	1.15032	1	0	0.29057	0.0098046	0.142811	2	0	0	-0.111817
K07001	0.39815	0.309861	0.192497	0.156517	-0.234875	0.0625285	0.577971	-1.96482	0.671233	0.038142	-0.0209691	0.189808	0.597563	-0.47637	-0.747553	0.553284	0.79979	-0.062164	0.47697	FAIL	0.305004	FAIL	0.274332	FAIL	0.787909	2	0	0	-0.0240864	1.1482	1	0	0.282824	0.00841541	1.44341	2	0	0.31974	0.0503563
K01866	0.590795	0.724899	-0.544469	0.419551	0.0870531	0.325563	0.577971	0.357109	0.256196	1.03814	0.464458	0.452842	0.919491	0.938667	1.36792	0.553284	1.12172	0.522798	0.341138	FAIL	0.30545	FAIL	0.0507031	FAIL	1.17788	2	0	0.18185	0.015317	1.14599	1	0	0.251364	0.00628541	3.86232	2	0	0.557031	0.246471
K01778	-0.409205	-0.275101	-2.12943	-0.580449	0.0870531	-0.674437	-0.00699117	0.357109	-1.32877	-0.698824	0.464458	-1.13212	-0.402437	-2.06133	-0.0105876	-2.25407	-1.20021	-0.477202	0.325914	FAIL	0.305585	FAIL	0.451962	FAIL	1.23271	2	0	0.247707	0.0268884	1.14532	1	0	0.282706	0.00839573	0.849111	2	0	0	-0.0174348
K07720	0.175758	0.532254	1.1925	0.156517	-0.234875	1.06253	0.800364	0.842536	0.478588	1.03814	0.827028	-0.13212	1.18253	1.3981	1.25245	0.0678576	0.384752	0.937836	0.163425	FAIL	0.307362	FAIL	0.0226509	FAIL	2.11455	2	0	0.37636	0.0798238	1.13655	1	0	0.255525	0.0048899	5.27985	2	0	0.603643	0.306521
K06168	0.175758	0.532254	0.455531	-0.165411	0.57248	0.7406	0.800364	1.03518	-0.00683841	0.301176	0.464458	0.189808	-0.0805085	-0.061333	0.252447	-0.25407	0.121718	0.259764	0.719304	FAIL	0.308353	FAIL	0.135559	FAIL	0.338684	2	0	0	-0.071294	1.13169	1	0	0.216009	0.0070987	2.37137	2	0	0.464925	0.147842
K01182	-2.4092	-1.2751	-2.12943	0.419551	-1.23487	0.547955	-1.00699	-1.96482	-0.328766	-0.698824	-0.342897	-0.13212	-1.40244	-1.06133	-0.747553	0.330892	-1.20021	-2.06216	0.701511	FAIL	0.308866	FAIL	0.810063	FAIL	0.365201	2	0	0	-0.0888553	1.12919	1	0	0.286454	0.00904148	0.214385	2	0	0	-0.109966
K03789	0.76072	0.0468268	0.455531	0.834589	0.93505	0.910525	0.314937	0.357109	0.478588	0.886139	0.464458	0.675235	0.919491	0.260595	0.667484	0.553284	0.969715	0.937836	0.0358561	FAIL	0.308998	FAIL	0.385415	FAIL	4.44859	2	0	0.58848	0.286279	1.12855	1	0	0.259918	0.00533557	1.03337	2	0	0	0.0027698
K03924	-0.0872768	0.532254	0.455531	-0.165411	0.57248	0.7406	0.314937	1.03518	0.993162	0.523569	0.657103	-0.13212	1.18253	0.52363	1.12692	1.06786	1.12172	0.937836	0.352399	FAIL	0.309827	FAIL	0.0941992	FAIL	1.13913	2	0	0.162919	0.0131302	1.12451	1	0	0.269103	0.00587519	2.89495	2	0	0.496786	0.17883
K13327	-1.4092	-0.690139	0.870569	-0.165411	-0.649912	-1.2594	-1.00699	-0.379857	0.256196	-2.28379	-0.757935	0.189808	-0.817474	0.260595	-0.747553	-0.669108	-0.615248	0.259764	0.216485	FAIL	0.31034	FAIL	0.313171	FAIL	1.74307	2	0	0.372585	0.0775239	1.12202	1	0	0.268781	0.0063653	1.28094	2	0	0.257545	0.0293108
K02303	-0.824242	-1.2751	-0.544469	-1.16541	-2.23487	-0.674437	-0.00699117	0.0351807	-0.00683841	-0.283786	-1.3429	-1.13212	-0.0805085	-0.061333	0.474839	-0.25407	-0.20021	-1.06216	0.409519	FAIL	0.311101	FAIL	0.0547224	FAIL	0.962612	2	0	0	-0.00332055	1.11834	1	0	0.259153	0.00525512	3.73772	2	0	0.554293	0.243147
K02650	-0.824242	-0.690139	-1.12943	-1.16541	-0.649912	-0.674437	-0.422029	-0.964819	-0.328766	-0.698824	0.242065	-1.13212	-0.402437	-1.06133	0.474839	-2.25407	-0.615248	-0.062164	0.00668189	FAIL	0.311658	FAIL	0.182093	FAIL	7.82509	2	0	0.679534	0.417373	1.11565	1	0	0.239073	0.00353618	1.96959	2	0	0.339209	0.0592929
K01114	-1.4092	-0.690139	-1.12943	-0.580449	-0.649912	-2.2594	-2.00699	-0.964819	-0.743804	-0.698824	-1.3429	-1.13212	-0.402437	-1.06133	-2.33252	-2.25407	-2.20021	0.259764	0.856782	FAIL	0.311706	FAIL	0.370844	FAIL	0.15658	2	0	0	-0.108228	1.11542	1	0	0.276382	0.00740527	1.07869	2	0	0.129302	0.0100972
K06411	-1.4092	-2.2751	-2.12943	-2.16541	-1.23487	0.0625285	-0.422029	-0.379857	-0.328766	-0.698824	-1.3429	-2.13212	-2.40244	-1.06133	-1.33252	-2.25407	-0.615248	-2.06216	0.879048	FAIL	0.311991	FAIL	0.106691	FAIL	0.130311	2	0	0	-0.0925244	1.11405	1	0	0.307596	0.00606658	2.71224	2	0	0.500018	0.182161
K01439	0.912723	0.532254	0.455531	1.15652	0.57248	0.547955	0.314937	1.20511	-0.328766	-0.283786	0.657103	0.452842	-0.402437	1.2606	0.837409	0.74593	-0.20021	-0.062164	0.0169393	FAIL	0.312191	FAIL	0.0117707	FAIL	5.83955	2	0	0.563999	0.255033	1.11309	1	0	0.227862	0.00297974	6.58011	2	0	0.594367	0.294058
K01945	1.76072	0.532254	0.192497	0.156517	0.765125	1.54796	0.800364	0.357109	1.2562	0.716214	1.46446	1.18981	1.40492	0.52363	1.57437	0.330892	1.12172	1.10776	0.00303851	PASS	0.312198	FAIL	0.808923	FAIL	9.7655	2	0.0566586	0.748374	0.530026	1.11305	1	0	0.229409	0.00341796	0.215843	2	0	0	-0.0474159
K01887	1.17576	1.04683	1.33	1.41955	-0.234875	1.32556	1.31494	1.73562	1.13067	0.523569	0.827028	0.452842	0.919491	0.938667	1.57437	1.33089	0.607145	1.10776	0.008299	FAIL	0.314011	FAIL	0.815941	FAIL	7.33461	2	0	0.699811	0.449464	1.10437	1	0	0.241427	0.00370284	0.206901	2	0	0	-0.0562733
K00692	-0.824242	-0.275101	-1.12943	-2.16541	0.350088	-0.674437	-2.00699	-1.96482	-2.32877	-0.698824	-1.3429	-0.547158	-0.402437	-2.06133	-1.33252	-2.25407	-0.615248	-1.06216	0.00103659	PASS	0.314859	FAIL	0.230653	FAIL	12.8604	2	0.090074	0.767382	0.562844	1.10034	1	0	0.21853	0.0023809	1.66169	2	0	0.265389	0.0314011
K00820	-0.824242	0.309861	0.455531	0.834589	0.57248	0.0625285	0.577971	-0.379857	0.256196	-0.283786	-0.342897	0.452842	0.404918	-0.061333	-0.0105876	0.553284	0.121718	0.259764	0.539896	FAIL	0.316409	FAIL	0.496633	FAIL	0.649152	2	0	0	-0.0441984	1.09301	1	0	0.264614	0.00585829	0.74236	2	0	0	-0.0324564
K06023	0.175758	-1.2751	0.455531	-0.165411	0.93505	0.910525	-0.00699117	-0.379857	0.478588	0.038142	0.979031	0.189808	0.404918	0.52363	-1.33252	0.553284	0.384752	-0.062164	0.568526	FAIL	0.316724	FAIL	0.258993	FAIL	0.592137	2	0	0	-0.0471353	1.09152	1	0	0.259472	0.00528858	1.51513	2	0	0.339695	0.0595319
K02860	-0.409205	-2.2751	-0.129431	0.419551	0.350088	-1.2594	-1.00699	-0.379857	-0.00683841	-0.698824	-0.0209691	-0.547158	-0.817474	-0.47637	-0.332516	0.0678576	-0.20021	-0.477202	0.282026	FAIL	0.31677	FAIL	0.0249732	FAIL	1.40917	2	0	0.265195	0.0313477	1.09131	1	0	0.238512	0.00349769	5.09785	2	0	0.609083	0.313947
K00652	-0.824242	-0.275101	0.192497	-0.165411	0.350088	0.0625285	0.577971	0.842536	-0.00683841	0.523569	0.242065	0.189808	0.182526	0.52363	-0.332516	0.330892	-0.20021	-0.062164	0.100149	FAIL	0.317737	FAIL	0.170624	FAIL	2.8046	2	0	0.476008	0.158237	1.08676	1	0	0.242801	0.00380394	2.05647	2	0	0.396084	0.0926365
K07391	-0.409205	0.309861	-1.12943	-2.16541	-0.234875	-2.2594	-1.00699	-1.96482	-2.32877	-1.28379	-0.342897	-0.547158	0.597563	-2.06133	0.474839	0.0678576	-0.20021	-1.06216	0.23666	FAIL	0.318088	FAIL	0.838808	FAIL	1.62893	2	0	0.368894	0.0753225	1.08512	1	0	0.257615	0.00509696	0.178374	2	0	0	-0.0984
K06012	-0.824242	-0.275101	-0.544469	-1.16541	-0.234875	-0.674437	-0.00699117	0.842536	-0.743804	-1.28379	-0.757935	-1.13212	-1.40244	-0.47637	-1.33252	0.0678576	-0.20021	-1.06216	0.121466	FAIL	0.318155	FAIL	0.501044	FAIL	2.52594	2	0	0.473339	0.155696	1.0848	1	0	0.24934	0.00432641	0.732431	2	0	0	-0.0273008
K00962	1.83872	1.7249	1.33	1.29402	0.350088	1.54796	0.800364	1.20511	1.2562	1.30118	2.18066	1.56832	1.84549	0.938667	1.66748	1.33089	1.60714	1.74519	0.108867	FAIL	0.320587	FAIL	0.599499	FAIL	2.68297	2	0	0.490595	0.172545	1.07349	1	0	0.242305	0.00376725	0.53411	2	0	0	-0.0477648
K13889	-0.409205	-1.2751	-0.544469	-0.580449	0.350088	-0.2594	-0.422029	-0.964819	-0.328766	-0.283786	-0.0209691	-0.547158	-0.402437	-1.06133	-0.747553	-0.669108	-0.615248	-0.477202	0.183963	FAIL	0.321135	FAIL	0.234986	FAIL	1.95603	2	0	0.39862	0.0943809	1.07096	1	0	0.238583	0.0035025	1.63796	2	0	0.346547	0.062981
K02071	-0.0872768	-1.2751	-1.12943	-0.580449	-1.23487	-1.2594	-1.00699	-0.964819	-1.32877	-2.28379	-2.3429	-0.13212	-2.40244	-0.061333	-0.747553	-0.669108	-0.615248	-1.06216	0.277494	FAIL	0.321262	FAIL	0.0819948	FAIL	1.4292	2	0	0.289469	0.0387807	1.07037	1	0	0.220263	0.00317919	3.10305	2	0	0.507515	0.190021
K02907	0.590795	0.894824	0.677924	0.156517	0.0870531	0.0625285	0.314937	-0.379857	-0.00683841	0.038142	0.464458	-0.547158	1.40492	0.260595	0.837409	0.0678576	-0.615248	0.259764	0.68838	FAIL	0.321339	FAIL	0.975826	FAIL	0.385279	2	0	0	-0.0885152	1.07002	1	0	0.262653	0.00504096	0.0245209	2	0	0	-0.140462
K12506	1.83872	1.04683	1.1925	1.53503	1.85259	1.44104	1.45244	1.35711	1.91916	1.88614	1.6571	1.86788	0.919491	0.746022	1.25245	0.553284	2.50023	1.5228	0.0575764	FAIL	0.321529	FAIL	0.704973	FAIL	3.65555	2	0	0.561308	0.251709	1.06914	1	0	0.210695	0.00327671	0.359982	2	0	0	-0.0606646
K07139	-0.409205	-0.275101	0.455531	-0.165411	-1.23487	-1.2594	-1.00699	-0.379857	-1.32877	0.038142	-1.3429	-0.547158	-0.402437	0.260595	-2.33252	-0.25407	0.384752	-0.477202	0.0345719	FAIL	0.322376	FAIL	0.397126	FAIL	4.51229	2	0	0.592544	0.291639	1.06524	1	0	0.225299	0.00270873	0.998363	2	0	0	-0.000135944
K07089	0.175758	0.0468268	-1.12943	-0.580449	-1.23487	-0.2594	0.314937	-0.379857	0.256196	-0.698824	-0.757935	0.452842	-0.402437	-0.061333	-1.33252	-0.669108	0.607145	-0.477202	0.752941	FAIL	0.322585	FAIL	0.541311	FAIL	0.290586	2	0	0	-0.0949814	1.06428	1	0	0.249068	0.00430323	0.646252	2	0	0	-0.0473623
K01838	-0.0872768	-0.275101	-0.129431	-0.580449	-0.649912	-1.2594	-0.00699117	-0.379857	0.478588	-1.28379	-1.3429	0.86788	0.182526	-0.47637	-1.33252	-0.669108	-0.20021	-1.06216	0.303155	FAIL	0.323451	FAIL	0.923436	FAIL	1.32049	2	0	0.294193	0.0404111	1.06032	1	0	0.242786	0.0038028	0.0801848	2	0	0	-0.11598
K00786	-0.409205	0.309861	-0.544469	-2.16541	-0.649912	-0.674437	-0.422029	-1.96482	-0.00683841	0.038142	0.464458	-0.13212	-2.40244	-0.061333	-2.33252	-0.669108	-0.20021	-1.06216	0.748528	FAIL	0.324636	FAIL	0.945517	FAIL	0.296751	2	0	0	-0.102209	1.05492	1	0	0.245242	0.00399076	0.0562862	2	0	0	-0.137158
K01577	0.175758	0.0468268	-0.544469	-0.165411	-0.234875	-1.2594	-2.00699	-0.379857	-2.32877	-1.28379	-0.0209691	-0.547158	0.182526	-2.06133	-0.0105876	-0.25407	-0.20021	0.259764	0.49935	FAIL	0.324715	FAIL	0.378165	FAIL	0.736232	2	0	0	-0.031706	1.05456	1	0	0.235121	0.00327913	1.05566	2	0	0.0723212	0.00669067
K02834	-0.824242	-0.275101	-1.12943	-2.16541	-2.23487	0.0625285	-0.00699117	-0.964819	-1.32877	-0.698824	-0.342897	-1.13212	-0.817474	-0.061333	-0.0105876	-0.669108	-0.615248	-2.06216	0.546677	FAIL	0.325852	FAIL	0.0241638	FAIL	0.635335	2	0	0	-0.0296019	1.04941	1	0	0.209397	0.00200526	5.15896	2	0	0.626026	0.337606
K03561	0.39815	0.894824	0.192497	-0.165411	0.0870531	0.0625285	0.314937	0.357109	-0.328766	0.523569	0.464458	0.452842	0.404918	0.52363	0.837409	-0.25407	1.12172	-0.062164	0.239151	FAIL	0.32639	FAIL	0.0371387	FAIL	1.61563	2	0	0.316883	0.0491457	1.04698	1	0	0.205836	0.00187513	4.38756	2	0	0.576237	0.270427
K02990	1.76072	1.42534	1.87057	1.64194	1.57248	1.20003	1.80036	1.84254	1.2562	1.96414	1.82703	1.77477	1.68503	1.84556	1.66748	1.44637	0.969715	1.39727	0.258485	FAIL	0.327051	FAIL	0.928057	FAIL	1.51759	2	0	0.3481	0.0637841	1.044	1	0	0.225346	0.00271116	0.0751291	2	0	0	-0.113974
K01784	2.67826	2.11722	2.33	1.74148	2.01305	2.06253	2.31494	1.94207	1.7587	2.23978	2.51508	2.56832	2.05699	2.18659	1.91541	2.26949	2.19211	2.10776	0.389382	FAIL	0.3279	FAIL	0.763227	FAIL	1.02137	2	0	0	0.00273365	1.04019	1	0	0.222557	0.00257034	0.276376	2	0	0	-0.0925605
K08591	-1.4092	-0.690139	-1.12943	-0.580449	-2.23487	-1.2594	-2.00699	-0.964819	-0.743804	-1.28379	-1.3429	-1.13212	-1.40244	-0.47637	-1.33252	0.0678576	-2.20021	-2.06216	0.125401	FAIL	0.328198	FAIL	0.656621	FAIL	2.48075	2	0	0.474635	0.156927	1.03885	1	0	0.210806	0.00205871	0.435744	2	0	0	-0.0597987
K02557	-0.0872768	0.0468268	-0.544469	-0.580449	-1.23487	0.0625285	-0.422029	0.0351807	-0.328766	-1.28379	-1.3429	-1.13212	-0.0805085	-0.47637	-0.0105876	0.0678576	-0.615248	-0.062164	0.232543	FAIL	0.328722	FAIL	0.49669	FAIL	1.65128	2	0	0.365053	0.0730807	1.03651	1	0	0.205914	0.00204857	0.742231	2	0	0	-0.0289246
K11069	-0.824242	-0.275101	0.455531	0.419551	0.0870531	-0.2594	-0.00699117	0.842536	-0.328766	-0.283786	-0.342897	-1.13212	-1.40244	0.52363	-2.33252	-0.25407	-1.20021	-1.06216	0.0204054	FAIL	0.330087	FAIL	0.984862	FAIL	5.47785	2	0	0.650316	0.372895	1.03043	1	0	0.184181	0.00126723	0.0152736	2	0	0	-0.0820036
K02884	1.67826	1.89482	0.455531	-0.165411	-0.234875	0.7406	0.800364	0.620143	-0.328766	0.716214	1.56399	0.452842	2.50445	0.260595	1.12692	1.20536	0.384752	0.522798	0.64748	FAIL	0.330294	FAIL	0.711347	FAIL	0.450799	2	0	0	-0.0750684	1.02952	1	0	0.209715	0.00201719	0.350447	2	0	0	-0.0887852
K13789	-0.409205	-0.275101	0.192497	-0.165411	0.0870531	0.325563	0.800364	0.357109	-0.00683841	0.301176	0.242065	0.452842	-0.402437	1.3981	-0.0105876	0.330892	0.79979	-0.062164	0.179567	FAIL	0.330557	FAIL	0.171247	FAIL	1.98816	2	0	0.397532	0.0936297	1.02835	1	0	0.187454	0.00134327	2.05157	2	0	0.406075	0.099638
K19055	-0.824242	-1.2751	0.455531	0.156517	0.350088	-0.674437	-0.422029	-0.379857	-0.743804	0.038142	-0.0209691	0.189808	-1.40244	-0.47637	-1.33252	-0.25407	-0.20021	-0.062164	0.194475	FAIL	0.330639	FAIL	0.0818334	FAIL	1.88268	2	0	0.371274	0.0767367	1.02799	1	0	0.181881	0.00121666	3.10604	2	0	0.500913	0.183091
K07052	0.590795	1.18433	1.95803	1.41955	0.765125	0.910525	1.8999	1.49461	1.37167	0.038142	0.464458	1.32731	0.919491	1.3981	0.474839	0.74593	0.969715	1.25976	0.0445437	FAIL	0.330754	FAIL	0.989178	FAIL	4.07752	2	0	0.591512	0.290273	1.02748	1	0	0.185446	0.00129601	0.0108907	2	0	0	-0.0932933
K22503	-0.824242	-0.275101	-0.544469	-0.165411	0.0870531	-0.2594	-0.00699117	-0.379857	-0.743804	0.038142	-0.757935	-0.13212	-0.817474	-0.061333	-0.747553	-1.25407	-0.615248	-0.062164	0.913793	FAIL	0.331522	FAIL	0.469924	FAIL	0.0908319	2	0	0	-0.122734	1.02408	1	0	0.198022	0.00162567	0.804767	2	0	0	-0.0263557
K00874	1.17576	0.532254	0.677924	0.156517	1.46556	1.06253	0.314937	0.620143	1.47859	1.71621	1.11653	1.56832	0.919491	0.52363	1.12692	0.74593	1.38475	1.25976	0.000548252	PASS	0.331729	FAIL	0.42886	FAIL	14.9727	2	0.166044	0.801852	0.623961	1.02318	1	0	0.128687	0.000517463	0.909267	2	0	0	-0.00405174
K10914	-0.0872768	-0.275101	-0.129431	0.156517	-0.649912	-1.2594	0.314937	0.0351807	-0.743804	-0.283786	-0.342897	-0.13212	-0.817474	0.52363	-0.0105876	0.0678576	0.121718	0.745191	0.195106	FAIL	0.331929	FAIL	0.811326	FAIL	1.87843	2	0	0.409496	0.102115	1.02229	1	0	0.185439	0.00129585	0.212771	2	0	0	-0.0915133
K02959	0.76072	0.532254	0.870569	-0.165411	0.0870531	0.325563	0.800364	0.0351807	0.478588	0.301176	0.657103	0.452842	1.68503	-0.061333	0.837409	1.06786	0.384752	0.522798	0.79698	FAIL	0.332978	FAIL	0.798441	FAIL	0.231272	2	0	0	-0.110299	1.01769	1	0	0.184253	0.00126884	0.229369	2	0	0	-0.110572
K03070	0.912723	1.42534	1.57101	0.834589	1.46556	0.547955	0.993009	1.35711	1.13067	1.03814	0.979031	1.45284	1.40492	1.52363	1.12692	0.74593	1.50023	2.18576	0.878235	FAIL	0.333301	FAIL	0.672647	FAIL	0.131256	2	0	0	-0.123238	1.01627	1	0	0.178886	0.00115416	0.409931	2	0	0	-0.0837058
K13714	0.175758	0.532254	-1.12943	-0.165411	0.350088	0.325563	-1.00699	-0.964819	0.478588	0.301176	0.242065	0.675235	0.404918	-1.06133	-0.0105876	-0.25407	0.607145	0.522798	1.22e-05	PASS	0.333366	FAIL	0.177687	FAIL	33.5266	2	0.431214	0.882708	0.773765	1.01599	1	0	0.0626404	0.000190173	2.00219	2	0	0.233925	0.0238408
K03436	-0.824242	-0.690139	-0.544469	-2.16541	-1.23487	-0.2594	-1.00699	-0.964819	-2.32877	-0.698824	-0.342897	-2.13212	-1.40244	-0.47637	-0.332516	-2.25407	0.121718	-2.06216	0.837636	FAIL	0.333851	FAIL	0.0852502	FAIL	0.179814	2	0	0	-0.0842866	1.01387	1	0	0.150558	0.000712507	3.04417	2	0	0.525901	0.21007
K06287	-0.824242	-0.275101	-0.129431	-1.16541	-0.234875	0.0625285	-2.00699	-0.379857	1.13067	-0.283786	-0.757935	-2.13212	-0.0805085	-0.061333	-0.0105876	0.0678576	-0.615248	-0.477202	0.332304	FAIL	0.334012	FAIL	0.692774	FAIL	1.20934	2	0	0.243257	0.0258618	1.01316	1	0	0.158485	0.000813059	0.378512	2	0	0	-0.0767797
K21636	0.76072	0.532254	0.192497	0.641944	0.765125	0.325563	-0.00699117	0.620143	0.841159	0.716214	0.657103	1.0378	0.767488	0.746022	0.474839	0.74593	0.969715	0.937836	0.0687392	FAIL	0.334026	FAIL	0.269359	FAIL	3.37455	2	0	0.525179	0.209263	1.0131	1	0	0.137639	0.000577359	1.46614	2	0	0.296079	0.0410793
K02433	1.39815	0.532254	0.677924	-0.165411	0.350088	0.547955	0.993009	1.03518	-0.328766	0.301176	0.242065	0.452842	0.919491	0.260595	-0.0105876	0.330892	-0.20021	0.522798	0.509494	FAIL	0.334193	FAIL	0.403568	FAIL	0.713693	2	0	0	-0.0349176	1.01237	1	0	0.152624	0.00075447	0.97962	2	0	0	-0.00248547
K09157	-0.824242	0.309861	0.192497	0.156517	0.765125	-0.674437	-0.00699117	-0.964819	0.841159	0.523569	0.242065	-0.547158	-0.402437	-1.06133	0.474839	0.330892	0.121718	0.259764	0.353989	FAIL	0.334237	FAIL	0.155699	FAIL	1.13378	2	0	0.167492	0.0136228	1.01218	1	0	0.142088	0.000620322	2.18032	2	0	0.432965	0.120193
K01810	2.94835	2.63179	1.87057	2.22691	2.52001	2.49549	1.69345	1.49461	2.62543	3.00162	2.74457	2.45284	2.72685	1.52363	2.12692	2.06786	2.19211	2.18576	0.000459335	PASS	0.336005	FAIL	0.177639	FAIL	15.6005	2	0.141404	0.791664	0.605696	1.00451	1	0	0.0075699	9.35e-05	2.00255	2	0	0.297502	0.0415905
K06076	-1.4092	-2.2751	-0.544469	-2.16541	-2.23487	-0.2594	-1.00699	-0.964819	-1.32877	-2.28379	-2.3429	0.189808	-2.40244	-0.47637	-2.33252	-1.25407	-0.615248	-0.477202	0.697184	FAIL	0.336216	FAIL	0.941223	FAIL	0.371769	2	0	0	-0.0905957	1.00359	1	0	0.0847431	0.000258976	0.060882	2	0	0	-0.135428
K02744	-0.409205	-1.2751	-0.544469	0.156517	-0.649912	-1.2594	-0.422029	-0.379857	-1.32877	-1.28379	-2.3429	-2.13212	-2.40244	-0.47637	-2.33252	-0.669108	-2.20021	-1.06216	0.0085778	FAIL	0.336587	FAIL	0.358145	FAIL	7.26138	2	0	0.681682	0.420727	1.00199	1	0	0	6.7e-05	1.11992	2	0	0.0987955	0.00805762
K08659	0.175758	-0.275101	0.677924	0.156517	0.57248	-1.2594	-0.422029	-0.964819	-2.32877	-2.28379	-1.3429	-1.13212	-0.402437	-1.06133	-0.747553	0.553284	-0.20021	-0.477202	0.160743	FAIL	0.336757	FAIL	0.082879	FAIL	2.13697	2	0	0.402332	0.0969748	1.00126	1	0	0	5.36e-05	3.08679	2	0	0.495963	0.177987
K00284	0.912723	-0.690139	-0.544469	-0.580449	-0.649912	1.06253	-0.422029	0.357109	1.13067	0.523569	-0.757935	1.32731	-0.402437	-0.061333	-0.747553	0.330892	-1.20021	-0.477202	0.884822	FAIL	0.337501	FAIL	0.691671	FAIL	0.123625	2	0	0	-0.125145	0.998056	1	0	0	-0.000138821	0.380206	2	0	0	-0.0885059
K21573	0.76072	1.42534	0.455531	0.641944	0.765125	1.06253	0.577971	0.357109	-0.00683841	0.523569	0.464458	1.45284	0.919491	-0.47637	0.989412	0.0678576	1.38475	1.5228	0.0518427	FAIL	0.337577	FAIL	0.628725	FAIL	3.82585	2	0	0.569167	0.261478	0.997729	1	0	0	-0.000105051	0.482479	2	0	0	-0.0478868
K01560	-1.4092	-1.2751	0.455531	-0.165411	-0.234875	-0.2594	0.314937	-0.379857	-0.743804	-0.698824	0.242065	-1.13212	-1.40244	0.52363	-0.747553	-0.25407	-0.615248	-0.062164	0.0140872	FAIL	0.33805	FAIL	0.573285	FAIL	6.20902	2	0	0.663011	0.391954	0.995701	1	0	0	-0.000161756	0.582985	2	0	0	-0.0313785
K06180	1.49769	1.42534	2.1185	1.83459	1.85259	1.32556	1.31494	1.84254	1.67123	1.41665	2.11653	1.67523	2.05699	2.33098	1.75495	0.915855	1.96971	2.18576	0.995121	FAIL	0.338302	FAIL	0.412256	FAIL	0.00489277	2	0	0	-0.133444	0.994619	1	0	0	-0.000360765	0.954886	2	0	0	-0.00604976
K03587	0.590795	0.0468268	0.192497	0.641944	1.08705	0.7406	0.577971	0.842536	0.671233	0.038142	-0.757935	1.0378	-0.402437	0.52363	0.474839	0.915855	0.79979	1.10776	0.74538	FAIL	0.339858	FAIL	0.370436	FAIL	0.301177	2	0	0	-0.0887378	0.987978	1	0	0	-0.000763263	1.07999	2	0	0.130075	0.0101566
K08693	-0.409205	-2.2751	-0.544469	-2.16541	-1.23487	-0.674437	-0.422029	-0.379857	0.256196	0.038142	-1.3429	-1.13212	-0.0805085	-0.47637	-1.33252	-2.25407	-1.20021	-2.06216	0.463216	FAIL	0.340629	FAIL	0.197213	FAIL	0.821094	2	0	0	-0.0194933	0.984702	1	0	0	-0.000833428	1.86433	2	0	0.398325	0.0941767
K06438	0.590795	-0.275101	-1.12943	-2.16541	-1.23487	-0.2594	-1.00699	0.0351807	-0.328766	-0.698824	-0.342897	-0.547158	-0.402437	0.52363	-0.747553	0.330892	-1.20021	-1.06216	0.981322	FAIL	0.34327	FAIL	0.54498	FAIL	0.0188838	2	0	0	-0.137326	0.973564	1	0	0	-0.00185009	0.638772	2	0	0	-0.0505607
K01893	0.39815	0.724899	0.677924	1.41955	0.765125	1.06253	0.800364	1.20511	0.671233	0.301176	0.464458	0.189808	0.767488	0.746022	1.36792	0.915855	0.607145	1.25976	0.0550481	FAIL	0.344068	FAIL	0.888963	FAIL	3.72809	2	0	0.571204	0.264041	0.970228	1	0	0	-0.00144074	0.118861	2	0	0	-0.085282
K06024	-0.824242	-2.2751	-0.544469	-2.16541	0.350088	-2.2594	-0.422029	-1.96482	-2.32877	-0.698824	-0.342897	-2.13212	-2.40244	-0.47637	-0.332516	-2.25407	-0.615248	-1.06216	0.816564	FAIL	0.34503	FAIL	0.952282	FAIL	0.206111	2	0	0	-0.117817	0.966216	1	0	0	-0.00250683	0.0490939	2	0	0	-0.141119
K03074	1.29123	1.18433	0.192497	0.834589	0.350088	0.7406	0.314937	0.357109	0.256196	0.301176	0.464458	1.0378	0.597563	-0.061333	1.25245	0.330892	0.607145	0.745191	0.060517	FAIL	0.345845	FAIL	0.0536655	FAIL	3.57573	2	0	0.503976	0.186288	0.962828	1	0	0	-0.00134424	3.76942	2	0	0.517064	0.200297
K03737	3.78062	3.45282	3.1925	3.00451	3.46556	3.49549	2.57797	2.73562	3.16309	3.52357	4.03214	3.18981	3.76749	3.06795	3.33991	3.44637	3.19211	3.14729	0.0317926	FAIL	0.346007	FAIL	0.402278	FAIL	4.66015	2	0	0.600209	0.301879	0.962155	1	0	0	-0.00156067	0.983346	2	0	0	-0.00137361
K00193	1.76072	1.04683	0.677924	0.419551	1.35009	0.910525	0.577971	0.842536	1.47859	1.03814	1.82703	1.0378	1.40492	-0.061333	0.667484	0.553284	0.384752	0.259764	0.0731052	FAIL	0.346194	FAIL	0.602825	FAIL	3.27883	2	0	0.535972	0.221512	0.961383	1	0	0	-0.00187685	0.528089	2	0	0	-0.0458717
K14138	1.76072	1.04683	0.677924	0.419551	1.35009	0.910525	0.577971	0.842536	1.47859	1.03814	1.82703	1.0378	1.40492	-0.061333	0.667484	0.553284	0.384752	0.259764	0.0731052	FAIL	0.346194	FAIL	0.602825	FAIL	3.27883	2	0	0.535972	0.221512	0.961383	1	0	0	-0.00187685	0.528089	2	0	0	-0.0458717
K01130	-0.409205	-0.275101	-0.544469	-0.165411	0.0870531	-0.2594	-0.00699117	-0.964819	-0.743804	-0.283786	-1.3429	-0.547158	-0.817474	-0.061333	-2.33252	-0.669108	-1.20021	0.259764	0.624683	FAIL	0.346652	FAIL	0.897001	FAIL	0.489452	2	0	0	-0.0721227	0.959486	1	0	0	-0.00286162	0.109689	2	0	0	-0.12577
K01443	1.39815	1.04683	1.87057	1.29402	1.76513	1.06253	1.80036	1.84254	1.2562	1.41665	1.35754	0.86788	1.057	1.52363	0.474839	1.99386	1.25922	0.937836	0.00651259	FAIL	0.34748	FAIL	0.661465	FAIL	7.88435	2	0.00422875	0.709704	0.465465	0.956072	1	0	0	-0.00148502	0.427866	2	0	0	-0.0386832
K03605	-0.0872768	0.309861	-0.129431	-0.580449	0.350088	-0.2594	0.314937	0.842536	0.256196	-0.283786	-0.757935	-0.547158	-0.817474	0.260595	-0.332516	0.553284	0.384752	0.259764	0.405706	FAIL	0.347516	FAIL	0.657023	FAIL	0.973476	2	0	0	-0.00336326	0.955922	1	0	0	-0.0027945	0.435088	2	0	0	-0.07163
K03743	-0.0872768	0.0468268	-0.129431	0.156517	0.765125	0.325563	0.577971	-0.964819	0.671233	0.523569	-0.757935	-0.547158	0.182526	-0.061333	0.474839	0.330892	0.79979	0.745191	0.63495	FAIL	0.347534	FAIL	0.83769	FAIL	0.471843	2	0	0	-0.0740804	0.955848	1	0	0	-0.00309639	0.179748	2	0	0	-0.11505
K06217	-0.409205	0.0468268	-0.129431	-0.165411	-1.23487	0.910525	0.993009	0.0351807	0.478588	0.301176	-1.3429	-1.13212	0.404918	-1.06133	-0.747553	0.0678576	-1.20021	-0.062164	0.505681	FAIL	0.348728	FAIL	0.66555	FAIL	0.722103	2	0	0	-0.0364749	0.950944	1	0	0	-0.00321936	0.421274	2	0	0	-0.0759598
K21030	-0.0872768	-1.2751	-0.544469	-1.16541	-1.23487	-0.674437	-1.00699	-0.964819	-0.328766	-0.698824	-1.3429	-2.13212	-2.40244	-1.06133	-2.33252	-1.25407	-1.20021	-0.477202	0.758938	FAIL	0.34895	FAIL	0.671581	FAIL	0.282274	2	0	0	-0.100116	0.950036	1	0	0	-0.00348473	0.411626	2	0	0	-0.082073
K00334	1.5908	0.309861	-0.544469	-0.165411	0.93505	1.32556	-0.422029	0.842536	0.478588	0.301176	0.979031	0.189808	0.919491	0.52363	1.12692	-0.25407	0.607145	0.522798	0.0250534	FAIL	0.349296	FAIL	0.30985	FAIL	5.09192	2	0	0.612162	0.318187	0.948618	1	0	0	-0.00199774	1.29389	2	0	0.22905	0.0228529
K01686	0.590795	0.894824	0.455531	-1.16541	-0.649912	0.0625285	0.577971	0.357109	0.256196	0.038142	0.979031	0.189808	0.404918	-0.061333	0.252447	-0.669108	0.384752	0.522798	0.185375	FAIL	0.350361	FAIL	0.283311	FAIL	1.94589	2	0	0.401384	0.0963076	0.944277	1	0	0	-0.00283674	1.40356	2	0	0.296106	0.0410891
K02535	-0.824242	0.309861	-2.12943	-2.16541	-2.23487	0.325563	-0.00699117	-0.964819	-0.328766	-0.698824	-1.3429	-1.13212	-0.402437	-2.06133	0.252447	-1.25407	-0.615248	-0.062164	0.0119072	FAIL	0.350725	FAIL	0.0584051	FAIL	6.55595	2	0	0.623121	0.333492	0.942797	1	0	0	-0.00171679	3.63258	2	0	0.47578	0.158019
K01839	-1.4092	-1.2751	0.192497	0.156517	-2.23487	-2.2594	-1.00699	-0.379857	-0.328766	-1.28379	-0.757935	-1.13212	-1.40244	-0.47637	-2.33252	-0.25407	-2.20021	-1.06216	0.000725748	PASS	0.350894	FAIL	0.0112864	FAIL	14.0149	2	0.0141181	0.718145	0.479292	0.942109	1	0	0	-0.00106596	6.66851	2	0	0.524721	0.20875
K02073	1.49769	0.309861	1.1925	1.29402	1.57248	2.49549	1.80036	1.84254	1.91916	1.71621	0.979031	1.77477	-0.0805085	0.52363	-0.0105876	0.74593	1.12172	0.259764	0.821894	FAIL	0.351133	FAIL	0.829276	FAIL	0.199385	2	0	0	-0.116706	0.941141	1	0	0	-0.00428992	0.190153	2	0	0	-0.118052
K05343	-0.824242	-0.690139	-2.12943	0.156517	0.0870531	-1.2594	-0.00699117	-1.96482	-0.00683841	0.301176	0.242065	-0.13212	-0.0805085	-1.06133	-0.332516	-1.25407	-1.20021	0.259764	0.184214	FAIL	0.35141	FAIL	0.523777	FAIL	1.95422	2	0	0.41312	0.104778	0.940019	1	0	0	-0.00329313	0.682827	2	0	0	-0.0348271
K13638	-0.409205	-2.2751	-0.544469	-0.580449	-0.234875	0.0625285	-0.00699117	-0.964819	-0.328766	-1.28379	-1.3429	-0.13212	-0.817474	-2.06133	-1.33252	-0.25407	-1.20021	0.259764	0.940781	FAIL	0.352131	FAIL	0.231071	FAIL	0.0613565	2	0	0	-0.114618	0.937099	1	0	0	-0.00384046	1.65938	2	0	0.377484	0.0805177
K00859	1.17576	0.724899	0.677924	0.641944	1.57248	-0.674437	-0.00699117	0.357109	0.841159	1.17565	1.24207	0.452842	0.767488	0.938667	0.837409	1.06786	-0.20021	0.745191	0.763768	FAIL	0.352437	FAIL	0.280366	FAIL	0.275635	2	0	0	-0.0887699	0.935865	1	0	0	-0.00392984	1.41647	2	0	0.321323	0.0510376
K13653	-0.824242	0.309861	0.192497	0.641944	0.350088	0.325563	0.577971	1.35711	0.671233	-0.283786	-0.342897	1.32731	0.919491	0.938667	0.474839	0.74593	-0.615248	1.5228	0.363237	FAIL	0.352788	FAIL	0.970619	FAIL	1.10318	2	0	0.167064	0.0135758	0.934451	1	0	0	-0.00431229	0.0298955	2	0	0	-0.12764
K01873	1.39815	0.532254	1.33	0.641944	0.57248	0.910525	1.16293	1.35711	1.2562	1.03814	-0.342897	0.86788	0.597563	1.52363	0.667484	0.915855	0.607145	1.39727	0.322959	FAIL	0.353284	FAIL	0.846251	FAIL	1.24369	2	0	0.263662	0.0309285	0.932455	1	0	0	-0.00428629	0.169284	2	0	0	-0.105431
K02431	-0.824242	-2.2751	-1.12943	-0.165411	-0.649912	-0.674437	-0.422029	0.357109	-0.743804	-1.28379	-0.757935	-0.547158	-1.40244	-1.06133	-0.332516	-0.25407	-0.615248	-1.06216	0.289116	FAIL	0.353378	FAIL	0.91407	FAIL	1.37858	2	0	0.31341	0.0477087	0.932079	1	0	0	-0.00427979	0.0905243	2	0	0	-0.114614
K02242	-1.4092	-0.690139	-0.544469	-0.580449	-2.23487	-0.674437	-0.00699117	0.0351807	-0.743804	-0.283786	-0.0209691	-1.13212	-0.817474	-0.061333	-0.747553	-2.25407	-1.20021	-0.062164	0.0830212	FAIL	0.353507	FAIL	0.0231941	FAIL	3.08419	2	0	0.457337	0.140963	0.931561	1	0	0	-0.00231443	5.23539	2	0	0.588617	0.286458
K02510	-0.409205	-1.2751	-1.12943	-2.16541	-1.23487	-2.2594	-2.00699	-0.964819	-0.328766	-0.698824	-2.3429	-0.13212	-0.817474	-1.06133	0.252447	-2.25407	-2.20021	-0.477202	0.398157	FAIL	0.353532	FAIL	0.826449	FAIL	0.995339	2	0	0	-0.000608897	0.93146	1	0	0	-0.00447699	0.193678	2	0	0	-0.105336
K03407	2.29123	0.894824	1.1925	1.29402	1.76513	1.82806	0.800364	1.62014	2.13067	2.10853	2.46446	1.32731	1.84549	1.52363	1.47484	1.20536	1.25922	1.10776	0.210621	FAIL	0.356564	FAIL	0.669262	FAIL	1.77859	2	0	0.392149	0.089973	0.91936	1	0	0	-0.00465935	0.415324	2	0	0	-0.0675645
K02945	3.08265	2.7249	2.57101	2.47845	2.57248	2.32556	2.51657	2.67904	2.99316	2.92567	3.46446	2.56832	3.02383	2.63911	2.75495	3.03133	2.60714	2.93784	0.346983	FAIL	0.356913	FAIL	0.0779736	FAIL	1.15759	2	0	0.175982	0.0145964	0.917975	1	0	0	-0.00379876	3.17966	2	0	0.51852	0.201891
K01006	3.5908	2.97283	2.26289	2.47845	3.19139	3.06253	2.69345	2.55874	3.16309	3.57419	3.58784	3.15328	3.48021	2.98306	2.87694	2.91585	2.75399	2.74519	0.0132698	FAIL	0.357207	FAIL	0.893489	FAIL	6.33125	2	0	0.676831	0.413168	0.916815	1	0	0	-0.0032234	0.113685	2	0	0	-0.0686888
K14083	-1.4092	-2.2751	-2.12943	-1.16541	0.0870531	-0.674437	-2.00699	-1.96482	-1.32877	-1.28379	-2.3429	-1.13212	-1.40244	-2.06133	-1.33252	-1.25407	-0.20021	-2.06216	0.0585402	FAIL	0.357303	FAIL	0.602922	FAIL	3.62888	2	0	0.558003	0.247657	0.916433	1	0	0	-0.00393629	0.527914	2	0	0	-0.0444735
K10188	1.17576	0.894824	0.677924	0.834589	1.22456	1.44104	0.314937	-0.379857	1.57812	1.03814	1.24207	0.86788	0.597563	0.746022	-0.0105876	0.915855	0.121718	1.5228	0.104158	FAIL	0.357462	FAIL	0.059054	FAIL	2.7472	2	0	0.452052	0.136287	0.915805	1	0	0	-0.00328375	3.61486	2	0	0.52041	0.203968
K01777	-1.4092	-0.690139	-0.129431	0.419551	-0.649912	-1.2594	-0.00699117	0.0351807	-1.32877	-1.28379	-0.757935	-2.13212	-0.817474	-0.061333	-2.33252	-0.669108	-2.20021	-0.062164	0.00872941	FAIL	0.357511	FAIL	0.617836	FAIL	7.22271	2	0	0.693127	0.438778	0.915611	1	0	0	-0.00297525	0.501382	2	0	0	-0.0351587
K00013	0.39815	-0.275101	0.192497	0.156517	-1.23487	0.910525	-1.00699	-0.964819	0.256196	-0.698824	0.242065	0.452842	-0.402437	0.260595	0.667484	-0.25407	0.607145	-0.062164	0.308533	FAIL	0.357702	FAIL	0.689379	FAIL	1.29907	2	0	0.283237	0.0367402	0.91486	1	0	0	-0.00522958	0.383736	2	0	0	-0.0757059
K01685	0.39815	-0.275101	-0.129431	-0.580449	0.350088	0.7406	-0.00699117	-0.964819	0.478588	0.038142	-0.757935	-0.13212	0.597563	0.52363	0.252447	0.330892	0.121718	-1.06216	0.477117	FAIL	0.357742	FAIL	0.525758	FAIL	0.787561	2	0	0	-0.0268111	0.914699	1	0	0	-0.00538276	0.678622	2	0	0	-0.0405599
K07102	-0.409205	0.309861	-0.129431	-0.580449	0.0870531	0.0625285	-0.00699117	-0.379857	-0.00683841	-0.283786	-0.757935	-0.547158	-0.0805085	-2.06133	0.252447	-0.669108	-0.20021	0.522798	0.129907	FAIL	0.358289	FAIL	0.918592	FAIL	2.431	2	0	0.477306	0.159482	0.912545	1	0	0	-0.00487334	0.0855165	2	0	0	-0.101917
K01956	-0.0872768	0.0468268	0.192497	-0.165411	-1.23487	-0.674437	0.314937	-0.964819	-0.328766	-0.698824	-1.3429	-0.13212	-0.0805085	-1.06133	-1.33252	0.330892	-0.615248	-0.477202	0.40775	FAIL	0.358851	FAIL	0.542783	FAIL	0.967639	2	0	0	-0.00401201	0.910336	1	0	0	-0.00555811	0.643245	2	0	0	-0.0442293
K00991	1.83872	1.04683	1.04049	1.53503	1.85259	1.44104	1.45244	1.35711	1.84116	1.88614	1.56399	1.86788	0.919491	0.746022	1.25245	0.553284	2.50023	1.39727	0.0482398	FAIL	0.359034	FAIL	0.851436	FAIL	3.94452	2	0	0.582727	0.278775	0.909615	1	0	0	-0.00427866	0.163005	2	0	0	-0.0792434
K02867	1.05023	0.309861	1.04049	1.29402	0.0870531	0.7406	0.800364	1.03518	0.993162	1.03814	0.657103	1.0378	1.057	0.52363	0.474839	1.65282	0.607145	0.745191	0.127614	FAIL	0.360018	FAIL	0.117024	FAIL	2.45607	2	0	0.440916	0.126747	0.905762	1	0	0	-0.00410157	2.57905	2	0	0.453378	0.137452
K02015	-1.4092	-0.275101	-0.544469	0.156517	-0.649912	-0.674437	-1.00699	-0.379857	-1.32877	-1.28379	-0.757935	-1.13212	-1.40244	0.260595	-0.747553	-2.25407	-2.20021	-0.062164	0.156893	FAIL	0.360063	FAIL	0.615036	FAIL	2.16991	2	0	0.442589	0.128153	0.905585	1	0	0	-0.00517113	0.506306	2	0	0	-0.0540797
K05230	-0.409205	-0.690139	-0.544469	-0.580449	-0.649912	-1.2594	0.314937	-0.964819	-1.32877	-0.698824	-0.757935	-0.547158	-1.40244	-0.061333	-0.747553	-0.25407	-0.20021	-0.062164	0.270726	FAIL	0.360091	FAIL	0.99547	FAIL	1.45984	2	0	0.336719	0.0580817	0.905478	1	0	0	-0.00596947	0.00454185	2	0	0	-0.125735
K02409	1.39815	-0.275101	-2.12943	0.156517	0.57248	0.910525	-1.00699	0.620143	0.478588	0.301176	0.827028	-0.547158	0.597563	-0.061333	0.667484	-0.669108	-0.615248	-0.062164	0.138735	FAIL	0.360487	FAIL	0.731115	FAIL	2.33912	2	0	0.463956	0.146953	0.903931	1	0	0	-0.00527122	0.321502	2	0	0	-0.0744573
K03717	-0.409205	-0.690139	-0.544469	0.156517	-0.234875	-0.674437	-0.00699117	-0.964819	-0.328766	-0.698824	-0.342897	-1.13212	-2.40244	-0.061333	-0.332516	-0.25407	-1.20021	-1.06216	0.0862777	FAIL	0.36061	FAIL	0.249851	FAIL	3.02613	2	0	0.501362	0.183557	0.903452	1	0	0	-0.00437338	1.56028	2	0	0.320677	0.0507585
K00609	-0.409205	0.0468268	-1.12943	-0.165411	0.0870531	-0.2594	-2.00699	-1.96482	0.478588	-0.698824	0.242065	-0.547158	-0.0805085	-0.061333	0.252447	0.0678576	-0.615248	-1.06216	0.134419	FAIL	0.360747	FAIL	0.353986	FAIL	2.38316	2	0	0.454853	0.138754	0.902916	1	0	0	-0.00486957	1.13379	2	0	0.165644	0.0134212
K00873	0.912723	0.894824	0.870569	0.641944	1.67202	0.547955	-0.00699117	0.357109	-0.328766	0.716214	0.657103	0.189808	0.597563	0.52363	0.989412	1.06786	0.384752	0.937836	0.792444	FAIL	0.361041	FAIL	0.203302	FAIL	0.237202	2	0	0	-0.0896074	0.901771	1	0	0	-0.00576957	1.82458	2	0	0.402177	0.0968652
K07313	-1.4092	-0.690139	0.192497	-0.165411	-0.649912	-0.2594	-0.00699117	-0.379857	-1.32877	-2.28379	-0.757935	-0.547158	-1.40244	0.260595	-0.747553	-1.25407	-1.20021	-1.06216	0.0102004	FAIL	0.361365	FAIL	0.112031	FAIL	6.88392	2	0	0.647216	0.368302	0.900513	1	0	0	-0.00311369	2.64161	2	0	0.410373	0.102756
K00027	0.590795	0.894824	0.677924	0.641944	1.08705	-0.2594	1.31494	-0.379857	1.37167	0.716214	1.11653	1.18981	-0.0805085	0.938667	1.12692	1.20536	0.79979	0.745191	0.928288	FAIL	0.36186	FAIL	0.478594	FAIL	0.0748762	2	0	0	-0.126586	0.898588	1	0	0	-0.00693823	0.784065	2	0	0	-0.0295468
K00532	1.29123	0.894824	-0.544469	-0.165411	0.350088	1.64749	-0.422029	0.0351807	1.13067	1.17565	1.24207	1.0378	1.057	-0.061333	0.989412	0.0678576	1.25922	0.259764	0.000136138	PASS	0.362811	FAIL	0.660067	FAIL	20.4538	2	0.30804	0.849744	0.711775	0.894907	1	0	0	-0.00192256	0.430132	2	0	0	-0.0208503
K16785	-0.409205	-0.275101	0.870569	-0.580449	0.93505	-0.674437	-1.00699	-0.964819	-0.743804	0.716214	-0.342897	-0.547158	-0.0805085	0.260595	0.474839	-1.25407	-0.20021	-1.06216	0.391883	FAIL	0.362853	FAIL	0.87847	FAIL	1.01388	2	0	0	0.00182857	0.894746	1	0	0	-0.00693168	0.130982	2	0	0	-0.114461
K01286	0.175758	-0.275101	0.677924	0.156517	0.0870531	0.547955	-1.00699	0.357109	-0.743804	-0.283786	-0.0209691	0.189808	-0.0805085	-0.47637	-0.0105876	-0.25407	0.607145	0.522798	0.776181	FAIL	0.362945	FAIL	0.550056	FAIL	0.258795	2	0	0	-0.101057	0.894388	1	0	0	-0.00719963	0.628523	2	0	0	-0.0506478
K18350	-2.4092	-2.2751	-1.12943	-2.16541	-0.649912	-1.2594	-2.00699	-0.964819	-0.743804	-0.283786	-0.342897	-0.547158	-0.0805085	-0.47637	-2.33252	-1.25407	-1.20021	-1.06216	0.420571	FAIL	0.363139	FAIL	0.0944407	FAIL	0.931778	2	0	0	-0.00664302	0.893639	1	0	0	-0.00517834	2.89115	2	0	0.501929	0.184148
K06606	-0.0872768	-0.690139	-2.12943	-1.16541	0.0870531	-0.2594	-2.00699	-0.964819	0.671233	0.038142	-0.757935	0.189808	-0.0805085	-1.06133	-0.332516	-2.25407	-0.20021	-1.06216	0.000530245	PASS	0.365235	FAIL	0.728959	FAIL	15.0898	2	0.195955	0.813277	0.644629	0.885586	1	0	0	-0.0026173	0.324614	2	0	0	-0.0309
K02756	0.590795	0.724899	0.677924	0.641944	0.765125	-0.2594	0.314937	0.0351807	0.256196	0.301176	1.56399	0.675235	-0.0805085	-0.061333	0.252447	1.06786	-0.20021	0.522798	0.752249	FAIL	0.365525	FAIL	0.0173963	FAIL	0.29155	2	0	0	-0.0565812	0.884477	1	0	0	-0.00461318	5.78714	2	0	0.656636	0.382331
K02757	0.590795	0.724899	0.677924	0.641944	0.765125	-0.2594	0.314937	0.0351807	0.256196	0.301176	1.56399	0.675235	-0.0805085	-0.061333	0.252447	1.06786	-0.20021	0.522798	0.752249	FAIL	0.365525	FAIL	0.0173963	FAIL	0.29155	2	0	0	-0.0565812	0.884477	1	0	0	-0.00461318	5.78714	2	0	0.656636	0.382331
K02416	-2.4092	-0.690139	-0.129431	-1.16541	-1.23487	-0.674437	-0.00699117	-0.379857	0.478588	-0.283786	-0.0209691	-0.547158	-2.40244	-0.061333	-0.332516	0.330892	-2.20021	-0.477202	0.0157889	FAIL	0.366006	FAIL	0.884382	FAIL	5.97915	2	0	0.666271	0.396916	0.88264	1	0	0	-0.0046777	0.124133	2	0	0	-0.0698202
K02016	0.175758	0.724899	1.1925	1.00451	0.57248	1.32556	1.57797	1.03518	0.256196	-0.283786	0.242065	0.86788	0.404918	1.10859	0.989412	1.20536	0.79979	0.259764	0.00380579	PASS	0.36787	FAIL	0.0390999	FAIL	9.18485	2	0	0.675339	0.410856	0.875559	1	0	0	-0.00312328	4.29885	2	0	0.483597	0.165593
K01429	-0.824242	-0.275101	-0.129431	-0.165411	-0.234875	-0.674437	-0.422029	-0.964819	-0.743804	0.038142	-0.757935	0.189808	-0.0805085	-0.47637	-0.332516	-0.669108	-0.20021	0.259764	0.397793	FAIL	0.368	FAIL	0.762275	FAIL	0.996405	2	0	0	-0.000466116	0.875069	1	0	0	-0.00810019	0.277682	2	0	0	-0.0936662
K01303	-0.409205	-0.690139	-0.129431	-0.165411	0.0870531	-0.2594	-0.00699117	0.357109	-0.743804	-0.698824	-1.3429	-1.13212	-0.817474	-0.061333	-0.0105876	0.0678576	-0.20021	-1.06216	0.0134095	FAIL	0.368199	FAIL	0.0913664	FAIL	6.30975	2	0	0.626638	0.338476	0.874314	1	0	0	-0.00400599	2.94033	2	0	0.437238	0.123688
K02897	0.912723	1.18433	0.455531	-0.165411	0.0870531	0.0625285	-0.00699117	0.357109	-0.743804	0.523569	0.827028	0.452842	1.057	-0.061333	1.12692	0.330892	0.121718	0.745191	0.399659	FAIL	0.3691	FAIL	0.743499	FAIL	0.990953	2	0	0	-0.00117031	0.870916	1	0	0	-0.00834927	0.30383	2	0	0	-0.090058
K03216	-0.824242	-0.275101	0.192497	-1.16541	0.93505	-2.2594	-1.00699	-0.379857	-0.00683841	-0.698824	-0.0209691	-1.13212	-0.0805085	-0.47637	-1.33252	-0.669108	-0.615248	-1.06216	0.622465	FAIL	0.369862	FAIL	0.486774	FAIL	0.493299	2	0	0	-0.0658716	0.868051	1	0	0	-0.00857673	0.764931	2	0	0	-0.0305592
K01580	-0.409205	0.532254	0.192497	-0.165411	0.0870531	-0.2594	-0.422029	0.357109	-1.32877	0.301176	0.242065	0.675235	0.182526	-0.47637	0.474839	-0.25407	0.384752	0.522798	0.5855	FAIL	0.370953	FAIL	0.856228	FAIL	0.559892	2	0	0	-0.0615611	0.863962	1	0	0	-0.00951431	0.157244	2	0	0	-0.117883
K12573	0.39815	0.0468268	0.192497	0.641944	0.350088	-2.2594	0.577971	0.620143	-0.328766	-0.283786	0.464458	0.189808	0.919491	0.260595	0.474839	0.74593	-0.20021	0.522798	0.274803	FAIL	0.371123	FAIL	0.576235	FAIL	1.44128	2	0	0.324028	0.0522206	0.863327	1	0	0	-0.00808686	0.577355	2	0	0	-0.0500153
K12585	0.39815	0.0468268	0.192497	0.641944	0.350088	-2.2594	0.577971	0.620143	-0.328766	-0.283786	0.464458	0.189808	0.919491	0.260595	0.474839	0.74593	-0.20021	0.522798	0.274803	FAIL	0.371123	FAIL	0.576235	FAIL	1.44128	2	0	0.324028	0.0522206	0.863327	1	0	0	-0.00808686	0.577355	2	0	0	-0.0500153
K03527	2.94835	2.58288	2.1185	2.29402	2.35009	2.06253	1.99301	2.49461	2.84116	2.76061	3.35754	2.39144	2.84549	2.46223	2.57437	2.83339	2.32335	2.79582	0.205363	FAIL	0.371553	FAIL	0.138361	FAIL	1.81144	2	0	0.371143	0.076658	0.861723	1	0	0	-0.00653162	2.34287	2	0	0.441056	0.126864
K15532	0.175758	0.309861	-2.12943	0.156517	-0.649912	0.0625285	-0.422029	0.620143	-0.00683841	-1.28379	-0.0209691	-0.13212	0.597563	-0.061333	0.837409	-0.25407	-1.20021	0.522798	0.239325	FAIL	0.371764	FAIL	0.500294	FAIL	1.61471	2	0	0.359659	0.0700179	0.860936	1	0	0	-0.00792001	0.734113	2	0	0	-0.0302857
K13797	-0.0872768	1.04683	0.192497	0.156517	-0.649912	0.0625285	0.314937	0.620143	-0.328766	-0.283786	0.242065	-0.13212	0.597563	0.260595	0.989412	-0.25407	-0.20021	0.522798	0.0891083	FAIL	0.372545	FAIL	0.149452	FAIL	2.9777	2	0	0.487913	0.169861	0.858029	1	0	0	-0.00609679	2.23634	2	0	0.415003	0.106187
K01179	2.67826	2.85418	2.33	2.64194	3.28869	2.98853	3.08047	2.98938	3.02879	3.23978	2.7015	3.35973	2.59756	1.93867	2.79677	2.33089	3.04772	3.14729	0.0838064	FAIL	0.372975	FAIL	0.929479	FAIL	3.06995	2	0	0.531382	0.216257	0.856434	1	0	0	-0.00749944	0.073578	2	0	0	-0.0967871
K00796	-0.409205	-0.690139	0.870569	-0.580449	0.350088	-1.2594	-0.422029	-0.379857	-0.00683841	0.301176	-0.757935	0.675235	0.182526	0.52363	-1.33252	-0.669108	0.607145	-0.062164	0.0254333	FAIL	0.37347	FAIL	0.278112	FAIL	5.06414	2	0	0.609568	0.314613	0.854601	1	0	0	-0.00562781	1.42645	2	0	0.271086	0.0330123
K07035	-0.824242	-2.2751	-0.544469	-2.16541	-1.23487	0.0625285	-1.00699	-1.96482	-1.32877	-0.698824	-1.3429	-0.547158	-2.40244	-1.06133	-1.33252	-1.25407	-2.20021	-0.477202	0.863428	FAIL	0.373601	FAIL	0.557069	FAIL	0.148657	2	0	0	-0.118402	0.854116	1	0	0	-0.0101445	0.614542	2	0	0	-0.0536083
K00030	0.175758	0.0468268	0.192497	0.156517	-0.649912	-1.2594	-0.00699117	-0.964819	-0.328766	-0.698824	-0.342897	-0.547158	-0.0805085	0.260595	-0.332516	0.0678576	-0.20021	-2.06216	0.201211	FAIL	0.373942	FAIL	0.828128	FAIL	1.83807	2	0	0.405336	0.0991086	0.852857	1	0	0	-0.00870043	0.191583	2	0	0	-0.0956018
K02773	-0.824242	-0.690139	-1.12943	-1.16541	-1.23487	-1.2594	-2.00699	-1.96482	-0.743804	-1.28379	-0.0209691	-0.13212	-1.40244	-2.06133	-2.33252	-2.25407	-0.20021	-0.477202	0.0311246	FAIL	0.374998	FAIL	0.1175	FAIL	4.69795	2	0	0.575908	0.270009	0.848964	1	0	0	-0.00551399	2.57324	2	0	0.426307	0.114872
K06409	0.175758	0.894824	-0.544469	-2.16541	-0.649912	0.0625285	-1.00699	0.357109	-0.743804	0.301176	-0.342897	-0.547158	-0.0805085	-0.47637	0.837409	-0.669108	-0.20021	-0.477202	0.0709007	FAIL	0.37553	FAIL	0.0372919	FAIL	3.3263	2	0	0.482618	0.164633	0.84701	1	0	0	-0.00541356	4.38043	2	0	0.551044	0.239234
K10112	3.08265	2.93435	1.95803	1.92205	2.15744	2.44104	1.16293	1.84254	2.7587	3.07377	3.51508	2.2602	3.26999	1.93867	2.52547	2.44637	2.19211	2.18576	0.0160493	FAIL	0.376415	FAIL	0.478321	FAIL	5.94654	2	0	0.652453	0.376073	0.84377	1	0	0	-0.0059389	0.78471	2	0	0	-0.016368
K02759	-0.409205	0.0468268	0.455531	0.156517	0.0870531	-0.674437	0.314937	-0.964819	0.256196	0.523569	-0.342897	0.189808	-0.0805085	-0.061333	-0.0105876	0.74593	-0.20021	0.259764	0.750876	FAIL	0.376415	FAIL	0.179451	FAIL	0.293465	2	0	0	-0.0811701	0.843769	1	0	0	-0.00897426	1.98902	2	0	0.424716	0.113623
K09812	0.76072	0.309861	1.57101	-0.165411	0.0870531	-0.2594	0.577971	0.0351807	-1.32877	0.038142	0.242065	-0.13212	-0.817474	0.746022	0.837409	0.74593	0.121718	-1.06216	0.119931	FAIL	0.376806	FAIL	0.173065	FAIL	2.54403	2	0	0.456622	0.140333	0.842342	1	0	0	-0.00716456	2.03742	2	0	0.398486	0.0942883
K02888	1.17576	0.894824	1.1925	0.834589	0.350088	-0.2594	-0.422029	-0.379857	-0.328766	1.03814	1.35754	0.86788	1.50445	0.938667	1.66748	0.330892	-0.20021	0.522798	0.694171	FAIL	0.377535	FAIL	0.683994	FAIL	0.37637	2	0	0	-0.0867563	0.839685	1	0	0	-0.0111511	0.392086	2	0	0	-0.08457
K00600	1.83872	1.53225	1.67792	1.29402	1.93505	1.7406	1.80036	1.20511	1.91916	1.71621	1.74457	1.56832	1.68503	1.93867	1.83741	1.44637	1.50023	1.39727	0.508212	FAIL	0.377555	FAIL	0.754482	FAIL	0.716512	2	0	0	-0.0381815	0.839612	1	0	0	-0.0108009	0.288442	2	0	0	-0.0958358
K01191	-0.0872768	-1.2751	0.455531	1.29402	1.46556	0.547955	0.800364	1.35711	0.478588	1.30118	0.464458	1.0378	0.404918	0.746022	0.252447	0.74593	0.969715	0.745191	0.118683	FAIL	0.378212	FAIL	0.49935	FAIL	2.55893	2	0	0.47835	0.160487	0.837224	1	0	0	-0.00837863	0.736232	2	0	0	-0.027154
K01735	-0.409205	-0.275101	-0.129431	-0.165411	-0.649912	-1.2594	0.314937	-0.964819	-2.32877	0.038142	-0.757935	0.189808	-0.817474	-0.47637	0.252447	-0.25407	0.121718	-0.062164	0.413961	FAIL	0.378791	FAIL	0.768986	FAIL	0.950105	2	0	0	-0.00653398	0.835123	1	0	0	-0.0107958	0.268517	2	0	0	-0.0957916
K00606	-0.409205	0.0468268	0.192497	-1.16541	-0.649912	-0.674437	-1.00699	-0.379857	-0.328766	0.038142	-0.757935	0.189808	0.404918	-2.06133	-0.332516	-1.25407	-1.20021	-1.06216	0.2324	FAIL	0.378867	FAIL	0.856564	FAIL	1.65206	2	0	0.375451	0.0792653	0.834847	1	0	0	-0.0100381	0.156841	2	0	0	-0.102495
K04072	1.83872	1.7249	1.33	0.641944	1.08705	2.06253	0.993009	1.20511	1.47859	1.52357	1.82703	1.18981	1.50445	0.52363	1.25245	1.33089	1.25922	1.10776	0.0453491	FAIL	0.379737	FAIL	0.921493	FAIL	4.04746	2	0	0.593664	0.288979	0.831705	1	0	0	-0.00797937	0.0823192	2	0	0	-0.08702
K02837	0.39815	-0.275101	-0.129431	-1.16541	0.57248	-2.2594	-0.422029	-0.964819	-1.32877	-1.28379	0.657103	-0.13212	0.182526	-1.06133	0.252447	-0.669108	-1.20021	-1.06216	0.553093	FAIL	0.379839	FAIL	0.452794	FAIL	0.622443	2	0	0	-0.0478822	0.831337	1	0	0	-0.010695	0.847013	2	0	0	-0.019402
K13788	2.44878	1.81236	1.67792	2.08252	2.46556	1.54796	1.80036	1.94207	2.42612	2.30118	2.04942	1.95534	2.40492	1.93867	2.0598	2.20536	1.70668	1.84473	0.202558	FAIL	0.379875	FAIL	0.481536	FAIL	1.82936	2	0	0.395042	0.0919258	0.831205	1	0	0	-0.00935451	0.777139	2	0	0	-0.0247016
K02348	-1.4092	-2.2751	-0.544469	-2.16541	-2.23487	-2.2594	-0.422029	-0.964819	-0.743804	-2.28379	-2.3429	0.452842	-1.40244	-0.47637	-0.332516	-1.25407	-1.20021	-2.06216	0.437216	FAIL	0.379954	FAIL	0.726606	FAIL	0.887081	2	0	0	-0.0147982	0.830922	1	0	0	-0.011079	0.328024	2	0	0	-0.0880638
K01679	-0.824242	0.0468268	-0.544469	-1.16541	-0.234875	-1.2594	-0.00699117	-0.379857	-0.743804	-0.698824	-0.757935	-0.13212	-1.40244	-0.061333	-0.0105876	-0.25407	-0.615248	-1.06216	0.567249	FAIL	0.38019	FAIL	0.137592	FAIL	0.594607	2	0	0	-0.04331	0.830069	1	0	0	-0.00907724	2.35063	2	0	0.461037	0.144293
K02313	0.76072	0.309861	0.870569	1.29402	0.0870531	0.910525	0.800364	1.35711	1.13067	0.886139	1.46446	-0.547158	0.767488	0.52363	0.667484	0.74593	0.79979	-0.477202	0.368775	FAIL	0.380603	FAIL	0.4486	FAIL	1.08529	2	0	0.131712	0.0102055	0.828583	1	0	0	-0.0102556	0.857639	2	0	0	-0.0170345
K02169	-1.4092	-1.2751	-0.544469	-1.16541	-1.23487	-2.2594	-1.00699	-1.96482	-2.32877	-1.28379	-1.3429	-0.13212	0.182526	-2.06133	-2.33252	-1.25407	-0.20021	-1.06216	0.0326903	FAIL	0.380651	FAIL	0.323725	FAIL	4.6108	2	0	0.594609	0.294379	0.828412	1	0	0	-0.00699456	1.24083	2	0	0.211414	0.0196345
K11206	-0.0872768	0.309861	-0.129431	0.156517	0.57248	-0.674437	0.577971	-0.379857	0.256196	0.886139	0.242065	-0.13212	0.597563	0.260595	0.667484	0.330892	0.384752	-0.477202	0.460101	FAIL	0.38298	FAIL	0.559504	FAIL	0.828768	2	0	0	-0.021817	0.820078	1	0	0	-0.0114621	0.609734	2	0	0	-0.0497246
K04564	-0.0872768	0.309861	0.455531	0.156517	-0.649912	0.7406	0.577971	0.620143	-1.32877	0.038142	0.242065	0.189808	-0.402437	-0.061333	0.252447	0.0678576	0.384752	0.522798	0.446128	FAIL	0.38339	FAIL	0.45104	FAIL	0.863958	2	0	0	-0.0167442	0.818617	1	0	0	-0.0111624	0.851444	2	0	0	-0.0182845
K20861	0.39815	-0.690139	-2.12943	-2.16541	-1.23487	-0.2594	-1.00699	-0.379857	-0.743804	-0.698824	-1.3429	-0.13212	-0.402437	-0.061333	-0.747553	0.0678576	-1.20021	-1.06216	0.608897	FAIL	0.383784	FAIL	0.241641	FAIL	0.517193	2	0	0	-0.0566124	0.81722	1	0	0	-0.0107161	1.6025	2	0	0.360781	0.0706468
K03609	-1.4092	-1.2751	-2.12943	-0.165411	-1.23487	-0.2594	-2.00699	0.357109	-1.32877	-0.698824	-0.757935	-1.13212	-0.402437	-0.47637	-0.747553	0.0678576	-0.615248	-1.06216	0.883373	FAIL	0.385193	FAIL	0.706713	FAIL	0.125299	2	0	0	-0.126975	0.812229	1	0	0	-0.0136288	0.357368	2	0	0	-0.0932867
K06881	1.17576	1.63179	0.870569	1.29402	0.57248	1.32556	-0.422029	1.03518	1.37167	0.523569	1.35754	1.0378	1.298	1.10859	1.12692	0.915855	0.607145	0.522798	0.298634	FAIL	0.385369	FAIL	0.585621	FAIL	1.33885	2	0	0.295305	0.040804	0.811608	1	0	0	-0.011343	0.559667	2	0	0	-0.0530245
K10206	0.39815	0.309861	-0.129431	0.156517	0.57248	0.547955	-0.422029	0.357109	0.993162	0.038142	0.242065	0.189808	0.182526	0.52363	0.837409	0.553284	0.384752	1.5228	0.0633523	FAIL	0.386368	FAIL	0.690232	FAIL	3.50293	2	0	0.55438	0.243253	0.808091	1	0	0	-0.00932556	0.382421	2	0	0	-0.0600209
K01425	-0.824242	0.724899	-1.12943	-0.165411	0.350088	-0.2594	-1.00699	-0.964819	-2.32877	-1.28379	-0.342897	0.452842	0.597563	-0.47637	0.667484	-1.25407	0.384752	0.259764	0.268397	FAIL	0.387325	FAIL	0.357052	FAIL	1.47059	2	0	0.324226	0.0523083	0.804733	1	0	0	-0.0108524	1.12354	2	0	0.168481	0.0137322
K01579	-2.4092	-0.275101	0.192497	-0.580449	-1.23487	0.547955	0.993009	0.620143	0.256196	-2.28379	-1.3429	0.189808	-1.40244	0.260595	-1.33252	0.0678576	-0.615248	0.259764	0.0264715	FAIL	0.387353	FAIL	0.80056	FAIL	4.9906	2	0	0.630118	0.343439	0.804636	1	0	0	-0.00840672	0.226619	2	0	0	-0.0665587
K10953	-0.0872768	0.532254	-0.544469	0.156517	0.57248	0.0625285	-0.00699117	-0.379857	0.256196	-0.283786	-0.0209691	0.675235	-0.817474	-0.061333	-0.0105876	-0.669108	0.969715	0.259764	0.241966	FAIL	0.388133	FAIL	0.711925	FAIL	1.60079	2	0	0.363065	0.0719396	0.801911	1	0	0	-0.0118597	0.349588	2	0	0	-0.0778812
K01223	1.17576	-0.690139	0.870569	0.156517	0.0870531	-0.2594	0.577971	0.842536	-0.328766	0.301176	-0.0209691	0.189808	-0.0805085	-0.061333	-0.0105876	0.330892	0.79979	0.745191	0.123315	FAIL	0.38891	FAIL	0.70582	FAIL	2.5045	2	0	0.480352	0.162424	0.799204	1	0	0	-0.0108388	0.358708	2	0	0	-0.069233
K00198	2.23465	1.63179	1.04049	1.00451	1.67202	1.91053	0.993009	0.842536	1.91916	1.88614	2.11653	1.86788	2.55176	1.10859	1.47484	1.44637	2.12172	1.10776	0.000604094	PASS	0.389434	FAIL	0.699966	FAIL	14.6364	2	0.184862	0.809148	0.637137	0.797381	1	0	0	-0.00473352	0.367542	2	0	0	-0.0295505
K01677	-0.409205	0.724899	0.677924	0.156517	0.765125	0.7406	1.31494	1.03518	0.256196	0.523569	1.11653	0.452842	1.18253	-0.47637	1.12692	0.74593	0.969715	0.745191	0.751313	FAIL	0.389443	FAIL	0.523269	FAIL	0.292856	2	0	0	-0.0958782	0.797351	1	0	0	-0.0137381	0.683907	2	0	0	-0.0428575
K20627	-0.824242	-2.2751	-0.544469	-1.16541	-1.23487	-0.674437	-0.422029	0.0351807	-2.32877	-0.698824	-0.0209691	-1.13212	-0.817474	-0.061333	-1.33252	-0.669108	-1.20021	-1.06216	0.109245	FAIL	0.389552	FAIL	0.543317	FAIL	2.67796	2	0	0.490705	0.172655	0.796974	1	0	0	-0.0104452	0.642155	2	0	0	-0.0368206
K00929	-1.4092	-0.275101	-0.129431	0.641944	-0.649912	-0.2594	-2.00699	-0.379857	-0.00683841	0.301176	0.242065	-0.547158	-1.40244	-0.47637	-1.33252	0.0678576	-0.20021	0.259764	0.519252	FAIL	0.389625	FAIL	0.0589311	FAIL	0.692498	2	0	0	-0.0287142	0.796718	1	0	0	-0.00949111	3.6182	2	0	0.555397	0.244485
K02172	-1.4092	-1.2751	-2.12943	-0.580449	-0.234875	-0.2594	-1.00699	-0.379857	-0.00683841	-0.698824	-0.0209691	-0.547158	-0.0805085	-1.06133	-1.33252	-0.669108	-0.20021	-0.477202	0.333189	FAIL	0.38982	FAIL	0.209783	FAIL	1.20614	2	0	0.224436	0.0219584	0.796042	1	0	0	-0.0108628	1.78376	2	0	0.382214	0.0834864
K22214	-0.409205	0.724899	0.677924	0.156517	-0.234875	0.325563	0.577971	0.620143	0.256196	0.301176	0.242065	0.675235	0.404918	-0.061333	0.474839	0.0678576	0.607145	0.745191	0.522756	FAIL	0.389973	FAIL	0.470759	FAIL	0.685001	2	0	0	-0.0399465	0.795514	1	0	0	-0.012966	0.802755	2	0	0	-0.0250136
K02086	0.39815	-0.690139	0.455531	-1.16541	0.765125	0.0625285	0.577971	-1.96482	-0.00683841	0.301176	-0.757935	0.452842	-0.0805085	0.260595	-2.33252	0.0678576	-0.20021	-0.062164	0.223803	FAIL	0.390392	FAIL	0.658663	FAIL	1.70029	2	0	0.38002	0.0820997	0.794061	1	0	0	-0.0120718	0.432414	2	0	0	-0.0665421
K06941	-1.4092	0.0468268	-0.544469	0.156517	0.93505	0.547955	-0.00699117	0.842536	1.13067	0.523569	0.657103	0.675235	-0.0805085	0.52363	0.474839	-0.25407	0.384752	0.259764	0.500745	FAIL	0.3904	FAIL	0.490935	FAIL	0.7331	2	0	0	-0.0338471	0.794034	1	0	0	-0.0130598	0.75534	2	0	0	-0.0310267
K00616	0.39815	0.0468268	-0.129431	-0.580449	1.22456	1.20003	-1.00699	0.0351807	1.47859	0.886139	0.464458	0.675235	-0.402437	-0.47637	-1.33252	0.330892	1.12172	1.10776	0.0906478	FAIL	0.39061	FAIL	0.285555	FAIL	2.9521	2	0	0.499588	0.181716	0.793308	1	0	0	-0.0096202	1.39383	2	0	0.283039	0.0366609
K01046	-2.4092	-1.2751	-1.12943	-2.16541	-2.23487	-0.674437	-2.00699	-1.96482	-1.32877	-1.28379	-2.3429	-0.13212	-0.817474	-0.061333	-0.332516	-0.669108	-0.20021	0.259764	0.792646	FAIL	0.390679	FAIL	0.77811	FAIL	0.236937	2	0	0	-0.110754	0.79307	1	0	0	-0.0150174	0.256206	2	0	0	-0.107958
K02315	-0.0872768	0.0468268	1.04049	0.419551	0.765125	0.547955	0.314937	0.357109	-0.00683841	-0.283786	-0.0209691	0.675235	0.182526	0.260595	-0.0105876	0.553284	0.121718	-1.06216	0.0635037	FAIL	0.391573	FAIL	0.0894756	FAIL	3.49915	2	0	0.511477	0.194249	0.789987	1	0	0	-0.00816176	2.97154	2	0	0.470736	0.15324
K12547	0.175758	-0.690139	0.677924	1.15652	-0.649912	-1.2594	0.800364	0.620143	-0.743804	-0.283786	-2.3429	0.189808	-2.40244	0.52363	-0.747553	0.330892	-1.20021	-0.477202	0.00175629	PASS	0.391673	FAIL	0.15498	FAIL	11.2737	2	0.0451141	0.740972	0.517432	0.789641	1	0	0	-0.00529734	2.18664	2	0	0.340168	0.0597646
K00042	-0.0872768	-2.2751	-0.544469	-1.16541	0.350088	-0.674437	0.314937	-0.964819	0.256196	-0.283786	0.657103	-2.13212	-0.0805085	-0.47637	-0.747553	-0.25407	-0.20021	-1.06216	0.884464	FAIL	0.392726	FAIL	0.268694	FAIL	0.124038	2	0	0	-0.109684	0.786026	1	0	0	-0.0133964	1.46922	2	0	0.338104	0.0587529
K03856	-0.0872768	0.0468268	-0.129431	-1.16541	-0.649912	-0.2594	0.800364	-0.379857	-0.00683841	-0.698824	-0.0209691	-0.13212	-0.0805085	-0.061333	0.474839	0.0678576	0.121718	0.745191	0.338058	FAIL	0.392856	FAIL	0.574023	FAIL	1.18874	2	0	0.230394	0.0231208	0.785579	1	0	0	-0.0131335	0.581572	2	0	0	-0.0512585
K00876	1.39815	1.30986	-0.129431	1.29402	0.93505	0.325563	1.69345	1.03518	0.478588	0.301176	1.46446	0.452842	0.919491	0.746022	1.25245	0.74593	1.12172	0.937836	0.941234	FAIL	0.393849	FAIL	0.689438	FAIL	0.0608707	2	0	0	-0.137388	0.782185	1	0	0	-0.0159324	0.383645	2	0	0	-0.0901682
K15024	-0.0872768	0.309861	-0.129431	-0.165411	0.350088	0.547955	-0.00699117	-0.964819	0.993162	1.17565	0.827028	-0.547158	-0.402437	0.52363	0.837409	0.330892	-0.20021	-2.06216	0.82718	FAIL	0.39507	FAIL	0.88482	FAIL	0.192765	2	0	0	-0.120386	0.77803	1	0	0	-0.0165515	0.123627	2	0	0	-0.130696
K02283	-0.824242	-0.275101	1.04049	-0.580449	0.57248	0.325563	-0.00699117	-0.964819	1.13067	-0.283786	-1.3429	-2.13212	0.182526	-0.47637	-0.332516	-0.669108	-0.20021	-0.062164	0.789817	FAIL	0.395319	FAIL	0.794319	FAIL	0.240655	2	0	0	-0.110627	0.777185	1	0	0	-0.0162307	0.234746	2	0	0	-0.111488
K07316	0.175758	-0.690139	0.192497	-0.580449	0.0870531	0.547955	-0.422029	-0.379857	-0.743804	-0.698824	-0.757935	-0.13212	0.767488	0.260595	0.252447	0.330892	-0.20021	-0.062164	0.714912	FAIL	0.395716	FAIL	0.555603	FAIL	0.345159	2	0	0	-0.0890877	0.775838	1	0	0	-0.015248	0.617448	2	0	0	-0.0520442
K01610	3.42369	3.11722	3.22812	3.04404	2.71932	2.54796	2.24094	3.03518	3.06355	3.2708	3.63438	2.72586	3.64196	2.46223	2.91541	2.83339	2.70668	2.4614	0.532465	FAIL	0.396246	FAIL	0.407062	FAIL	0.664528	2	0	0	-0.0418234	0.774044	1	0	0	-0.014085	0.9696	2	0	0	-0.00378999
K00793	-2.4092	-1.2751	-2.12943	-2.16541	-2.23487	-2.2594	-1.00699	-1.96482	-2.32877	-1.28379	-1.3429	-0.547158	-1.40244	-2.06133	0.252447	-2.25407	-0.615248	-2.06216	0.474459	FAIL	0.396578	FAIL	0.298729	FAIL	0.793884	2	0	0	-0.0241954	0.772924	1	0	0	-0.0133279	1.33846	2	0	0.292245	0.039731
K02407	1.67826	1.63179	1.45553	1.15652	1.22456	1.98853	1.69345	1.35711	2.37167	1.80368	1.97903	1.0378	0.919491	1.52363	1.12692	1.74593	1.60714	1.84473	0.103257	FAIL	0.396844	FAIL	0.321216	FAIL	2.75987	2	0	0.487331	0.169282	0.772026	1	0	0	-0.0109644	1.25023	2	0	0.235023	0.0240696
K02031	1.05023	1.81236	0.870569	1.00451	1.57248	1.06253	0.993009	0.620143	1.57812	1.30118	1.56399	1.32731	1.76749	1.52363	0.989412	1.33089	0.121718	1.74519	0.338298	FAIL	0.396846	FAIL	0.778054	FAIL	1.18789	2	0	0.234668	0.0239953	0.772019	1	0	0	-0.0145578	0.256281	2	0	0	-0.0949811
K03703	0.175758	-0.690139	-1.12943	0.156517	-0.234875	0.0625285	-0.00699117	0.357109	-0.743804	0.038142	-1.3429	-0.13212	-0.402437	0.260595	0.837409	-1.25407	-1.20021	0.522798	0.984007	FAIL	0.397825	FAIL	0.158563	FAIL	0.0161437	2	0	0	-0.11499	0.768724	1	0	0	-0.0135154	2.1555	2	0	0.452781	0.135052
K11749	-1.4092	-1.2751	0.455531	-1.16541	0.0870531	0.0625285	0.577971	-0.964819	-0.328766	0.301176	-2.3429	-0.547158	-0.402437	-0.47637	-0.0105876	-1.25407	-0.20021	-1.06216	0.590093	FAIL	0.39801	FAIL	0.427912	FAIL	0.551355	2	0	0	-0.0571724	0.768102	1	0	0	-0.0147758	0.911816	2	0	0	-0.0112376
K02103	-2.4092	-1.2751	-0.129431	-1.16541	-0.649912	-0.674437	-0.00699117	-0.964819	-1.32877	0.716214	-0.757935	-1.13212	-1.40244	-1.06133	-1.33252	-0.25407	-1.20021	-1.06216	0.477721	FAIL	0.398496	FAIL	0.605241	FAIL	0.786131	2	0	0	-0.0278001	0.76647	1	0	0	-0.0151778	0.523738	2	0	0	-0.0619076
K03826	0.175758	0.0468268	-0.544469	-1.16541	-0.234875	-0.2594	-0.422029	-0.379857	-0.743804	0.038142	-2.3429	-0.13212	-0.402437	-0.061333	-0.0105876	0.330892	-0.615248	-0.477202	0.411082	FAIL	0.398679	FAIL	0.090548	FAIL	0.958193	2	0	0	-0.00406098	0.765858	1	0	0	-0.0113718	2.95375	2	0	0.507286	0.189779
K08384	0.39815	-0.275101	-0.129431	0.419551	0.765125	0.0625285	0.314937	0.620143	0.256196	-0.283786	-1.3429	0.675235	-0.817474	0.52363	0.252447	0.915855	0.607145	0.745191	0.382085	FAIL	0.398923	FAIL	0.413151	FAIL	1.04354	2	0	0.0341043	0.0051972	0.765042	1	0	0	-0.0140216	0.952374	2	0	0	-0.00568432
K04487	1.05023	1.04683	1.45553	1.29402	1.57248	1.54796	0.577971	1.35711	1.37167	1.03814	0.979031	0.86788	1.18253	0.938667	1.12692	1.44637	0.969715	1.39727	0.705645	FAIL	0.3996	FAIL	0.216847	FAIL	0.358972	2	0	0	-0.0755816	0.762779	1	0	0	-0.013985	1.74091	2	0	0.388207	0.0873588
K05593	-0.0872768	-0.690139	0.677924	-0.165411	-1.23487	0.0625285	0.577971	-0.379857	-0.00683841	-0.283786	0.464458	0.189808	-0.817474	0.746022	-0.0105876	-0.25407	-0.20021	-0.062164	0.16132	FAIL	0.401608	FAIL	0.887666	FAIL	2.13211	2	0	0.446147	0.131175	0.756106	1	0	0	-0.0141297	0.120351	2	0	0	-0.101923
K09811	0.76072	0.309861	1.57101	-0.165411	0.0870531	-0.2594	0.577971	0.0351807	-1.32877	0.038142	0.242065	-0.13212	-0.817474	0.746022	0.667484	0.74593	0.121718	-1.06216	0.10123	FAIL	0.401671	FAIL	0.184681	FAIL	2.78888	2	0	0.478782	0.160904	0.755899	1	0	0	-0.010978	1.95086	2	0	0.385396	0.085527
K03664	-1.4092	-1.2751	-0.129431	-0.580449	0.765125	-0.2594	-0.422029	-1.96482	-0.328766	-2.28379	-1.3429	-0.13212	-0.402437	-0.47637	-1.33252	-0.25407	-2.20021	-0.477202	0.799838	FAIL	0.403194	FAIL	0.134379	FAIL	0.227555	2	0	0	-0.0859555	0.750871	1	0	0	-0.0138612	2.38358	2	0	0.471501	0.153961
K02520	0.590795	0.894824	0.192497	-0.580449	-2.23487	0.0625285	-0.00699117	0.357109	-1.32877	-2.28379	0.979031	-0.547158	0.767488	-1.06133	0.667484	-0.669108	0.79979	-1.06216	0.729604	FAIL	0.403223	FAIL	0.697026	FAIL	0.323682	2	0	0	-0.0956457	0.750777	1	0	0	-0.0176227	0.372009	2	0	0	-0.0888111
K02034	0.912723	1.18433	0.677924	0.834589	0.765125	0.0625285	0.314937	1.20511	0.256196	0.886139	0.827028	1.18981	-0.0805085	1.10859	0.252447	0.553284	1.12172	0.522798	0.480637	FAIL	0.403667	FAIL	0.861349	FAIL	0.77925	2	0	0	-0.0302188	0.749317	1	0	0	-0.0171582	0.151127	2	0	0	-0.116204
K14161	0.39815	-0.690139	-1.12943	-0.580449	-2.23487	-0.674437	-1.00699	-0.964819	-0.328766	-0.283786	-1.3429	-1.13212	-0.817474	-2.06133	0.989412	-2.25407	-1.20021	-1.06216	0.283691	FAIL	0.40463	FAIL	0.725627	FAIL	1.40191	2	0	0.317942	0.0495913	0.746159	1	0	0	-0.0156606	0.329445	2	0	0	-0.0827392
K00930	1.49769	0.724899	0.870569	1.74148	1.22456	1.44104	0.800364	1.73562	1.47859	1.17565	0.657103	1.0378	1.18253	0.52363	1.12692	1.55328	1.79979	1.10776	0.656154	FAIL	0.407971	FAIL	0.771609	FAIL	0.436507	2	0	0	-0.0797119	0.735297	1	0	0	-0.0187225	0.264962	2	0	0	-0.103979
K03077	1.05023	0.894824	-1.12943	0.156517	0.93505	0.910525	-0.422029	0.0351807	1.7587	0.886139	1.11653	1.56832	0.919491	-0.47637	0.474839	0.330892	0.969715	0.522798	0.000569828	PASS	0.408332	FAIL	0.69154	FAIL	14.8382	2	0.190669	0.811325	0.641083	0.734133	1	0	0	-0.00615841	0.380408	2	0	0	-0.0287038
K07033	-1.4092	0.0468268	0.455531	-0.165411	-2.23487	0.547955	0.314937	0.357109	-0.00683841	-1.28379	-1.3429	0.675235	-0.402437	0.746022	-0.0105876	0.553284	0.121718	-0.062164	0.0774354	FAIL	0.40848	FAIL	0.618845	FAIL	3.19026	2	0	0.532728	0.217791	0.733657	1	0	0	-0.0132421	0.499615	2	0	0	-0.0497564
K01727	-0.0872768	-0.275101	-1.12943	-0.165411	0.0870531	0.0625285	-2.00699	-0.379857	0.478588	-0.283786	0.242065	-0.13212	-0.0805085	-0.061333	-0.747553	-2.25407	0.121718	-0.477202	0.0543338	FAIL	0.408559	FAIL	0.872834	FAIL	3.74929	2	0	0.574434	0.26813	0.7334	1	0	0	-0.0130004	0.137564	2	0	0	-0.084111
K18120	-0.0872768	-1.2751	-1.12943	-1.16541	-0.234875	-1.2594	-0.422029	-0.964819	-1.32877	-0.698824	-1.3429	-1.13212	-0.402437	-1.06133	-1.33252	-1.25407	-0.20021	-1.06216	0.001652	PASS	0.408902	FAIL	0.467298	FAIL	11.4508	2	0.0880919	0.766338	0.561025	0.732297	1	0	0	-0.00718547	0.811126	2	0	0	-0.0101392
K03823	-1.4092	-1.2751	-0.544469	-2.16541	-0.234875	-1.2594	-1.00699	-0.964819	-1.32877	-0.698824	-1.3429	-0.547158	-0.817474	-0.061333	-0.332516	-1.25407	-0.615248	0.259764	0.756156	FAIL	0.409154	FAIL	0.658373	FAIL	0.28612	2	0	0	-0.100763	0.731487	1	0	0	-0.0189501	0.432887	2	0	0	-0.080047
K01406	-0.824242	-0.690139	-1.12943	-1.16541	-0.649912	0.0625285	-1.00699	-0.964819	-0.00683841	0.038142	-0.757935	-1.13212	-1.40244	-2.06133	-1.33252	-1.25407	-0.20021	-2.06216	0.317648	FAIL	0.409674	FAIL	0.969465	FAIL	1.26374	2	0	0.275883	0.034432	0.729815	1	0	0	-0.0176367	0.0310909	2	0	0	-0.126494
K06183	0.76072	0.532254	1.04049	-0.580449	0.0870531	0.0625285	0.314937	0.620143	-0.00683841	-0.283786	1.11653	0.452842	0.182526	0.52363	0.989412	0.74593	0.121718	0.745191	0.48431	FAIL	0.410369	FAIL	0.796381	FAIL	0.770654	2	0	0	-0.0311336	0.727586	1	0	0	-0.01849	0.232053	2	0	0	-0.104249
K02492	-0.824242	-2.2751	-0.129431	-2.16541	-2.23487	0.0625285	-0.00699117	-0.379857	-0.00683841	0.038142	-0.342897	-1.13212	-2.40244	-1.06133	-0.747553	-0.25407	-1.20021	0.259764	0.332661	FAIL	0.410557	FAIL	0.566424	FAIL	1.20805	2	0	0.241518	0.0254719	0.726985	1	0	0	-0.016713	0.596208	2	0	0	-0.0494373
K02278	-0.824242	-1.2751	-2.12943	-2.16541	-1.23487	-2.2594	-2.00699	-1.96482	-0.00683841	-0.698824	-1.3429	-0.13212	-1.40244	-2.06133	-0.747553	-1.25407	-0.20021	-0.477202	0.00998881	FAIL	0.411287	FAIL	0.331475	FAIL	6.92902	2	0	0.674006	0.408794	0.724654	1	0	0	-0.00949227	1.21234	2	0	0.17635	0.0146403
K00997	-0.0872768	-1.2751	-0.544469	0.419551	-0.234875	-1.2594	-1.00699	0.0351807	0.671233	0.301176	0.464458	-0.547158	-0.0805085	-0.47637	0.252447	-1.25407	0.121718	-0.062164	0.513733	FAIL	0.411485	FAIL	0.0970645	FAIL	0.704427	2	0	0	-0.0298045	0.724022	1	0	0	-0.0139143	2.85064	2	0	0.504284	0.186611
K00805	-2.4092	-1.2751	-0.544469	-0.580449	-1.23487	-0.674437	-2.00699	0.620143	-1.32877	0.301176	-1.3429	-2.13212	-1.40244	-0.061333	-2.33252	-1.25407	-1.20021	-2.06216	0.20004	FAIL	0.412056	FAIL	0.327845	FAIL	1.8457	2	0	0.39168	0.0896592	0.722205	1	0	0	-0.0147256	1.22559	2	0	0.234288	0.0239162
K07571	-0.824242	-1.2751	0.192497	-1.16541	-1.23487	-0.2594	-0.422029	-0.379857	-0.00683841	-0.283786	-0.342897	-2.13212	-0.402437	-2.06133	-0.747553	-2.25407	-0.20021	-2.06216	0.888381	FAIL	0.412086	FAIL	0.428384	FAIL	0.11953	2	0	0	-0.119125	0.722109	1	0	0	-0.0187989	0.910547	2	0	0	-0.0121028
K06333	0.590795	0.532254	1.1925	0.641944	-0.649912	0.0625285	1.31494	0.842536	0.256196	0.523569	0.464458	0.675235	-0.0805085	0.52363	-0.332516	-0.669108	0.607145	0.522798	0.444859	FAIL	0.412896	FAIL	0.610166	FAIL	0.867218	2	0	0	-0.0171511	0.719538	1	0	0	-0.0181132	0.514932	2	0	0	-0.0626548
K01205	-0.824242	-0.690139	0.455531	0.419551	0.0870531	-0.674437	0.314937	0.620143	-1.32877	-0.283786	-0.0209691	0.452842	-0.817474	-0.061333	-0.747553	0.0678576	-0.20021	-0.062164	0.017324	FAIL	0.413411	FAIL	0.784686	FAIL	5.79532	2	0	0.659516	0.386666	0.717907	1	0	0	-0.0113732	0.247437	2	0	0	-0.0606822
K03502	0.39815	-0.690139	-1.12943	-0.580449	-2.23487	-0.674437	-0.422029	-0.964819	-0.328766	-0.283786	-1.3429	-1.13212	-0.817474	-2.06133	0.989412	-2.25407	-0.615248	-1.06216	0.375312	FAIL	0.413602	FAIL	0.634763	FAIL	1.06457	2	0	0.100861	0.00817851	0.717305	1	0	0	-0.0179025	0.472161	2	0	0	-0.0668541
K15770	1.39815	0.894824	-0.129431	0.156517	1.46556	0.910525	-0.422029	-0.964819	1.99316	2.10853	1.90503	1.45284	1.298	0.52363	0.837409	0.553284	1.12172	1.84473	3.45e-05	PASS	0.413627	FAIL	0.0182703	FAIL	27.2555	2	0.232366	0.826069	0.667988	0.717224	1	0	0	-0.00359717	5.69123	2	0	0.431766	0.119354
K21029	-0.409205	-0.690139	-0.129431	-1.16541	-1.23487	-1.2594	-0.422029	-0.379857	-0.328766	-1.28379	0.464458	-0.547158	-0.817474	-0.47637	-0.332516	0.0678576	-0.615248	-1.06216	0.403221	FAIL	0.413643	FAIL	0.731126	FAIL	0.98062	2	0	0	-0.00252978	0.717173	1	0	0	-0.0184596	0.321487	2	0	0	-0.0885707
K01938	2.17576	1.53225	1.87057	1.53503	1.67202	1.7406	1.69345	1.84254	1.84116	1.96414	1.97903	1.45284	1.91949	1.74602	1.12692	1.65282	1.50023	1.39727	0.518421	FAIL	0.414071	FAIL	0.623863	FAIL	0.694284	2	0	0	-0.0405293	0.715821	1	0	0	-0.0188371	0.490872	2	0	0	-0.0674962
K01587	-0.824242	-0.690139	-1.12943	-0.165411	-0.234875	-0.2594	0.314937	0.357109	0.478588	-0.283786	-0.757935	-0.547158	0.182526	-0.47637	-0.0105876	-1.25407	-0.20021	-0.477202	0.91951	FAIL	0.414979	FAIL	0.0713232	FAIL	0.0845037	2	0	0	-0.0938195	0.712962	1	0	0	-0.0147077	3.31707	2	0	0.549555	0.237452
K01198	0.175758	0.532254	0.677924	0.419551	-0.649912	0.910525	0.314937	0.0351807	1.13067	1.30118	-1.3429	1.32731	-0.402437	0.260595	0.252447	0.0678576	0.79979	0.522798	0.957469	FAIL	0.41583	FAIL	0.95261	FAIL	0.0436198	2	0	0	-0.148333	0.710289	1	0	0	-0.0224669	0.0487462	2	0	0	-0.147538
K07451	-0.824242	-2.2751	-0.544469	0.419551	-0.234875	-1.2594	-2.00699	-1.96482	-0.328766	-0.698824	-0.757935	-0.547158	-0.402437	-0.061333	-2.33252	-2.25407	-0.615248	-0.477202	0.314832	FAIL	0.416964	FAIL	0.114701	FAIL	1.27453	2	0	0.247419	0.0268208	0.706743	1	0	0	-0.0143252	2.60776	2	0	0.47479	0.157075
K17865	-0.824242	-1.2751	-0.544469	0.156517	-1.23487	-0.674437	-0.00699117	0.357109	-0.328766	-1.28379	-1.3429	0.452842	-0.817474	-0.47637	-0.747553	0.0678576	-0.615248	-0.477202	0.0608959	FAIL	0.417197	FAIL	0.87775	FAIL	3.56577	2	0	0.564203	0.255285	0.706016	1	0	0	-0.0146252	0.131821	2	0	0	-0.0863809
K06187	-2.4092	-2.2751	-1.12943	-0.165411	-0.649912	-1.2594	0.314937	-1.96482	-2.32877	-2.28379	-0.757935	-1.13212	-1.40244	-0.47637	-2.33252	-2.25407	-0.615248	-1.06216	0.407884	FAIL	0.418289	FAIL	0.865594	FAIL	0.967257	2	0	0	-0.00438636	0.702617	1	0	0	-0.0199194	0.14609	2	0	0	-0.114394
K17205	-0.824242	-2.2751	-1.12943	-1.16541	-1.23487	-0.2594	-1.00699	-0.379857	-0.00683841	-0.283786	-0.757935	-1.13212	-0.402437	-1.06133	-2.33252	-1.25407	-2.20021	-2.06216	0.790494	FAIL	0.41866	FAIL	0.70204	FAIL	0.239764	2	0	0	-0.109309	0.701467	1	0	0	-0.0214621	0.364403	2	0	0	-0.0913884
K06969	0.590795	1.63179	1.1925	1.15652	1.76513	1.32556	2.38533	1.84254	1.2562	1.30118	1.11653	0.189808	1.18253	0.938667	2.0598	2.06786	1.88725	1.74519	0.365023	FAIL	0.419249	FAIL	0.426538	FAIL	1.09738	2	0	0.147773	0.011644	0.699643	1	0	0	-0.0179581	0.915523	2	0	0	-0.0101016
K07030	0.912723	-0.275101	0.870569	0.834589	0.350088	0.325563	1.16293	1.03518	0.993162	0.523569	0.657103	0.452842	1.18253	0.938667	0.252447	1.06786	-0.615248	-0.477202	0.0798043	FAIL	0.419299	FAIL	0.961919	FAIL	3.14423	2	0	0.538926	0.224928	0.699487	1	0	0	-0.0157619	0.0389507	2	0	0	-0.100814
K02755	0.590795	0.724899	0.677924	0.641944	0.765125	-0.2594	0.314937	0.0351807	0.256196	0.301176	1.56399	0.675235	-0.0805085	-0.061333	0.252447	1.20536	-0.20021	0.522798	0.748736	FAIL	0.419467	FAIL	0.0163668	FAIL	0.29646	2	0	0	-0.0560432	0.698968	1	0	0	-0.0119899	5.90759	2	0	0.662337	0.390933
K19117	-0.0872768	-2.2751	-1.12943	-2.16541	-1.23487	-0.674437	-2.00699	-0.379857	-0.328766	-2.28379	-1.3429	-2.13212	-1.40244	-0.47637	-0.332516	-0.669108	-2.20021	-2.06216	0.659233	FAIL	0.420188	FAIL	0.642737	FAIL	0.431488	2	0	0	-0.0785393	0.696742	1	0	0	-0.0209474	0.458709	2	0	0	-0.0747788
K03168	-0.0872768	0.309861	-0.544469	0.419551	-0.234875	-0.2594	-2.00699	-0.379857	-1.32877	0.038142	-0.0209691	-0.13212	-0.402437	0.260595	0.252447	-0.669108	-1.20021	-0.477202	0.830691	FAIL	0.42138	FAIL	0.37316	FAIL	0.188395	2	0	0	-0.106702	0.693077	1	0	0	-0.0201756	1.07135	2	0	0.11952	0.00937988
K01940	0.39815	-0.275101	-0.129431	0.834589	-0.234875	0.547955	-0.422029	-0.379857	0.256196	0.523569	0.464458	0.189808	0.767488	0.260595	0.474839	-0.25407	-0.20021	0.259764	0.437811	FAIL	0.421808	FAIL	0.687394	FAIL	0.885522	2	0	0	-0.0150269	0.691764	1	0	0	-0.0202302	0.386805	2	0	0	-0.0804907
K03100	0.590795	0.894824	0.455531	0.419551	0.765125	0.547955	0.314937	1.20511	0.478588	0.301176	-0.757935	1.32731	0.597563	1.84556	0.667484	0.74593	0.121718	0.745191	0.407708	FAIL	0.422635	FAIL	0.124846	FAIL	0.967757	2	0	0	-0.00329028	0.689232	1	0	0	-0.0158565	2.48702	2	0	0.46914	0.151746
K00548	2.11436	1.63179	1.33	1.83459	1.46556	1.98853	0.577971	1.20511	1.7587	1.71621	1.6571	1.95534	2.05699	1.52363	1.47484	1.06786	1.79979	1.5228	0.0204549	FAIL	0.424803	FAIL	0.692217	FAIL	5.47322	2	0	0.646225	0.366841	0.682637	1	0	0	-0.0130132	0.379366	2	0	0	-0.0508971
K03043	1.49769	1.81236	1.67792	0.834589	0.93505	1.64749	1.45244	1.35711	1.67123	0.886139	1.46446	0.86788	1.68503	1.10859	1.83741	1.06786	1.12172	1.10776	0.0862993	FAIL	0.425316	FAIL	0.469432	FAIL	3.02575	2	0	0.516007	0.199145	0.681084	1	0	0	-0.0156758	0.805955	2	0	0	-0.019076
K02538	-0.409205	-1.2751	0.192497	-0.165411	-1.23487	-0.674437	-1.00699	-0.964819	0.256196	-0.698824	-0.757935	-0.547158	-0.0805085	-1.06133	-0.0105876	0.0678576	-1.20021	0.259764	0.485781	FAIL	0.425778	FAIL	0.0326004	FAIL	0.767234	2	0	0	-0.0198559	0.679688	1	0	0	-0.013662	4.61567	2	0	0.605048	0.308432
K17743	-2.4092	-0.275101	-2.12943	-0.580449	-0.649912	0.0625285	-0.422029	-0.964819	-0.00683841	0.523569	-0.0209691	-0.13212	0.182526	-2.06133	-1.33252	-0.669108	-0.615248	-1.06216	0.312732	FAIL	0.425934	FAIL	0.398419	FAIL	1.28265	2	0	0.270357	0.0328017	0.679217	1	0	0	-0.0186138	0.994573	2	0	0	-0.000629838
K04749	0.39815	-0.690139	-0.544469	0.156517	0.0870531	-0.674437	-0.422029	-0.964819	-0.328766	-1.28379	-0.342897	0.189808	-0.402437	0.746022	-0.0105876	-0.25407	0.121718	-1.06216	0.470204	FAIL	0.426713	FAIL	0.35331	FAIL	0.804092	2	0	0	-0.0236645	0.676873	1	0	0	-0.0195158	1.13606	2	0	0.193473	0.0164353
K00756	-0.824242	-0.275101	0.455531	0.156517	0.350088	-0.2594	-0.00699117	0.0351807	0.993162	0.038142	-0.342897	-0.13212	0.182526	-1.06133	0.474839	0.0678576	0.121718	0.259764	0.733247	FAIL	0.427086	FAIL	0.295287	FAIL	0.318435	2	0	0	-0.0851003	0.67575	1	0	0	-0.020243	1.35265	2	0	0.304086	0.0440316
K07007	1.49769	1.89482	1.77746	1.64194	0.93505	1.20003	1.8999	1.20511	1.57812	1.52357	1.90503	1.67523	1.76749	1.3981	2.0598	1.44637	1.79979	1.93784	0.404168	FAIL	0.427749	FAIL	0.526494	FAIL	0.977893	2	0	0	-0.00276617	0.67376	1	0	0	-0.0204108	0.677065	2	0	0	-0.0404081
K03615	1.83872	1.04683	1.33	1.00451	0.350088	1.32556	-0.00699117	1.20511	1.67123	1.6231	1.74457	1.67523	1.76749	1.52363	1.47484	1.33089	1.12172	-0.477202	0.70746	FAIL	0.42888	FAIL	0.991663	FAIL	0.35625	2	0	0	-0.0960848	0.670379	1	0	0	-0.0245992	0.0083774	2	0	0	-0.148007
K14153	0.39815	-0.690139	-2.12943	-0.165411	-0.649912	-1.2594	-0.422029	-0.379857	-0.00683841	-1.28379	-1.3429	-1.13212	-0.402437	-1.06133	0.252447	-1.25407	-1.20021	-1.06216	0.849047	FAIL	0.428884	FAIL	0.571234	FAIL	0.165893	2	0	0	-0.117679	0.670366	1	0	0	-0.023253	0.586917	2	0	0	-0.0582793
K10823	1.05023	1.30986	0.870569	1.00451	-0.234875	1.06253	0.993009	0.357109	0.993162	0.886139	-0.0209691	1.18981	1.50445	2.02613	0.474839	0.74593	0.969715	0.522798	0.699867	FAIL	0.429146	FAIL	0.4797	FAIL	0.36769	2	0	0	-0.0844889	0.669587	1	0	0	-0.0220748	0.781456	2	0	0	-0.0292017
K18707	-0.0872768	-0.275101	0.192497	0.156517	-0.649912	0.0625285	-1.00699	0.842536	-0.743804	0.716214	-1.3429	-0.547158	-1.40244	-2.06133	-0.747553	-0.669108	-1.20021	-0.477202	0.943749	FAIL	0.429642	FAIL	0.651326	FAIL	0.0581749	2	0	0	-0.137761	0.66811	1	0	0	-0.0242728	0.444436	2	0	0	-0.0812625
K10943	-0.409205	-1.2751	-1.12943	-1.16541	-1.23487	-0.674437	-1.00699	-0.964819	-0.00683841	-1.28379	-0.757935	-2.13212	-1.40244	-2.06133	-2.33252	-1.25407	-0.615248	-0.477202	0.600478	FAIL	0.429704	FAIL	0.190429	FAIL	0.532335	2	0	0	-0.0532852	0.667925	1	0	0	-0.0189181	1.91035	2	0	0.411689	0.103724
K03637	-0.0872768	0.0468268	0.192497	-0.580449	-1.23487	-1.2594	0.314937	-0.964819	-0.743804	-1.28379	-0.342897	-0.547158	-0.0805085	-0.061333	-2.33252	-0.669108	-0.20021	-0.062164	0.504036	FAIL	0.42992	FAIL	0.530009	FAIL	0.725754	2	0	0	-0.0354824	0.667282	1	0	0	-0.0215238	0.669666	2	0	0	-0.0427392
K03686	0.76072	0.532254	0.677924	0.419551	0.57248	1.20003	0.314937	0.620143	0.841159	1.6231	1.11653	1.18981	1.18253	0.746022	0.667484	1.20536	0.607145	0.745191	0.305225	FAIL	0.430405	FAIL	0.598555	FAIL	1.3122	2	0	0.287625	0.0381614	0.665842	1	0	0	-0.020423	0.535827	2	0	0	-0.0567384
K00012	-1.4092	-0.275101	-1.12943	0.156517	-0.234875	-0.2594	-0.422029	-0.964819	-0.743804	-0.283786	-0.757935	0.189808	-0.0805085	0.260595	0.474839	-0.669108	-0.615248	-0.477202	0.927797	FAIL	0.430791	FAIL	0.452551	FAIL	0.0754125	2	0	0	-0.127435	0.664698	1	0	0	-0.0231071	0.847625	2	0	0	-0.0210017
K03040	1.39815	1.18433	1.04049	0.419551	0.765125	1.44104	1.16293	0.842536	0.478588	0.716214	0.979031	1.0378	1.40492	0.52363	1.12692	1.06786	0.79979	0.937836	0.532909	FAIL	0.432254	FAIL	0.304857	FAIL	0.663602	2	0	0	-0.0404935	0.660376	1	0	0	-0.0204409	1.31367	2	0	0.286408	0.0377575
K00145	-0.0872768	-0.275101	-1.12943	-1.16541	0.0870531	0.0625285	-0.422029	0.0351807	-2.32877	0.301176	-0.0209691	-1.13212	0.182526	-0.47637	-0.332516	-0.25407	-0.615248	-1.06216	0.455043	FAIL	0.432874	FAIL	0.156484	FAIL	0.84136	2	0	0	-0.0169775	0.658552	1	0	0	-0.0182708	2.17347	2	0	0.439525	0.125584
K10926	-0.824242	-0.690139	-1.12943	-1.16541	-0.649912	-0.674437	-1.00699	-0.964819	-0.328766	-0.698824	-0.0209691	-1.13212	-0.402437	-1.06133	-0.0105876	-2.25407	-0.615248	-0.477202	0.00229997	PASS	0.433056	FAIL	0.165491	FAIL	10.5145	2	0.0321433	0.732004	0.502319	0.658018	1	0	0	-0.00902754	2.09758	2	0	0.33644	0.0579474
K03551	-0.824242	-1.2751	-0.129431	-0.580449	-0.649912	-1.2594	0.577971	0.620143	-0.743804	-0.283786	-1.3429	-1.13212	-0.402437	0.260595	-0.747553	-0.669108	0.121718	-1.06216	6.12e-05	PASS	0.433147	FAIL	0.000808162	PASS	24.2231	2	0.0522233	0.745589	0.525275	0.65775	1	0	0	-0.00387062	13.6593	2	0	0.588524	0.286337
K04488	2.17576	2.04683	2.04049	1.53503	2.46556	1.20003	1.16293	1.49461	1.67123	2.57419	2.11653	1.77477	2.18253	0.746022	1.75495	1.20536	1.79979	1.39727	0.0128856	FAIL	0.433691	FAIL	0.493371	FAIL	6.39178	2	0	0.668463	0.400292	0.656155	1	0	0	-0.0127637	0.749769	2	0	0	-0.0185774
K21576	-1.4092	-1.2751	-0.544469	0.419551	-0.649912	-0.674437	-0.422029	-0.964819	-0.328766	-2.28379	-1.3429	-2.13212	-1.40244	-0.061333	-0.747553	-0.25407	-0.20021	-2.06216	0.0616827	FAIL	0.434304	FAIL	0.939147	FAIL	3.54533	2	0	0.564925	0.256182	0.654359	1	0	0	-0.0173941	0.063113	2	0	0	-0.0942958
K00795	-0.409205	-0.275101	0.192497	-0.165411	0.0870531	0.0625285	0.577971	0.0351807	-0.00683841	0.038142	-0.0209691	0.452842	-0.402437	1.3981	-0.0105876	0.330892	0.79979	-0.062164	0.230817	FAIL	0.435819	FAIL	0.418312	FAIL	1.66078	2	0	0.366721	0.0740478	0.649944	1	0	0	-0.0196137	0.938004	2	0	0	-0.00694734
K13010	0.912723	0.894824	1.95803	1.00451	1.08705	1.06253	1.31494	0.842536	1.47859	1.17565	0.657103	1.56832	1.057	1.3981	0.252447	1.06786	0.969715	1.5228	0.471104	FAIL	0.435875	FAIL	0.393153	FAIL	0.801924	2	0	0	-0.0243429	0.64978	1	0	0	-0.0215205	1.0101	2	0	0	0.00124128
K02012	0.590795	0.309861	-1.12943	1.00451	1.35009	0.7406	-1.00699	0.620143	0.993162	1.71621	0.827028	-1.13212	0.919491	-0.47637	-0.0105876	0.74593	0.384752	-0.062164	0.403713	FAIL	0.437186	FAIL	0.613718	FAIL	0.979203	2	0	0	-0.00266265	0.645979	1	0	0	-0.0226622	0.508634	2	0	0	-0.0629084
K01652	1.29123	1.53225	-0.129431	0.834589	1.46556	1.7406	-1.00699	0.357109	0.993162	1.30118	1.24207	0.86788	0.919491	1.52363	0.989412	1.44637	1.25922	0.937836	0.136119	FAIL	0.437378	FAIL	0.794822	FAIL	2.36562	2	0	0.470537	0.153055	0.645425	1	0	0	-0.0198699	0.234088	2	0	0	-0.0858414
K00954	-0.824242	0.0468268	-0.544469	-1.16541	-0.234875	0.0625285	-0.00699117	-0.379857	-0.743804	-2.28379	-0.342897	-1.13212	0.597563	-2.06133	-0.332516	0.0678576	-1.20021	-2.06216	0.858969	FAIL	0.437409	FAIL	0.518164	FAIL	0.153965	2	0	0	-0.117972	0.645334	1	0	0	-0.0247276	0.694838	2	0	0	-0.0425523
K09684	-1.4092	-0.690139	-2.12943	0.156517	-1.23487	-0.674437	-0.422029	0.0351807	-1.32877	0.038142	-1.3429	0.189808	-0.402437	-0.47637	-2.33252	-1.25407	-2.20021	-0.477202	0.669542	FAIL	0.438376	FAIL	0.745282	FAIL	0.414876	2	0	0	-0.0831441	0.642546	1	0	0	-0.0253965	0.301315	2	0	0	-0.0992808
K21577	0.175758	-0.275101	0.677924	1.41955	0.765125	0.325563	-0.00699117	0.0351807	0.671233	0.301176	0.979031	-1.13212	0.597563	1.2606	-0.0105876	0.915855	0.121718	-1.06216	0.27519	FAIL	0.438803	FAIL	0.630515	FAIL	1.43953	2	0	0.32655	0.0533441	0.641316	1	0	0	-0.0217659	0.479407	2	0	0	-0.0631818
K02802	0.590795	0.724899	0.677924	0.156517	0.57248	-1.2594	0.577971	-0.964819	0.256196	1.03814	1.35754	0.189808	-0.0805085	0.260595	-0.747553	0.74593	0.121718	0.745191	0.827228	FAIL	0.439324	FAIL	0.0953076	FAIL	0.192704	2	0	0	-0.0859718	0.639821	1	0	0	-0.0191784	2.87762	2	0	0.51675	0.199955
K11717	0.175758	-0.275101	-0.129431	-1.16541	0.93505	0.0625285	0.800364	0.357109	-0.328766	-0.283786	0.242065	-0.547158	-0.817474	0.52363	0.989412	1.06786	0.607145	0.259764	0.846563	FAIL	0.439366	FAIL	0.584686	FAIL	0.168905	2	0	0	-0.117883	0.639698	1	0	0	-0.0255527	0.561414	2	0	0	-0.0622092
K03500	1.17576	0.894824	1.1925	0.834589	0.93505	0.325563	0.993009	1.03518	1.13067	0.886139	0.657103	1.32731	0.182526	-0.061333	-0.0105876	0.0678576	1.60714	0.522798	0.337938	FAIL	0.44015	FAIL	0.77829	FAIL	1.18916	2	0	0.236423	0.0243647	0.637455	1	0	0	-0.0233483	0.255965	2	0	0	-0.0958331
K01067	0.39815	1.04683	1.33	0.641944	0.57248	0.547955	0.993009	1.03518	0.478588	0.886139	0.657103	0.86788	0.597563	0.260595	0.837409	0.915855	0.79979	1.25976	0.637918	FAIL	0.442889	FAIL	0.873708	FAIL	0.466815	2	0	0	-0.0770702	0.629658	1	0	0	-0.0267659	0.136539	2	0	0	-0.12481
K03169	-1.4092	-0.690139	-1.12943	-1.16541	-0.649912	0.7406	-0.422029	-1.96482	-0.328766	-1.28379	-0.342897	-0.13212	-2.40244	0.260595	-0.747553	-1.25407	0.121718	-0.062164	0.259946	FAIL	0.444083	FAIL	0.84609	FAIL	1.51053	2	0	0.348264	0.0638713	0.626284	1	0	0	-0.0233773	0.169479	2	0	0	-0.103904
K11755	-0.0872768	0.309861	0.192497	0.419551	0.57248	-0.674437	-0.422029	0.357109	0.841159	-1.28379	-1.3429	0.452842	0.404918	0.746022	-0.0105876	0.0678576	-0.615248	-0.062164	0.582865	FAIL	0.444679	FAIL	0.474271	FAIL	0.564827	2	0	0	-0.0567262	0.624607	1	0	0	-0.0244669	0.794333	2	0	0	-0.0268093
K08282	-0.824242	-0.275101	-0.129431	-0.580449	-0.234875	-0.674437	-1.00699	-1.96482	0.478588	0.716214	0.464458	-0.13212	-0.817474	-0.47637	-0.332516	0.915855	0.384752	0.937836	0.20542	FAIL	0.44527	FAIL	0.016754	FAIL	1.81107	2	0	0.336551	0.0580009	0.622945	1	0	0	-0.0134818	5.86127	2	0	0.633042	0.347636
K06864	-1.4092	0.0468268	0.455531	-0.165411	0.0870531	-0.674437	0.314937	-0.964819	-0.743804	0.038142	-2.3429	0.452842	-0.817474	-0.47637	-0.747553	-0.669108	-0.615248	-0.477202	0.382145	FAIL	0.445903	FAIL	0.568996	FAIL	1.04336	2	0	0.0417152	0.00545742	0.621169	1	0	0	-0.0238403	0.59123	2	0	0	-0.0514489
K19271	-1.4092	-1.2751	0.455531	-0.580449	-2.23487	-1.2594	-0.422029	-0.379857	-1.32877	-1.28379	-2.3429	-2.13212	-2.40244	-1.06133	-2.33252	-1.25407	0.121718	-1.06216	0.0569279	FAIL	0.445919	FAIL	0.666876	FAIL	3.6738	2	0	0.565591	0.257009	0.621125	1	0	0	-0.018209	0.419143	2	0	0	-0.0558328
K22230	-0.409205	-2.2751	0.192497	-0.580449	0.0870531	-2.2594	-0.00699117	-0.964819	-2.32877	-1.28379	-0.0209691	-0.547158	-2.40244	-1.06133	-1.33252	-0.25407	0.121718	-2.06216	0.0502329	FAIL	0.445962	FAIL	0.372273	FAIL	3.87764	2	0	0.564385	0.255511	0.621004	1	0	0	-0.0168259	1.07415	2	0	0.0699678	0.00658388
K01845	0.175758	-0.275101	-2.12943	0.419551	-0.649912	0.547955	-0.422029	0.0351807	-0.743804	-0.283786	-0.0209691	-1.13212	-0.0805085	-2.06133	0.252447	-1.25407	0.121718	-0.477202	0.236058	FAIL	0.446425	FAIL	0.676673	FAIL	1.63217	2	0	0.369616	0.075749	0.619711	1	0	0	-0.0227839	0.403559	2	0	0	-0.0714678
K06923	-0.824242	0.0468268	-0.129431	-1.16541	-1.23487	-0.674437	-2.00699	-1.96482	-1.32877	-1.28379	-0.757935	-0.13212	-0.817474	-1.06133	-0.332516	-2.25407	-1.20021	-0.477202	0.082809	FAIL	0.446538	FAIL	0.358947	FAIL	3.08807	2	0	0.515487	0.19858	0.619395	1	0	0	-0.0180981	1.11726	2	0	0.142234	0.0111516
K13954	1.05023	0.309861	0.192497	0.641944	0.350088	0.325563	0.314937	0.620143	0.841159	1.03814	0.464458	0.452842	-0.0805085	1.10859	-0.0105876	0.0678576	1.50023	0.259764	0.403145	FAIL	0.447218	FAIL	0.482484	FAIL	0.98084	2	0	0	-0.00237587	0.617496	1	0	0	-0.0237153	0.774919	2	0	0	-0.0279101
K07479	-1.4092	-0.690139	-2.12943	-0.580449	-2.23487	-1.2594	-2.00699	-1.96482	-2.32877	-1.28379	-1.3429	-2.13212	-2.40244	0.260595	-1.33252	-1.25407	-0.615248	-1.06216	0.656064	FAIL	0.447839	FAIL	0.780011	FAIL	0.436655	2	0	0	-0.0804985	0.615768	1	0	0	-0.0274522	0.253662	2	0	0	-0.106647
K00041	-0.0872768	0.309861	-1.12943	-2.16541	-0.234875	-1.2594	-0.422029	-0.964819	-0.743804	0.523569	-0.342897	0.189808	-0.0805085	-1.06133	0.667484	-2.25407	-0.20021	-0.062164	0.00290038	PASS	0.448367	FAIL	0.124136	FAIL	9.88822	2	0.0113746	0.715869	0.475548	0.614302	1	0	0	-0.0103181	2.4951	2	0	0.377496	0.0799926
K18118	-0.0872768	0.894824	0.870569	0.419551	0.0870531	0.547955	0.800364	0.842536	0.478588	0.523569	0.464458	0.86788	0.597563	0.260595	0.474839	0.330892	0.79979	0.745191	0.696456	FAIL	0.448688	FAIL	0.457388	FAIL	0.372878	2	0	0	-0.0834484	0.613412	1	0	0	-0.0257208	0.835504	2	0	0	-0.0218888
K11528	-0.824242	-1.2751	-0.544469	-0.580449	-0.234875	-0.674437	-1.00699	-0.964819	-1.32877	-2.28379	-0.757935	-0.547158	-0.402437	-1.06133	0.252447	-0.669108	-0.615248	-2.06216	0.86439	FAIL	0.449733	FAIL	0.166335	FAIL	0.147515	2	0	0	-0.0997817	0.610521	1	0	0	-0.0227939	2.09072	2	0	0.442012	0.127667
K07491	-2.4092	-0.690139	-1.12943	-0.165411	0.0870531	-1.2594	-1.00699	0.357109	-0.743804	-1.28379	-0.342897	0.189808	-0.0805085	0.746022	-0.747553	-0.669108	0.121718	-0.062164	0.772063	FAIL	0.449952	FAIL	0.556769	FAIL	0.264347	2	0	0	-0.102395	0.609917	1	0	0	-0.0271478	0.615135	2	0	0	-0.0535692
K06967	-1.4092	-2.2751	0.192497	-1.16541	-1.23487	0.0625285	-1.00699	-0.964819	-2.32877	-0.283786	-2.3429	-2.13212	-1.40244	-1.06133	-2.33252	-2.25407	-2.20021	-2.06216	0.287674	FAIL	0.450072	FAIL	0.737226	FAIL	1.38473	2	0	0.31431	0.0480775	0.609585	1	0	0	-0.0243941	0.312738	2	0	0	-0.0858835
K02456	-0.824242	-0.690139	-1.12943	-1.16541	-0.649912	-0.674437	-1.00699	-0.964819	-0.328766	-0.698824	0.242065	-1.13212	-0.402437	-1.06133	0.474839	-2.25407	-0.615248	-0.062164	0.00233261	PASS	0.450108	FAIL	0.267344	FAIL	10.4757	2	0.0465573	0.741925	0.519048	0.609485	1	0	0	-0.0106956	1.47549	2	0	0.244067	0.0260456
K06177	-1.4092	0.0468268	-0.129431	0.419551	0.350088	-0.2594	-0.00699117	0.842536	0.478588	0.301176	0.464458	0.452842	0.919491	1.10859	-0.0105876	-0.25407	0.384752	0.937836	0.870027	FAIL	0.450377	FAIL	0.0700016	FAIL	0.140859	2	0	0	-0.0877445	0.608744	1	0	0	-0.0199796	3.34616	2	0	0.551361	0.239615
K13963	1.49769	1.89482	1.33	1.64194	1.76513	1.82806	1.69345	2.12264	1.37167	1.6231	1.24207	1.56832	1.50445	1.3981	1.47484	0.915855	1.50023	2.0253	0.774311	FAIL	0.450521	FAIL	0.216918	FAIL	0.261312	2	0	0	-0.0889345	0.608348	1	0	0	-0.0235765	1.74049	2	0	0.390919	0.0891516
K03565	0.175758	0.309861	0.870569	-0.165411	0.350088	0.7406	0.993009	0.357109	0.671233	0.523569	-0.0209691	0.452842	-0.817474	0.746022	0.252447	0.74593	0.607145	0.937836	0.409422	FAIL	0.450898	FAIL	0.967879	FAIL	0.962888	2	0	0	-0.00508431	0.607312	1	0	0	-0.0268991	0.0327373	2	0	0	-0.132515
K07012	0.175758	-0.275101	0.677924	-0.165411	-0.649912	-2.2594	0.577971	-0.379857	-0.328766	-0.698824	0.827028	-0.547158	0.404918	-0.47637	-0.332516	-0.25407	-0.20021	-0.062164	0.597434	FAIL	0.451069	FAIL	0.210386	FAIL	0.537869	2	0	0	-0.0536032	0.606842	1	0	0	-0.0228015	1.78004	2	0	0.392901	0.0904776
K01270	1.29123	1.53225	1.67792	1.92205	1.76513	1.32556	1.45244	1.94207	0.841159	1.80368	1.6571	1.77477	1.68503	1.3981	1.36792	1.83339	1.50023	1.63828	0.151807	FAIL	0.451458	FAIL	0.814791	FAIL	2.21491	2	0	0.455386	0.139226	0.605773	1	0	0	-0.0225888	0.20836	2	0	0	-0.0907203
K06178	0.76072	0.532254	1.04049	-0.580449	0.57248	0.0625285	0.314937	0.620143	-0.00683841	-0.283786	1.11653	0.452842	0.597563	0.52363	0.989412	0.915855	0.121718	0.745191	0.796598	FAIL	0.451624	FAIL	0.751402	FAIL	0.231769	2	0	0	-0.112526	0.605317	1	0	0	-0.0289054	0.292731	2	0	0	-0.103596
K13582	-1.4092	-0.690139	-1.12943	0.156517	-0.649912	-0.2594	-0.00699117	-0.964819	-0.743804	-0.283786	-0.342897	-2.13212	-0.402437	0.260595	-0.747553	-0.669108	-1.20021	-1.06216	0.190333	FAIL	0.451965	FAIL	0.276499	FAIL	1.91101	2	0	0.3987	0.0944364	0.604384	1	0	0	-0.0205049	1.43365	2	0	0.306485	0.0449527
K00789	0.39815	0.309861	-0.544469	0.156517	1.08705	1.06253	0.800364	1.03518	0.671233	1.03814	1.24207	0.452842	0.767488	0.52363	0.837409	0.915855	-1.20021	-0.477202	0.904797	FAIL	0.452197	FAIL	0.561337	FAIL	0.100883	2	0	0	-0.128282	0.60375	1	0	0	-0.0282677	0.606132	2	0	0	-0.0561955
K00633	-2.4092	-1.2751	-1.12943	-1.16541	-2.23487	-0.674437	-2.00699	-1.96482	-1.32877	-1.28379	-0.0209691	-1.13212	-0.817474	-0.061333	-1.33252	-1.25407	-0.615248	-0.477202	0.31543	FAIL	0.45228	FAIL	0.161734	FAIL	1.27223	2	0	0.252562	0.028057	0.603523	1	0	0	-0.0204315	2.12864	2	0	0.428142	0.116323
K07404	0.175758	-2.2751	0.455531	0.156517	-1.23487	-0.2594	-0.422029	-0.379857	-0.00683841	0.301176	0.464458	-0.13212	-0.817474	-1.06133	-0.332516	0.0678576	-2.20021	0.259764	0.607414	FAIL	0.454206	FAIL	0.111438	FAIL	0.519843	2	0	0	-0.0507123	0.598272	1	0	0	-0.0212145	2.64926	2	0	0.492227	0.174189
K01251	-0.0872768	0.0468268	-0.544469	0.419551	0.0870531	0.0625285	-1.00699	0.0351807	0.478588	0.301176	-0.0209691	0.452842	-0.402437	-0.47637	-0.0105876	0.0678576	0.384752	-0.477202	0.302219	FAIL	0.45455	FAIL	0.521462	FAIL	1.32427	2	0	0.290169	0.0390182	0.597337	1	0	0	-0.0242256	0.687762	2	0	0	-0.0375706
K04083	-0.0872768	0.309861	0.677924	-0.580449	-0.234875	-0.2594	-0.00699117	0.0351807	0.256196	-0.698824	0.242065	0.189808	0.182526	0.260595	0.252447	0.0678576	-0.20021	0.259764	0.319108	FAIL	0.455243	FAIL	0.928509	FAIL	1.25819	2	0	0.273894	0.0338364	0.595462	1	0	0	-0.0265077	0.074636	2	0	0	-0.121271
K09748	-0.0872768	-1.2751	0.455531	-2.16541	0.0870531	-1.2594	-2.00699	-1.96482	-2.32877	-0.698824	-1.3429	-0.13212	-0.817474	-1.06133	-0.747553	-1.25407	0.121718	-1.06216	0.0280109	FAIL	0.455814	FAIL	0.365165	FAIL	4.88754	2	0	0.610968	0.316539	0.593916	1	0	0	-0.0165324	1.09692	2	0	0.0958886	0.0078913
K02117	0.76072	0.532254	-0.129431	0.641944	0.93505	0.910525	-1.00699	0.0351807	0.841159	0.716214	1.46446	-0.13212	0.767488	-0.061333	-0.332516	0.74593	0.969715	0.259764	0.113191	FAIL	0.456146	FAIL	0.160447	FAIL	2.6268	2	0	0.464064	0.147051	0.593021	1	0	0	-0.0183941	2.13947	2	0	0.410706	0.103
K00175	0.39815	0.724899	0.455531	0.419551	0.765125	0.0625285	0.314937	0.842536	-0.00683841	0.301176	-0.757935	1.0378	1.057	-0.061333	0.989412	1.20536	-0.20021	0.745191	0.646475	FAIL	0.456439	FAIL	0.319001	FAIL	0.452469	2	0	0	-0.06838	0.592233	1	0	0	-0.0254626	1.2586	2	0	0.268587	0.0322956
K22024	-0.824242	-1.2751	-2.12943	-2.16541	-2.23487	-1.2594	-2.00699	-1.96482	-2.32877	-2.28379	-0.342897	-2.13212	-0.0805085	-2.06133	-0.747553	-1.25407	-2.20021	-2.06216	0.447715	FAIL	0.456535	FAIL	0.929292	FAIL	0.859898	2	0	0	-0.0193788	0.591975	1	0	0	-0.0282188	0.0737821	2	0	0	-0.128113
K16363	-0.0872768	0.724899	-0.129431	0.156517	0.0870531	1.06253	0.993009	-0.379857	0.841159	0.301176	-1.3429	0.86788	-0.402437	-0.47637	0.989412	0.0678576	0.384752	0.522798	0.535264	FAIL	0.457573	FAIL	0.320772	FAIL	0.658707	2	0	0	-0.0415947	0.589184	1	0	0	-0.0250339	1.2519	2	0	0.262818	0.0307
K01803	3.83872	3.60754	2.72855	3.08252	3.57248	2.95005	2.7479	3.20511	3.47859	3.76061	4.03214	3.39144	3.84549	3.06795	3.31134	3.38979	3.15734	3.49242	0.0199318	FAIL	0.459749	FAIL	0.44038	FAIL	5.52286	2	0	0.639041	0.356317	0.58337	1	0	0	-0.0164114	0.87881	2	0	0	-0.00954754
K00344	-0.0872768	-0.690139	-0.544469	-1.16541	-2.23487	-0.2594	-2.00699	-0.964819	-0.00683841	-2.28379	-0.342897	-1.13212	-0.817474	-0.061333	-1.33252	-2.25407	-1.20021	-1.06216	0.345463	FAIL	0.459964	FAIL	0.999535	FAIL	1.16283	2	0	0.223821	0.021842	0.582796	1	0	0	-0.0279826	0.000465229	2	0	0	-0.134081
K00568	-0.824242	0.0468268	-2.12943	-2.16541	-0.649912	-0.674437	-2.00699	-1.96482	-2.32877	-1.28379	-0.757935	-2.13212	-0.817474	-2.06133	-0.747553	-1.25407	-1.20021	0.259764	0.0287634	FAIL	0.460596	FAIL	0.87746	FAIL	4.83955	2	0	0.628356	0.340921	0.581118	1	0	0	-0.0185967	0.132159	2	0	0	-0.0770574
K02803	0.590795	0.724899	0.677924	0.641944	0.57248	-1.2594	0.577971	-0.964819	0.256196	1.03814	1.46446	0.452842	-0.0805085	0.52363	-0.747553	0.74593	0.384752	0.745191	0.735933	FAIL	0.461418	FAIL	0.0745334	FAIL	0.314585	2	0	0	-0.069564	0.578943	1	0	0	-0.0213669	3.24896	2	0	0.541775	0.228251
K22457	-0.409205	0.724899	-0.129431	-0.580449	-1.23487	-0.674437	0.577971	-0.379857	-0.743804	0.038142	-0.342897	-1.13212	-0.0805085	-0.061333	0.474839	-0.669108	-1.20021	-0.062164	0.182927	FAIL	0.463657	FAIL	0.184665	FAIL	1.96352	2	0	0.398724	0.0944531	0.573043	1	0	0	-0.0209272	1.95098	2	0	0.396942	0.0932239
K12952	-1.4092	-0.690139	-0.129431	0.419551	-0.234875	-1.2594	-0.422029	-0.379857	-0.328766	-0.698824	-1.3429	-0.547158	-0.402437	-0.47637	-0.332516	0.0678576	-1.20021	-0.477202	0.0560708	FAIL	0.464101	FAIL	0.428164	FAIL	3.69829	2	0	0.558002	0.247655	0.571878	1	0	0	-0.019647	0.911138	2	0	0	-0.00815595
K02899	0.175758	0.724899	-1.12943	-2.16541	-1.23487	-2.2594	-0.00699117	-0.964819	-1.32877	-2.28379	-0.757935	-2.13212	0.767488	-2.06133	0.989412	0.330892	-1.20021	-2.06216	0.948899	FAIL	0.464774	FAIL	0.697051	FAIL	0.0526831	2	0	0	-0.141186	0.570117	1	0	0	-0.0320344	0.371972	2	0	0	-0.0935998
K01534	-0.0872768	-0.690139	0.192497	-1.16541	-1.23487	-0.674437	-0.422029	-0.964819	0.256196	0.038142	-1.3429	-1.13212	-0.402437	-0.061333	-0.747553	-1.25407	-0.20021	-2.06216	0.625797	FAIL	0.467095	FAIL	0.524415	FAIL	0.487525	2	0	0	-0.0687791	0.564078	1	0	0	-0.0292525	0.68147	2	0	0	-0.0427497
K17734	0.590795	-0.275101	0.677924	1.00451	1.35009	1.06253	1.16293	1.20511	1.57812	0.716214	1.90503	1.18981	0.919491	-0.47637	0.837409	1.44637	0.969715	0.745191	0.909162	FAIL	0.467339	FAIL	0.216009	FAIL	0.0959918	2	0	0	-0.111281	0.563447	1	0	0	-0.0268693	1.74592	2	0	0.394887	0.0918204
K00758	-0.824242	0.309861	0.677924	-0.165411	0.93505	-0.674437	-2.00699	-0.379857	0.841159	0.301176	-0.0209691	0.189808	0.404918	-0.061333	0.252447	-0.669108	0.384752	-0.062164	0.250549	FAIL	0.467847	FAIL	0.446758	FAIL	1.55677	2	0	0.348504	0.0639947	0.562133	1	0	0	-0.0251643	0.862345	2	0	0	-0.0158221
K07813	-2.4092	-1.2751	-1.12943	-0.580449	0.0870531	-0.674437	-2.00699	-0.379857	-0.328766	-2.28379	-0.757935	-0.13212	-0.817474	-1.06133	-1.33252	-1.25407	-0.615248	-0.477202	0.828333	FAIL	0.46912	FAIL	0.702549	FAIL	0.191327	2	0	0	-0.118324	0.558852	1	0	0	-0.0322741	0.363633	2	0	0	-0.0931126
K02189	-1.4092	-2.2751	-1.12943	0.156517	0.350088	-0.674437	-0.422029	-0.964819	-0.743804	-1.28379	-0.342897	-0.547158	-1.40244	-1.06133	-0.747553	-0.25407	-0.615248	-1.06216	0.628062	FAIL	0.470162	FAIL	0.363782	FAIL	0.483619	2	0	0	-0.0656713	0.556175	1	0	0	-0.0282219	1.10141	2	0	0.160676	0.0128964
K16087	0.175758	0.532254	0.677924	0.641944	1.22456	0.325563	0.577971	0.620143	0.256196	1.03814	0.827028	1.32731	0.404918	0.260595	-0.0105876	0.0678576	1.25922	0.937836	0.144733	FAIL	0.470269	FAIL	0.655758	FAIL	2.28051	2	0	0.458882	0.142348	0.555902	1	0	0	-0.0246842	0.437156	2	0	0	-0.0625688
K00004	-0.409205	0.532254	-1.12943	-2.16541	-0.649912	-0.2594	-1.00699	0.0351807	-0.328766	-0.283786	-0.0209691	-0.547158	-0.0805085	-0.47637	-0.747553	-0.669108	-0.615248	-0.477202	0.0811172	FAIL	0.470497	FAIL	0.160754	FAIL	3.11939	2	0	0.50155	0.183753	0.555318	1	0	0	-0.0192771	2.13688	2	0	0.404579	0.098568
K01201	-0.824242	-1.2751	-2.12943	-1.16541	-2.23487	0.0625285	-2.00699	-1.96482	-0.00683841	-0.698824	-1.3429	-0.13212	-0.0805085	-2.06133	-0.747553	-2.25407	-1.20021	-1.06216	0.018775	FAIL	0.470639	FAIL	0.935878	FAIL	5.63826	2	0	0.659797	0.38709	0.554954	1	0	0	-0.0185708	0.0666374	2	0	0	-0.0778946
K07107	-1.4092	0.532254	0.455531	-1.16541	-0.649912	-2.2594	-0.00699117	0.0351807	-2.32877	-0.283786	-0.757935	-1.13212	-2.40244	-0.47637	-2.33252	-1.25407	-2.20021	-1.06216	0.197627	FAIL	0.471738	FAIL	0.850541	FAIL	1.86159	2	0	0.41177	0.103784	0.552149	1	0	0	-0.0269733	0.164086	2	0	0	-0.100691
K00783	-2.4092	-2.2751	-0.129431	0.156517	0.0870531	0.0625285	-0.422029	-0.964819	0.256196	-0.283786	-1.3429	-1.13212	-0.402437	-0.061333	-0.747553	-0.25407	-0.615248	-1.06216	0.433301	FAIL	0.472317	FAIL	0.575952	FAIL	0.897413	2	0	0	-0.0132359	0.550677	1	0	0	-0.0289862	0.577894	2	0	0	-0.0544608
K01923	0.76072	0.0468268	0.192497	0.641944	0.765125	1.20003	0.577971	0.842536	1.47859	0.523569	0.657103	0.86788	1.298	0.746022	1.36792	0.330892	0.79979	0.937836	0.241931	FAIL	0.472549	FAIL	0.67127	FAIL	1.60097	2	0	0.364061	0.0725102	0.550087	1	0	0	-0.027142	0.41212	2	0	0	-0.0709302
K01962	-0.0872768	-0.275101	0.870569	-0.580449	0.350088	0.0625285	0.314937	0.0351807	0.671233	0.038142	-0.342897	1.0378	-0.402437	0.260595	0.837409	-0.25407	-0.20021	-0.477202	0.989733	FAIL	0.473744	FAIL	0.386715	FAIL	0.0103294	2	0	0	-0.135325	0.547058	1	0	0	-0.0309671	1.02942	2	0	0	0.00402271
K01963	-0.0872768	-0.275101	0.870569	-0.580449	0.350088	0.0625285	0.314937	0.0351807	0.671233	0.038142	-0.342897	1.0378	-0.402437	0.260595	0.837409	-0.25407	-0.20021	-0.477202	0.989733	FAIL	0.473744	FAIL	0.386715	FAIL	0.0103294	2	0	0	-0.135325	0.547058	1	0	0	-0.0309671	1.02942	2	0	0	0.00402271
K02033	0.175758	-0.275101	0.870569	0.641944	0.350088	1.06253	-0.00699117	1.35711	0.478588	0.038142	0.827028	-1.13212	0.767488	-0.47637	-0.747553	1.20536	0.384752	0.259764	0.4502	FAIL	0.474836	FAIL	0.29303	FAIL	0.853573	2	0	0	-0.0172515	0.544301	1	0	0	-0.0268444	1.36206	2	0	0.300419	0.0426562
K00128	0.590795	0.309861	-0.129431	-0.165411	0.57248	-0.2594	-0.422029	-0.379857	-0.00683841	0.038142	-0.0209691	0.189808	-0.402437	0.52363	-0.332516	0.330892	0.121718	-0.477202	0.286947	FAIL	0.475399	FAIL	0.226065	FAIL	1.38784	2	0	0.297239	0.0414954	0.542884	1	0	0	-0.0244534	1.68739	2	0	0.365854	0.0735441
K02566	-1.4092	0.0468268	-0.544469	-2.16541	-1.23487	-0.674437	-2.00699	-1.96482	-0.328766	-1.28379	-2.3429	-0.547158	-2.40244	-2.06133	-1.33252	-1.25407	-1.20021	-1.06216	0.234868	FAIL	0.475698	FAIL	0.252894	FAIL	1.6386	2	0	0.35517	0.0675434	0.542134	1	0	0	-0.0242136	1.54504	2	0	0.344916	0.0576474
K00857	0.590795	1.18433	0.677924	-0.165411	0.0870531	0.7406	0.314937	0.0351807	-0.328766	0.523569	-0.0209691	1.67523	0.597563	0.52363	0.989412	0.0678576	0.969715	1.10776	0.258405	FAIL	0.477289	FAIL	0.322725	FAIL	1.51798	2	0	0.343684	0.0573516	0.538148	1	0	0	-0.0255686	1.24457	2	0	0.248514	0.027079
K02804	0.590795	0.724899	0.677924	0.641944	0.57248	-1.2594	0.577971	-0.964819	0.256196	1.03814	1.35754	0.452842	-0.0805085	0.52363	-0.747553	0.74593	0.384752	0.745191	0.701661	FAIL	0.478527	FAIL	0.0767667	FAIL	0.364975	2	0	0	-0.0645609	0.535065	1	0	0	-0.0236342	3.20356	2	0	0.53815	0.224028
K10254	-0.0872768	-2.2751	-1.12943	-0.580449	0.57248	-2.2594	-1.00699	0.0351807	-2.32877	-2.28379	-1.3429	-2.13212	-0.817474	-1.06133	-0.747553	-0.669108	-1.20021	-2.06216	0.0915644	FAIL	0.479545	FAIL	0.544313	FAIL	2.9371	2	0	0.513836	0.19679	0.532538	1	0	0	-0.0237447	0.640129	2	0	0	-0.0365593
K03601	0.175758	-0.690139	0.677924	0.419551	0.350088	0.325563	0.314937	1.03518	0.478588	0.038142	0.242065	-0.13212	-0.817474	0.52363	0.474839	0.330892	0.969715	0.259764	0.274402	FAIL	0.480086	FAIL	0.924783	FAIL	1.44309	2	0	0.334246	0.0568987	0.5312	1	0	0	-0.0300999	0.0787081	2	0	0	-0.118305
K01489	1.29123	1.30986	1.45553	1.74148	1.08705	0.910525	1.31494	0.620143	0.671233	1.30118	0.242065	1.77477	0.919491	2.02613	1.91541	1.55328	1.38475	1.84473	0.617346	FAIL	0.480171	FAIL	0.568893	FAIL	0.502243	2	0	0	-0.0676377	0.53099	1	0	0	-0.0318657	0.591428	2	0	0	-0.0555188
K01813	1.05023	1.04683	0.192497	-0.165411	0.93505	0.7406	0.314937	0.0351807	0.841159	1.17565	1.11653	1.45284	0.919491	-0.061333	0.667484	0.74593	0.607145	1.10776	0.000372624	PASS	0.481262	FAIL	0.410265	FAIL	16.3669	2	0.206183	0.816983	0.651373	0.5283	1	0	0	-0.00999721	0.960503	2	0	0	-0.00167422
K02397	1.17576	0.894824	0.677924	-0.580449	-0.234875	0.7406	0.314937	1.20511	1.37167	1.17565	0.979031	1.0378	0.919491	1.10859	0.989412	1.33089	-0.20021	0.937836	0.600923	FAIL	0.48145	FAIL	0.879186	FAIL	0.531529	2	0	0	-0.0676435	0.527837	1	0	0	-0.0340883	0.13015	2	0	0	-0.125599
K01206	0.76072	1.18433	1.33	1.64194	0.93505	1.7406	1.69345	1.35711	1.47859	1.03814	0.979031	0.86788	0.404918	1.2606	0.474839	1.83339	1.50023	0.522798	0.0696426	FAIL	0.481704	FAIL	0.996807	FAIL	3.35417	2	0	0.555568	0.244692	0.527211	1	0	0	-0.0245707	0.00319945	2	0	0	-0.103607
K09691	-0.0872768	0.532254	0.677924	0.156517	-0.234875	0.7406	0.993009	-0.379857	0.671233	0.716214	-0.757935	0.675235	0.404918	1.10859	-0.0105876	0.915855	0.121718	0.522798	0.576877	FAIL	0.482506	FAIL	0.888619	FAIL	0.576134	2	0	0	-0.0609177	0.525243	1	0	0	-0.0341158	0.119256	2	0	0	-0.12658
K00919	0.175758	0.532254	-0.544469	-0.580449	-0.234875	-0.674437	-0.422029	-0.379857	-0.743804	0.301176	-0.0209691	0.452842	-0.817474	-0.47637	-0.0105876	-1.25407	0.384752	0.522798	0.0917145	FAIL	0.482879	FAIL	0.793476	FAIL	2.93467	2	0	0.521437	0.205102	0.52433	1	0	0	-0.0252139	0.235849	2	0	0	-0.081011
K00995	-0.409205	-1.2751	-1.12943	-1.16541	-2.23487	-0.674437	-0.00699117	-1.96482	-0.00683841	-1.28379	-2.3429	-1.13212	-1.40244	-1.06133	-1.33252	-1.25407	-2.20021	-0.062164	0.572156	FAIL	0.483242	FAIL	0.977753	FAIL	0.585148	2	0	0	-0.0603912	0.523444	1	0	0	-0.0346868	0.0225402	2	0	0	-0.142292
K08744	-0.409205	-1.2751	-1.12943	-1.16541	-2.23487	-0.674437	-0.00699117	-1.96482	-0.00683841	-1.28379	-2.3429	-1.13212	-1.40244	-1.06133	-1.33252	-1.25407	-2.20021	-0.062164	0.572156	FAIL	0.483242	FAIL	0.977753	FAIL	0.585148	2	0	0	-0.0603912	0.523444	1	0	0	-0.0346868	0.0225402	2	0	0	-0.142292
K00014	0.590795	0.532254	0.870569	0.641944	0.350088	1.06253	-0.00699117	0.357109	0.671233	0.301176	0.464458	1.18981	0.767488	1.3981	1.12692	1.06786	0.607145	0.745191	0.843572	FAIL	0.483943	FAIL	0.571498	FAIL	0.172544	2	0	0	-0.117874	0.521731	1	0	0	-0.0340656	0.586411	2	0	0	-0.0589173
K17319	1.39815	0.894824	0.192497	0.419551	1.22456	1.06253	-1.00699	0.842536	0.993162	0.301176	0.827028	0.86788	0.597563	-0.061333	0.667484	0.74593	0.121718	1.25976	0.027987	FAIL	0.48409	FAIL	0.060696	FAIL	4.8891	2	0	0.571323	0.264191	0.521373	1	0	0	-0.0162568	3.57101	2	0	0.492685	0.174652
K01734	-0.824242	-0.275101	-1.12943	-0.580449	0.350088	-0.674437	-1.00699	-0.964819	-0.743804	0.038142	-0.0209691	-0.547158	-1.40244	-0.47637	-0.747553	-0.25407	-1.20021	-0.477202	0.697126	FAIL	0.484152	FAIL	0.514763	FAIL	0.371858	2	0	0	-0.0856403	0.521222	1	0	0	-0.032638	0.70219	2	0	0	-0.0406032
K02372	-0.0872768	0.724899	-0.129431	0.156517	0.350088	1.20003	0.993009	-0.379857	0.841159	0.523569	-1.3429	1.0378	-0.402437	-0.47637	0.989412	0.0678576	0.384752	0.522798	0.525691	FAIL	0.485062	FAIL	0.284661	FAIL	0.678764	2	0	0	-0.0385361	0.519011	1	0	0	-0.0288502	1.3977	2	0	0.313411	0.0477089
K00941	0.175758	-1.2751	-1.12943	-0.580449	-0.649912	-2.2594	-2.00699	-0.379857	-0.00683841	-1.28379	-1.3429	-1.13212	-0.817474	-0.47637	0.252447	-1.25407	-2.20021	-2.06216	0.951399	FAIL	0.485935	FAIL	0.597986	FAIL	0.0500288	2	0	0	-0.138776	0.516893	1	0	0	-0.0352873	0.536864	2	0	0	-0.0676571
K01077	1.17576	0.894824	0.455531	1.15652	1.57248	1.82806	0.800364	0.842536	1.13067	1.41665	1.24207	1.77477	1.18253	-0.061333	1.36792	0.74593	1.79979	1.25976	0.00504693	PASS	0.48629	FAIL	0.77404	FAIL	8.48705	2	0.0293475	0.729969	0.498912	0.516034	1	0	0	-0.016125	0.261677	2	0	0	-0.0491994
K00625	2.39815	1.63179	1.57101	1.92205	2.40898	1.44104	1.57797	1.84254	2.2562	2.17565	2.04942	1.67523	2.35245	1.93867	1.91541	2.13825	1.70668	1.63828	0.20193	FAIL	0.486657	FAIL	0.526494	FAIL	1.83342	2	0	0.399586	0.0950513	0.515149	1	0	0	-0.0276487	0.677067	2	0	0	-0.0368306
K02519	1.39815	1.7249	0.677924	0.641944	1.08705	1.06253	1.45244	0.842536	1.67123	1.30118	1.46446	1.0378	1.50445	1.3981	1.57437	1.44637	0.607145	1.25976	0.18066	FAIL	0.486949	FAIL	0.725298	FAIL	1.98009	2	0	0.425706	0.114399	0.514443	1	0	0	-0.028338	0.329924	2	0	0	-0.0782138
K01626	-1.4092	-0.275101	-0.544469	-2.16541	-0.234875	-0.674437	-1.00699	-1.96482	-1.32877	0.038142	0.657103	-0.13212	-0.0805085	-0.061333	-0.0105876	0.0678576	0.121718	-0.477202	0.323606	FAIL	0.487634	FAIL	0.809913	FAIL	1.24128	2	0	0.263125	0.0312851	0.512794	1	0	0	-0.0315865	0.214576	2	0	0	-0.101841
K07258	0.175758	0.894824	0.677924	-0.165411	0.765125	1.32556	1.16293	0.620143	-0.00683841	-0.283786	0.464458	0.675235	0.182526	-0.061333	0.474839	-1.25407	1.12172	1.10776	0.360875	FAIL	0.48787	FAIL	0.299952	FAIL	1.11091	2	0	0.159221	0.0127474	0.512225	1	0	0	-0.0280315	1.33347	2	0	0.288122	0.0383273
K06179	-0.409205	0.532254	0.870569	1.15652	1.08705	0.0625285	0.577971	0.620143	0.993162	0.301176	0.464458	0.675235	1.40492	1.52363	0.474839	-0.25407	0.607145	1.39727	0.916583	FAIL	0.487916	FAIL	0.408025	FAIL	0.0877385	2	0	0	-0.124785	0.512115	1	0	0	-0.0333681	0.966855	2	0	0	-0.00453377
K03709	0.175758	-0.690139	0.455531	0.419551	-0.234875	0.325563	-0.422029	-0.379857	0.841159	-0.283786	0.242065	-0.547158	-1.40244	0.746022	-0.0105876	-0.25407	0.121718	-0.062164	0.283416	FAIL	0.487976	FAIL	0.538724	FAIL	1.40311	2	0	0.315345	0.0485047	0.511972	1	0	0	-0.0293616	0.651561	2	0	0	-0.0419268
K00613	-0.824242	-0.690139	0.192497	-0.165411	-0.649912	-0.2594	-0.00699117	0.0351807	-1.32877	-0.698824	-1.3429	-0.547158	-0.402437	-0.47637	-1.33252	0.0678576	-1.20021	-0.477202	0.00490924	PASS	0.488555	FAIL	0.666567	FAIL	8.55399	2	0.0270174	0.728242	0.496029	0.510581	1	0	0	-0.0160687	0.419639	2	0	0	-0.0381091
K10844	-1.4092	-1.2751	-0.544469	-1.16541	-0.649912	0.0625285	-0.00699117	-0.964819	-2.32877	-2.28379	-0.757935	-0.547158	-1.40244	-0.061333	-1.33252	-1.25407	-0.615248	-1.06216	0.402051	FAIL	0.488937	FAIL	0.270653	FAIL	0.984003	2	0	0	-0.00183891	0.509666	1	0	0	-0.0281833	1.46018	2	0	0.325559	0.0529001
K06395	-2.4092	-0.275101	-1.12943	-1.16541	0.0870531	-2.2594	-2.00699	-0.964819	-2.32877	-0.698824	-0.757935	-1.13212	-0.817474	-2.06133	-1.33252	-2.25407	-1.20021	-2.06216	0.466438	FAIL	0.489423	FAIL	0.960522	FAIL	0.813217	2	0	0	-0.0262783	0.508503	1	0	0	-0.034574	0.0404137	2	0	0	-0.135003
K06194	-1.4092	-2.2751	-2.12943	-2.16541	-0.649912	-1.2594	-2.00699	-0.379857	-0.328766	0.301176	-0.342897	-1.13212	-1.40244	-2.06133	-0.332516	-0.669108	-1.20021	-0.477202	0.239531	FAIL	0.489677	FAIL	0.425981	FAIL	1.61362	2	0	0.359361	0.0698515	0.507896	1	0	0	-0.0280095	0.917027	2	0	0	-0.00944525
K04765	-0.824242	0.0468268	-0.544469	0.834589	-1.23487	-0.674437	0.314937	0.620143	-0.743804	-1.28379	-1.3429	-0.13212	-1.40244	-0.061333	-0.747553	-1.25407	-0.20021	0.259764	0.149869	FAIL	0.489684	FAIL	0.641372	FAIL	2.23251	2	0	0.453716	0.13775	0.50788	1	0	0	-0.0275006	0.460998	2	0	0	-0.0602408
K02477	-0.0872768	-0.690139	-1.12943	1.29402	-0.234875	-1.2594	-0.00699117	0.620143	-0.00683841	-2.28379	-2.3429	-0.547158	0.182526	0.52363	-0.0105876	-0.25407	-0.615248	0.259764	0.285599	FAIL	0.490181	FAIL	0.838031	FAIL	1.39364	2	0	0.319603	0.0502975	0.506695	1	0	0	-0.0315158	0.179328	2	0	0	-0.104861
K03697	-0.824242	0.0468268	-0.544469	-0.165411	-0.649912	-1.2594	-0.422029	-0.379857	-1.32877	-1.28379	-2.3429	-0.547158	-0.817474	-0.061333	-0.332516	-0.25407	-0.20021	-0.062164	0.267041	FAIL	0.490226	FAIL	0.439494	FAIL	1.4769	2	0	0.33101	0.0553807	0.506588	1	0	0	-0.0286491	0.88112	2	0	0	-0.0138051
K07443	-1.4092	-1.2751	-2.12943	0.156517	-1.23487	-1.2594	-2.00699	-1.96482	-1.32877	-2.28379	-1.3429	-2.13212	-1.40244	-0.47637	-1.33252	-0.669108	-0.615248	-1.06216	0.712099	FAIL	0.491236	FAIL	0.73033	FAIL	0.34933	2	0	0	-0.0939724	0.504185	1	0	0	-0.0358038	0.322634	2	0	0	-0.0978279
K02529	1.49769	1.7249	1.77746	1.92205	1.93505	1.44104	2.16293	1.35711	1.7587	1.6231	0.979031	1.18981	1.84549	2.18659	1.57437	2.13825	1.38475	1.39727	0.0793181	FAIL	0.492322	FAIL	0.905097	FAIL	3.15354	2	0	0.540338	0.226572	0.50161	1	0	0	-0.0262175	0.100547	2	0	0	-0.0946305
K04112	-0.409205	-2.2751	-0.544469	0.419551	-0.649912	-0.2594	0.314937	0.842536	-0.743804	0.301176	0.242065	-0.547158	-0.0805085	0.52363	-0.332516	0.330892	-0.20021	-0.477202	0.0424201	FAIL	0.492424	FAIL	0.200739	FAIL	4.1599	2	0	0.566318	0.257915	0.501369	1	0	0	-0.0203494	1.84114	2	0	0.354349	0.0686548
K03650	0.39815	0.894824	-0.544469	0.156517	1.08705	-0.2594	0.314937	0.357109	-0.328766	0.038142	0.657103	0.189808	0.597563	-0.47637	0.252447	0.0678576	0.121718	0.522798	0.296654	FAIL	0.492624	FAIL	0.840039	FAIL	1.34699	2	0	0.305658	0.0446333	0.500897	1	0	0	-0.0320995	0.176864	2	0	0	-0.105879
K02654	0.39815	-0.690139	-0.544469	-0.580449	-1.23487	-0.674437	-0.422029	-0.379857	-0.00683841	-0.283786	-1.3429	0.452842	-0.817474	-0.061333	-0.332516	-0.669108	0.607145	0.522798	0.677956	FAIL	0.493945	FAIL	0.918624	FAIL	0.401539	2	0	0	-0.0888464	0.497783	1	0	0	-0.0372791	0.0854813	2	0	0	-0.135768
K08998	-0.409205	-1.2751	-1.12943	-0.165411	-0.234875	-0.674437	-0.00699117	0.0351807	-1.32877	-0.698824	-0.342897	-0.13212	0.182526	0.52363	-0.0105876	-0.669108	0.121718	-1.06216	0.0810856	FAIL	0.494313	FAIL	0.115309	FAIL	3.11998	2	0	0.495122	0.177128	0.496917	1	0	0	-0.0210168	2.60017	2	0	0.449077	0.133698
K03787	-2.4092	-0.690139	-0.129431	-1.16541	-2.23487	0.0625285	-1.00699	-1.96482	-0.328766	-2.28379	-2.3429	-1.13212	-0.817474	-1.06133	-2.33252	-2.25407	-1.20021	-1.06216	0.557516	FAIL	0.494575	FAIL	0.949807	FAIL	0.613657	2	0	0	-0.0558822	0.496302	1	0	0	-0.0364284	0.0517183	2	0	0	-0.137163
K13829	1.17576	1.53225	0.870569	1.00451	1.76513	1.54796	1.57797	0.620143	0.841159	1.17565	0.827028	1.86788	0.919491	0.938667	2.12692	1.74593	1.38475	1.5228	0.429626	FAIL	0.495784	FAIL	0.0863691	FAIL	0.907213	2	0	0	-0.00911596	0.493472	1	0	0	-0.0248823	3.02453	2	0	0.515784	0.198903
K05685	-0.824242	-2.2751	-0.544469	-0.580449	-2.23487	-1.2594	-1.00699	-0.964819	-0.743804	-1.28379	-1.3429	-0.547158	-0.402437	0.260595	-0.747553	-0.669108	-2.20021	-0.477202	0.251494	FAIL	0.497598	FAIL	0.767864	FAIL	1.55202	2	0	0.356797	0.0684325	0.489247	1	0	0	-0.0316581	0.270043	2	0	0	-0.0904903
K03733	1.05023	1.63179	0.455531	0.419551	1.57248	0.7406	1.16293	0.842536	0.993162	1.03814	1.56399	1.45284	1.68503	1.3981	1.36792	1.44637	1.50023	1.39727	0.175946	FAIL	0.497701	FAIL	0.65131	FAIL	2.01533	2	0	0.428549	0.116647	0.489009	1	0	0	-0.0293528	0.444462	2	0	0	-0.0638235
K05970	1.17576	1.04683	0.455531	0.156517	0.765125	0.325563	0.577971	1.03518	-0.00683841	0.886139	0.464458	1.0378	0.767488	-0.061333	1.25245	0.915855	0.79979	0.522798	0.197429	FAIL	0.497884	FAIL	0.246608	FAIL	1.8629	2	0	0.390851	0.0891063	0.488585	1	0	0	-0.0264053	1.57676	2	0	0.339749	0.0595583
K06958	-2.4092	-1.2751	-0.544469	-1.16541	0.0870531	0.325563	0.577971	-0.379857	-2.32877	-0.698824	-0.757935	0.452842	-2.40244	-0.47637	-0.332516	-0.25407	-2.20021	-0.477202	0.362081	FAIL	0.49806	FAIL	0.249677	FAIL	1.10696	2	0	0.151615	0.012001	0.488177	1	0	0	-0.0287147	1.56116	2	0	0.346516	0.0629649
K08722	-2.4092	0.0468268	-0.544469	0.156517	-1.23487	-2.2594	-0.422029	0.357109	-1.32877	-0.698824	-1.3429	-1.13212	-1.40244	-1.06133	-1.33252	-0.669108	-0.20021	-0.477202	0.138478	FAIL	0.498991	FAIL	0.493044	FAIL	2.34169	2	0	0.460408	0.143724	0.486022	1	0	0	-0.027529	0.750515	2	0	0	-0.0267251
K00850	3.17576	2.63179	2.1925	2.29402	2.62311	2.59858	2.45244	2.12264	2.67123	2.88614	2.9425	2.62277	2.91949	1.93867	2.42237	2.91585	2.50023	1.74519	0.118517	FAIL	0.500004	FAIL	0.72849	FAIL	2.56093	2	0	0.489058	0.171003	0.483688	1	0	0	-0.0282816	0.325292	2	0	0	-0.0739157
K01126	-0.824242	-0.690139	0.677924	0.834589	0.765125	1.06253	0.314937	0.620143	0.256196	1.17565	0.464458	0.675235	0.182526	0.260595	0.667484	0.74593	0.121718	0.522798	0.772682	FAIL	0.501025	FAIL	0.801361	FAIL	0.26351	2	0	0	-0.109438	0.481342	1	0	0	-0.0385347	0.225581	2	0	0	-0.115074
K01629	-0.824242	0.724899	-0.129431	-0.580449	-0.649912	0.325563	-0.422029	0.842536	0.671233	-0.283786	-0.757935	0.452842	0.182526	-1.06133	0.252447	-0.669108	0.121718	-0.062164	0.327724	FAIL	0.5018	FAIL	0.547922	FAIL	1.22603	2	0	0.251963	0.02791	0.479569	1	0	0	-0.0321308	0.632818	2	0	0	-0.0453387
K03701	-1.4092	-0.275101	-0.544469	-0.165411	-2.23487	0.0625285	-2.00699	-0.379857	-0.00683841	-0.283786	-1.3429	-0.547158	-1.40244	0.746022	-0.747553	-1.25407	-0.20021	-0.062164	0.44605	FAIL	0.50205	FAIL	0.65252	FAIL	0.864158	2	0	0	-0.0180015	0.478996	1	0	0	-0.0345213	0.442468	2	0	0	-0.0738833
K07452	-0.824242	0.532254	-2.12943	0.156517	0.350088	-0.674437	-0.422029	-0.379857	0.478588	0.038142	0.464458	-1.13212	-0.817474	0.746022	-0.747553	-0.25407	0.384752	-0.477202	0.768862	FAIL	0.502387	FAIL	0.457866	FAIL	0.268686	2	0	0	-0.0996054	0.478228	1	0	0	-0.0355328	0.834313	2	0	0	-0.0225666
K17758	0.39815	0.724899	-0.544469	1.15652	-0.234875	0.0625285	-0.422029	0.620143	-0.00683841	0.038142	0.657103	-0.13212	0.919491	0.746022	0.474839	0.553284	0.79979	0.937836	0.853391	FAIL	0.503866	FAIL	0.558477	FAIL	0.16065	2	0	0	-0.119739	0.474861	1	0	0	-0.0374573	0.61176	2	0	0	-0.055385
K07568	-0.0872768	-0.275101	0.455531	0.834589	0.350088	0.7406	0.314937	0.0351807	-0.743804	-0.283786	0.242065	0.452842	-0.0805085	0.260595	0.252447	0.0678576	0.121718	-0.062164	0.34466	FAIL	0.50393	FAIL	0.223892	FAIL	1.1656	2	0	0.20244	0.0181926	0.474716	1	0	0	-0.0288531	1.69978	2	0	0.371506	0.0768754
K10536	-2.4092	0.0468268	-1.12943	-1.16541	-2.23487	-0.674437	-1.00699	-0.964819	-0.743804	-2.28379	-2.3429	-2.13212	-2.40244	-2.06133	-1.33252	-2.25407	-1.20021	-0.477202	0.0316324	FAIL	0.503974	FAIL	0.664273	FAIL	4.66914	2	0	0.616245	0.323849	0.474615	1	0	0	-0.023186	0.423329	2	0	0	-0.0508987
K02499	-0.824242	0.0468268	-0.544469	0.834589	-1.23487	-0.674437	0.314937	0.620143	-0.743804	-1.28379	-1.3429	-0.13212	-1.40244	0.260595	-0.747553	-0.669108	-0.20021	0.259764	0.0498967	FAIL	0.504924	FAIL	0.652333	FAIL	3.8887	2	0	0.578522	0.273352	0.472465	1	0	0	-0.0249598	0.442776	2	0	0	-0.0527289
K00217	-0.0872768	-1.2751	-1.12943	-1.16541	-0.234875	-1.2594	-0.422029	-0.964819	-1.32877	-0.698824	-1.3429	-1.13212	-0.402437	-1.06133	-1.33252	-0.669108	-0.20021	-0.477202	0.0190548	FAIL	0.505091	FAIL	0.781458	FAIL	5.6096	2	0	0.655776	0.381041	0.472086	1	0	0	-0.0218194	0.251731	2	0	0	-0.0618538
K22278	0.175758	0.724899	0.677924	-0.165411	0.57248	0.325563	-1.00699	0.0351807	-0.00683841	-0.698824	-0.0209691	0.189808	-0.402437	-0.47637	-0.332516	0.330892	0.607145	0.259764	0.623819	FAIL	0.505529	FAIL	0.107047	FAIL	0.490949	2	0	0	-0.0539597	0.471099	1	0	0	-0.0280319	2.70741	2	0	0.498882	0.180986
K03525	-1.4092	-0.275101	-0.544469	0.156517	-0.649912	-0.2594	-2.00699	0.620143	0.256196	-2.28379	-1.3429	-1.13212	-0.402437	-2.06133	-0.747553	0.330892	-2.20021	-1.06216	0.257086	FAIL	0.505536	FAIL	0.286036	FAIL	1.52439	2	0	0.33509	0.0573003	0.471082	1	0	0	-0.0288973	1.39176	2	0	0.300827	0.0428072
K00821	-0.0872768	1.18433	1.1925	1.00451	1.57248	1.64749	1.57797	1.62014	1.13067	1.03814	1.46446	1.0378	0.404918	1.3981	1.25245	0.915855	1.25922	1.39727	0.141783	FAIL	0.505972	FAIL	0.45546	FAIL	2.30897	2	0	0.455677	0.139484	0.470098	1	0	0	-0.0282333	0.840317	2	0	0	-0.0170159
K20534	0.76072	-0.275101	0.455531	0.419551	-0.649912	0.7406	1.16293	0.357109	-0.328766	-0.283786	-0.757935	0.452842	0.404918	0.260595	-1.33252	-0.669108	0.121718	0.259764	0.301302	FAIL	0.506224	FAIL	0.781981	FAIL	1.32798	2	0	0.298561	0.0419744	0.469532	1	0	0	-0.0339444	0.251034	2	0	0	-0.095852
K21574	-0.824242	0.309861	-0.544469	-0.165411	-1.23487	-0.674437	-0.00699117	0.0351807	-1.32877	-0.283786	-0.757935	0.189808	-0.817474	-1.06133	-0.332516	0.0678576	-0.615248	0.259764	0.641531	FAIL	0.506246	FAIL	0.878908	FAIL	0.460731	2	0	0	-0.0790028	0.469483	1	0	0	-0.0388604	0.130474	2	0	0	-0.127385
K03648	0.76072	0.0468268	-0.544469	0.156517	0.57248	-0.2594	-0.00699117	-0.379857	-0.00683841	-0.698824	-2.3429	-0.547158	-2.40244	-0.061333	-0.0105876	-0.669108	0.121718	0.259764	0.958533	FAIL	0.506645	FAIL	0.210131	FAIL	0.0425007	2	0	0	-0.11882	0.468585	1	0	0	-0.0329727	1.78161	2	0	0.402358	0.0969933
K07114	-0.409205	0.0468268	-0.129431	0.834589	-0.234875	-0.674437	0.800364	-0.379857	-0.00683841	0.301176	-0.0209691	-0.13212	-0.817474	-0.47637	-1.33252	-0.25407	0.384752	0.937836	0.745571	FAIL	0.507402	FAIL	0.194957	FAIL	0.300907	2	0	0	-0.0830891	0.466885	1	0	0	-0.0316811	1.87943	2	0	0.412769	0.104522
K00094	-0.409205	0.0468268	-2.12943	-1.16541	-0.649912	0.0625285	-2.00699	-0.964819	-2.32877	-0.283786	-1.3429	-1.13212	-0.402437	-0.061333	-0.747553	-2.25407	-0.615248	-0.477202	0.103605	FAIL	0.507703	FAIL	0.0597769	FAIL	2.75496	2	0	0.455656	0.139466	0.466212	1	0	0	-0.0212099	3.59538	2	0	0.522477	0.206254
K00333	-0.824242	0.309861	0.192497	0.156517	-0.649912	0.325563	0.314937	0.620143	-0.00683841	0.038142	-0.0209691	0.189808	0.182526	-0.061333	0.252447	-0.25407	-0.20021	0.522798	0.0703039	FAIL	0.508823	FAIL	0.207578	FAIL	3.33945	2	0	0.522048	0.205778	0.463709	1	0	0	-0.0235861	1.79748	2	0	0.35989	0.0701467
K13378	-0.824242	0.309861	0.192497	0.156517	-0.649912	0.325563	0.314937	0.620143	-0.00683841	0.038142	-0.0209691	0.189808	0.182526	-0.061333	0.252447	-0.25407	-0.20021	0.522798	0.0703039	FAIL	0.508823	FAIL	0.207578	FAIL	3.33945	2	0	0.522048	0.205778	0.463709	1	0	0	-0.0235861	1.79748	2	0	0.35989	0.0701467
K01621	0.39815	0.0468268	-0.129431	-1.16541	-0.234875	-0.674437	-0.422029	-0.379857	-0.00683841	0.301176	0.242065	-0.13212	-0.0805085	-1.06133	-0.747553	-0.25407	-0.615248	-0.477202	0.165446	FAIL	0.50988	FAIL	0.637162	FAIL	2.09796	2	0	0.438599	0.124814	0.461356	1	0	0	-0.0306161	0.468093	2	0	0	-0.0604664
K03655	1.98311	1.30986	1.77746	2.29402	1.57248	1.44104	2.16293	2.03518	1.37167	1.52357	1.74457	1.32731	0.919491	1.52363	1.91541	1.65282	1.96971	2.18576	0.29187	FAIL	0.511243	FAIL	0.884564	FAIL	1.36693	2	0	0.313495	0.0475292	0.458337	1	0	0	-0.0350817	0.123923	2	0	0	-0.113481
K07448	-0.409205	-0.690139	-1.12943	-1.16541	-1.23487	0.0625285	-0.422029	-0.964819	-1.32877	-2.28379	-0.757935	-1.13212	-0.402437	-1.06133	-2.33252	-0.669108	-1.20021	-0.477202	0.853282	FAIL	0.511505	FAIL	0.952265	FAIL	0.160782	2	0	0	-0.130338	0.457758	1	0	0	-0.0421076	0.049112	2	0	0	-0.147682
K13059	-0.824242	-0.690139	0.192497	-0.580449	-1.23487	-0.674437	-0.00699117	0.0351807	-2.32877	-0.698824	-0.0209691	-0.547158	-0.817474	-0.061333	-0.332516	-0.669108	-0.20021	-1.06216	0.125628	FAIL	0.512771	FAIL	0.370954	FAIL	2.4782	2	0	0.468428	0.151083	0.454968	1	0	0	-0.0278532	1.07834	2	0	0.0972208	0.0080065
K09787	-2.4092	-1.2751	-0.129431	-2.16541	-2.23487	-2.2594	-1.00699	-0.964819	-1.32877	-1.28379	-0.0209691	-1.13212	-1.40244	-2.06133	-1.33252	-2.25407	-1.20021	-0.062164	0.417667	FAIL	0.513106	FAIL	0.147483	FAIL	0.939789	2	0	0	-0.0063908	0.454231	1	0	0	-0.0289641	2.25456	2	0	0.448457	0.13316
K03979	-0.409205	0.0468268	-0.129431	-0.580449	0.0870531	-0.674437	-1.00699	-0.964819	-0.743804	-0.698824	-0.0209691	-0.547158	-0.402437	-0.47637	-2.33252	-0.25407	-1.20021	-0.477202	0.868346	FAIL	0.513122	FAIL	0.253597	FAIL	0.142839	2	0	0	-0.108344	0.454197	1	0	0	-0.0344944	1.54155	2	0	0.35683	0.0684508
K08307	-0.824242	-1.2751	-1.12943	-0.165411	0.0870531	0.0625285	-1.00699	-1.96482	-1.32877	-2.28379	-1.3429	-2.13212	-0.0805085	-1.06133	-2.33252	-1.25407	-0.615248	-2.06216	0.73081	FAIL	0.51338	FAIL	0.863065	FAIL	0.321943	2	0	0	-0.101235	0.453629	1	0	0	-0.0407871	0.149087	2	0	0	-0.127043
K02395	-0.824242	0.0468268	0.192497	0.641944	0.57248	0.325563	1.16293	0.0351807	0.671233	1.03814	0.464458	0.675235	0.182526	0.52363	-0.747553	0.74593	-0.20021	0.522798	0.521607	FAIL	0.51356	FAIL	0.394795	FAIL	0.687451	2	0	0	-0.0394667	0.453235	1	0	0	-0.034521	1.00523	2	0	0	0.000660983
K03608	-0.409205	-0.690139	-1.12943	-0.165411	-0.649912	0.325563	-0.00699117	-0.964819	-0.328766	-0.283786	-1.3429	-0.13212	-0.402437	-0.47637	-0.747553	-1.25407	0.384752	-1.06216	0.298031	FAIL	0.514487	FAIL	0.295917	FAIL	1.34132	2	0	0.287975	0.038278	0.451206	1	0	0	-0.0307725	1.35004	2	0	0.294663	0.0392552
K02017	-0.0872768	-0.690139	-0.129431	0.641944	-0.234875	-0.674437	0.314937	0.357109	-0.00683841	-0.283786	-0.342897	-1.13212	0.404918	0.52363	-0.0105876	-1.25407	-0.615248	-0.477202	0.321684	FAIL	0.514759	FAIL	0.32933	FAIL	1.24847	2	0	0.254666	0.0285796	0.450613	1	0	0	-0.0315961	1.22015	2	0	0.24084	0.0253219
K01142	-0.0872768	-0.275101	0.192497	-0.580449	-0.234875	-2.2594	-0.422029	-0.379857	-0.743804	-1.28379	-2.3429	-1.13212	-1.40244	-2.06133	-0.747553	0.0678576	0.121718	-1.06216	0.310469	FAIL	0.515222	FAIL	0.450457	FAIL	1.29147	2	0	0.27718	0.034826	0.449601	1	0	0	-0.0328825	0.852922	2	0	0	-0.0175738
K01153	1.05023	0.532254	1.04049	0.834589	1.08705	1.44104	1.31494	0.0351807	1.57812	1.17565	1.6571	1.56832	-0.0805085	0.52363	0.474839	1.44637	1.38475	0.937836	0.732996	FAIL	0.515267	FAIL	0.217428	FAIL	0.318796	2	0	0	-0.0822609	0.449504	1	0	0	-0.0332384	1.73747	2	0	0.390775	0.0890551
K09471	-0.0872768	0.532254	-0.129431	-0.580449	-0.234875	-1.2594	0.577971	-0.379857	-0.328766	0.038142	0.242065	0.189808	-1.40244	-0.47637	-0.0105876	-0.669108	-1.20021	-2.06216	0.87908	FAIL	0.516736	FAIL	0.354277	FAIL	0.130273	2	0	0	-0.116177	0.44631	1	0	0	-0.0369805	1.13281	2	0	0.199463	0.017741
K01212	-1.4092	-2.2751	-0.129431	-0.165411	-2.23487	0.325563	-0.422029	-0.379857	-0.743804	-1.28379	-2.3429	-1.13212	-1.40244	-1.06133	-2.33252	-0.669108	-0.615248	-1.06216	0.114206	FAIL	0.517705	FAIL	0.840612	FAIL	2.61396	2	0	0.497035	0.179086	0.444213	1	0	0	-0.0308352	0.176161	2	0	0	-0.0914134
K21559	-0.409205	-0.275101	-0.129431	0.156517	0.0870531	-2.2594	-0.422029	-0.964819	-1.32877	0.038142	-0.342897	0.189808	-0.817474	-2.06133	-0.747553	-0.669108	-0.615248	-2.06216	0.122056	FAIL	0.518101	FAIL	0.285678	FAIL	2.51906	2	0	0.467151	0.149896	0.443359	1	0	0	-0.027464	1.3933	2	0	0.289556	0.0388101
K00335	1.76072	1.53225	0.677924	-0.580449	1.67202	2.06253	1.16293	1.84254	1.47859	1.30118	1.46446	1.45284	0.767488	0.260595	1.66748	1.20536	1.79979	0.937836	0.0709407	FAIL	0.519368	FAIL	0.254552	FAIL	3.32542	2	0	0.525684	0.209827	0.440632	1	0	0	-0.0252364	1.53683	2	0	0.315186	0.0484389
K21929	-0.824242	-0.690139	-1.12943	-0.165411	-0.649912	0.0625285	-0.422029	0.0351807	-0.328766	0.301176	-0.0209691	-0.13212	-1.40244	0.260595	-0.0105876	0.0678576	-0.615248	-0.062164	0.409255	FAIL	0.5217	FAIL	0.833027	FAIL	0.963362	2	0	0	-0.00497351	0.435643	1	0	0	-0.0383047	0.185499	2	0	0	-0.110565
K05936	-0.409205	-0.690139	-0.544469	0.156517	0.765125	0.547955	0.314937	0.0351807	-0.00683841	-0.698824	0.464458	0.189808	-0.817474	0.260595	-0.0105876	0.0678576	0.79979	-1.06216	0.888957	FAIL	0.521757	FAIL	0.707511	FAIL	0.118869	2	0	0	-0.131654	0.435523	1	0	0	-0.0421704	0.356173	2	0	0	-0.0961969
K03595	1.49769	1.18433	0.870569	1.00451	0.765125	0.910525	0.577971	0.357109	-0.328766	1.17565	1.24207	1.56832	0.767488	0.938667	1.36792	1.06786	0.969715	1.39727	0.509341	FAIL	0.521892	FAIL	0.377907	FAIL	0.714028	2	0	0	-0.0357997	0.435235	1	0	0	-0.0353504	1.05646	2	0	0.0789706	0.00706833
K01025	-0.824242	-0.275101	-0.544469	-0.580449	-0.234875	-0.674437	-0.422029	-0.964819	-0.00683841	-0.283786	-0.757935	-0.547158	-0.402437	-0.061333	-0.332516	-0.669108	-0.20021	-1.06216	0.785761	FAIL	0.522915	FAIL	0.617163	FAIL	0.246012	2	0	0	-0.108252	0.433063	1	0	0	-0.0406984	0.502563	2	0	0	-0.0714184
K01091	-0.824242	-0.690139	0.677924	0.156517	0.350088	0.325563	-0.422029	0.620143	0.671233	-1.28379	-0.342897	-0.547158	0.597563	-0.47637	-0.0105876	0.74593	-0.20021	-0.477202	0.372719	FAIL	0.523975	FAIL	0.61082	FAIL	1.07274	2	0	0.11871	0.00932331	0.430819	1	0	0	-0.036477	0.513768	2	0	0	-0.0623221
K04095	-2.4092	0.0468268	-1.12943	-1.16541	-0.649912	-2.2594	-0.422029	-0.379857	-2.32877	-0.698824	-0.0209691	-1.13212	-0.402437	-0.47637	-0.747553	-0.669108	-0.615248	-2.06216	0.549532	FAIL	0.524507	FAIL	0.333066	FAIL	0.629576	2	0	0	-0.0460096	0.429694	1	0	0	-0.0354183	1.20659	2	0	0.242364	0.0256596
K00865	-0.0872768	-2.2751	0.455531	-1.16541	-0.649912	-0.2594	-0.422029	-1.96482	-0.00683841	-1.28379	0.242065	-1.13212	-1.40244	-0.47637	-2.33252	-0.669108	-0.20021	-2.06216	0.729458	FAIL	0.525549	FAIL	0.398253	FAIL	0.323893	2	0	0	-0.0897563	0.427502	1	0	0	-0.0380009	0.99506	2	0	0	-0.000655861
K18332	1.29123	1.04683	0.192497	0.156517	1.35009	1.91053	-0.00699117	0.620143	1.67123	1.41665	1.56399	1.32731	1.40492	0.260595	1.12692	0.74593	1.50023	0.259764	0.00171337	PASS	0.525777	FAIL	0.967722	FAIL	11.3451	2	0.119207	0.781746	0.588073	0.427024	1	0	0	-0.0162856	0.0329002	2	0	0	-0.0549755
K03696	0.175758	0.894824	0.192497	0.156517	1.08705	0.7406	-0.422029	0.620143	1.13067	0.301176	0.657103	-0.13212	0.597563	-0.061333	0.837409	0.0678576	0.607145	0.259764	0.0387548	FAIL	0.526026	FAIL	0.994059	FAIL	4.31408	2	0	0.60958	0.314629	0.4265	1	0	0	-0.0272232	0.0059614	2	0	0	-0.0943711
K07213	-1.4092	-0.690139	0.192497	-1.16541	-1.23487	-1.2594	-1.00699	-1.96482	-0.743804	-0.698824	-0.757935	-0.13212	-0.402437	-0.061333	-2.33252	-1.25407	0.384752	-2.06216	0.302705	FAIL	0.527156	FAIL	0.599651	FAIL	1.32231	2	0	0.292869	0.0399477	0.424135	1	0	0	-0.0356873	0.533836	2	0	0	-0.0577779
K03469	-0.0872768	0.724899	-1.12943	-0.165411	-0.234875	-0.2594	0.577971	0.0351807	0.256196	0.301176	-0.757935	-0.547158	-0.402437	-0.47637	0.667484	0.0678576	-0.615248	-1.06216	0.827742	FAIL	0.528611	FAIL	0.131967	FAIL	0.192063	2	0	0	-0.0916907	0.421105	1	0	0	-0.0328487	2.40892	2	0	0.477736	0.159895
K07738	-0.409205	-0.690139	1.1925	0.419551	-0.234875	0.325563	0.800364	0.0351807	-1.32877	-0.283786	-1.3429	0.86788	-0.817474	-2.06133	-0.747553	0.0678576	-0.20021	0.522798	0.492267	FAIL	0.528997	FAIL	0.374249	FAIL	0.752291	2	0	0	-0.0308466	0.420302	1	0	0	-0.0360942	1.06791	2	0	0.105479	0.00845706
K05988	0.175758	-0.690139	0.192497	-0.165411	0.0870531	0.547955	-0.00699117	-0.379857	-0.00683841	0.523569	0.657103	-0.13212	-0.0805085	-0.47637	-1.33252	0.0678576	0.121718	0.522798	0.649818	FAIL	0.529129	FAIL	0.0858074	FAIL	0.446926	2	0	0	-0.0570692	0.420027	1	0	0	-0.0299223	3.03435	2	0	0.525763	0.209916
K00852	0.76072	0.0468268	0.677924	0.834589	0.350088	1.44104	0.314937	0.0351807	0.256196	1.17565	0.657103	0.452842	0.767488	1.10859	0.837409	0.0678576	0.969715	1.5228	0.574843	FAIL	0.529335	FAIL	0.667075	FAIL	0.580007	2	0	0	-0.0582625	0.419601	1	0	0	-0.0402572	0.418824	2	0	0	-0.0806222
K02051	0.590795	-0.275101	1.33	1.00451	1.35009	1.32556	1.45244	1.62014	-0.328766	1.03814	0.464458	-0.13212	0.404918	1.10859	-0.332516	0.0678576	0.384752	0.522798	0.0896679	FAIL	0.529354	FAIL	0.630246	FAIL	2.96833	2	0	0.520261	0.203804	0.419562	1	0	0	-0.0300497	0.479868	2	0	0	-0.0538551
K00895	0.590795	0.894824	0.455531	0.419551	0.350088	0.0625285	0.800364	0.0351807	0.256196	0.523569	0.657103	0.452842	0.597563	0.260595	0.837409	0.330892	0.79979	0.745191	0.460977	FAIL	0.530488	FAIL	0.892932	FAIL	0.826604	2	0	0	-0.0242528	0.417217	1	0	0	-0.0407567	0.114321	2	0	0	-0.123879
K02564	1.5908	1.89482	1.95803	2.15652	1.85259	1.06253	1.8999	1.84254	1.37167	1.41665	2.11653	1.32731	1.84549	1.93867	1.57437	2.74593	1.79979	1.63828	0.0399674	FAIL	0.530648	FAIL	0.312676	FAIL	4.26125	2	0	0.581736	0.277493	0.416885	1	0	0	-0.024808	1.28286	2	0	0.235017	0.0240683
K01214	-0.824242	0.309861	-2.12943	0.156517	-1.23487	-0.674437	-0.00699117	0.0351807	-0.743804	-0.283786	-1.3429	0.675235	0.182526	-0.47637	-0.747553	0.553284	-0.20021	-1.06216	0.585422	FAIL	0.530673	FAIL	0.544064	FAIL	0.560038	2	0	0	-0.0593814	0.416835	1	0	0	-0.0393547	0.640634	2	0	0	-0.0485034
K17723	-0.824242	-0.690139	-1.12943	-0.580449	-0.234875	-2.2594	-1.00699	-0.964819	-2.32877	-1.28379	-0.757935	-0.547158	-0.0805085	-1.06133	-0.747553	-0.669108	0.384752	-1.06216	0.0949416	FAIL	0.530908	FAIL	0.995	FAIL	2.88332	2	0	0.523033	0.207037	0.41635	1	0	0	-0.032081	0.00501494	2	0	0	-0.109381
K07302	-1.4092	-0.275101	-1.12943	0.419551	-0.234875	0.0625285	-1.00699	-0.379857	0.256196	-2.28379	-0.757935	-1.13212	-1.40244	-1.06133	-0.747553	-2.25407	-1.20021	-1.06216	0.17627	FAIL	0.532282	FAIL	0.583128	FAIL	2.01287	2	0	0.426861	0.115309	0.413524	1	0	0	-0.0333833	0.564333	2	0	0	-0.0495979
K15023	1.05023	0.309861	-0.129431	-1.16541	0.0870531	0.7406	-1.00699	-0.964819	0.671233	0.301176	0.657103	0.675235	0.919491	-1.06133	0.252447	-0.25407	0.384752	0.259764	5.11e-05	PASS	0.533066	FAIL	0.319847	FAIL	25.1442	2	0.362828	0.865087	0.740493	0.411919	1	0	0	-0.00901812	1.25539	2	0	0.094849	0.00783283
K05879	0.590795	-0.690139	0.677924	0.641944	1.46556	0.325563	0.577971	0.620143	0.256196	0.886139	-0.0209691	-0.13212	0.404918	-0.47637	-0.747553	-0.669108	0.384752	-0.062164	0.126834	FAIL	0.533697	FAIL	0.816822	FAIL	2.46471	2	0	0.483016	0.165022	0.410629	1	0	0	-0.033201	0.205785	2	0	0	-0.0894809
K04075	1.05023	1.63179	1.33	1.00451	1.67202	1.06253	0.993009	1.49461	2.13067	0.886139	0.464458	2.0378	0.919491	0.938667	1.66748	1.20536	0.969715	1.10776	0.780553	FAIL	0.53377	FAIL	0.235971	FAIL	0.252939	2	0	0	-0.0923344	0.41048	1	0	0	-0.0364314	1.63264	2	0	0.373691	0.0781924
K02238	-0.824242	0.0468268	0.455531	-0.165411	0.0870531	0.0625285	-0.00699117	0.0351807	-1.32877	-1.28379	0.242065	-0.13212	-0.817474	-0.47637	-2.33252	-0.25407	-0.20021	-0.062164	0.464643	FAIL	0.535257	FAIL	0.738903	FAIL	0.817598	2	0	0	-0.0248787	0.407453	1	0	0	-0.0404101	0.310349	2	0	0	-0.0940646
K06940	-1.4092	0.0468268	-0.544469	-1.16541	-0.649912	-1.2594	-2.00699	-0.379857	-1.32877	-2.28379	-2.3429	-0.13212	-0.817474	-2.06133	-1.33252	-2.25407	-0.615248	-2.06216	0.604429	FAIL	0.535612	FAIL	0.26632	FAIL	0.525198	2	0	0	-0.0578403	0.406734	1	0	0	-0.0361358	1.48027	2	0	0.337597	0.0585065
K21471	0.76072	1.30986	0.870569	1.53503	1.08705	0.910525	0.577971	1.20511	0.841159	0.716214	0.827028	1.0378	0.404918	1.10859	1.12692	1.20536	1.25922	1.10776	0.47555	FAIL	0.536287	FAIL	0.439673	FAIL	0.791284	2	0	0	-0.026505	0.405367	1	0	0	-0.0377563	0.880653	2	0	0	-0.0151559
K00533	1.17576	0.0468268	-0.129431	-1.16541	0.93505	1.06253	-1.00699	0.0351807	0.993162	1.03814	1.11653	0.86788	0.767488	0.52363	0.474839	0.74593	0.79979	0.522798	0.0138773	FAIL	0.53914	FAIL	0.885267	FAIL	6.2396	2	0	0.679348	0.417082	0.399627	1	0	0	-0.0238954	0.123112	2	0	0	-0.0698019
K07088	-0.409205	0.309861	-0.129431	-0.165411	-0.234875	-0.674437	0.314937	0.620143	0.256196	0.301176	0.242065	0.189808	0.597563	0.746022	-0.0105876	0.553284	0.607145	0.522798	0.510547	FAIL	0.539231	FAIL	0.0144978	FAIL	0.711383	2	0	0	-0.0220963	0.399445	1	0	0	-0.022989	6.15068	2	0	0.664575	0.394332
K07082	-2.4092	-1.2751	-0.129431	0.156517	-1.23487	-0.674437	-0.422029	-1.96482	-0.743804	-0.283786	-0.0209691	-1.13212	-0.817474	-0.47637	-2.33252	-0.669108	-2.20021	-2.06216	0.288237	FAIL	0.539687	FAIL	0.432659	FAIL	1.38232	2	0	0.306817	0.0450814	0.398533	1	0	0	-0.0354609	0.89912	2	0	0	-0.0118952
K08300	-1.4092	-2.2751	-1.12943	-1.16541	-0.649912	0.325563	-0.422029	-0.964819	-1.32877	-0.283786	-1.3429	-1.13212	-0.0805085	-0.47637	-0.747553	-1.25407	-0.615248	-1.06216	0.55138	FAIL	0.54012	FAIL	0.184447	FAIL	0.625868	2	0	0	-0.0426253	0.397668	1	0	0	-0.0343121	1.95255	2	0	0.418103	0.108524
K03177	-2.4092	-1.2751	0.455531	0.834589	-1.23487	0.0625285	-0.00699117	0.0351807	-0.328766	0.038142	-0.757935	1.0378	0.597563	0.746022	0.252447	-0.25407	-1.20021	-0.062164	0.30351	FAIL	0.540553	FAIL	0.81269	FAIL	1.31907	2	0	0.296652	0.0412844	0.396805	1	0	0	-0.039024	0.211033	2	0	0	-0.102085
K03596	-1.4092	-0.275101	0.192497	0.156517	-2.23487	0.0625285	-0.00699117	-0.379857	0.671233	-0.283786	-2.3429	-0.13212	-0.402437	-0.061333	-2.33252	-1.25407	-0.20021	-1.06216	0.48654	FAIL	0.54224	FAIL	0.595536	FAIL	0.765473	2	0	0	-0.0312555	0.393455	1	0	0	-0.0404173	0.541338	2	0	0	-0.0611261
K03488	-0.0872768	-1.2751	-0.129431	-1.16541	-1.23487	-0.674437	-2.00699	-0.964819	-0.743804	-2.28379	-0.757935	-1.13212	-0.817474	-2.06133	-0.332516	-0.25407	0.121718	0.259764	0.489246	FAIL	0.54373	FAIL	0.184522	FAIL	0.759222	2	0	0	-0.027034	0.390512	1	0	0	-0.034216	1.952	2	0	0.415938	0.106889
K07238	-0.409205	-0.690139	-1.12943	-0.580449	-2.23487	-1.2594	-2.00699	0.357109	-1.32877	-1.28379	-1.3429	-2.13212	-0.402437	-0.47637	-0.747553	-2.25407	-1.20021	-2.06216	0.826769	FAIL	0.543953	FAIL	0.31006	FAIL	0.193277	2	0	0	-0.105023	0.390074	1	0	0	-0.0397016	1.29307	2	0	0.287601	0.0381531
K01918	0.175758	-0.690139	-2.12943	-0.165411	-2.23487	-0.2594	-1.00699	-1.96482	-0.328766	-1.28379	-1.3429	-1.13212	-0.402437	-2.06133	-0.0105876	-2.25407	-0.615248	-0.062164	0.0858129	FAIL	0.544619	FAIL	0.989041	FAIL	3.03426	2	0	0.534802	0.220166	0.388764	1	0	0	-0.0330767	0.0110295	2	0	0	-0.107035
K11145	-0.0872768	0.532254	0.677924	0.156517	0.57248	0.325563	-2.00699	0.842536	0.256196	0.038142	0.979031	-2.13212	-0.402437	-0.061333	0.474839	-0.25407	0.607145	1.39727	0.221531	FAIL	0.544834	FAIL	0.52957	FAIL	1.71339	2	0	0.381706	0.0831642	0.388343	1	0	0	-0.035652	0.670587	2	0	0	-0.0384014
K01649	-1.4092	0.0468268	-0.544469	0.156517	-0.649912	-0.2594	-0.00699117	0.620143	0.256196	0.038142	0.242065	0.86788	0.182526	0.260595	0.667484	-0.25407	0.79979	-1.06216	0.981608	FAIL	0.545098	FAIL	0.276464	FAIL	0.0185921	2	0	0	-0.12835	0.387826	1	0	0	-0.0400307	1.43381	2	0	0.333899	0.0567344
K00336	1.49769	1.04683	0.192497	0.156517	1.35009	2.13292	0.314937	0.620143	1.67123	1.41665	1.6571	1.45284	1.50445	0.260595	1.25245	1.06786	1.70668	0.522798	0.0019395	PASS	0.545554	FAIL	0.969437	FAIL	10.9904	2	0.10994	0.777359	0.580331	0.386933	1	0	0	-0.0178062	0.0311202	2	0	0	-0.0562813
K09459	-1.4092	-0.690139	-1.12943	0.156517	-1.23487	-1.2594	-2.00699	-0.964819	-0.743804	-2.28379	-1.3429	-0.547158	-1.40244	-0.47637	-0.747553	-0.669108	-1.20021	-2.06216	0.374035	FAIL	0.546079	FAIL	0.213501	FAIL	1.06859	2	0	0.0906395	0.00760168	0.385907	1	0	0	-0.0340311	1.76101	2	0	0.383559	0.084345
K01442	0.590795	0.894824	1.04049	0.834589	0.57248	0.7406	0.993009	1.03518	-2.32877	0.523569	0.464458	0.86788	0.767488	-0.47637	0.252447	0.0678576	0.384752	1.39727	0.730116	FAIL	0.54622	FAIL	0.681033	FAIL	0.322943	2	0	0	-0.0979473	0.38563	1	0	0	-0.0444393	0.396709	2	0	0	-0.0872758
K00001	0.590795	0.309861	0.870569	0.641944	-0.234875	0.325563	-0.00699117	-0.379857	0.841159	0.301176	0.979031	0.452842	-0.402437	0.746022	-0.0105876	0.330892	0.384752	0.745191	0.303334	FAIL	0.546661	FAIL	0.0615709	FAIL	1.31977	2	0	0.255983	0.0289117	0.384771	1	0	0	-0.0278123	3.54821	2	0	0.543599	0.230391
K07221	-1.4092	0.0468268	-1.12943	-1.16541	-1.23487	-0.2594	-0.422029	-1.96482	-0.743804	-2.28379	-1.3429	-0.547158	-0.402437	-2.06133	-1.33252	-1.25407	-0.615248	-0.477202	0.295176	FAIL	0.547307	FAIL	0.874664	FAIL	1.35311	2	0	0.3091	0.0459764	0.383512	1	0	0	-0.0401344	0.135421	2	0	0	-0.112571
K00760	-0.0872768	0.0468268	0.192497	0.641944	-0.234875	0.325563	0.800364	1.03518	0.671233	0.523569	0.242065	-0.547158	0.182526	0.52363	0.252447	0.553284	-0.615248	-2.06216	0.133432	FAIL	0.547383	FAIL	0.499387	FAIL	2.39346	2	0	0.466714	0.149492	0.383365	1	0	0	-0.0330767	0.73615	2	0	0	-0.0283062
K00067	-0.0872768	0.532254	0.870569	1.00451	0.350088	0.0625285	0.314937	-0.379857	0.841159	0.038142	0.242065	0.452842	-0.0805085	0.938667	0.989412	1.20536	-0.20021	0.745191	0.0467916	FAIL	0.547686	FAIL	0.0801507	FAIL	3.99517	2	0	0.538808	0.224792	0.382777	1	0	0	-0.0231618	3.13763	2	0	0.478294	0.160432
K06926	-0.409205	-0.275101	0.455531	-1.16541	0.0870531	0.547955	0.314937	1.03518	-0.00683841	-0.283786	-0.757935	0.189808	-0.402437	-0.061333	-0.332516	-0.25407	0.607145	-0.062164	0.817273	FAIL	0.548727	FAIL	0.287054	FAIL	0.205213	2	0	0	-0.102119	0.380758	1	0	0	-0.0397818	1.38738	2	0	0.318371	0.049773
K01989	0.912723	-0.275101	0.192497	-0.165411	1.22456	1.7406	0.314937	-0.379857	0.993162	1.30118	-0.757935	0.675235	-1.40244	-0.47637	-0.332516	-0.669108	-0.20021	-0.062164	0.473323	FAIL	0.548948	FAIL	0.395728	FAIL	0.7966	2	0	0	-0.0254593	0.380332	1	0	0	-0.0387814	1.00248	2	0	0	0.000310195
K00265	1.05023	-0.275101	-0.544469	-0.580449	-0.649912	1.06253	-0.422029	0.357109	1.13067	0.523569	-0.757935	1.32731	-0.0805085	-0.061333	-0.332516	0.330892	-0.615248	-0.477202	0.659136	FAIL	0.549846	FAIL	0.662739	FAIL	0.431646	2	0	0	-0.0806548	0.378597	1	0	0	-0.0440914	0.425805	2	0	0	-0.0814837
K00262	3.52153	3.53225	2.82476	3.32644	3.40898	2.54796	2.31494	2.89316	3.02879	3.69349	3.6113	3.15328	3.55176	2.84556	3.09375	2.91585	3.32335	3.22324	0.0209666	FAIL	0.549862	FAIL	0.303632	FAIL	5.42606	2	0	0.629255	0.342206	0.378567	1	0	0	-0.0240234	1.31858	2	0	0.237671	0.0246311
K03773	0.175758	1.53225	0.870569	0.834589	-0.649912	-0.674437	-0.00699117	0.842536	-1.32877	-0.698824	0.979031	0.675235	1.298	0.52363	1.57437	0.0678576	-0.20021	0.937836	0.688552	FAIL	0.550091	FAIL	0.861842	FAIL	0.385013	2	0	0	-0.0914531	0.378125	1	0	0	-0.0462387	0.150541	2	0	0	-0.126321
K07106	0.175758	-0.275101	-1.12943	-1.16541	-0.649912	-0.674437	-0.422029	-0.964819	-0.328766	-0.283786	-1.3429	-0.13212	-0.0805085	-0.061333	-0.0105876	-0.669108	-0.615248	-0.062164	0.20002	FAIL	0.550465	FAIL	0.336944	FAIL	1.84583	2	0	0.394661	0.0916669	0.377406	1	0	0	-0.0337368	1.1927	2	0	0.218612	0.0208834
K07251	1.05023	-0.275101	-2.12943	0.156517	0.0870531	0.547955	-2.00699	0.0351807	-0.328766	-0.698824	0.464458	-0.13212	-0.402437	-0.47637	-0.332516	-0.669108	-0.615248	-1.06216	0.238361	FAIL	0.550817	FAIL	0.426666	FAIL	1.61983	2	0	0.361504	0.0710541	0.376729	1	0	0	-0.0357242	0.915177	2	0	0	-0.00972369
K16212	-0.824242	0.0468268	-0.129431	-0.165411	0.0870531	0.0625285	-0.00699117	-0.379857	0.841159	-0.283786	-0.757935	0.189808	0.182526	-0.061333	-0.0105876	0.0678576	0.384752	-0.062164	0.870836	FAIL	0.550891	FAIL	0.869437	FAIL	0.139908	2	0	0	-0.13294	0.376588	1	0	0	-0.048179	0.141553	2	0	0	-0.132686
K07497	-0.409205	-0.275101	-0.129431	0.156517	-0.234875	-2.2594	0.314937	-0.964819	-2.32877	-0.698824	0.242065	-0.547158	0.182526	-0.061333	0.474839	0.0678576	0.79979	-0.062164	0.474508	FAIL	0.552572	FAIL	0.909391	FAIL	0.793768	2	0	0	-0.0291445	0.37337	1	0	0	-0.0442774	0.0957362	2	0	0	-0.12779
K07816	0.175758	-1.2751	0.192497	-0.165411	0.0870531	0.325563	0.577971	1.03518	0.993162	-0.283786	0.242065	0.189808	-0.402437	-2.06133	-0.332516	0.74593	0.969715	0.745191	0.98828	FAIL	0.55336	FAIL	0.334134	FAIL	0.0118009	2	0	0	-0.133532	0.371868	1	0	0	-0.0424386	1.20274	2	0	0.249842	0.0273959
K04069	1.05023	1.04683	0.677924	1.15652	0.57248	0.547955	0.800364	1.03518	1.2562	0.523569	0.464458	0.189808	0.404918	0.260595	1.47484	0.74593	0.969715	0.937836	0.344576	FAIL	0.555719	FAIL	0.949964	FAIL	1.1659	2	0	0.226816	0.0224149	0.367398	1	0	0	-0.0427368	0.0515513	2	0	0	-0.128149
K03466	0.76072	1.04683	-0.544469	-1.16541	0.0870531	1.06253	0.993009	0.0351807	-0.743804	1.03814	0.464458	0.189808	1.18253	-0.061333	0.837409	-0.669108	0.607145	0.522798	0.0101413	FAIL	0.555872	FAIL	0.00427873	PASS	6.8964	2	0	0.574621	0.268369	0.367108	1	0	0	-0.0144027	8.89128	2	0	0.640994	0.359164
K22010	-0.824242	-0.275101	-0.129431	-0.580449	-0.234875	0.0625285	-2.00699	0.0351807	0.478588	-2.28379	-0.757935	-0.547158	-0.402437	-0.47637	-0.747553	-0.669108	-0.615248	0.522798	0.251981	FAIL	0.556895	FAIL	0.510359	FAIL	1.54959	2	0	0.350585	0.0650863	0.365182	1	0	0	-0.03759	0.711794	2	0	0	-0.0341315
K00528	-0.409205	0.724899	-0.544469	1.15652	0.765125	0.0625285	0.577971	0.842536	1.37167	0.301176	0.827028	0.86788	1.18253	0.260595	-0.332516	1.06786	0.121718	0.259764	0.966919	FAIL	0.55829	FAIL	0.526318	FAIL	0.0337345	2	0	0	-0.140192	0.362568	1	0	0	-0.0462413	0.677439	2	0	0	-0.0467991
K17214	-0.824242	-1.2751	-1.12943	-1.16541	0.0870531	-0.2594	-1.00699	-1.96482	-0.00683841	0.038142	-0.757935	-1.13212	-0.402437	-1.06133	-2.33252	-2.25407	-2.20021	-2.06216	0.422968	FAIL	0.558437	FAIL	0.984904	FAIL	0.925215	2	0	0	-0.0105011	0.362292	1	0	0	-0.0447729	0.0152304	2	0	0	-0.138279
K02818	-2.4092	-1.2751	-0.544469	-1.16541	-1.23487	-1.2594	-0.422029	-1.96482	-0.743804	-2.28379	-1.3429	-1.13212	-2.40244	0.260595	-1.33252	-2.25407	-0.615248	-2.06216	0.39755	FAIL	0.55859	FAIL	0.75555	FAIL	0.997119	2	0	0	-0.000385958	0.362007	1	0	0	-0.0427318	0.28696	2	0	0	-0.0955168
K02819	-2.4092	-1.2751	-0.544469	-1.16541	-1.23487	-1.2594	-0.422029	-1.96482	-0.743804	-2.28379	-1.3429	-1.13212	-2.40244	0.260595	-1.33252	-2.25407	-0.615248	-2.06216	0.39755	FAIL	0.55859	FAIL	0.75555	FAIL	0.997119	2	0	0	-0.000385958	0.362007	1	0	0	-0.0427318	0.28696	2	0	0	-0.0955168
K08676	0.175758	0.724899	0.455531	0.419551	0.57248	0.0625285	0.314937	0.357109	-0.743804	0.038142	-0.0209691	0.675235	0.404918	-0.061333	0.989412	0.330892	0.121718	1.10776	0.981891	FAIL	0.55876	FAIL	0.374935	FAIL	0.0183026	2	0	0	-0.135129	0.361689	1	0	0	-0.0439311	1.06575	2	0	0.114637	0.0090509
K05341	-1.4092	-1.2751	-2.12943	0.156517	-0.234875	-0.674437	-0.00699117	-0.964819	-0.328766	0.038142	-0.0209691	-0.13212	0.182526	-1.06133	-0.332516	-1.25407	-0.615248	-0.062164	0.380782	FAIL	0.558852	FAIL	0.355681	FAIL	1.04755	2	0	0.0481504	0.00569074	0.361517	1	0	0	-0.0382031	1.12811	2	0	0.18196	0.015331
K01026	-0.409205	-2.2751	-0.544469	0.156517	0.0870531	-0.674437	-0.00699117	0.0351807	-1.32877	0.301176	-0.0209691	-0.13212	-0.0805085	-0.47637	-1.33252	0.0678576	-0.20021	-1.06216	0.00529647	PASS	0.55894	FAIL	0.370049	FAIL	8.37099	2	0.00846735	0.713403	0.471506	0.361354	1	0	0	-0.0204264	1.08122	2	0	0.0340488	0.00519535
K01807	-1.4092	-1.2751	-1.12943	-0.165411	-0.234875	-2.2594	-0.00699117	-0.964819	-0.743804	-1.28379	-2.3429	-1.13212	-0.817474	-0.47637	-1.33252	0.0678576	-1.20021	-0.477202	0.0635707	FAIL	0.559873	FAIL	0.788306	FAIL	3.49748	2	0	0.561353	0.251764	0.359616	1	0	0	-0.0322776	0.242647	2	0	0	-0.0763466
K03694	0.175758	1.04683	0.870569	0.419551	1.22456	-0.2594	0.577971	1.35711	0.671233	0.886139	0.827028	0.189808	1.057	-0.47637	1.47484	1.06786	0.79979	1.25976	0.85195	FAIL	0.559888	FAIL	0.710995	FAIL	0.162386	2	0	0	-0.125145	0.359587	1	0	0	-0.0478409	0.350971	2	0	0	-0.0969691
K01173	-0.824242	-0.690139	-0.544469	-0.580449	-0.649912	-0.2594	-0.422029	0.0351807	-0.743804	0.038142	-1.3429	-1.13212	-0.817474	-1.06133	-0.332516	-0.669108	-1.20021	-0.062164	0.660656	FAIL	0.561748	FAIL	0.722185	FAIL	0.429177	2	0	0	-0.0822309	0.35614	1	0	0	-0.0463762	0.334463	2	0	0	-0.0958751
K01926	-0.0872768	-0.690139	-1.12943	-0.580449	-2.23487	-0.674437	-0.422029	0.357109	-1.32877	-1.28379	-1.3429	-0.13212	-0.0805085	-1.06133	-0.332516	-0.25407	-0.615248	-1.06216	0.605372	FAIL	0.562738	FAIL	0.477903	FAIL	0.523503	2	0	0	-0.0636486	0.354316	1	0	0	-0.043124	0.785698	2	0	0	-0.0286256
K00197	1.83872	1.18433	0.455531	0.156517	1.46556	1.7406	-0.422029	0.0351807	1.7587	1.17565	1.6571	1.67523	2.05699	-0.47637	1.12692	0.330892	1.12172	0.937836	8.87e-06	PASS	0.562775	FAIL	0.133132	FAIL	35.7039	2	0.452789	0.887984	0.78378	0.354247	1	0	0	-0.00729209	2.39661	2	0	0.265899	0.0315422
K03668	-0.0872768	0.724899	0.192497	-0.165411	0.350088	0.325563	0.314937	0.620143	-0.743804	0.038142	-0.757935	0.452842	0.182526	-0.47637	-0.0105876	-0.25407	0.607145	0.745191	0.687541	FAIL	0.565544	FAIL	0.356688	FAIL	0.386577	2	0	0	-0.0798112	0.349175	1	0	0	-0.0423388	1.12475	2	0	0.188848	0.0162314
K14155	0.175758	1.04683	0.870569	0.419551	0.350088	0.547955	1.57797	1.20511	0.671233	0.523569	0.657103	0.675235	0.404918	1.2606	0.667484	1.20536	0.969715	0.745191	0.00863804	FAIL	0.565648	FAIL	0.0717341	FAIL	7.24592	2	0	0.650635	0.373368	0.348986	1	0	0	-0.0194582	3.30816	2	0	0.453974	0.137977
K02406	5.07461	5.09994	4.1925	4.58948	5.06891	4.00739	3.92375	4.14371	4.7587	5.32354	5.02343	4.85656	5.11326	4.16749	5.13509	4.22166	4.83321	4.7192	0.00165454	PASS	0.565886	FAIL	0.64546	FAIL	11.4464	2	0.107151	0.776008	0.577952	0.348553	1	0	0	-0.0180209	0.454159	2	0	0	-0.030199
K05799	-0.409205	-0.275101	0.870569	-0.165411	0.0870531	0.0625285	0.314937	0.0351807	-0.00683841	0.038142	-0.757935	0.189808	0.404918	-0.47637	-0.747553	-1.25407	0.384752	-1.06216	0.237635	FAIL	0.566854	FAIL	0.735578	FAIL	1.62371	2	0	0.371523	0.0768853	0.346794	1	0	0	-0.0402607	0.315094	2	0	0	-0.0844291
K00927	3.72008	3.45282	2.45553	2.87898	3.43755	2.78499	2.38533	2.94207	3.37167	3.67041	3.90503	3.15328	3.74731	2.93867	3.12692	3.30052	2.84418	3.33015	0.031218	FAIL	0.568973	FAIL	0.453315	FAIL	4.69261	2	0	0.6101	0.315344	0.342964	1	0	0	-0.028055	0.8457	2	0	0	-0.013177
K01897	0.912723	1.30986	0.677924	1.00451	0.350088	0.910525	0.577971	0.357109	0.478588	1.41665	0.827028	0.675235	1.59756	0.260595	1.36792	0.330892	-1.20021	1.25976	0.45129	FAIL	0.570461	FAIL	0.879654	FAIL	0.850809	2	0	0	-0.0208642	0.340294	1	0	0	-0.0461297	0.129606	2	0	0	-0.121724
K10545	0.39815	-0.690139	-0.129431	-1.16541	-0.234875	0.0625285	-0.422029	-0.964819	-0.743804	-0.698824	-0.342897	-1.13212	-0.402437	-2.06133	-0.332516	-0.669108	-0.615248	-0.477202	0.263576	FAIL	0.570899	FAIL	0.508209	FAIL	1.49319	2	0	0.338318	0.0588572	0.33951	1	0	0	-0.0394112	0.716519	2	0	0	-0.0338305
K00266	1.76072	1.63179	0.455531	2.00451	1.35009	0.7406	1.99301	1.49461	1.91916	1.17565	1.90503	1.18981	2.50445	1.2606	1.66748	1.06786	1.12172	0.937836	0.918416	FAIL	0.571033	FAIL	0.688882	FAIL	0.0857111	2	0	0	-0.137697	0.339271	1	0	0	-0.0497548	0.384504	2	0	0	-0.0926973
K15898	-1.4092	-1.2751	-2.12943	-1.16541	-2.23487	-1.2594	-1.00699	-0.379857	-0.743804	-2.28379	-0.757935	-1.13212	-1.40244	-1.06133	-1.33252	-0.669108	0.121718	-1.06216	0.628054	FAIL	0.571103	FAIL	0.429889	FAIL	0.483633	2	0	0	-0.0683052	0.339146	1	0	0	-0.0437089	0.906507	2	0	0	-0.0123673
K20116	0.590795	0.894824	0.677924	0.419551	0.57248	-0.674437	0.577971	-0.964819	0.478588	1.17565	1.74457	0.675235	0.182526	0.52363	-0.332516	0.915855	0.384752	0.937836	0.791778	FAIL	0.571954	FAIL	0.0837453	FAIL	0.238077	2	0	0	-0.0803891	0.337627	1	0	0	-0.0349429	3.07106	2	0	0.53336	0.218513
K01044	0.39815	0.532254	-0.544469	0.419551	-0.234875	-0.674437	0.314937	0.0351807	0.478588	0.038142	0.242065	0.452842	-0.0805085	1.10859	0.474839	0.0678576	0.79979	-0.477202	0.875457	FAIL	0.572261	FAIL	0.594489	FAIL	0.134495	2	0	0	-0.12642	0.337081	1	0	0	-0.0484144	0.543257	2	0	0	-0.0667139
K01613	-0.824242	-0.275101	-1.12943	-1.16541	-0.234875	-2.2594	-0.422029	-0.964819	0.256196	-0.698824	-0.757935	-1.13212	-0.0805085	-2.06133	-0.332516	-1.25407	-0.615248	-0.062164	0.245369	FAIL	0.57316	FAIL	0.399553	FAIL	1.58312	2	0	0.353615	0.0667026	0.335485	1	0	0	-0.0380065	0.991262	2	0	0	-0.000999564
K01937	0.912723	-0.690139	-0.129431	-0.165411	-1.23487	0.0625285	0.314937	0.0351807	0.478588	-1.28379	0.242065	-0.13212	0.182526	-0.47637	0.667484	-0.25407	0.384752	0.259764	0.617241	FAIL	0.573338	FAIL	0.953478	FAIL	0.502427	2	0	0	-0.0740675	0.335169	1	0	0	-0.0494825	0.0478285	2	0	0	-0.141738
K00366	-0.409205	-0.690139	-0.544469	0.419551	-0.649912	0.0625285	0.800364	-0.964819	0.671233	-0.283786	-1.3429	-1.13212	-0.817474	-0.061333	-0.332516	0.553284	0.121718	-0.062164	0.374046	FAIL	0.573529	FAIL	0.824256	FAIL	1.06855	2	0	0.11726	0.0092232	0.33483	1	0	0	-0.0447481	0.196421	2	0	0	-0.108119
K00381	-0.409205	-0.690139	-0.544469	0.419551	-0.649912	0.0625285	0.800364	-0.964819	0.671233	-0.283786	-1.3429	-1.13212	-0.817474	-0.061333	-0.332516	0.553284	0.121718	-0.062164	0.374046	FAIL	0.573529	FAIL	0.824256	FAIL	1.06855	2	0	0.11726	0.0092232	0.33483	1	0	0	-0.0447481	0.196421	2	0	0	-0.108119
K00392	-0.409205	-0.690139	-0.544469	0.419551	-0.649912	0.0625285	0.800364	-0.964819	0.671233	-0.283786	-1.3429	-1.13212	-0.817474	-0.061333	-0.332516	0.553284	0.121718	-0.062164	0.374046	FAIL	0.573529	FAIL	0.824256	FAIL	1.06855	2	0	0.11726	0.0092232	0.33483	1	0	0	-0.0447481	0.196421	2	0	0	-0.108119
K03616	1.05023	1.18433	-0.129431	0.641944	0.57248	0.547955	0.993009	0.0351807	0.671233	0.716214	0.464458	0.452842	1.057	0.52363	-0.0105876	0.0678576	-0.20021	0.259764	0.647324	FAIL	0.573669	FAIL	0.72593	FAIL	0.451058	2	0	0	-0.0790145	0.334583	1	0	0	-0.0478899	0.329006	2	0	0	-0.0965827
K15125	0.590795	1.04683	-0.129431	0.156517	0.0870531	0.325563	-0.422029	0.357109	-0.328766	0.301176	-0.757935	0.675235	1.057	0.52363	0.667484	-0.25407	-0.20021	0.937836	0.466543	FAIL	0.574121	FAIL	0.287852	FAIL	0.812961	2	0	0	-0.0223628	0.333783	1	0	0	-0.0398273	1.38396	2	0	0.308927	0.0459079
K07126	0.39815	-0.275101	0.192497	0.419551	0.350088	0.547955	0.800364	0.0351807	-1.32877	-0.283786	-0.0209691	0.86788	-0.402437	-0.47637	-0.0105876	0.74593	0.384752	-0.477202	0.138689	FAIL	0.574308	FAIL	0.0803507	FAIL	2.33958	2	0	0.426575	0.115083	0.333452	1	0	0	-0.0286314	3.13383	2	0	0.501131	0.183317
K03635	0.175758	0.0468268	-1.12943	-2.16541	-0.234875	-2.2594	-2.00699	-1.96482	-1.32877	-0.698824	-1.3429	-1.13212	-2.40244	-2.06133	-0.747553	-0.669108	0.121718	-2.06216	0.174133	FAIL	0.575357	FAIL	0.368482	FAIL	2.02918	2	0	0.421193	0.110889	0.331604	1	0	0	-0.036008	1.08623	2	0	0.11824	0.00929073
K00362	-0.0872768	0.0468268	-0.129431	1.00451	-0.649912	0.325563	0.800364	0.357109	0.671233	0.523569	-1.3429	0.189808	-0.817474	-0.061333	-0.0105876	0.915855	0.121718	0.522798	0.287853	FAIL	0.576916	FAIL	0.989898	FAIL	1.38396	2	0	0.32077	0.0507985	0.328869	1	0	0	-0.0443954	0.0101619	2	0	0	-0.130956
K01728	-0.0872768	0.309861	-2.12943	-2.16541	0.350088	0.0625285	-2.00699	-1.96482	0.841159	1.30118	0.827028	0.452842	0.404918	-2.06133	-0.0105876	-2.25407	-0.20021	-0.062164	1.63e-07	PASS	0.577336	FAIL	0.360474	FAIL	75.1763	2	0.731039	0.948306	0.899624	0.328134	1	0	0	-0.00407426	1.11223	2	0	0	0.0013611
K20117	0.590795	0.894824	0.677924	0.641944	0.57248	-0.674437	0.577971	-0.964819	0.478588	1.17565	1.74457	0.86788	0.182526	0.52363	-0.332516	0.915855	0.384752	0.937836	0.801777	FAIL	0.578251	FAIL	0.0712631	FAIL	0.225043	2	0	0	-0.0798374	0.326538	1	0	0	-0.0346906	3.31838	2	0	0.550718	0.238844
K20118	0.590795	0.894824	0.677924	0.641944	0.57248	-0.674437	0.577971	-0.964819	0.478588	1.17565	1.74457	0.86788	0.182526	0.52363	-0.332516	0.915855	0.384752	0.937836	0.801777	FAIL	0.578251	FAIL	0.0712631	FAIL	0.225043	2	0	0	-0.0798374	0.326538	1	0	0	-0.0346906	3.31838	2	0	0.550718	0.238844
K05772	0.590795	0.724899	-0.129431	0.419551	-0.234875	-0.2594	0.314937	-0.379857	0.478588	0.523569	-0.0209691	-0.13212	0.182526	0.260595	0.667484	0.330892	0.121718	0.745191	0.51127	FAIL	0.57869	FAIL	0.879868	FAIL	0.7098	2	0	0	-0.041445	0.325774	1	0	0	-0.0481449	0.129358	2	0	0	-0.124341
K02878	1.29123	1.30986	0.192497	-0.580449	1.35009	0.910525	0.800364	0.357109	0.993162	0.038142	0.464458	0.86788	1.298	-0.061333	1.12692	0.74593	0.121718	0.259764	0.0838045	FAIL	0.579014	FAIL	0.121505	FAIL	3.06999	2	0	0.494061	0.176048	0.325212	1	0	0	-0.0286947	2.52549	2	0	0.444463	0.129739
K09774	-0.824242	-0.690139	-0.544469	-1.16541	-2.23487	0.0625285	-0.00699117	-0.379857	-0.328766	-2.28379	-2.3429	-0.547158	-1.40244	-1.06133	-1.33252	-0.669108	-1.20021	0.522798	0.236417	FAIL	0.579308	FAIL	0.870533	FAIL	1.63024	2	0	0.375747	0.0794465	0.3247	1	0	0	-0.0425635	0.140265	2	0	0	-0.108377
K15771	1.98311	2.18433	1.77746	2.22691	2.40898	2.32556	2.24094	2.4275	2.80052	2.57419	2.51508	2.72586	2.18253	2.2606	2.52547	2.44637	2.55468	2.10776	0.466763	FAIL	0.579399	FAIL	0.756363	FAIL	0.812427	2	0	0	-0.0258346	0.324544	1	0	0	-0.0465156	0.285833	2	0	0	-0.0983628
K15460	-0.824242	0.724899	-2.12943	-0.580449	0.0870531	0.0625285	-0.00699117	-0.379857	-0.00683841	-0.283786	-2.3429	-0.547158	-0.817474	-0.47637	-1.33252	-1.25407	-0.615248	0.259764	0.72138	FAIL	0.581667	FAIL	0.302576	FAIL	0.335641	2	0	0	-0.0849696	0.320625	1	0	0	-0.0434451	1.32283	2	0	0.296665	0.0412889
K13735	0.39815	-1.2751	-0.129431	-0.580449	-0.234875	0.547955	-0.422029	-0.379857	-0.328766	0.301176	-0.757935	-0.13212	-1.40244	-1.06133	-0.747553	-0.25407	-0.20021	0.745191	0.787587	FAIL	0.582408	FAIL	0.566797	FAIL	0.243596	2	0	0	-0.108077	0.319353	1	0	0	-0.0486263	0.595484	2	0	0	-0.0577983
K01620	-1.4092	-0.690139	-0.544469	0.156517	0.350088	-0.2594	-0.00699117	-0.379857	-1.32877	-0.283786	-0.757935	-1.13212	-0.0805085	-0.47637	-0.747553	-0.669108	-1.20021	-0.477202	0.448717	FAIL	0.58309	FAIL	0.841728	FAIL	0.857341	2	0	0	-0.0198379	0.318185	1	0	0	-0.047406	0.174796	2	0	0	-0.114751
K11751	1.76072	1.04683	0.677924	1.74148	2.46556	1.91053	1.31494	1.73562	1.99316	2.30118	1.97903	1.77477	2.05699	1.10859	1.36792	0.74593	1.88725	0.745191	0.0334964	FAIL	0.583224	FAIL	0.760138	FAIL	4.56781	2	0	0.616445	0.324128	0.317955	1	0	0	-0.0309812	0.28062	2	0	0	-0.0653542
K10201	-2.4092	-2.2751	-1.12943	-0.165411	-0.234875	-1.2594	-0.422029	0.0351807	-2.32877	-2.28379	-1.3429	-0.547158	-0.817474	-0.061333	-1.33252	0.330892	-2.20021	-2.06216	0.00911689	FAIL	0.58358	FAIL	0.523805	FAIL	7.12734	2	0	0.693043	0.438645	0.317346	1	0	0	-0.024435	0.682766	2	0	0	-0.0227102
K07164	-0.409205	0.309861	-1.12943	-2.16541	-0.649912	-1.2594	-2.00699	0.0351807	-0.743804	0.038142	-0.342897	-1.13212	-0.402437	-0.47637	-0.332516	-1.25407	-1.20021	-0.062164	0.174008	FAIL	0.583932	FAIL	0.502639	FAIL	2.03014	2	0	0.427129	0.115521	0.316746	1	0	0	-0.0383102	0.728867	2	0	0	-0.030405
K09693	-0.824242	0.0468268	0.455531	-0.580449	-0.649912	-0.2594	0.800364	-0.964819	0.478588	0.523569	-0.342897	-0.13212	0.404918	0.52363	-0.747553	0.915855	-0.20021	0.259764	0.582879	FAIL	0.585348	FAIL	0.239537	FAIL	0.564799	2	0	0	-0.0522102	0.314336	1	0	0	-0.0411289	1.61358	2	0	0.365968	0.0736103
K07124	-1.4092	-0.275101	-1.12943	-2.16541	0.350088	0.325563	-0.422029	-0.379857	-0.743804	-0.283786	-0.757935	-0.13212	0.182526	-1.06133	-0.747553	-0.25407	-0.615248	-2.06216	0.36541	FAIL	0.585556	FAIL	0.210138	FAIL	1.09612	2	0	0.136147	0.0106393	0.313982	1	0	0	-0.0379658	1.78157	2	0	0.386908	0.0865075
K07461	-0.0872768	0.309861	-0.129431	-1.16541	0.350088	0.325563	1.16293	-0.379857	0.478588	0.301176	-0.757935	0.189808	-0.817474	-0.47637	0.252447	0.0678576	0.384752	0.522798	0.641183	FAIL	0.586339	FAIL	0.610003	FAIL	0.461315	2	0	0	-0.0755216	0.312657	1	0	0	-0.0481814	0.515223	2	0	0	-0.0679638
K01849	1.29123	1.04683	-0.129431	1.00451	0.93505	0.7406	0.577971	0.620143	0.478588	1.03814	1.35754	0.675235	1.298	0.260595	1.57437	0.330892	1.12172	0.937836	0.0255014	FAIL	0.586565	FAIL	0.769634	FAIL	5.05921	2	0	0.6371	0.353498	0.312274	1	0	0	-0.0299454	0.267637	2	0	0	-0.0637781
K02470	1.05023	1.04683	0.455531	0.834589	0.0870531	0.7406	0.314937	0.620143	0.256196	0.038142	0.464458	0.675235	0.767488	0.260595	0.667484	0.330892	0.79979	1.10776	0.511003	FAIL	0.587405	FAIL	0.784801	FAIL	0.710384	2	0	0	-0.0407159	0.310857	1	0	0	-0.0484419	0.247286	2	0	0	-0.105821
K00699	0.175758	0.0468268	-0.129431	-0.580449	-0.234875	-0.674437	-1.00699	-0.379857	0.256196	-1.28379	-0.0209691	0.189808	-0.0805085	-0.061333	-0.0105876	-0.669108	0.607145	-0.477202	0.427366	FAIL	0.587955	FAIL	0.867118	FAIL	0.913288	2	0	0	-0.0120224	0.30993	1	0	0	-0.0478382	0.144287	2	0	0	-0.118642
K01057	1.49769	1.89482	1.95803	2.08252	1.76513	1.06253	1.8999	1.84254	1.2562	1.30118	2.11653	1.32731	1.76749	1.93867	1.57437	2.70013	1.70668	1.63828	0.0322763	FAIL	0.589419	FAIL	0.41844	FAIL	4.63336	2	0	0.606117	0.309888	0.307476	1	0	0	-0.0295326	0.93765	2	0	0	-0.00531785
K03783	0.76072	1.81236	0.192497	1.15652	1.08705	0.547955	0.993009	1.20511	1.2562	1.6231	1.35754	1.0378	0.597563	0.938667	1.12692	0.74593	0.79979	0.937836	0.467426	FAIL	0.590441	FAIL	0.688133	FAIL	0.810816	2	0	0	-0.0257415	0.305769	1	0	0	-0.0472307	0.385662	2	0	0	-0.0835907
K01770	0.39815	0.0468268	-0.129431	0.419551	0.350088	0.0625285	0.577971	0.842536	0.478588	1.03814	0.464458	0.189808	-0.402437	-0.061333	0.252447	-0.25407	1.38475	0.259764	0.578134	FAIL	0.591448	FAIL	0.317883	FAIL	0.57375	2	0	0	-0.053357	0.304093	1	0	0	-0.043556	1.26284	2	0	0.270705	0.0329021
K01895	-1.4092	-0.690139	-0.544469	-2.16541	-0.649912	-1.2594	-1.00699	-0.379857	-1.32877	-0.698824	-2.3429	-0.547158	-1.40244	-0.47637	-0.0105876	-0.25407	0.121718	-0.477202	0.816061	FAIL	0.592507	FAIL	0.457521	FAIL	0.206748	2	0	0	-0.11028	0.302338	1	0	0	-0.0484953	0.835173	2	0	0	-0.0229147
K14447	0.590795	0.532254	-0.129431	-0.165411	0.350088	0.0625285	0.314937	0.0351807	-0.328766	0.301176	0.657103	0.86788	0.182526	-0.061333	0.667484	-0.25407	0.969715	0.522798	0.0298706	FAIL	0.593094	FAIL	0.571444	FAIL	4.77153	2	0	0.619009	0.32771	0.301368	1	0	0	-0.0303523	0.586515	2	0	0	-0.0359279
K01267	0.912723	1.63179	0.677924	1.00451	1.08705	0.910525	1.45244	1.03518	-1.32877	1.52357	0.464458	0.452842	0.767488	0.938667	0.989412	0.915855	-0.615248	1.10776	0.638179	FAIL	0.593269	FAIL	0.21073	FAIL	0.466375	2	0	0	-0.0635659	0.30108	1	0	0	-0.041628	1.77792	2	0	0.396129	0.0926668
K22391	0.912723	0.724899	-0.129431	-0.165411	0.350088	0.0625285	-0.422029	0.357109	0.478588	0.886139	0.242065	-0.13212	0.182526	0.52363	0.667484	0.330892	0.607145	-0.062164	0.262243	FAIL	0.594006	FAIL	0.65315	FAIL	1.49953	2	0	0.344116	0.0617393	0.299866	1	0	0	-0.0432668	0.441432	2	0	0	-0.0690366
K00831	1.83872	1.81236	1.04049	1.64194	1.67202	1.54796	1.45244	1.20511	1.2562	1.96414	1.6571	2.11581	1.50445	1.63911	1.66748	1.33089	1.60714	1.84473	0.0436275	FAIL	0.594114	FAIL	0.621841	FAIL	4.11249	2	0	0.590815	0.289353	0.299688	1	0	0	-0.0325523	0.494385	2	0	0	-0.0470046
K02025	0.76072	0.724899	0.455531	1.29402	1.67202	1.64749	1.16293	1.03518	2.06355	1.6231	1.24207	2.0378	1.057	0.746022	1.66748	1.20536	1.38475	1.39727	0.176907	FAIL	0.595102	FAIL	0.912413	FAIL	2.00805	2	0	0.435424	0.122197	0.298066	1	0	0	-0.0425443	0.0923659	2	0	0	-0.110024
K03575	0.912723	0.309861	1.04049	1.29402	0.93505	0.547955	0.800364	0.0351807	-0.00683841	0.038142	0.657103	1.45284	0.767488	0.746022	0.474839	0.553284	0.969715	1.5228	0.620134	FAIL	0.595896	FAIL	0.218509	FAIL	0.497361	2	0	0	-0.0600035	0.296766	1	0	0	-0.041975	1.73107	2	0	0.388077	0.0872734
K15256	0.175758	0.309861	0.455531	0.641944	1.08705	1.64749	0.800364	0.842536	0.478588	-0.283786	1.11653	0.675235	1.18253	-1.06133	-0.0105876	-1.25407	0.79979	1.25976	0.312868	FAIL	0.59648	FAIL	0.970387	FAIL	1.28212	2	0	0.286588	0.0378168	0.295813	1	0	0	-0.0471965	0.0301353	2	0	0	-0.130006
K02965	-0.0872768	0.0468268	-1.12943	-2.16541	-1.23487	-1.2594	-1.00699	-0.964819	-1.32877	-1.28379	0.242065	-0.547158	0.182526	-0.47637	0.474839	0.330892	-0.615248	-2.06216	0.819395	FAIL	0.596759	FAIL	0.620421	FAIL	0.202533	2	0	0	-0.116468	0.295358	1	0	0	-0.0514557	0.49686	2	0	0	-0.0734826
K03148	-0.824242	-0.690139	-0.129431	-1.16541	-1.23487	-1.2594	-1.00699	-0.964819	-0.328766	-2.28379	0.242065	-1.13212	-1.40244	-2.06133	-0.747553	-0.669108	-1.20021	-1.06216	0.0955278	FAIL	0.596951	FAIL	0.0927138	FAIL	2.87421	2	0	0.474662	0.156965	0.295046	1	0	0	-0.02952	2.91854	2	0	0.478549	0.160678
K21613	-2.4092	-2.2751	-0.544469	-1.16541	-2.23487	-1.2594	-0.00699117	-1.96482	-0.00683841	-2.28379	-1.3429	-2.13212	-2.40244	-1.06133	-1.33252	-1.25407	-2.20021	-2.06216	0.0150196	FAIL	0.59833	FAIL	0.76616	FAIL	6.07929	2	0	0.672459	0.406406	0.292806	1	0	0	-0.0282922	0.272365	2	0	0	-0.0582199
K06041	-1.4092	-1.2751	-0.544469	-2.16541	-1.23487	0.0625285	-0.00699117	0.0351807	-0.743804	-2.28379	-0.757935	-0.547158	-1.40244	-0.47637	0.252447	-0.669108	0.121718	-1.06216	0.40946	FAIL	0.599282	FAIL	0.249465	FAIL	0.96278	2	0	0	-0.0042926	0.291267	1	0	0	-0.0408697	1.56223	2	0	0.350122	0.0648425
K03775	-0.824242	0.0468268	-1.12943	-1.16541	-1.23487	-2.2594	-2.00699	-1.96482	-1.32877	-1.28379	-0.757935	-0.13212	-0.817474	-0.47637	-0.0105876	-0.25407	-0.615248	-0.477202	0.643277	FAIL	0.599694	FAIL	0.64942	FAIL	0.457804	2	0	0	-0.0768997	0.290603	1	0	0	-0.050307	0.447584	2	0	0	-0.0783492
K00691	1.05023	0.724899	0.455531	0.419551	0.350088	-0.2594	-0.00699117	0.357109	-0.328766	0.523569	0.657103	1.32731	0.182526	0.52363	0.837409	0.0678576	0.969715	1.10776	0.335041	FAIL	0.600293	FAIL	0.783441	FAIL	1.19949	2	0	0.245053	0.0262711	0.289637	1	0	0	-0.0467751	0.249092	2	0	0	-0.0988897
K06398	0.590795	1.18433	0.677924	0.156517	-0.234875	1.20003	-0.00699117	0.357109	0.478588	0.716214	0.242065	0.189808	0.597563	-0.061333	-0.0105876	-0.669108	0.121718	1.25976	0.124215	FAIL	0.600383	FAIL	0.849152	FAIL	2.4942	2	0	0.487756	0.169705	0.289493	1	0	0	-0.0403481	0.165766	2	0	0	-0.0947486
K02864	2.23465	2.30986	1.95803	2.15652	2.52001	1.91053	0.993009	1.73562	2.31509	2.4711	2.56399	2.2602	2.298	1.52363	1.98941	1.65282	2.19211	2.25976	0.000762643	PASS	0.600424	FAIL	0.0311338	FAIL	13.8502	2	0.047784	0.742729	0.520412	0.289428	1	0	0	-0.0143885	4.69742	2	0	0.466984	0.14974
K02876	1.29123	1.81236	0.192497	0.834589	0.765125	0.910525	0.314937	0.357109	1.2562	0.886139	2.04942	1.0378	1.68503	0.746022	1.66748	1.55328	0.384752	0.937836	0.0671291	FAIL	0.600679	FAIL	0.749431	FAIL	3.41166	2	0	0.555654	0.244797	0.289017	1	0	0	-0.0360844	0.295487	2	0	0	-0.0715121
K01696	0.39815	0.724899	0.455531	0.641944	0.765125	0.325563	0.993009	0.357109	0.478588	0.523569	1.11653	0.452842	0.182526	-1.06133	1.12692	-0.25407	1.38475	0.259764	0.336143	FAIL	0.600996	FAIL	0.993439	FAIL	1.19555	2	0	0.246554	0.0266182	0.288508	1	0	0	-0.0484246	0.00658668	2	0	0	-0.135225
K00390	-2.4092	-1.2751	-0.544469	-0.580449	0.0870531	-2.2594	-1.00699	-0.964819	-2.32877	-1.28379	-1.3429	-0.13212	-0.817474	-0.061333	-0.747553	-1.25407	0.384752	-2.06216	0.102412	FAIL	0.601843	FAIL	0.815375	FAIL	2.77189	2	0	0.51145	0.19422	0.287151	1	0	0	-0.0390684	0.207619	2	0	0	-0.0868546
K14164	-0.824242	-1.2751	0.455531	0.156517	-1.23487	-2.2594	-0.422029	-0.964819	-2.32877	-0.698824	-2.3429	-0.547158	-1.40244	-0.47637	-1.33252	0.330892	-2.20021	-0.477202	0.00338019	PASS	0.601904	FAIL	0.146928	FAIL	9.48796	2	0.0105574	0.715182	0.47442	0.287054	1	0	0	-0.0199244	2.25975	2	0	0.360363	0.0704116
K00794	-0.0872768	0.724899	-0.544469	-0.580449	-0.234875	0.547955	-0.00699117	0.0351807	0.256196	0.716214	0.464458	0.675235	-0.0805085	0.260595	-0.0105876	0.330892	0.121718	0.745191	0.0945874	FAIL	0.602161	FAIL	0.555373	FAIL	2.88885	2	0	0.512858	0.195734	0.286644	1	0	0	-0.0369612	0.617904	2	0	0	-0.0395951
K03406	4.22015	3.70218	3.87057	4.4928	4.37983	4.26416	3.72093	4.24463	4.76927	4.40271	4.71239	3.77477	4.22692	3.91595	3.73357	4.17219	3.65777	3.66576	0.949916	FAIL	0.602254	FAIL	0.319005	FAIL	0.0516024	2	0	0	-0.127243	0.286495	1	0	0	-0.0478642	1.25858	2	0	0.276743	0.0346928
K03046	2.11436	1.97283	1.77746	1.41955	1.22456	1.20003	1.80036	1.62014	1.2562	1.80368	1.97903	1.86788	2.12113	1.84556	1.75495	1.55328	0.969715	1.74519	0.98973	FAIL	0.60307	FAIL	0.942557	FAIL	0.0103317	2	0	0	-0.159306	0.285193	1	0	0	-0.0575309	0.0594519	2	0	0	-0.151399
K14441	0.175758	-0.690139	0.455531	-1.16541	-1.23487	0.0625285	0.800364	0.357109	-0.328766	-0.698824	-2.3429	-1.13212	-0.817474	-0.47637	-1.33252	-0.669108	-1.20021	-0.062164	0.269727	FAIL	0.603232	FAIL	0.605055	FAIL	1.46444	2	0	0.334711	0.0571199	0.284935	1	0	0	-0.0439716	0.524073	2	0	0	-0.0585325
K03465	-0.409205	0.309861	-1.12943	-0.165411	0.0870531	-1.2594	-1.00699	-0.964819	-0.00683841	-0.698824	-1.3429	-0.547158	-2.40244	-0.47637	-1.33252	-1.25407	0.384752	-1.06216	0.868987	FAIL	0.604048	FAIL	0.745611	FAIL	0.142083	2	0	0	-0.130288	0.28364	1	0	0	-0.0543954	0.300851	2	0	0	-0.106177
K06605	-0.409205	-1.2751	-2.12943	-2.16541	-0.649912	-1.2594	-2.00699	-1.96482	-0.00683841	-0.283786	-2.3429	-0.547158	-1.40244	-2.06133	-1.33252	-2.25407	-0.20021	-1.06216	0.00172892	PASS	0.604276	FAIL	0.991911	FAIL	11.319	2	0.122432	0.783236	0.590711	0.283277	1	0	0	-0.0205144	0.00812689	2	0	0	-0.0567799
K00147	0.175758	0.0468268	-0.544469	0.419551	0.0870531	0.547955	0.314937	-0.379857	-0.328766	0.038142	-0.0209691	-0.547158	-0.402437	0.938667	-0.0105876	-0.25407	-0.615248	-0.062164	0.463488	FAIL	0.60467	FAIL	0.312492	FAIL	0.820426	2	0	0	-0.0217789	0.282653	1	0	0	-0.0435002	1.28358	2	0	0.275751	0.0343924
K03555	-0.0872768	1.18433	1.1925	1.53503	1.08705	1.54796	1.31494	0.842536	1.99316	0.716214	1.24207	1.18981	1.057	1.10859	0.837409	0.915855	1.12172	0.259764	0.486734	FAIL	0.605277	FAIL	0.939473	FAIL	0.765024	2	0	0	-0.033719	0.281693	1	0	0	-0.0515386	0.0627618	2	0	0	-0.134494
K01760	-0.409205	0.309861	-0.129431	0.419551	0.57248	0.7406	0.314937	0.842536	-0.743804	0.038142	-0.0209691	-0.547158	0.597563	-0.47637	-0.747553	-0.25407	-0.615248	-0.477202	0.712839	FAIL	0.606831	FAIL	0.569181	FAIL	0.34823	2	0	0	-0.0920746	0.279246	1	0	0	-0.0509099	0.590871	2	0	0	-0.0577969
K05364	-2.4092	-1.2751	-1.12943	-0.580449	-1.23487	-1.2594	-0.422029	0.357109	-0.328766	-0.698824	-0.757935	-0.547158	-0.817474	-1.06133	-0.0105876	-1.25407	-1.20021	-0.477202	0.330546	FAIL	0.607286	FAIL	0.291804	FAIL	1.21571	2	0	0.238137	0.0247314	0.278531	1	0	0	-0.0413583	1.36721	2	0	0.298905	0.0421001
K07460	-2.4092	-0.690139	-0.544469	-0.580449	-0.234875	-1.2594	-0.422029	-0.964819	-0.00683841	-1.28379	-1.3429	-2.13212	0.182526	-0.061333	-2.33252	-2.25407	-1.20021	-0.477202	0.753376	FAIL	0.60823	FAIL	0.22948	FAIL	0.289981	2	0	0	-0.0876923	0.277054	1	0	0	-0.0446444	1.66821	2	0	0.380701	0.0825282
K10773	-1.4092	0.309861	0.677924	-0.580449	0.765125	0.547955	-2.00699	0.842536	0.256196	-1.28379	-0.757935	-1.13212	-0.402437	-0.061333	-0.332516	0.0678576	-0.615248	-0.062164	0.411248	FAIL	0.608473	FAIL	0.797529	FAIL	0.957726	2	0	0	-0.00576987	0.276674	1	0	0	-0.0493628	0.230556	2	0	0	-0.10502
K03483	-1.4092	-1.2751	0.677924	1.00451	-0.649912	0.325563	-0.00699117	0.0351807	-0.00683841	0.038142	-0.757935	0.86788	0.597563	0.52363	-0.0105876	-0.25407	-0.615248	0.259764	0.353976	FAIL	0.608682	FAIL	0.789082	FAIL	1.13382	2	0	0.199928	0.0178105	0.276349	1	0	0	-0.0481559	0.241624	2	0	0	-0.100934
K00571	0.76072	0.894824	0.677924	0.156517	0.93505	0.325563	1.45244	1.20511	-0.00683841	0.716214	0.827028	0.452842	1.057	-1.06133	0.837409	0.74593	-1.20021	1.5228	0.839499	FAIL	0.608701	FAIL	0.850934	FAIL	0.177525	2	0	0	-0.126939	0.276319	1	0	0	-0.0558457	0.163612	2	0	0	-0.129086
K03429	-0.824242	-2.2751	-0.544469	-2.16541	-0.649912	0.0625285	-1.00699	0.0351807	-0.743804	0.038142	-1.3429	-1.13212	-0.817474	-0.47637	-2.33252	-1.25407	-0.615248	-2.06216	0.231112	FAIL	0.609053	FAIL	0.396488	FAIL	1.65915	2	0	0.368223	0.0749269	0.27577	1	0	0	-0.0411622	1.00024	2	0	0	2.71e-05
K09808	-0.0872768	-0.275101	0.455531	-0.165411	-0.649912	0.0625285	-0.422029	0.357109	-0.328766	-0.283786	0.242065	0.189808	-0.402437	0.52363	-0.0105876	-0.669108	0.607145	0.522798	0.854737	FAIL	0.609142	FAIL	0.684118	FAIL	0.159032	2	0	0	-0.125729	0.275631	1	0	0	-0.0541484	0.391891	2	0	0	-0.0909153
K06147	2.83872	3.11722	3.04049	2.96387	2.93505	2.78499	2.8999	2.62014	2.7587	3.2708	2.46446	3.18981	2.35245	2.84556	2.31134	3.20536	3.04772	2.89203	0.37575	FAIL	0.609381	FAIL	0.538447	FAIL	1.0632	2	0	0.0986289	0.0080479	0.275261	1	0	0	-0.0461444	0.652129	2	0	0	-0.044298
K00100	1.17576	-0.690139	-0.129431	0.834589	0.350088	0.910525	0.993009	0.842536	0.478588	1.03814	0.242065	0.189808	-0.402437	0.52363	1.12692	0.330892	0.384752	-0.062164	0.80196	FAIL	0.61006	FAIL	0.622564	FAIL	0.224806	2	0	0	-0.113084	0.274204	1	0	0	-0.0529389	0.493128	2	0	0	-0.0739415
K16092	-2.4092	-2.2751	-0.129431	-0.580449	-2.23487	-0.674437	0.314937	-0.379857	-2.32877	-2.28379	-2.3429	-2.13212	-2.40244	-2.06133	-2.33252	-1.25407	-2.20021	-2.06216	0.00334958	PASS	0.610358	FAIL	0.780665	FAIL	9.51146	2	0.0616741	0.75144	0.535274	0.273742	1	0	0	-0.0228367	0.252789	2	0	0	-0.0469911
K04720	0.175758	0.894824	0.192497	0.156517	-0.649912	0.325563	0.314937	0.0351807	0.841159	-0.283786	-0.0209691	0.189808	-0.402437	0.52363	0.474839	-0.25407	0.384752	0.937836	0.0325475	FAIL	0.610504	FAIL	0.818978	FAIL	4.61855	2	0	0.62079	0.330209	0.273516	1	0	0	-0.0331475	0.203058	2	0	0	-0.0727246
K02770	-0.409205	-0.690139	0.192497	-0.165411	0.765125	-0.674437	-1.00699	-1.96482	0.478588	-0.283786	0.827028	-0.13212	0.404918	-0.061333	-0.0105876	-1.25407	0.384752	0.745191	0.0541999	FAIL	0.611042	FAIL	0.0716381	FAIL	3.7533	2	0	0.524573	0.208585	0.272683	1	0	0	-0.0275502	3.31023	2	0	0.493047	0.175019
K02838	0.912723	1.18433	-0.544469	1.15652	0.0870531	0.7406	0.577971	0.842536	0.841159	1.17565	0.464458	0.452842	0.919491	1.3981	0.989412	1.20536	0.969715	1.10776	0.882177	FAIL	0.611053	FAIL	0.352746	FAIL	0.126682	2	0	0	-0.118	0.272666	1	0	0	-0.0491377	1.13796	2	0	0.205316	0.0186412
K09697	-1.4092	-1.2751	-0.544469	-2.16541	-2.23487	-2.2594	-2.00699	-0.964819	-0.743804	0.038142	-1.3429	-0.13212	-2.40244	-1.06133	-2.33252	-0.669108	-1.20021	-1.06216	0.810475	FAIL	0.611096	FAIL	0.47167	FAIL	0.213857	2	0	0	-0.109939	0.2726	1	0	0	-0.050862	0.800563	2	0	0	-0.0278904
K02232	0.76072	0.309861	-0.129431	-0.165411	0.0870531	0.7406	-0.00699117	0.842536	0.841159	-0.283786	1.24207	0.189808	0.767488	0.746022	0.667484	1.06786	1.12172	0.522798	0.503908	FAIL	0.611099	FAIL	0.660106	FAIL	0.72604	2	0	0	-0.0375679	0.272595	1	0	0	-0.0498742	0.430069	2	0	0	-0.078154
K08281	0.39815	-0.690139	0.455531	-0.165411	1.08705	-0.674437	-0.422029	-0.964819	0.841159	0.301176	-0.757935	0.189808	-0.0805085	0.260595	0.474839	0.74593	0.607145	-1.06216	0.1789	FAIL	0.612064	FAIL	0.404052	FAIL	1.99312	2	0	0.418795	0.109051	0.271105	1	0	0	-0.0400188	0.978228	2	0	0	-0.00239077
K03437	0.590795	1.30986	0.677924	0.641944	0.765125	0.910525	0.800364	0.620143	0.478588	1.03814	0.657103	0.675235	0.597563	1.2606	0.474839	1.20536	0.384752	0.745191	0.54304	FAIL	0.613478	FAIL	0.603686	FAIL	0.642719	2	0	0	-0.0489176	0.268932	1	0	0	-0.0500477	0.526536	2	0	0	-0.0648251
K01459	-0.409205	-1.2751	-0.129431	-1.16541	-0.649912	-1.2594	-0.00699117	-0.964819	-2.32877	-0.698824	-0.757935	-1.13212	0.182526	-0.47637	-0.747553	-0.669108	-0.20021	-0.477202	0.132929	FAIL	0.614051	FAIL	0.605002	FAIL	2.39875	2	0	0.47201	0.154439	0.268055	1	0	0	-0.040408	0.524167	2	0	0	-0.0525379
K01154	0.76072	0.724899	0.870569	1.00451	0.93505	0.7406	0.314937	1.03518	1.2562	1.30118	-0.0209691	0.452842	-0.0805085	1.2606	0.252447	1.06786	0.79979	-0.477202	0.282251	FAIL	0.614302	FAIL	0.840089	FAIL	1.40819	2	0	0.325518	0.052882	0.26767	1	0	0	-0.0474379	0.176802	2	0	0	-0.106648
K00281	0.175758	0.309861	0.455531	-0.580449	0.0870531	0.325563	-0.00699117	0.0351807	-0.00683841	0.038142	-0.0209691	-0.13212	0.182526	-0.061333	0.252447	-0.25407	0.121718	0.259764	0.216862	FAIL	0.614683	FAIL	0.496989	FAIL	1.74083	2	0	0.386101	0.0859835	0.26709	1	0	0	-0.0425323	0.741555	2	0	0	-0.0299962
K00970	-1.4092	-2.2751	0.192497	-0.580449	-0.649912	-1.2594	-0.00699117	0.0351807	-2.32877	-0.698824	-1.3429	-1.13212	-0.817474	-0.47637	-0.0105876	-0.669108	-0.20021	-0.477202	0.0614441	FAIL	0.615297	FAIL	0.675861	FAIL	3.55149	2	0	0.562265	0.252888	0.266152	1	0	0	-0.0363672	0.404842	2	0	0	-0.0589884
K18197	0.590795	0.724899	-2.12943	-2.16541	-0.234875	-0.674437	-2.00699	-1.96482	-0.328766	1.03814	0.657103	1.0378	-0.0805085	-2.06133	0.667484	-2.25407	0.121718	0.745191	4.3e-06	PASS	0.615338	FAIL	0.993597	FAIL	41.0433	2	0.602786	0.921914	0.848685	0.266091	1	0	0	-0.0077773	0.00642721	2	0	0	-0.021058
K03711	-0.409205	-1.2751	-1.12943	-1.16541	-0.649912	-0.674437	-2.00699	0.0351807	-0.743804	0.523569	-0.757935	-1.13212	-1.40244	-0.47637	-2.33252	-1.25407	-1.20021	-2.06216	0.443013	FAIL	0.616196	FAIL	0.901276	FAIL	0.87198	2	0	0	-0.0180076	0.264786	1	0	0	-0.0517085	0.104849	2	0	0	-0.125914
K03294	-2.4092	-1.2751	-0.544469	-0.165411	-1.23487	-2.2594	-0.422029	-0.379857	-0.743804	-0.698824	-0.757935	-0.13212	-2.40244	-1.06133	-2.33252	0.0678576	-0.20021	-1.06216	0.0899015	FAIL	0.616239	FAIL	0.205784	FAIL	2.96444	2	0	0.498053	0.180132	0.264721	1	0	0	-0.0337112	1.80877	2	0	0.366915	0.0741611
K02057	0.39815	-0.690139	-0.544469	0.419551	0.57248	0.547955	0.314937	0.357109	-0.743804	0.038142	-0.0209691	0.189808	0.182526	0.746022	-0.0105876	0.553284	0.607145	0.259764	0.198054	FAIL	0.617253	FAIL	0.693256	FAIL	1.85876	2	0	0.41019	0.102622	0.263186	1	0	0	-0.0440251	0.377771	2	0	0	-0.0743571
K07027	-1.4092	-1.2751	-1.12943	-0.580449	-0.649912	-1.2594	0.314937	-0.964819	-2.32877	-1.28379	-0.0209691	-0.13212	-0.402437	-2.06133	-0.747553	-1.25407	-2.20021	-1.06216	0.939394	FAIL	0.617376	FAIL	0.804826	FAIL	0.0628467	2	0	0	-0.146078	0.262999	1	0	0	-0.0574395	0.221106	2	0	0	-0.121409
K07574	-1.4092	-2.2751	-1.12943	-1.16541	-2.23487	0.547955	-1.00699	-1.96482	-0.328766	-2.28379	-2.3429	-0.547158	-2.40244	-1.06133	-2.33252	-0.669108	-2.20021	-1.06216	0.408058	FAIL	0.617768	FAIL	0.493975	FAIL	0.966762	2	0	0	-0.00423615	0.262407	1	0	0	-0.0470023	0.748394	2	0	0	-0.0320667
K03408	1.91272	1.18433	0.870569	1.74148	1.46556	2.32556	1.8999	2.12264	1.84116	2.71621	2.46446	1.77477	1.91949	1.3981	1.57437	1.74593	1.38475	1.63828	0.669115	FAIL	0.617951	FAIL	0.474032	FAIL	0.415558	2	0	0	-0.0796077	0.262132	1	0	0	-0.0502531	0.794904	2	0	0	-0.0279365
K01236	0.175758	-1.2751	-0.129431	1.00451	1.08705	0.7406	0.577971	1.03518	1.37167	0.038142	1.74457	0.189808	0.404918	-1.06133	0.667484	1.33089	0.79979	0.259764	0.951703	FAIL	0.618387	FAIL	0.266079	FAIL	0.0497065	2	0	0	-0.124029	0.261474	1	0	0	-0.0481951	1.4814	2	0	0.346255	0.0628307
K06148	-0.0872768	0.532254	-0.544469	1.00451	-1.23487	0.547955	-0.00699117	0.357109	0.478588	0.038142	-0.0209691	1.0378	0.597563	0.746022	-0.747553	0.553284	1.38475	0.522798	0.951338	FAIL	0.618942	FAIL	0.482453	FAIL	0.0500937	2	0	0	-0.136571	0.260639	1	0	0	-0.0531501	0.77499	2	0	0	-0.0323503
K03629	-0.409205	-0.690139	-0.544469	-1.16541	-1.23487	0.325563	-0.422029	0.357109	0.478588	0.038142	-2.3429	-0.13212	-2.40244	0.260595	-1.33252	0.330892	-0.20021	-0.062164	0.635911	FAIL	0.619082	FAIL	0.870409	FAIL	0.470213	2	0	0	-0.0785937	0.260429	1	0	0	-0.0548575	0.14041	2	0	0	-0.12752
K07271	-0.0872768	0.0468268	-0.129431	-1.16541	0.0870531	-0.2594	0.577971	-0.379857	-1.32877	0.038142	-0.0209691	0.189808	0.182526	1.10859	-0.747553	0.330892	1.12172	0.745191	0.441074	FAIL	0.619316	FAIL	0.377425	FAIL	0.877006	2	0	0	-0.0152503	0.260079	1	0	0	-0.0458723	1.05796	2	0	0.0826702	0.00718717
K09690	-0.0872768	-2.2751	-1.12943	0.156517	-2.23487	-0.2594	-0.422029	1.03518	0.256196	-0.283786	-0.757935	-0.13212	-0.0805085	-0.47637	-0.747553	-0.25407	-0.20021	-0.477202	0.550173	FAIL	0.619971	FAIL	0.33726	FAIL	0.628289	2	0	0	-0.0467596	0.259097	1	0	0	-0.0466012	1.19157	2	0	0.231821	0.0240987
K02614	0.175758	0.0468268	-0.129431	-0.165411	-0.234875	-0.674437	-0.00699117	-0.379857	-0.328766	-0.283786	-0.757935	0.189808	-0.0805085	-0.47637	-0.332516	-0.669108	-0.20021	-0.062164	0.224652	FAIL	0.620047	FAIL	0.661392	FAIL	1.69543	2	0	0.383434	0.0842646	0.258983	1	0	0	-0.0448943	0.427984	2	0	0	-0.0693108
K02355	3.65688	2.89482	2.95803	3.04404	3.12268	3.026	2.31494	2.4275	3.2562	3.07377	3.67947	2.91227	3.57484	2.84556	3.09375	3.17219	2.84418	2.79582	0.0963847	FAIL	0.621226	FAIL	0.123064	FAIL	2.86101	2	0	0.47978	0.161869	0.257222	1	0	0	-0.0323031	2.50739	2	0	0.446072	0.131111
K13640	0.175758	-0.690139	0.192497	-0.580449	-0.234875	0.7406	-0.00699117	-0.379857	-0.328766	-0.698824	-1.3429	-0.13212	-0.817474	0.260595	-1.33252	0.330892	-0.20021	0.259764	0.505283	FAIL	0.621357	FAIL	0.687799	FAIL	0.722986	2	0	0	-0.0382739	0.257027	1	0	0	-0.0513268	0.386178	2	0	0	-0.0848093
K03639	-2.4092	-0.275101	-1.12943	-1.16541	-0.649912	0.325563	-0.00699117	-0.964819	-0.743804	-2.28379	-0.757935	-1.13212	-2.40244	-0.061333	-0.332516	-0.669108	-0.615248	-0.477202	0.0151094	FAIL	0.62179	FAIL	0.253789	FAIL	6.0673	2	0	0.647623	0.368904	0.256383	1	0	0	-0.027068	1.5406	2	0	0.291157	0.039356
K02123	-1.4092	-1.2751	-1.12943	-0.165411	-1.23487	0.0625285	-0.422029	-0.964819	-0.743804	-1.28379	0.464458	-0.547158	-0.402437	0.260595	-0.332516	0.0678576	-0.615248	-2.06216	0.491504	FAIL	0.621806	FAIL	0.913177	FAIL	0.754036	2	0	0	-0.03527	0.25636	1	0	0	-0.0533172	0.0915165	2	0	0	-0.130272
K00806	-0.409205	0.894824	0.677924	0.156517	-0.234875	0.7406	0.800364	0.842536	0.256196	0.886139	0.242065	-0.547158	-0.817474	0.938667	0.474839	0.0678576	0.969715	1.10776	0.0742228	FAIL	0.621833	FAIL	0.111136	FAIL	3.2554	2	0	0.505011	0.187376	0.25632	1	0	0	-0.0308921	2.65317	2	0	0.453255	0.137344
K01872	1.76072	1.42534	1.1925	1.53503	1.57248	2.06253	1.16293	2.03518	1.99316	0.523569	1.56399	1.67523	1.98988	1.2606	2.12692	1.99386	1.25922	2.0253	0.271835	FAIL	0.622169	FAIL	0.582996	FAIL	1.45476	2	0	0.331949	0.0558178	0.25582	1	0	0	-0.0456706	0.56458	2	0	0	-0.0534437
K03546	-0.409205	0.0468268	0.455531	0.419551	0.0870531	-0.2594	0.800364	-0.379857	0.841159	0.038142	-0.0209691	0.189808	0.404918	0.260595	0.989412	0.330892	0.121718	0.259764	0.552999	FAIL	0.623656	FAIL	0.777014	FAIL	0.62263	2	0	0	-0.0538552	0.253618	1	0	0	-0.0532588	0.257676	2	0	0	-0.105939
K01218	1.29123	1.89482	1.33	1.00451	1.85259	1.44104	1.57797	1.62014	1.57812	1.88614	1.56399	2.11581	1.298	0.52363	1.66748	1.20536	1.38475	1.74519	0.0883757	FAIL	0.62376	FAIL	0.804835	FAIL	2.99006	2	0	0.52861	0.213116	0.253464	1	0	0	-0.0399735	0.221095	2	0	0	-0.0834135
K01711	-0.824242	-0.275101	0.455531	-0.165411	-0.649912	0.0625285	0.577971	0.357109	-0.00683841	-0.698824	-1.3429	-0.547158	-1.40244	-0.061333	-0.747553	-0.669108	-0.20021	-0.062164	0.0525829	FAIL	0.624549	FAIL	0.633983	FAIL	3.80266	2	0	0.575451	0.269427	0.252301	1	0	0	-0.0359391	0.473487	2	0	0	-0.0506151
K04517	0.175758	-0.275101	-0.544469	-1.16541	-2.23487	-0.2594	0.314937	0.0351807	-0.743804	0.038142	-1.3429	-1.13212	-0.0805085	-2.06133	-1.33252	-2.25407	-1.20021	-2.06216	0.875853	FAIL	0.624714	FAIL	0.325344	FAIL	0.134032	2	0	0	-0.115541	0.252059	1	0	0	-0.0498968	1.23482	2	0	0.263415	0.0313303
K00768	-0.824242	0.309861	0.455531	-0.580449	-0.234875	0.7406	-0.422029	0.0351807	-1.32877	-0.283786	-0.342897	-2.13212	-2.40244	0.260595	-0.747553	-0.25407	-0.20021	0.259764	0.146552	FAIL	0.624839	FAIL	0.783578	FAIL	2.26328	2	0	0.463183	0.146245	0.251876	1	0	0	-0.0433036	0.24891	2	0	0	-0.0869506
K03665	-0.824242	0.309861	-0.129431	0.156517	-0.234875	-0.674437	0.314937	-0.379857	-0.00683841	-0.698824	-0.0209691	0.189808	-0.817474	-0.061333	-0.747553	-0.25407	-0.20021	-1.06216	0.35132	FAIL	0.625049	FAIL	0.848724	FAIL	1.14278	2	0	0.213876	0.0192046	0.251566	1	0	0	-0.0503328	0.166283	2	0	0	-0.112136
K18908	1.17576	0.894824	-1.12943	0.641944	0.350088	0.547955	0.314937	-0.964819	0.478588	0.886139	-0.0209691	0.675235	0.919491	-0.061333	0.667484	0.0678576	0.121718	0.522798	0.0360664	FAIL	0.625339	FAIL	0.75678	FAIL	4.4384	2	0	0.611249	0.316926	0.251141	1	0	0	-0.0345121	0.285256	2	0	0	-0.0658797
K02038	-1.4092	-2.2751	-0.544469	-0.165411	-0.234875	-2.2594	-1.00699	-0.379857	-2.32877	0.038142	-0.757935	-0.547158	-1.40244	-2.06133	-0.747553	-0.669108	-1.20021	-2.06216	0.0736799	FAIL	0.62556	FAIL	0.586308	FAIL	3.26673	2	0	0.54139	0.2278	0.250817	1	0	0	-0.0376454	0.558385	2	0	0	-0.0443811
K00111	0.175758	-0.690139	-1.12943	-0.165411	0.350088	-1.2594	-0.00699117	0.0351807	-0.743804	0.301176	-0.342897	-0.13212	-0.817474	-0.061333	-0.0105876	0.74593	-1.20021	-2.06216	0.159914	FAIL	0.625858	FAIL	0.400086	FAIL	2.14398	2	0	0.437077	0.123555	0.25038	1	0	0	-0.0404811	0.989709	2	0	0	-0.00111148
K03984	-0.824242	-0.275101	-0.129431	-0.165411	-0.234875	-0.2594	-0.00699117	0.0351807	-0.328766	-0.698824	-0.342897	-0.13212	-0.402437	-0.061333	-0.0105876	-0.25407	-0.20021	-0.062164	0.0576389	FAIL	0.626747	FAIL	0.625154	FAIL	3.65381	2	0	0.566771	0.25848	0.249079	1	0	0	-0.0365697	0.488636	2	0	0	-0.0498066
K03110	-0.824242	-0.690139	0.192497	0.156517	-0.649912	0.0625285	-0.00699117	-0.379857	-1.32877	-0.283786	-0.757935	0.189808	-0.402437	0.746022	-0.747553	-0.25407	-0.615248	-0.477202	0.0332695	FAIL	0.627282	FAIL	0.592562	FAIL	4.57979	2	0	0.612159	0.318182	0.2483	1	0	0	-0.0334067	0.546797	2	0	0	-0.0402821
K07484	-0.824242	-1.2751	-1.12943	-0.580449	0.350088	0.0625285	0.314937	-1.96482	-1.32877	-0.698824	-0.0209691	0.189808	-0.402437	-0.061333	0.474839	-0.669108	-1.20021	-0.477202	0.803108	FAIL	0.627679	FAIL	0.512038	FAIL	0.223322	2	0	0	-0.110084	0.247722	1	0	0	-0.0533129	0.708122	2	0	0	-0.04137
K07456	0.175758	-1.2751	1.1925	1.41955	0.57248	0.7406	-0.00699117	0.357109	-0.328766	-0.283786	0.242065	0.189808	-1.40244	1.10859	0.252447	0.0678576	0.384752	0.259764	0.155532	FAIL	0.628271	FAIL	0.389272	FAIL	2.18178	2	0	0.440869	0.126707	0.246862	1	0	0	-0.0403745	1.0217	2	0	0	0.00232669
K00939	1.76072	1.53225	0.455531	1.53503	0.93505	1.44104	-0.00699117	1.20511	1.67123	1.30118	1.97903	1.56832	2.05699	0.746022	1.83741	1.44637	0.607145	1.25976	0.0876717	FAIL	0.62841	FAIL	0.566891	FAIL	3.00205	2	0	0.52221	0.205958	0.24666	1	0	0	-0.0387493	0.595302	2	0	0	-0.0416327
K04759	0.175758	-1.2751	0.870569	1.00451	0.765125	1.32556	0.800364	1.35711	1.47859	0.716214	1.11653	0.189808	0.767488	1.10859	0.667484	1.33089	0.79979	0.522798	0.338012	FAIL	0.628446	FAIL	0.281403	FAIL	1.1889	2	0	0.222814	0.021653	0.246607	1	0	0	-0.0431788	1.4119	2	0	0.314181	0.0472143
K12997	-0.824242	-0.690139	-0.544469	-0.580449	0.0870531	-1.2594	-0.00699117	-0.964819	-0.328766	-0.283786	-0.0209691	-1.13212	-0.817474	-0.47637	-0.332516	0.0678576	-0.20021	-0.062164	0.90132	FAIL	0.628505	FAIL	0.233478	FAIL	0.104799	2	0	0	-0.113687	0.246522	1	0	0	-0.0478446	1.64616	2	0	0.379958	0.0820607
K06931	-0.0872768	-0.690139	-1.12943	-0.580449	0.0870531	-0.2594	-0.422029	-0.964819	-0.00683841	0.523569	-0.342897	-0.13212	0.182526	-1.06133	-1.33252	-0.25407	0.121718	0.259764	0.00457786	PASS	0.628888	FAIL	0.0523008	FAIL	8.72451	2	0	0.677357	0.413984	0.245967	1	0	0	-0.0202057	3.81145	2	0	0.46799	0.150676
K01222	0.175758	-0.690139	-0.544469	-1.16541	-2.23487	-1.2594	0.314937	-0.379857	-1.32877	0.038142	-0.757935	-0.13212	0.182526	-0.47637	-0.747553	-0.669108	-0.615248	-2.06216	0.169952	FAIL	0.630442	FAIL	0.266671	FAIL	2.06177	2	0	0.419891	0.109888	0.243722	1	0	0	-0.0391357	1.47863	2	0	0.31781	0.0495357
K00240	0.39815	0.532254	-0.129431	0.419551	0.350088	0.0625285	-0.00699117	0.842536	0.478588	0.886139	0.242065	0.675235	0.182526	0.260595	0.474839	0.330892	0.384752	0.522798	0.544653	FAIL	0.631061	FAIL	0.885577	FAIL	0.639437	2	0	0	-0.0523799	0.242832	1	0	0	-0.0549979	0.122755	2	0	0	-0.12744
K00245	0.39815	0.532254	-0.129431	0.419551	0.350088	0.0625285	-0.00699117	0.842536	0.478588	0.886139	0.242065	0.675235	0.182526	0.260595	0.474839	0.330892	0.384752	0.522798	0.544653	FAIL	0.631061	FAIL	0.885577	FAIL	0.639437	2	0	0	-0.0523799	0.242832	1	0	0	-0.0549979	0.122755	2	0	0	-0.12744
K19168	-0.824242	0.0468268	-2.12943	-2.16541	-1.23487	-2.2594	-2.00699	-1.96482	-2.32877	-2.28379	-1.3429	-2.13212	-0.817474	-2.06133	-0.332516	-1.25407	-2.20021	-1.06216	0.289795	FAIL	0.631748	FAIL	0.468329	FAIL	1.37569	2	0	0.307213	0.0452354	0.241846	1	0	0	-0.0456431	0.808625	2	0	0	-0.0230427
K07042	0.590795	0.309861	0.455531	0.156517	-0.234875	-0.674437	0.314937	-0.379857	-1.32877	0.301176	0.242065	0.675235	-1.40244	0.746022	0.989412	0.330892	-0.615248	0.745191	0.665785	FAIL	0.632438	FAIL	0.329969	FAIL	0.420895	2	0	0	-0.0746352	0.240859	1	0	0	-0.0489191	1.21782	2	0	0.252624	0.0280721
K00703	1.83872	1.30986	0.870569	1.15652	0.93505	1.64749	1.31494	-0.379857	1.67123	1.6231	2.30096	1.56832	1.298	0.746022	1.12692	1.55328	0.969715	0.259764	0.310612	FAIL	0.632845	FAIL	0.517233	FAIL	1.29091	2	0	0.280578	0.0358794	0.240277	1	0	0	-0.0468508	0.696843	2	0	0	-0.0373903
K02188	0.175758	-0.690139	-0.129431	0.156517	-0.234875	0.7406	-0.422029	-0.379857	-0.743804	-0.283786	-0.757935	-1.13212	-1.40244	-0.061333	-0.0105876	-0.669108	-0.20021	-0.062164	0.643885	FAIL	0.634006	FAIL	0.492733	FAIL	0.456788	2	0	0	-0.0741352	0.238625	1	0	0	-0.0519545	0.751226	2	0	0	-0.0339516
K01081	1.39815	1.18433	0.192497	1.00451	1.22456	1.54796	0.577971	0.620143	1.2562	1.52357	0.979031	0.675235	0.919491	1.2606	0.667484	0.330892	1.25922	1.39727	0.0534277	FAIL	0.635058	FAIL	0.590586	FAIL	3.77665	2	0	0.572611	0.265819	0.237134	1	0	0	-0.0365159	0.550444	2	0	0	-0.0430376
K02108	-0.824242	-1.2751	-0.544469	-0.580449	-0.234875	-0.2594	0.314937	-0.964819	-2.32877	-2.28379	-2.3429	-2.13212	-0.817474	-2.06133	-1.33252	-0.669108	-2.20021	-1.06216	0.288563	FAIL	0.635349	FAIL	0.243198	FAIL	1.38093	2	0	0.298328	0.0418899	0.236721	1	0	0	-0.0419677	1.59436	2	0	0.351102	0.0653601
K17213	0.590795	-1.2751	-0.129431	-0.165411	0.350088	0.910525	-0.00699117	0.0351807	0.841159	0.886139	0.464458	0.189808	0.597563	0.260595	-0.332516	0.330892	-0.615248	-1.06216	0.604358	FAIL	0.635753	FAIL	0.949527	FAIL	0.525326	2	0	0	-0.0708954	0.23615	1	0	0	-0.0570427	0.0520156	2	0	0	-0.141587
K01305	-0.824242	-1.2751	-0.544469	-0.580449	0.0870531	-2.2594	-2.00699	-0.379857	-2.32877	-0.698824	-1.3429	-0.547158	-0.817474	-1.06133	-1.33252	-0.25407	-0.615248	-1.06216	0.0136845	FAIL	0.636018	FAIL	0.289057	FAIL	6.26817	2	0	0.656898	0.382725	0.235777	1	0	0	-0.0277599	1.37883	2	0	0.256144	0.0275214
K05808	1.5908	1.42534	1.45553	1.15652	1.46556	0.910525	0.993009	1.35711	0.993162	1.03814	1.97903	1.32731	1.76749	1.2606	1.36792	1.44637	0.79979	1.10776	0.963589	FAIL	0.63608	FAIL	0.589242	FAIL	0.0372049	2	0	0	-0.14353	0.235689	1	0	0	-0.0569702	0.552932	2	0	0	-0.0666472
K00788	-0.0872768	0.309861	-0.544469	-0.580449	-1.23487	-0.674437	0.577971	-0.964819	-2.32877	-2.28379	-0.342897	-1.13212	-1.40244	-0.47637	-0.0105876	-2.25407	-1.20021	-1.06216	0.419193	FAIL	0.636166	FAIL	0.0782956	FAIL	0.935571	2	0	0	-0.0063001	0.235568	1	0	0	-0.0373743	3.17336	2	0	0.52808	0.212518
K01993	-0.824242	0.309861	-2.12943	-1.16541	-1.23487	-2.2594	-2.00699	-0.964819	-2.32877	-2.28379	-1.3429	-2.13212	-0.817474	-2.06133	0.252447	-1.25407	-2.20021	-0.477202	0.415313	FAIL	0.639142	FAIL	0.533208	FAIL	0.94633	2	0	0	-0.00694754	0.231396	1	0	0	-0.0497478	0.662979	2	0	0	-0.0436273
K03699	0.39815	-1.2751	-0.129431	0.156517	-2.23487	-1.2594	-1.00699	-0.964819	-2.32877	-1.28379	-1.3429	-0.547158	-0.817474	-0.47637	-0.332516	-1.25407	-1.20021	-0.477202	0.480974	FAIL	0.639717	FAIL	0.658992	FAIL	0.778458	2	0	0	-0.030242	0.230597	1	0	0	-0.0525144	0.431879	2	0	0	-0.0775525
K01447	-1.4092	-0.690139	-0.544469	0.641944	0.93505	0.0625285	-0.00699117	0.0351807	-0.328766	-0.698824	-0.757935	-0.13212	0.597563	0.746022	0.252447	0.553284	-0.20021	-0.477202	0.366297	FAIL	0.639929	FAIL	0.849947	FAIL	1.09326	2	0	0.158241	0.0126481	0.230302	1	0	0	-0.0521956	0.164805	2	0	0	-0.113274
K01599	-2.4092	-2.2751	-0.544469	0.156517	-1.23487	-0.2594	-2.00699	-0.379857	-1.32877	-2.28379	-1.3429	-2.13212	-1.40244	-0.47637	-1.33252	-0.25407	-2.20021	-0.477202	0.0163603	FAIL	0.641455	FAIL	0.451788	FAIL	5.90838	2	0	0.655963	0.381322	0.228187	1	0	0	-0.0299802	0.849552	2	0	0	-0.011688
K01999	1.98311	1.18433	1.77746	1.64194	2.57248	2.82806	2.38533	2.49461	2.52921	2.52357	2.04942	2.0378	1.50445	1.63911	1.47484	2.06786	2.19211	0.745191	0.648765	FAIL	0.642202	FAIL	0.85526	FAIL	0.448668	2	0	0	-0.0820356	0.227156	1	0	0	-0.0574977	0.158405	2	0	0	-0.125225
K00172	-0.409205	-1.2751	-1.12943	-0.580449	-0.649912	0.0625285	-2.00699	-0.964819	-1.32877	0.523569	0.242065	-0.13212	-1.40244	-1.06133	-1.33252	-0.669108	-0.20021	-1.06216	0.248349	FAIL	0.642633	FAIL	0.670848	FAIL	1.56788	2	0	0.359915	0.0701608	0.226563	1	0	0	-0.0477787	0.412793	2	0	0	-0.0725489
K01571	1.67826	1.63179	1.77746	1.53503	1.46556	1.32556	1.80036	1.94207	0.993162	1.03814	2.11653	1.32731	1.76749	1.52363	1.12692	1.74593	1.50023	1.25976	0.249115	FAIL	0.643162	FAIL	0.994235	FAIL	1.564	2	0	0.365625	0.0734113	0.225836	1	0	0	-0.0503836	0.00578491	2	0	0	-0.12941
K03763	1.05023	0.894824	1.45553	0.641944	1.35009	1.44104	1.69345	0.357109	1.37167	1.30118	0.979031	1.95534	1.298	0.938667	0.989412	0.74593	1.60714	1.5228	0.212279	FAIL	0.643669	FAIL	0.950661	FAIL	1.76843	2	0	0.402197	0.0968798	0.22514	1	0	0	-0.048845	0.0508116	2	0	0	-0.119669
K11085	-0.0872768	-0.275101	-1.12943	-0.580449	0.0870531	0.547955	-0.00699117	0.0351807	0.256196	-0.698824	-1.3429	0.675235	-0.817474	-1.06133	-0.332516	0.0678576	0.121718	-0.477202	0.637615	FAIL	0.644338	FAIL	0.246934	FAIL	0.467328	2	0	0	-0.0653223	0.224224	1	0	0	-0.0475672	1.57509	2	0	0.360562	0.0705237
K02226	-0.409205	-1.2751	-0.544469	-0.165411	-1.23487	0.0625285	-2.00699	0.357109	-0.328766	-1.28379	-0.342897	-0.13212	-0.402437	-1.06133	-2.33252	-2.25407	0.121718	-1.06216	0.742145	FAIL	0.644452	FAIL	0.805695	FAIL	0.305746	2	0	0	-0.104591	0.224069	1	0	0	-0.0584482	0.219987	2	0	0	-0.117511
K07516	-0.409205	-0.690139	-1.12943	-1.16541	-0.234875	-0.674437	-0.422029	-0.379857	-0.743804	-1.28379	-0.0209691	-2.13212	-0.402437	-1.06133	-0.747553	0.330892	-0.20021	-2.06216	0.906315	FAIL	0.645161	FAIL	0.92114	FAIL	0.099179	2	0	0	-0.143137	0.223101	1	0	0	-0.061723	0.0827081	2	0	0	-0.145754
K00763	-0.0872768	-0.690139	0.870569	-0.165411	0.57248	0.547955	0.314937	0.0351807	-0.00683841	-0.283786	0.242065	0.189808	0.182526	0.52363	0.252447	0.330892	-0.615248	-0.477202	0.347278	FAIL	0.645354	FAIL	0.47378	FAIL	1.15657	2	0	0.210111	0.0194173	0.222839	1	0	0	-0.0481901	0.795506	2	0	0	-0.0253604
K03744	-1.4092	-0.275101	-0.129431	-0.580449	-1.23487	-0.674437	0.314937	0.0351807	-2.32877	0.038142	-1.3429	-1.13212	-2.40244	0.260595	-0.332516	0.0678576	-1.20021	-0.062164	0.0314266	FAIL	0.645492	FAIL	0.343881	FAIL	4.68075	2	0	0.604543	0.307745	0.222651	1	0	0	-0.0324968	1.16831	2	0	0.171495	0.014072
K01507	-0.409205	0.0468268	0.192497	-0.580449	-0.649912	0.0625285	-0.00699117	0.0351807	-0.328766	-1.28379	-0.757935	-0.13212	-0.402437	0.260595	-0.332516	-0.669108	-0.20021	-0.477202	0.206327	FAIL	0.647205	FAIL	0.111571	FAIL	1.80534	2	0	0.370445	0.0762416	0.220326	1	0	0	-0.0369057	2.64754	2	0	0.47363	0.155972
K01958	0.39815	0.309861	0.455531	0.834589	1.22456	0.325563	0.800364	0.357109	-0.00683841	0.716214	0.979031	0.452842	0.404918	0.746022	0.252447	0.74593	0.79979	0.522798	0.284518	FAIL	0.647375	FAIL	0.796473	FAIL	1.39832	2	0	0.322296	0.0514604	0.220097	1	0	0	-0.0503794	0.231933	2	0	0	-0.0992296
K05606	0.590795	0.0468268	-1.12943	-0.580449	-0.649912	-0.674437	-0.00699117	-0.379857	-0.00683841	0.523569	0.657103	-1.13212	0.597563	-0.47637	0.667484	-0.25407	0.384752	-0.062164	0.155027	FAIL	0.647982	FAIL	0.121894	FAIL	2.18622	2	0	0.419599	0.109665	0.219278	1	0	0	-0.0360884	2.52093	2	0	0.45694	0.140609
K00615	3.05023	2.81236	2.04049	1.83459	2.71932	2.78499	2.31494	1.84254	2.84116	3.00162	3.21169	2.72586	3.05699	2.10859	2.79677	2.26949	2.60714	2.79582	2e-05	PASS	0.64891	FAIL	0.686278	FAIL	30.4186	2	0.481729	0.894879	0.796903	0.218028	1	0	0	-0.0105912	0.388534	2	0	0	-0.0165637
K07320	-2.4092	-1.2751	0.192497	-0.165411	-0.649912	-0.674437	0.314937	0.0351807	-0.743804	-0.698824	-0.342897	-0.547158	-1.40244	0.260595	-0.332516	-0.669108	-1.20021	-1.06216	0.0107976	FAIL	0.649519	FAIL	0.705157	FAIL	6.76234	2	0	0.691081	0.43553	0.217211	1	0	0	-0.0295824	0.359704	2	0	0	-0.0483949
K06385	-0.409205	-0.690139	-0.544469	-1.16541	-1.23487	-1.2594	-1.00699	-0.964819	-0.743804	0.301176	-0.342897	-0.547158	-0.0805085	-1.06133	-1.33252	0.0678576	-2.20021	-2.06216	0.66443	FAIL	0.650129	FAIL	0.827759	FAIL	0.423075	2	0	0	-0.0858096	0.216395	1	0	0	-0.0582752	0.192043	2	0	0	-0.120172
K02503	-0.0872768	0.309861	0.455531	-0.165411	0.350088	0.325563	-0.00699117	1.20511	0.671233	0.301176	0.464458	0.452842	0.404918	0.260595	0.474839	0.0678576	0.384752	-0.062164	0.93981	FAIL	0.652234	FAIL	0.468854	FAIL	0.0623998	2	0	0	-0.134393	0.213591	1	0	0	-0.0563609	0.807355	2	0	0	-0.0276133
K00077	-0.0872768	-1.2751	-0.544469	0.156517	-1.23487	-0.674437	-0.00699117	-0.379857	0.478588	-0.698824	0.242065	-0.547158	0.182526	-0.47637	-0.747553	-0.25407	-0.20021	-1.06216	0.672006	FAIL	0.652939	FAIL	0.154954	FAIL	0.41095	2	0	0	-0.0676747	0.212657	1	0	0	-0.0452281	2.18686	2	0	0.45213	0.136356
K01745	-1.4092	-0.690139	-0.129431	0.419551	-1.23487	-0.2594	0.993009	0.357109	-0.00683841	-0.283786	-2.3429	-0.13212	-0.402437	0.260595	-0.0105876	0.330892	-1.20021	-0.062164	0.0313824	FAIL	0.653156	FAIL	0.580141	FAIL	4.68326	2	0	0.61653	0.324247	0.21237	1	0	0	-0.0346686	0.569955	2	0	0	-0.0378581
K09702	-1.4092	-1.2751	-1.12943	-0.580449	-0.234875	-1.2594	-1.00699	-0.964819	-0.00683841	-0.698824	-0.0209691	-0.547158	-1.40244	-0.47637	-0.747553	-0.669108	-0.20021	-2.06216	0.921626	FAIL	0.653863	FAIL	0.826022	FAIL	0.0821735	2	0	0	-0.143813	0.211437	1	0	0	-0.0617792	0.194211	2	0	0	-0.126258
K22373	0.39815	0.309861	-1.12943	-1.16541	0.350088	-1.2594	-0.422029	-1.96482	-0.328766	0.523569	-0.342897	-0.547158	0.597563	-0.061333	-0.332516	-1.25407	0.121718	0.522798	0.0136334	FAIL	0.654081	FAIL	0.519266	FAIL	6.27583	2	0	0.670596	0.40354	0.21115	1	0	0	-0.030169	0.692467	2	0	0	-0.0235227
K01496	-0.0872768	0.0468268	-0.544469	0.419551	0.350088	-0.674437	-1.00699	0.0351807	0.478588	-1.28379	-1.3429	0.452842	0.404918	0.260595	-0.0105876	0.0678576	-0.615248	-0.062164	0.921516	FAIL	0.654145	FAIL	0.411244	FAIL	0.0822946	2	0	0	-0.12843	0.211066	1	0	0	-0.0552045	0.957737	2	0	0	-0.00591462
K10793	-0.824242	-1.2751	-0.129431	0.156517	-0.649912	0.325563	0.314937	0.0351807	-1.32877	-0.698824	-0.757935	-1.13212	-0.817474	0.52363	-1.33252	0.0678576	-1.20021	-2.06216	0.00234774	PASS	0.655531	FAIL	0.323248	FAIL	10.458	2	0.0577618	0.749055	0.531191	0.209246	1	0	0	-0.0222057	1.24261	2	0	0.16752	0.0136259
K03628	-0.824242	-0.275101	-1.12943	-1.16541	-0.649912	0.325563	-0.422029	0.620143	-0.743804	-0.283786	-0.757935	-0.547158	-0.402437	-0.061333	-0.0105876	-1.25407	0.121718	-0.062164	0.278181	FAIL	0.656977	FAIL	0.000638711	PASS	1.42614	2	0	0.209957	0.0193918	0.207357	1	0	0	-0.0180347	14.4456	2	0.149516	0.795106	0.611848
K00951	-0.0872768	1.04683	1.04049	-0.165411	0.57248	0.7406	0.800364	0.842536	1.37167	0.716214	1.11653	0.675235	-0.0805085	0.52363	0.989412	0.553284	1.12172	0.937836	0.0903385	FAIL	0.65904	FAIL	0.59205	FAIL	2.9572	2	0	0.520185	0.203721	0.204679	1	0	0	-0.0413915	0.547741	2	0	0	-0.0470746
K01785	1.39815	1.81236	1.67792	1.29402	1.57248	2.32556	1.31494	1.73562	2.31509	1.96414	1.74457	2.11581	1.59756	0.746022	1.57437	1.06786	1.96971	1.63828	0.0376461	FAIL	0.659699	FAIL	0.944377	FAIL	4.36409	2	0	0.613238	0.319674	0.203829	1	0	0	-0.0378282	0.0575034	2	0	0	-0.0895611
K03526	-0.409205	-1.2751	0.192497	-0.165411	-0.649912	-1.2594	0.314937	-0.379857	-0.743804	-0.698824	-0.757935	-2.13212	-1.40244	-1.06133	0.252447	-0.669108	-0.615248	-1.06216	0.201865	FAIL	0.659877	FAIL	0.994842	FAIL	1.83383	2	0	0.413421	0.105006	0.203599	1	0	0	-0.0501461	0.00517403	2	0	0	-0.12528
K00651	-1.4092	-2.2751	-0.129431	-1.16541	-1.23487	-0.2594	-2.00699	-0.964819	-0.743804	-0.698824	-0.342897	-0.547158	-0.817474	0.260595	-0.747553	-0.669108	0.121718	-1.06216	0.936389	FAIL	0.660045	FAIL	0.527202	FAIL	0.066086	2	0	0	-0.13647	0.203383	1	0	0	-0.0582037	0.67557	2	0	0	-0.0474081
K11070	-0.824242	-0.275101	-0.544469	-0.165411	-0.234875	0.0625285	-1.00699	0.0351807	-0.328766	-0.283786	-0.757935	-1.13212	-0.817474	-0.061333	-1.33252	-0.669108	-1.20021	-2.06216	0.498905	FAIL	0.660484	FAIL	0.605606	FAIL	0.737234	2	0	0	-0.0356935	0.202818	1	0	0	-0.0541437	0.523082	2	0	0	-0.0647835
K03590	-0.409205	-0.690139	0.192497	-1.16541	-0.234875	-0.674437	-0.00699117	-1.96482	-0.743804	-0.698824	-1.3429	-1.13212	-1.40244	-0.47637	-0.332516	-0.25407	-0.615248	-0.477202	0.922104	FAIL	0.661185	FAIL	0.555312	FAIL	0.081648	2	0	0	-0.135039	0.201918	1	0	0	-0.058677	0.618024	2	0	0	-0.0561677
K01886	0.590795	1.53225	-0.129431	-0.580449	0.350088	0.7406	0.577971	0.620143	1.13067	0.716214	1.35754	-0.547158	1.18253	-0.061333	1.75495	0.915855	0.384752	1.5228	0.00630687	FAIL	0.661831	FAIL	0.306923	FAIL	7.95883	2	0	0.701951	0.452907	0.201092	1	0	0	-0.025998	1.30544	2	0	0.212863	0.0198792
K06950	0.39815	1.42534	0.677924	0.641944	1.35009	1.06253	-0.00699117	0.842536	1.2562	0.716214	0.657103	1.18981	0.597563	1.10859	1.12692	1.06786	0.121718	1.39727	0.139382	FAIL	0.662116	FAIL	0.322377	FAIL	2.33266	2	0	0.453645	0.137687	0.200727	1	0	0	-0.0412895	1.24587	2	0	0.241208	0.0254029
K02793	-0.409205	-1.2751	0.192497	1.00451	-0.234875	-2.2594	-0.00699117	-0.964819	-2.32877	-2.28379	-1.3429	-0.547158	-0.402437	-1.06133	-0.332516	0.553284	-0.20021	0.259764	0.105057	FAIL	0.664091	FAIL	0.200904	FAIL	2.73468	2	0	0.480447	0.162516	0.198214	1	0	0	-0.0375584	1.84007	2	0	0.374531	0.0787033
K16850	0.175758	-0.275101	-1.12943	-1.16541	-0.649912	0.0625285	-0.00699117	-0.964819	0.256196	-0.283786	-1.3429	-0.547158	0.404918	0.260595	-0.0105876	-0.25407	-0.20021	-1.06216	0.534698	FAIL	0.664162	FAIL	0.161164	FAIL	0.65988	2	0	0	-0.0382485	0.198125	1	0	0	-0.0450878	2.13342	2	0	0.441718	0.12746
K05919	-0.0872768	-0.275101	-0.129431	1.00451	1.08705	0.0625285	0.800364	0.620143	-0.743804	1.03814	-0.342897	0.86788	-0.817474	-0.061333	-0.332516	0.330892	0.121718	-0.062164	0.0957693	FAIL	0.664351	FAIL	0.565152	FAIL	2.87047	2	0	0.512632	0.195491	0.197886	1	0	0	-0.0419161	0.59868	2	0	0	-0.0419435
K14415	-0.0872768	-0.275101	-0.544469	-2.16541	-0.649912	-0.2594	-1.00699	0.0351807	-0.743804	-0.283786	-1.3429	-1.13212	0.182526	-2.06133	-0.747553	-0.669108	-0.615248	0.259764	0.284644	FAIL	0.664401	FAIL	0.83383	FAIL	1.39777	2	0	0.322239	0.0517853	0.197822	1	0	0	-0.052217	0.184505	2	0	0	-0.106168
K12132	1.91272	2.53225	1.45553	2.00451	1.85259	1.64749	1.57797	1.73562	1.7587	1.88614	2.24207	2.0378	2.24142	1.63911	2.0598	1.83339	1.70668	2.10776	0.10906	FAIL	0.664526	FAIL	0.943398	FAIL	2.68041	2	0	0.507626	0.190139	0.197663	1	0	0	-0.0453924	0.058551	2	0	0	-0.106525
K07053	-0.409205	0.724899	1.67792	0.834589	0.57248	-0.674437	0.577971	1.03518	0.671233	0.523569	1.11653	0.675235	0.919491	0.938667	0.252447	0.0678576	0.79979	0.937836	0.445641	FAIL	0.665567	FAIL	0.146961	FAIL	0.865208	2	0	0	-0.0146151	0.196349	1	0	0	-0.0435686	2.25944	2	0	0.452359	0.136557
K02528	1.39815	1.30986	0.677924	0.834589	1.22456	1.44104	0.800364	0.842536	0.993162	1.41665	1.82703	1.0378	1.057	0.938667	1.25245	0.553284	1.60714	1.5228	0.00128603	PASS	0.666246	FAIL	0.4861	FAIL	12.1946	2	0.118355	0.781349	0.587371	0.195494	1	0	0	-0.0211058	0.766492	2	0	0	-0.0122519
K00980	0.590795	0.309861	0.455531	0.419551	0.350088	0.325563	0.314937	0.620143	-0.328766	0.301176	0.464458	-0.547158	-1.40244	0.938667	0.474839	0.74593	-0.20021	-0.062164	0.0676667	FAIL	0.667448	FAIL	0.305978	FAIL	3.39915	2	0	0.536425	0.222034	0.193987	1	0	0	-0.037297	1.3092	2	0	0.254808	0.0286152
K04088	-0.409205	-0.275101	-1.12943	-1.16541	-1.23487	-0.674437	-0.422029	0.620143	-0.743804	-0.283786	-2.3429	-0.13212	-0.402437	-0.47637	-0.747553	-0.669108	0.121718	-1.06216	0.175989	FAIL	0.667585	FAIL	0.0374983	FAIL	2.015	2	0	0.378762	0.081312	0.193815	1	0	0	-0.0322918	4.37089	2	0	0.575935	0.270043
K01449	-0.409205	-1.2751	0.192497	0.419551	-0.649912	-1.2594	-2.00699	-0.964819	-0.328766	-0.698824	-1.3429	-0.13212	-1.40244	-0.47637	-2.33252	0.0678576	-0.615248	0.522798	0.317577	FAIL	0.668194	FAIL	0.00727589	FAIL	1.26401	2	0	0.197762	0.0176115	0.193055	1	0	0	-0.0269147	7.63024	2	0	0.695329	0.442288
K02190	0.590795	0.309861	-0.544469	0.156517	-0.234875	-0.674437	0.314937	0.842536	0.478588	0.038142	-1.3429	-0.547158	0.404918	0.52363	-0.0105876	0.0678576	-0.20021	-0.062164	0.398379	FAIL	0.668231	FAIL	0.344748	FAIL	0.994691	2	0	0	-0.000642958	0.193009	1	0	0	-0.0488701	1.1653	2	0	0.213691	0.0200203
K11752	-1.4092	0.0468268	-1.12943	0.641944	-0.234875	0.0625285	-0.00699117	0.0351807	-0.328766	-0.283786	-0.342897	-1.13212	-1.40244	0.52363	-0.747553	-0.669108	0.121718	0.745191	0.198693	FAIL	0.669075	FAIL	0.444219	FAIL	1.85454	2	0	0.402216	0.0968932	0.191958	1	0	0	-0.0458106	0.868866	2	0	0	-0.0148689
K03152	0.39815	0.532254	-2.12943	0.419551	-0.234875	0.325563	-0.00699117	0.357109	-0.743804	0.038142	0.464458	-0.547158	0.404918	-1.06133	0.252447	-0.25407	-0.615248	-1.06216	0.61313	FAIL	0.669082	FAIL	0.394129	FAIL	0.509673	2	0	0	-0.0644077	0.191949	1	0	0	-0.0530715	1.00721	2	0	0	0.00094665
K09775	-0.0872768	-0.690139	-2.12943	-1.16541	-0.234875	-1.2594	-2.00699	-1.96482	-0.743804	-2.28379	-1.3429	-0.547158	-0.402437	-2.06133	-0.332516	-0.669108	-2.20021	-1.06216	0.0784187	FAIL	0.670383	FAIL	0.02527	FAIL	3.17096	2	0	0.468735	0.151369	0.190336	1	0	0	-0.0282267	5.07602	2	0	0.586893	0.284199
K03410	-0.0872768	0.309861	-0.129431	0.419551	0.0870531	1.06253	0.577971	0.842536	0.256196	0.038142	-0.0209691	-0.547158	0.404918	0.52363	-0.0105876	-0.669108	0.384752	0.937836	0.32098	FAIL	0.672318	FAIL	0.0639383	FAIL	1.25112	2	0	0.230689	0.0231799	0.187952	1	0	0	-0.0374787	3.48836	2	0	0.543004	0.229692
K15780	-0.409205	-0.275101	-0.544469	-0.165411	0.0870531	0.547955	0.314937	0.842536	0.256196	-0.283786	-0.757935	-1.13212	-0.402437	-1.06133	-0.0105876	-0.25407	-1.20021	-2.06216	0.625312	FAIL	0.672385	FAIL	0.289109	FAIL	0.488363	2	0	0	-0.0642687	0.187869	1	0	0	-0.0510075	1.37861	2	0	0.313042	0.0475584
K02005	0.912723	0.894824	1.33	1.00451	-0.234875	0.0625285	0.314937	0.620143	0.478588	-1.28379	0.242065	1.0378	0.767488	0.260595	1.66748	0.74593	0.121718	0.522798	0.371548	FAIL	0.673135	FAIL	0.179702	FAIL	1.07645	2	0	0.103704	0.00834854	0.186951	1	0	0	-0.0443946	1.98716	2	0	0.417151	0.107803
K01854	-1.4092	0.309861	-0.544469	-1.16541	0.0870531	-0.2594	-0.00699117	-0.964819	0.841159	0.038142	-0.0209691	-1.13212	-1.40244	-1.06133	0.667484	0.74593	-1.20021	-0.477202	0.0879923	FAIL	0.674405	FAIL	0.896864	FAIL	2.99657	2	0	0.53207	0.21704	0.185401	1	0	0	-0.0442759	0.109845	2	0	0	-0.0967653
K02358	3.61316	3.39732	3.04049	2.69257	3.52001	3.26416	2.99301	2.98938	3.16309	3.52357	3.7015	2.95534	3.72685	3.33098	3.15934	3.23778	3.00924	3.29539	0.11753	FAIL	0.675227	FAIL	0.833065	FAIL	2.57288	2	0	0.495697	0.177716	0.184401	1	0	0	-0.0460762	0.185453	2	0	0	-0.0920337
K21575	-2.4092	-2.2751	-1.12943	-0.580449	-0.234875	0.0625285	-0.00699117	0.0351807	-0.743804	-1.28379	-2.3429	-0.13212	-1.40244	-2.06133	-2.33252	-0.669108	-0.615248	-0.477202	0.591312	FAIL	0.676216	FAIL	0.982985	FAIL	0.549103	2	0	0	-0.0677237	0.183204	1	0	0	-0.0613404	0.0171859	2	0	0	-0.147616
K01428	0.175758	0.309861	0.192497	-0.165411	0.350088	0.0625285	-0.422029	-0.379857	-0.743804	0.038142	-0.757935	0.452842	0.182526	-0.47637	-0.332516	-0.669108	-0.20021	0.522798	0.126087	FAIL	0.677749	FAIL	0.326087	FAIL	2.47304	2	0	0.467667	0.150375	0.181356	1	0	0	-0.0417855	1.23207	2	0	0.233197	0.0236905
K03060	0.39815	-1.2751	-0.129431	0.641944	0.0870531	-1.2594	-2.00699	-1.96482	-2.32877	-0.698824	0.242065	-0.547158	-1.40244	0.260595	0.252447	0.330892	-1.20021	-0.477202	0.802438	FAIL	0.678974	FAIL	0.0757656	FAIL	0.224187	2	0	0	-0.0813405	0.179887	1	0	0	-0.0429926	3.22371	2	0	0.545934	0.233146
K03588	-1.4092	0.532254	0.192497	-0.580449	-1.23487	-0.2594	0.314937	1.35711	-0.00683841	0.038142	0.464458	-1.13212	-0.0805085	-1.06133	-0.332516	0.0678576	-1.20021	-0.062164	0.0502286	FAIL	0.679169	FAIL	0.274404	FAIL	3.87778	2	0	0.561708	0.2522	0.179655	1	0	0	-0.0359463	1.44308	2	0	0.289616	0.0388305
K01870	0.912723	1.30986	1.33	0.834589	0.765125	1.54796	0.993009	1.20511	1.47859	1.03814	1.24207	1.32731	0.919491	1.2606	1.98941	0.915855	0.969715	1.25976	0.00808137	FAIL	0.680257	FAIL	0.298626	FAIL	7.3938	2	0	0.688458	0.431376	0.178358	1	0	0	-0.0277172	1.33888	2	0	0.229105	0.0228637
K03299	-0.0872768	0.0468268	-0.129431	-1.16541	-0.649912	-0.674437	-1.00699	-0.379857	-0.00683841	-0.283786	-2.3429	-1.13212	-0.0805085	-1.06133	-0.332516	-1.25407	-1.20021	0.259764	0.733512	FAIL	0.681102	FAIL	0.890073	FAIL	0.318054	2	0	0	-0.104524	0.177354	1	0	0	-0.0630446	0.117589	2	0	0	-0.135249
K19002	0.175758	0.309861	0.870569	0.156517	0.0870531	0.547955	0.800364	-0.379857	0.256196	-0.283786	-0.342897	0.189808	-1.40244	0.260595	0.252447	0.330892	0.384752	1.10776	0.253475	FAIL	0.683316	FAIL	0.446133	FAIL	1.54215	2	0	0.348191	0.0638317	0.17474	1	0	0	-0.048582	0.863947	2	0	0	-0.0160185
K11753	-0.0872768	-0.275101	0.192497	-1.16541	-0.234875	0.547955	-0.422029	-0.379857	-0.00683841	-0.283786	-1.3429	-0.547158	-0.402437	1.10859	-0.0105876	0.74593	-0.615248	-0.477202	0.588511	FAIL	0.68571	FAIL	0.431396	FAIL	0.554287	2	0	0	-0.0590917	0.17194	1	0	0	-0.0548912	0.902482	2	0	0	-0.0129287
K13541	-0.0872768	0.532254	0.455531	0.834589	0.93505	1.06253	0.993009	0.620143	0.671233	0.301176	0.657103	0.86788	0.182526	0.746022	1.12692	0.74593	1.38475	0.522798	0.752567	FAIL	0.686303	FAIL	0.692885	FAIL	0.291107	2	0	0	-0.104942	0.171251	1	0	0	-0.0613427	0.37834	2	0	0	-0.0920286
K02523	-0.409205	0.0468268	0.677924	-0.165411	0.0870531	0.325563	0.577971	0.357109	0.256196	0.523569	0.242065	0.452842	-0.402437	1.63911	-0.0105876	0.330892	0.969715	-0.062164	0.279232	FAIL	0.686471	FAIL	0.30217	FAIL	1.42148	2	0	0.313449	0.0477243	0.171056	1	0	0	-0.0469313	1.32447	2	0	0.283285	0.03674
K09747	0.912723	0.894824	-0.129431	0.419551	-0.234875	0.910525	0.314937	0.0351807	0.256196	0.301176	0.242065	0.86788	0.597563	0.260595	-0.0105876	0.0678576	0.79979	0.522798	0.233321	FAIL	0.687003	FAIL	0.745488	FAIL	1.64702	2	0	0.377524	0.0805425	0.170439	1	0	0	-0.0516329	0.301024	2	0	0	-0.0870103
[truncated: 539 more rows]
