# Supplementary material for: Morphine and high-fat diet differentially alter the gut microbiota composition and metabolic function in lean versus obese mice
Source: ISME Commun. 2022 Aug 5;2:66. doi: 10.1038/s43705-022-00131-6 (PMC9723762; doi:10.1038/s43705-022-00131-6)
Supplement: Supplementary file 9 — Supplemental Table S8 [file 43705_2022_131_MOESM9_ESM.xlsx]

## Sheet: Supplemental_Table_S8_CLRNormal
	db.S.C	B6.T.C	DIO.T.C	DIO.T.C	db.S.C	B6.T.C	DIO.S.C	DIO.S.C	B6.S.C	db.T.C	B6.S.C	db.S.C	db.T.C	DIO.S.C	B6.T.C	DIO.T.C	db.T.C	B6.S.C
KOTerm	CA	CB	CC	CD	CE	CF	CG	CH	CI	CK	CL	CM	CN	CP	CQ	CR	CS	CT	N: Two-way ANOVA p value Model	BH Q<0.25	N: Two-way ANOVA p value Treatment	BH Q<0.25	N: Two-way ANOVA p value Interaction	BH Q<0.25	F.Line	df.Line	CILower.Line	CIHigher.Line	EpsilonSquaredEffectSize.Line	F.Treatment	df.Treatment	CILower.Treatment	CIHigher.Treatment	EpsilonSquaredEffectSize.Treatment	F.Interaction	df.Interaction	CILower.Interaction	CIHigher.Interaction	EpsilonSquaredEffectSize.Interaction
K00001	-0.0861062	-0.318293	0.329641	0.0929456	-0.850023	-0.272496	-0.533902	-0.918979	0.223602	-0.346104	0.296982	-0.160557	-1.048	0.221852	-0.64746	-0.262654	-0.209019	0.125332	0.277838	FAIL	0.544188	FAIL	0.07883	FAIL	1.42767	2	0	0.292018	0.0396525	0.389611	1	0	0	-0.0282969	3.16296	2	0	0.51729	0.200545
K00002	-2.08611	-0.581328	-1.67036	-0.714409	-0.850023	-0.272496	-0.533902	-1.50394	-0.36136	0.0689334	-0.439984	-0.423592	-0.240642	-1.5855	-1.38443	-0.847616	-0.793981	-1.68202	0.487289	FAIL	0.283264	FAIL	0.567298	FAIL	0.763738	2	0	0	-0.0295727	1.26189	1	0	0.317457	0.0163905	0.594513	2	0	0	-0.0507544
K00003	0.0838188	-0.318293	-0.670359	-0.714409	-0.265061	-0.857458	0.466098	0.0810208	0.0536773	-0.346104	-0.217592	-0.74552	0.121928	0.414497	-1.38443	-0.262654	-0.209019	-0.0970604	0.19745	FAIL	0.00782117	FAIL	0.0335437	FAIL	1.86276	2	0	0.317211	0.0492833	10.156	1	0	0.589139	0.261509	4.56532	2	0	0.520132	0.203662
K00008	1.66878	1.48906	0.789072	1.53352	1.85042	1.7864	1.37299	0.496058	1.80856	1.31686	1.56002	1.50241	1.53697	1.22185	1.35254	1.05927	1.37594	1.12533	0.039408	FAIL	0.784591	FAIL	0.566194	FAIL	4.28538	2	0	0.599428	0.300829	0.0781419	1	0	0	-0.0422053	0.596655	2	0	0	-0.0369326
K00009	1.43746	0.418672	-1.0854	-1.71441	0.734939	-0.0501033	0.273453	-0.503942	1.2236	0.769373	0.782408	0.713912	0.411435	-1.00054	0.490044	-0.525688	0.206019	0.639905	0.000150714	PASS	0.0148577	FAIL	0.929046	FAIL	20.0091	2	0.17615	0.805818	0.631113	8.07363	1	0	0.469941	0.117424	0.0740506	2	0	0	-0.030742
K00010	-0.278751	-0.581328	-1.67036	-1.12945	-0.265061	-0.0501033	-1.5339	-1.50394	-0.624395	-0.346104	-0.0249465	-0.74552	0.273931	-1.5855	-0.64746	-1.26265	0.0133735	-1.09706	8.2e-05	PASS	0.131381	FAIL	0.770111	FAIL	22.7845	2	0.318612	0.852805	0.717485	2.62163	1	0	0.345415	0.0267047	0.266991	2	0	0	-0.0241421
K00013	-0.278751	-0.903256	-0.348431	-0.392481	-1.85002	0.312467	-1.5339	-1.50394	-0.36136	-1.3461	-0.439984	-0.160557	-1.048	-0.263575	0.0306122	-0.847616	0.0133735	-0.682023	0.386491	FAIL	0.365001	FAIL	0.721147	FAIL	1.0301	2	0	0	0.003854	0.886482	1	0	0	-0.0072681	0.335983	2	0	0	-0.0850288
K00014	-0.0861062	-0.0959008	0.329641	0.0929456	-0.265061	0.46447	-0.533902	-0.182014	0.0536773	-0.346104	-0.217592	0.576408	0.121928	0.873929	0.490044	0.474312	0.0133735	0.125332	0.741878	FAIL	0.495787	FAIL	0.593345	FAIL	0.306124	2	0	0	-0.0977536	0.493466	1	0	0	-0.0356804	0.545358	2	0	0	-0.0640502
K00016	0.820784	0.797184	0.499566	-0.129447	-0.265061	0.949897	-0.533902	-0.918979	0.513109	-0.346104	0.144979	0.0618352	0.536966	-0.585503	0.0306122	0.152384	-0.793981	0.317977	0.0484572	FAIL	0.278825	FAIL	0.0870427	FAIL	3.93707	2	0	0.531216	0.216068	1.28661	1	0	0.294275	0.0105424	3.01286	2	0	0.465182	0.148078
K00024	0.373325	0.904099	0.651569	0.607519	0.957332	0.142542	0.788026	0.817986	0.0536773	0.653896	0.560016	1.06184	0.759358	0.414497	0.937503	0.322309	0.906458	1.01842	0.562261	FAIL	0.912173	FAIL	0.795254	FAIL	0.604322	2	0	0	-0.0578122	0.0126894	1	0	0	-0.0721276	0.233523	2	0	0	-0.111989
K00027	-0.0861062	0.266669	0.136996	0.0929456	0.471905	-0.857458	0.788026	-0.918979	0.754117	0.0689334	0.434485	0.576408	-0.726069	0.414497	0.490044	0.611815	0.206019	0.125332	0.925908	FAIL	0.359109	FAIL	0.522043	FAIL	0.0774766	2	0	0	-0.127797	0.90932	1	0	0	-0.00628095	0.686521	2	0	0	-0.0434263
K00029	-0.501144	0.266669	-0.348431	-0.129447	-0.850023	-0.857458	-0.533902	-0.918979	-1.94632	-0.609139	-0.703018	-0.160557	-0.0479967	-0.000540553	0.731052	-0.847616	-0.209019	0.317977	0.964713	FAIL	0.259291	FAIL	0.561658	FAIL	0.0360321	2	0	0	-0.131284	1.40213	1	0	0.339556	0.0273836	0.605504	2	0	0	-0.053727
K00031	0.721249	-0.318293	0.136996	0.0929456	0.319902	0.142542	0.636023	0.303413	0.223602	-0.123712	0.881944	-0.160557	0.121928	0.221852	-0.384425	-0.262654	0.527947	0.125332	0.811793	FAIL	0.0341638	FAIL	0.471878	FAIL	0.212175	2	0	0	-0.0798428	5.70991	1	0	0.572623	0.238665	0.800063	2	0	0	-0.0202629
K00040	1.16182	0.266669	-1.0854	-2.71441	-0.265061	-0.53553	-0.533902	-0.503942	0.861032	-0.123712	0.560016	-0.423592	-0.0479967	-2.5855	-0.162033	-0.847616	-0.472053	0.317977	0.00741646	FAIL	0.208431	FAIL	0.891843	FAIL	7.58684	2	0	0.70113	0.451584	1.76735	1	0	0.344495	0.0263041	0.115564	2	0	0	-0.0606356
K00041	-0.764178	-0.318293	-1.67036	-2.71441	-0.850023	-1.85746	-0.948939	-1.50394	-1.36136	-0.123712	-1.02495	-0.423592	-0.726069	-1.5855	0.0306122	-2.84762	-0.793981	-0.682023	0.00458851	PASS	0.440799	FAIL	0.106397	FAIL	8.71881	2	0	0.690616	0.434792	0.635601	1	0	0	-0.0102631	2.71625	2	0	0.401906	0.0966747
K00042	-0.764178	-2.90326	-1.0854	-1.71441	-0.265061	-1.2725	-0.211974	-1.50394	-0.36136	-0.931067	-0.0249465	-2.74552	-0.726069	-1.00054	-1.38443	-0.847616	-0.793981	-1.68202	0.86133	FAIL	0.385895	FAIL	0.26891	FAIL	0.15115	2	0	0	-0.105786	0.809756	1	0	0	-0.0118544	1.46822	2	0	0.337275	0.0583502
K00048	0.235822	-0.581328	-0.670359	-0.129447	-0.528095	-1.2725	-0.533902	-0.503942	0.0536773	0.238858	-1.02495	-0.423592	-1.048	-0.585503	-0.969388	-1.26265	0.790981	-1.68202	0.121701	FAIL	0.973469	FAIL	0.857873	FAIL	2.52319	2	0	0.493524	0.175503	0.00115317	1	0	0	-0.0575436	0.155275	2	0	0	-0.0973293
K00052	-0.501144	0.266669	-1.67036	-0.714409	-1.26506	-0.857458	-2.5339	-1.50394	-0.946323	-0.346104	-2.02495	-0.74552	-0.240642	-1.00054	0.0306122	-0.847616	-1.20902	-1.68202	0.154507	FAIL	0.018535	FAIL	0.260238	FAIL	2.1908	2	0	0.390441	0.0888333	7.40993	1	0	0.572935	0.239089	1.50913	2	0	0.287083	0.0379808
K00053	0.913894	1.26667	0.914603	1.28559	1.14998	0.727504	0.466098	0.95549	0.861032	0.769373	0.881944	0.95492	0.858894	0.414497	0.837967	0.474312	0.527947	1.01842	0.484939	FAIL	0.966252	FAIL	0.196131	FAIL	0.769191	2	0	0	-0.0267088	0.00186626	1	0	0	-0.0577512	1.87155	2	0	0.407762	0.100854
K00058	1.77187	0.904099	1.23653	1.53352	1.73494	1.23	1.63602	1.08102	1.69753	1.87629	1.61891	1.83944	0.952003	1.32139	1.49004	1.67595	1.37594	1.22487	0.37583	FAIL	0.200246	FAIL	0.280343	FAIL	1.06295	2	0	0.0724789	0.00669788	1.83717	1	0	0.379541	0.0445393	1.41657	2	0	0.304855	0.0443248
K00060	-1.08611	-0.581328	-1.0854	-1.71441	-0.0426683	-0.0501033	-0.211974	-0.503942	-1.36136	-0.346104	-0.439984	-0.74552	-0.0479967	-1.00054	-0.64746	-0.847616	-0.793981	-1.09706	0.338552	FAIL	0.841149	FAIL	0.0857316	FAIL	1.18699	2	0	0.205579	0.0182541	0.0419496	1	0	0	-0.0467631	3.03568	2	0	0.515622	0.198727
K00067	-0.764178	-0.0959008	0.329641	0.455516	-0.265061	-0.53553	-0.211974	-0.918979	0.223602	-0.609139	-0.439984	-0.160557	-0.726069	0.414497	0.35254	0.611815	-0.793981	0.125332	0.0300699	FAIL	0.560261	FAIL	0.100404	FAIL	4.7596	2	0	0.578735	0.273626	0.358895	1	0	0	-0.02333	2.80088	2	0	0.446023	0.131069
K00074	1.30621	1.41867	1.65157	1.74502	2.10417	1.14254	1.85842	1.95549	1.75412	1.76937	1.36737	1.95492	1.53697	1.58442	0.35254	1.90727	1.37594	1.40544	0.0299418	FAIL	0.10622	FAIL	0.417969	FAIL	4.76726	2	0	0.587289	0.284717	3.05075	1	0	0.425809	0.0774946	0.938953	2	0	0	-0.00461372
K00075	0.0838188	0.266669	-0.0853968	-0.714409	-0.0426683	-0.272496	-0.211974	-0.503942	-0.946323	0.528365	-0.703018	0.25448	-0.463034	0.414497	0.615575	-0.262654	-0.793981	-0.0970604	0.825996	FAIL	0.769842	FAIL	0.0928898	FAIL	0.194244	2	0	0	-0.0880151	0.0895722	1	0	0	-0.0497243	2.91572	2	0	0.525177	0.20926
K00088	0.614334	1.18421	1.03008	0.870553	-0.528095	0.312467	0.466098	0.817986	0.513109	0.390861	0.296982	-0.74552	0.411435	0.221852	0.731052	1.15238	0.527947	0.125332	0.0363471	FAIL	0.0115373	FAIL	0.869083	FAIL	4.42493	2	0	0.541842	0.22833	8.86606	1	0	0.589632	0.262203	0.141971	2	0	0	-0.0572022
K00097	-1.08611	-0.903256	-0.670359	-1.71441	-1.85002	-0.857458	-2.5339	-1.50394	-1.36136	-1.3461	-0.439984	-1.16056	-0.0479967	-2.5855	0.200537	-0.847616	-1.79398	-0.682023	0.0565487	FAIL	0.0702008	FAIL	0.437257	FAIL	3.68458	2	0	0.52937	0.213975	3.94936	1	0	0.470057	0.117539	0.886974	2	0	0	-0.00900874
K00100	0.498856	-1.31829	-0.670359	0.285591	-0.265061	0.312467	0.466098	0.303413	-0.138968	0.390861	-0.439984	-0.423592	-1.048	-0.000540553	0.490044	-0.262654	-0.209019	-0.682023	0.65813	FAIL	0.602808	FAIL	0.580417	FAIL	0.433283	2	0	0	-0.0793108	0.285611	1	0	0	-0.0499886	0.569433	2	0	0	-0.060257
K00104	0.235822	-0.903256	-1.67036	-2.71441	-0.0426683	-0.857458	-2.5339	-1.50394	-0.946323	-0.346104	-0.439984	-0.74552	-0.0479967	-1.5855	-2.96939	-1.26265	-0.793981	-0.360095	0.00621978	FAIL	0.235866	FAIL	0.448034	FAIL	7.99121	2	0	0.698478	0.447325	1.55728	1	0	0.322055	0.0178285	0.859083	2	0	0	-0.00901641
K00111	-0.501144	-1.31829	-1.67036	-0.714409	-0.265061	-1.85746	-0.533902	-0.503942	-1.36136	-0.346104	-1.02495	-0.74552	-1.46303	-0.585503	-0.64746	0.152384	-1.79398	-2.68202	0.112109	FAIL	0.61185	FAIL	0.372173	FAIL	2.64062	2	0	0.484567	0.166546	0.271435	1	0	0	-0.03698	1.07447	2	0	0.0898528	0.00755944
K00123	0.0838188	-0.581328	-1.67036	-0.392481	-0.265061	-0.53553	-2.5339	-2.50394	0.0536773	-0.609139	-0.703018	-0.74552	0.273931	-1.00054	-0.384425	-0.847616	-0.209019	-1.09706	0.00621746	FAIL	0.142625	FAIL	0.287682	FAIL	7.99209	2	0	0.681867	0.421015	2.4618	1	0	0.378664	0.0440098	1.38469	2	0	0.230607	0.0231636
K00128	-0.0861062	-0.318293	-0.670359	-0.714409	-0.0426683	-0.857458	-0.948939	-0.918979	-0.624395	-0.609139	-0.703018	-0.423592	-1.048	-0.000540553	-0.969388	-0.262654	-0.472053	-1.09706	0.300287	FAIL	0.463005	FAIL	0.231513	FAIL	1.3321	2	0	0.280328	0.0358006	0.574756	1	0	0	-0.0229207	1.65694	2	0	0.361086	0.0708185
K00133	0.373325	0.0967443	0.136996	0.455516	-0.0426683	0.601973	-0.533902	0.0810208	0.0536773	0.769373	-0.217592	-0.160557	0.121928	-0.585503	0.937503	0.611815	0.206019	-0.360095	0.579316	FAIL	0.00210215	PASS	0.442642	FAIL	0.571511	2	0	0	-0.0284567	15.2262	1	0.0600587	0.721887	0.472395	0.872938	2	0	0	-0.0084384
K00134	3.27145	3.16283	2.68719	2.95802	3.4719	3.04943	2.51049	2.98791	3.39353	3.37271	3.22298	3.20868	3.10175	2.32139	3.00789	3.10658	3.20602	3.01842	0.00236427	PASS	0.778223	FAIL	0.147301	FAIL	10.4387	2	0.0333414	0.732864	0.503762	0.0829731	1	0	0	-0.0244717	2.25626	2	0	0.354258	0.0670491
K00147	-0.501144	-0.581328	-1.0854	-0.129447	-0.528095	-0.0501033	-0.211974	-0.918979	-0.946323	-0.609139	-0.703018	-1.16056	-1.048	0.414497	-0.64746	-0.847616	-1.20902	-0.682023	0.319743	FAIL	0.596008	FAIL	0.273158	FAIL	1.25579	2	0	0.25591	0.0288933	0.296583	1	0	0	-0.0397284	1.44873	2	0	0.320513	0.0506879
K00174	-0.501144	0.797184	0.329641	0.0929456	-0.265061	0.142542	0.0510606	0.0810208	-0.36136	0.238858	0.434485	0.0618352	0.273931	-0.000540553	0.35254	0.322309	0.375944	0.317977	0.283521	FAIL	0.0151102	FAIL	0.548355	FAIL	1.40265	2	0	0.272506	0.0334267	8.0221	1	0	0.609949	0.291479	0.631946	2	0	0	-0.030555
K00175	-0.278751	0.0967443	-0.0853968	-0.129447	0.149977	-0.53553	-0.211974	0.303413	-0.624395	-0.346104	-1.43998	0.424405	0.411435	-0.585503	0.35254	0.611815	-0.793981	0.125332	0.550566	FAIL	0.459922	FAIL	0.316355	FAIL	0.6275	2	0	0	-0.0454954	0.582908	1	0	0	-0.0254708	1.26868	2	0	0.270403	0.0328151
K00176	0.721249	-0.903256	-1.0854	0.285591	0.609408	-1.2725	0.273453	0.496058	-0.36136	0.238858	-1.43998	0.576408	-0.463034	-0.263575	-0.969388	0.611815	-0.793981	-0.682023	0.00574549	FAIL	0.0738626	FAIL	0.377745	FAIL	8.1774	2	0	0.680236	0.418467	3.83459	1	0	0.432021	0.0826331	1.05697	2	0	0	0.00332136
K00177	-0.501144	-0.318293	-0.348431	-0.392481	-0.850023	-1.85746	0.0510606	-0.503942	-2.94632	-0.931067	-2.02495	-1.74552	-0.0479967	-1.00054	-0.384425	-1.26265	-0.793981	-1.09706	0.118721	FAIL	0.164835	FAIL	0.266956	FAIL	2.55849	2	0	0.456287	0.140027	2.18823	1	0	0.393381	0.0533802	1.4773	2	0	0.301034	0.0428843
K00179	-0.278751	-0.0959008	-0.0853968	0.455516	-0.265061	-0.53553	0.0510606	0.303413	-0.624395	-0.123712	0.144979	-0.423592	0.121928	-0.263575	-0.162033	0.474312	-0.209019	-0.682023	0.0332418	FAIL	0.14671	FAIL	0.903556	FAIL	4.58126	2	0	0.599754	0.301267	2.40759	1	0	0.401819	0.0592055	0.10228	2	0	0	-0.0755191
K00187	-0.0861062	0.266669	0.136996	0.0929456	-0.0426683	-0.53553	0.466098	0.303413	-1.36136	-0.609139	-2.02495	0.0618352	0.411435	-0.585503	0.200537	-0.0402614	-0.209019	-0.0970604	0.130103	FAIL	0.204417	FAIL	0.128005	FAIL	2.42889	2	0	0.434309	0.121285	1.80114	1	0	0.36074	0.0340006	2.45175	2	0	0.436678	0.123226
K00193	1.08382	0.418672	0.136996	-0.129447	0.734939	0.312467	0.0510606	0.303413	0.861032	0.390861	1.14498	0.424405	0.759358	-0.585503	0.0306122	-0.0402614	-0.209019	-0.360095	0.114893	FAIL	0.325957	FAIL	0.631661	FAIL	2.60536	2	0	0.485127	0.167098	1.04893	1	0	0.222067	0.00254646	0.477448	2	0	0	-0.0543914
K00194	0.373325	0.0967443	-1.0854	-1.12945	-0.0426683	-0.53553	-2.5339	-1.50394	0.0536773	0.0689334	0.434485	-0.160557	0.952003	-1.00054	-0.162033	-0.262654	0.206019	-1.09706	0.00186103	PASS	0.153804	FAIL	0.443445	FAIL	11.1077	2	0.0549074	0.747283	0.528163	2.31785	1	0	0.361574	0.0344311	0.870863	2	0	0	-0.00674782
K00197	1.16182	0.556176	-0.0853968	-0.392481	0.850416	1.14254	-0.948939	-0.503942	1.14114	0.528365	0.975053	1.06184	1.41143	-1.00054	0.490044	-0.262654	0.527947	0.317977	1.36e-05	PASS	0.563963	FAIL	0.151464	FAIL	32.8195	2	0.427595	0.881811	0.772065	0.352064	1	0	0	-0.0078607	2.218	2	0	0.258484	0.0295534
K00198	1.55775	1.00363	0.499566	0.455516	1.05687	1.31247	0.466098	0.303413	1.3016	1.23886	1.43449	1.25448	1.9062	0.584422	0.837967	0.852823	1.52795	0.487902	0.000990547	PASS	0.378925	FAIL	0.716256	FAIL	13.0037	2	0.143562	0.792588	0.607346	0.834638	1	0	0	-0.00418338	0.343173	2	0	0	-0.0332332
K00215	-0.0861062	-0.0959008	0.329641	0.285591	0.319902	-0.0501033	0.788026	-0.182014	0.0536773	0.0689334	-0.0249465	0.0618352	0.652443	-0.263575	0.35254	0.152384	1.01337	-0.360095	0.24143	FAIL	0.130323	FAIL	0.664184	FAIL	1.6036	2	0	0.349633	0.0645852	2.63756	1	0	0.437858	0.0876087	0.423472	2	0	0	-0.0616881
K00226	0.0838188	0.0967443	0.789072	0.455516	-0.528095	-0.857458	-0.211974	0.0810208	-0.946323	-0.346104	-0.439984	0.424405	-0.463034	-0.000540553	-0.384425	-0.0402614	0.206019	0.317977	0.145912	FAIL	0.726835	FAIL	0.459163	FAIL	2.26932	2	0	0.454572	0.138506	0.127896	1	0	0	-0.0475813	0.83109	2	0	0	-0.0184311
K00239	0.721249	1.34467	0.651569	0.285591	0.471905	0.949897	0.636023	1.08102	1.14114	0.769373	0.881944	0.713912	0.952003	0.736425	0.731052	0.611815	0.906458	1.01842	0.0287856	FAIL	0.817051	FAIL	0.101241	FAIL	4.83816	2	0	0.584506	0.281084	0.0559213	1	0	0	-0.0345694	2.78872	2	0	0.445936	0.130995
K00240	-0.278751	-0.0959008	-0.670359	-0.129447	-0.265061	-0.53553	-0.533902	0.303413	-0.138968	0.238858	-0.439984	0.0618352	-0.463034	-0.263575	-0.162033	-0.262654	-0.209019	-0.0970604	0.794709	FAIL	0.618151	FAIL	0.823493	FAIL	0.234236	2	0	0	-0.116687	0.261829	1	0	0	-0.0562413	0.197377	2	0	0	-0.122304
K00244	-0.0861062	0.266669	0.789072	-0.129447	-1.26506	1.04943	1.16654	0.496058	0.513109	-0.931067	-0.439984	0.0618352	-0.0479967	-0.000540553	-0.969388	0.959739	0.206019	-0.360095	0.123017	FAIL	0.71329	FAIL	0.955923	FAIL	2.50793	2	0	0.492884	0.174853	0.141574	1	0	0	-0.0497698	0.045248	2	0	0	-0.110709
K00245	-0.278751	-0.0959008	-0.670359	-0.129447	-0.265061	-0.53553	-0.533902	0.303413	-0.138968	0.238858	-0.439984	0.0618352	-0.463034	-0.263575	-0.162033	-0.262654	-0.209019	-0.0970604	0.794709	FAIL	0.618151	FAIL	0.823493	FAIL	0.234236	2	0	0	-0.116687	0.261829	1	0	0	-0.0562413	0.197377	2	0	0	-0.122304
K00248	2.61433	2.22603	2.137	2.32998	2.54229	1.53486	1.85842	2.45025	2.3016	2.97582	2.70297	2.46393	2.80998	2.16938	2.42293	2.43779	2.29348	2.31798	0.071333	FAIL	0.841526	FAIL	0.236865	FAIL	3.31686	2	0	0.526984	0.211285	0.0417473	1	0	0	-0.0436937	1.62783	2	0	0.34328	0.0572548
K00249	-0.501144	0.0967443	-0.0853968	-0.129447	-0.850023	-0.272496	-0.211974	-0.182014	-0.624395	-0.609139	-0.703018	0.0618352	-0.240642	-0.263575	0.35254	-0.525688	-0.793981	-0.360095	0.258624	FAIL	0.258606	FAIL	0.0857547	FAIL	1.51692	2	0	0.308974	0.0459263	1.4064	1	0	0.322747	0.0180537	3.03528	2	0	0.498727	0.180827
K00262	2.84463	2.9041	2.28384	2.77744	2.79383	1.9499	1.78803	2.35404	2.41123	3.04621	2.92925	2.53988	2.9062	2.32139	2.45688	2.32231	2.72958	2.60338	0.0383418	FAIL	0.540313	FAIL	0.326188	FAIL	4.33251	2	0	0.586211	0.283308	0.397284	1	0	0	-0.0256195	1.23169	2	0	0.211785	0.0196968
K00265	0.373325	-0.903256	-1.0854	-1.12945	-1.26506	0.46447	-0.948939	-0.182014	0.513109	-0.123712	-1.43998	0.713912	-0.726069	-0.585503	-0.969388	-0.262654	-1.20902	-1.09706	0.764427	FAIL	0.545906	FAIL	0.653183	FAIL	0.274733	2	0	0	-0.104971	0.386244	1	0	0	-0.0444156	0.441378	2	0	0	-0.0808516
K00266	1.08382	1.00363	-0.0853968	1.45552	0.734939	0.142542	1.4661	0.95549	1.3016	0.528365	1.22298	0.576408	1.85889	0.736425	1.03061	0.474312	0.527947	0.317977	0.984848	FAIL	0.558519	FAIL	0.653347	FAIL	0.0152874	2	0	0	-0.148357	0.36214	1	0	0	-0.04805	0.441108	2	0	0	-0.0842026
K00278	0.235822	1.09674	0.136996	-0.129447	0.149977	0.46447	0.273453	0.0810208	0.960568	0.238858	0.144979	0.0618352	0.273931	0.414497	-0.384425	0.474312	0.375944	0.125332	0.644507	FAIL	0.952829	FAIL	0.860885	FAIL	0.455748	2	0	0	-0.0823469	0.0036485	1	0	0	-0.0753755	0.15168	2	0	0	-0.128353
K00282	-0.278751	0.556176	0.136996	-0.392481	-0.528095	-0.272496	-0.211974	-0.182014	-0.624395	-0.346104	-0.217592	-0.423592	0.121928	-0.585503	0.0306122	-0.262654	-0.209019	0.125332	0.42912	FAIL	0.0908485	FAIL	0.855104	FAIL	0.908568	2	0	0	-0.0104407	3.38024	1	0	0.487925	0.135901	0.158591	2	0	0	-0.0960811
K00284	0.235822	-1.31829	-1.0854	-1.12945	-1.26506	0.46447	-0.948939	-0.182014	0.513109	-0.123712	-1.43998	0.713912	-1.048	-0.585503	-1.38443	-0.262654	-1.79398	-1.09706	0.933544	FAIL	0.334791	FAIL	0.694092	FAIL	0.0691624	2	0	0	-0.133923	1.00977	1	0	0.149083	0.00070292	0.376491	2	0	0	-0.0897066
K00286	-0.278751	0.266669	0.651569	0.455516	0.471905	0.601973	0.0510606	0.665983	0.63864	0.653896	0.560016	0.424405	0.858894	0.221852	0.731052	0.959739	0.206019	1.01842	0.409621	FAIL	0.241761	FAIL	0.215128	FAIL	0.962322	2	0	0	-0.00397791	1.51635	1	0	0.346669	0.0272574	1.75119	2	0	0.375522	0.079309
K00287	-1.08611	-0.581328	0.136996	-0.714409	-0.850023	-0.272496	-0.948939	-1.50394	-0.946323	-0.931067	-1.02495	-0.74552	0.273931	-0.585503	-0.384425	-0.262654	-1.20902	-2.68202	0.608938	FAIL	0.0230757	FAIL	0.458659	FAIL	0.51712	2	0	0	-0.0449667	6.77831	1	0	0.594457	0.269044	0.832343	2	0	0	-0.0156126
K00288	0.498856	0.418672	0.499566	0.455516	0.850416	0.601973	0.466098	0.817986	0.63864	0.238858	0.675493	0.25448	0.273931	0.584422	-0.384425	0.474312	0.375944	0.317977	0.532565	FAIL	0.0862737	FAIL	0.841049	FAIL	0.66432	2	0	0	-0.039097	3.49173	1	0	0.496469	0.145107	0.175626	2	0	0	-0.0960158
K00297	0.913894	0.418672	0.329641	0.455516	0.957332	0.727504	-1.5339	0.0810208	1.2236	0.653896	0.560016	0.424405	0.536966	0.414497	0.490044	0.152384	0.0133735	0.125332	0.110573	FAIL	0.787699	FAIL	0.255255	FAIL	2.6605	2	0	0.480213	0.162289	0.0758414	1	0	0	-0.0451611	1.53336	2	0	0.323819	0.052128
K00334	0.913894	-0.318293	-1.0854	-0.714409	0.319902	0.727504	-0.948939	0.303413	-0.138968	-0.346104	0.296982	-0.423592	0.273931	-0.000540553	0.490044	-0.847616	0.0133735	-0.0970604	0.0412396	FAIL	0.335362	FAIL	0.263102	FAIL	4.2078	2	0	0.570208	0.262786	1.00729	1	0	0.0945854	0.000298573	1.49544	2	0	0.294693	0.0405872
K00335	1.08382	0.904099	0.136996	-1.12945	1.05687	1.46447	0.636023	1.30341	0.861032	0.653896	0.782408	0.839443	0.121928	-0.263575	1.03061	0.611815	1.20602	0.317977	0.11331	FAIL	0.512466	FAIL	0.22765	FAIL	2.62529	2	0	0.471889	0.154325	0.455639	1	0	0	-0.0258443	1.67844	2	0	0.349318	0.0644201
K00336	0.820784	0.418672	-0.348431	-0.392481	0.734939	1.53486	-0.211974	0.0810208	1.05368	0.769373	0.975053	0.839443	0.858894	-0.263575	0.615575	0.474312	1.11291	-0.0970604	0.00350362	PASS	0.547763	FAIL	0.941364	FAIL	9.39566	2	0.0629045	0.752179	0.536543	0.382627	1	0	0	-0.0197273	0.0607308	2	0	0	-0.060026
K00362	-0.764178	-0.581328	-0.670359	0.455516	-1.26506	-0.272496	0.273453	-0.182014	0.0536773	-0.123712	-2.02495	-0.423592	-1.46303	-0.585503	-0.64746	0.322309	-0.472053	-0.0970604	0.208584	FAIL	0.586718	FAIL	0.995274	FAIL	1.7912	2	0	0.40588	0.0994981	0.312015	1	0	0	-0.0432589	0.00473942	2	0	0	-0.125159
K00366	-1.08611	-1.31829	-1.0854	-0.129447	-1.26506	-0.53553	0.273453	-1.50394	0.0536773	-0.931067	-2.02495	-1.74552	-1.46303	-0.585503	-0.969388	-0.0402614	-0.472053	-0.682023	0.283874	FAIL	0.58297	FAIL	0.838919	FAIL	1.40111	2	0	0.323148	0.0518331	0.318389	1	0	0	-0.04404	0.178237	2	0	0	-0.106191
K00375	0.0838188	0.0967443	0.499566	0.455516	-1.26506	-1.2725	0.273453	-0.503942	-0.946323	0.0689334	-0.217592	-1.16056	0.273931	0.414497	0.35254	-1.26265	-1.20902	0.317977	0.536927	FAIL	0.765514	FAIL	0.755679	FAIL	0.655265	2	0	0	-0.0493282	0.0930883	1	0	0	-0.0648852	0.286782	2	0	0	-0.102055
K00381	-1.08611	-1.31829	-1.0854	-0.129447	-1.26506	-0.53553	0.273453	-1.50394	0.0536773	-0.931067	-2.02495	-1.74552	-1.46303	-0.585503	-0.969388	-0.0402614	-0.472053	-0.682023	0.283874	FAIL	0.58297	FAIL	0.838919	FAIL	1.40111	2	0	0.323148	0.0518331	0.318389	1	0	0	-0.04404	0.178237	2	0	0	-0.106191
K00382	-0.278751	-0.903256	0.329641	0.0929456	-0.528095	0.312467	0.273453	0.0810208	-0.624395	-0.346104	-0.217592	0.25448	-0.240642	-0.000540553	-0.384425	-0.525688	0.0133735	-0.682023	0.149334	FAIL	0.965287	FAIL	0.745455	FAIL	2.23742	2	0	0.461713	0.144906	0.00197469	1	0	0	-0.0584359	0.30107	2	0	0	-0.0818469
K00384	0.614334	-0.581328	0.914603	0.870553	0.957332	-0.272496	0.788026	-0.182014	-0.138968	0.528365	0.560016	-0.160557	0.652443	-0.000540553	-0.384425	0.611815	0.375944	0.125332	0.018064	FAIL	0.922664	FAIL	0.0449738	FAIL	5.71338	2	0	0.597842	0.298699	0.00982865	1	0	0	-0.0313749	4.06139	2	0	0.511474	0.194008
K00392	-1.08611	-1.31829	-1.0854	-0.129447	-1.26506	-0.53553	0.273453	-1.50394	0.0536773	-0.931067	-2.02495	-1.74552	-1.46303	-0.585503	-0.969388	-0.0402614	-0.472053	-0.682023	0.283874	FAIL	0.58297	FAIL	0.838919	FAIL	1.40111	2	0	0.323148	0.0518331	0.318389	1	0	0	-0.04404	0.178237	2	0	0	-0.106191
K00441	-0.278751	-0.903256	-1.67036	-0.392481	-0.850023	-0.857458	0.466098	-0.182014	-1.36136	0.0689334	-1.43998	-0.74552	-0.0479967	-0.000540553	-1.38443	0.152384	-0.472053	-1.68202	0.00511259	FAIL	0.77658	FAIL	0.0700457	FAIL	8.45587	2	0	0.679844	0.417856	0.0842444	1	0	0	-0.0256612	3.34518	2	0	0.446447	0.131433
K00491	-0.0861062	0.0967443	-0.348431	-1.12945	-0.0426683	0.312467	-0.211974	-0.503942	-0.946323	0.238858	-0.217592	0.424405	0.273931	-1.00054	0.200537	-1.26265	0.206019	0.639905	0.00733451	FAIL	0.776842	FAIL	0.372388	FAIL	7.61203	2	0	0.699489	0.448948	0.0840414	1	0	0	-0.0310962	1.07379	2	0	0.0283187	0.00501006
K00528	-1.08611	0.0967443	-1.0854	0.607519	0.149977	-0.53553	0.0510606	0.303413	0.754117	-0.346104	0.144979	0.25448	0.536966	-0.263575	-0.969388	0.474312	-0.472053	-0.360095	0.871309	FAIL	0.554119	FAIL	0.548398	FAIL	0.139352	2	0	0	-0.12372	0.370426	1	0	0	-0.0452513	0.631858	2	0	0	-0.0529212
K00532	0.614334	0.266669	-1.0854	-0.714409	-0.265061	1.04943	-0.948939	-0.503942	0.513109	0.528365	0.560016	0.424405	0.411435	-0.585503	0.35254	-0.525688	0.66545	-0.360095	0.000216705	PASS	0.357834	FAIL	0.579513	FAIL	18.4816	2	0.261111	0.835467	0.685287	0.914337	1	0	0	-0.00167901	0.571139	2	0	0	-0.0168115
K00533	0.498856	-0.581328	-0.670359	-1.71441	0.319902	0.46447	-1.5339	-0.503942	0.375605	0.390861	0.434485	0.25448	0.121928	-0.000540553	-0.162033	0.152384	0.206019	-0.0970604	0.0215282	FAIL	0.529139	FAIL	0.910409	FAIL	5.37583	2	0	0.651483	0.374629	0.420007	1	0	0	-0.0248275	0.094599	2	0	0	-0.0775143
K00537	-0.0861062	-1.31829	0.914603	-0.392481	-0.850023	-1.2725	-0.533902	-1.50394	-0.624395	-1.93107	-2.02495	0.424405	-1.048	-0.000540553	-0.969388	-0.0402614	-1.79398	-2.68202	0.029782	FAIL	0.991905	FAIL	0.0276837	FAIL	4.77686	2	0	0.552332	0.240782	0.000107325	1	0	0	-0.0318725	4.90889	2	0	0.559265	0.249199
K00548	1.43746	1.00363	0.789072	1.28559	0.850416	1.39047	0.0510606	0.665983	1.14114	1.06893	0.975053	1.34194	1.41143	0.999459	0.837967	0.474312	1.20602	0.90294	0.0511458	FAIL	0.435894	FAIL	0.767697	FAIL	3.84803	2	0	0.578027	0.272717	0.649726	1	0	0	-0.0167705	0.270271	2	0	0	-0.0698762
K00554	-0.501144	-0.581328	-0.670359	-0.129447	-0.265061	-0.53553	0.0510606	0.303413	-0.36136	0.238858	-0.217592	-0.423592	-1.048	-0.585503	-0.384425	-0.847616	0.790981	-0.360095	0.746765	FAIL	0.686834	FAIL	0.291871	FAIL	0.299228	2	0	0	-0.0904051	0.170635	1	0	0	-0.0534973	1.36692	2	0	0.312494	0.0473357
K00558	-0.0861062	-0.581328	-0.0853968	-0.714409	-0.528095	0.312467	-0.211974	-0.182014	-0.946323	-0.931067	-1.02495	-1.16056	-1.46303	-1.00054	-0.969388	-0.262654	-1.20902	-1.09706	0.185088	FAIL	0.858601	FAIL	0.0867528	FAIL	1.94794	2	0	0.386611	0.0863151	0.0331335	1	0	0	-0.044019	3.01787	2	0	0.501535	0.183737
K00560	0.721249	0.556176	0.136996	0.607519	-1.85002	-0.272496	-0.211974	0.303413	0.513109	-1.3461	0.144979	0.839443	0.121928	0.221852	-0.162033	-0.525688	0.906458	0.125332	0.866188	FAIL	0.830126	FAIL	0.972062	FAIL	0.145387	2	0	0	-0.137889	0.0480786	1	0	0	-0.0767947	0.0284029	2	0	0	-0.156764
K00567	-2.08611	-1.31829	-1.0854	0.455516	-0.528095	-1.2725	-0.948939	-1.50394	-1.36136	-1.3461	-1.43998	-1.16056	-1.048	-0.585503	-1.38443	-1.26265	-1.20902	-0.360095	0.446766	FAIL	0.844629	FAIL	0.644809	FAIL	0.862324	2	0	0	-0.018763	0.0401051	1	0	0	-0.0654091	0.455245	2	0	0	-0.0742414
K00571	0.0838188	0.266669	0.136996	-0.392481	0.319902	-0.272496	0.92553	0.665983	-0.624395	0.0689334	0.144979	-0.160557	0.411435	-1.5855	0.200537	0.152384	-1.79398	0.90294	0.842728	FAIL	0.600629	FAIL	0.857292	FAIL	0.173575	2	0	0	-0.127651	0.289097	1	0	0	-0.0549037	0.15597	2	0	0	-0.13037
K00575	-0.0861062	-0.318293	-1.0854	0.745022	-0.528095	0.142542	-0.533902	-0.503942	0.0536773	0.238858	-0.703018	-0.423592	-0.0479967	-0.000540553	0.35254	-0.0402614	-0.209019	-0.682023	0.974121	FAIL	0.138268	FAIL	0.874352	FAIL	0.0262772	2	0	0	-0.131177	2.5218	1	0	0.454441	0.102506	0.135786	2	0	0	-0.116424
K00600	1.16182	0.904099	1.137	0.745022	1.3199	1.14254	1.27345	0.665983	1.3016	1.06893	1.06252	0.95492	1.03947	1.4145	1.20054	0.852823	0.906458	0.777409	0.894444	FAIL	0.368398	FAIL	0.665933	FAIL	0.112596	2	0	0	-0.127317	0.873563	1	0	0	-0.00907003	0.420657	2	0	0	-0.083119
K00602	0.614334	0.0967443	0.499566	0.607519	-0.265061	0.842981	-0.211974	0.303413	-0.36136	0.0689334	0.296982	-0.160557	0.536966	0.414497	0.35254	0.322309	0.206019	-0.682023	0.556099	FAIL	0.04062	FAIL	0.523569	FAIL	0.616463	2	0	0	-0.0386184	5.26346	1	0	0.554531	0.214644	0.683268	2	0	0	-0.0318918
K00604	0.235822	0.681707	0.136996	-0.714409	0.149977	-0.857458	0.273453	-0.182014	-0.36136	0.653896	-0.703018	-0.160557	-0.240642	0.414497	0.35254	0.152384	0.206019	0.639905	0.836337	FAIL	0.977943	FAIL	0.679408	FAIL	0.181412	2	0	0	-0.124385	0.000796913	1	0	0	-0.075915	0.399256	2	0	0	-0.0912836
K00605	-1.50114	-0.0959008	-1.67036	-0.392481	-1.85002	-1.85746	-0.948939	-0.918979	-1.36136	-0.931067	-1.02495	-0.74552	0.121928	-1.5855	-0.64746	-0.525688	-0.793981	-1.09706	0.979343	FAIL	0.118844	FAIL	0.671581	FAIL	0.0209092	2	0	0	-0.124833	2.82134	1	0	0.468613	0.116109	0.411627	2	0	0	-0.0750169
K00611	-0.501144	-0.0959008	0.329641	0.745022	0.149977	-0.857458	-0.948939	-0.182014	-0.624395	-0.346104	0.296982	0.0618352	-0.0479967	-1.00054	0.0306122	1.05927	-0.472053	0.777409	0.767856	FAIL	0.255642	FAIL	0.00797843	FAIL	0.270054	2	0	0	-0.050673	1.42504	1	0	0.311798	0.0147531	7.42245	2	0	0.697556	0.445848
K00615	2.37333	2.18421	1.49957	1.28559	2.10417	2.18694	1.78803	1.30341	2.2236	2.35434	2.52964	2.11246	2.41143	1.58442	2.1599	1.67595	2.01337	2.17596	2.19e-05	PASS	0.59818	FAIL	0.652731	FAIL	29.8754	2	0.470579	0.892245	0.791887	0.29305	1	0	0	-0.00969381	0.442121	2	0	0	-0.0152994
K00616	-0.278751	-0.581328	-0.670359	-1.12945	0.609408	0.601973	-1.5339	-0.503942	0.861032	0.238858	-0.217592	0.0618352	-1.048	-1.00054	-1.96939	-0.262654	0.527947	0.487902	0.139449	FAIL	0.395663	FAIL	0.319888	FAIL	2.33199	2	0	0.448883	0.13353	0.776017	1	0	0	-0.0112269	1.25524	2	0	0.242035	0.025587
K00620	0.373325	-0.0959008	0.136996	-0.129447	-0.265061	-0.272496	-0.948939	0.496058	0.223602	-0.346104	-0.439984	-0.160557	0.121928	-0.585503	0.0306122	0.322309	0.375944	-1.09706	0.575641	FAIL	0.225781	FAIL	0.772081	FAIL	0.578487	2	0	0	-0.0550416	1.63056	1	0	0.373854	0.0411696	0.264322	2	0	0	-0.0960655
K00625	1.72125	1.00363	1.03008	1.37305	1.79383	0.842981	1.05106	1.30341	1.63864	1.52837	1.36737	1.06184	1.70689	1.4145	1.27854	1.5447	1.11291	1.01842	0.236194	FAIL	0.455131	FAIL	0.570706	FAIL	1.63144	2	0	0.366873	0.0741364	0.595763	1	0	0	-0.0237305	0.587933	2	0	0	-0.0483803
K00626	1.82078	1.7406	1.65157	1.60752	2.23744	1.23	1.37299	1.40295	1.69753	2.11333	1.97505	1.50241	1.9964	1.22185	1.49004	1.61182	1.52795	1.5659	0.0473485	FAIL	0.869382	FAIL	0.185632	FAIL	3.97548	2	0	0.559374	0.249335	0.0282239	1	0	0	-0.0407158	1.94406	2	0	0.375196	0.079109
K00627	0.721249	0.904099	1.03008	0.870553	0.149977	0.842981	1.16654	0.303413	0.375605	0.238858	0.881944	0.839443	0.536966	0.999459	0.731052	0.322309	0.790981	0.639905	0.442615	FAIL	0.892307	FAIL	0.73086	FAIL	0.873009	2	0	0	-0.0176268	0.0191233	1	0	0	-0.0680744	0.32187	2	0	0	-0.0941266
K00634	-0.278751	-0.0959008	-0.0853968	0.455516	0.609408	-0.272496	0.0510606	0.303413	0.754117	0.238858	-0.0249465	-0.74552	-0.0479967	-0.000540553	-0.162033	0.737346	-0.793981	-0.682023	0.350033	FAIL	0.995444	FAIL	0.735218	FAIL	1.14715	2	0	0.211912	0.0197182	3.4e-05	1	0	0	-0.0669969	0.315608	2	0	0	-0.0917074
K00645	-0.0861062	0.681707	0.499566	0.285591	0.609408	1.14254	0.466098	-0.182014	1.2236	1.1564	0.560016	0.713912	0.536966	0.414497	1.03061	0.611815	1.11291	1.01842	0.0266834	FAIL	0.119635	FAIL	0.43011	FAIL	4.976	2	0	0.598264	0.299265	2.80798	1	0	0.413821	0.0680414	0.905916	2	0	0	-0.0070815
K00648	-1.08611	0.0967443	-0.348431	-0.714409	-0.528095	-0.0501033	-0.211974	-0.503942	-0.138968	0.238858	-0.217592	-1.74552	-0.240642	-0.000540553	0.200537	0.152384	-0.472053	-0.360095	0.0552129	FAIL	0.0345793	FAIL	0.08299	FAIL	3.72324	2	0	0.49208	0.174041	5.67824	1	0	0.500451	0.149492	3.08476	2	0	0.448544	0.133236
K00656	2.00136	1.9041	1.78907	1.67791	1.3199	1.6661	1.63602	1.40295	1.80856	1.5925	1.36737	1.50241	1.65244	1.66242	1.35254	1.5447	1.11291	1.40544	0.83183	FAIL	0.865349	FAIL	0.593386	FAIL	0.186981	2	0	0	-0.120496	0.0300129	1	0	0	-0.07188	0.545282	2	0	0	-0.0673929
K00661	-1.08611	-0.318293	0.136996	0.745022	-0.528095	-0.0501033	0.273453	0.496058	-0.624395	0.0689334	0.296982	0.25448	-0.0479967	0.999459	0.200537	-0.262654	0.206019	-0.0970604	0.0802219	FAIL	0.714904	FAIL	0.235897	FAIL	3.13627	2	0	0.51411	0.197087	0.139902	1	0	0	-0.0396751	1.63304	2	0	0.337382	0.0584024
K00677	-1.08611	0.418672	-1.67036	-1.71441	-2.85002	-1.85746	-2.5339	-0.182014	-1.94632	0.0689334	-1.02495	-2.74552	-0.240642	-1.5855	0.200537	-0.847616	-0.793981	-0.360095	0.446815	FAIL	0.0651375	FAIL	0.236417	FAIL	0.862198	2	0	0	-0.0130584	4.12058	1	0	0.498972	0.147857	1.63024	2	0	0.340083	0.0597229
K00688	2.23582	1.79718	1.8532	2.23979	2.43538	2.39047	1.78803	2.30341	2.33908	1.92691	2.01945	2.16137	1.9964	2.36869	1.73105	1.5447	1.72958	2.07286	0.913168	FAIL	0.0453886	FAIL	0.772729	FAIL	0.0915266	2	0	0	-0.102682	4.98501	1	0	0.562585	0.225206	0.263447	2	0	0	-0.0832501
K00691	0.373325	0.0967443	-0.0853968	-0.129447	-0.265061	-0.857458	-0.533902	-0.182014	-0.946323	-0.123712	-0.0249465	0.713912	-0.463034	-0.000540553	0.200537	-0.525688	0.375944	0.487902	0.455481	FAIL	0.593567	FAIL	0.800886	FAIL	0.840265	2	0	0	-0.0221339	0.300588	1	0	0	-0.0484575	0.226196	2	0	0	-0.107223
K00700	1.30621	0.266669	0.136996	0.870553	1.05687	0.601973	0.788026	1.1965	1.3016	0.528365	1.49862	0.713912	1.03947	-0.585503	1.27854	1.47431	1.01337	0.777409	0.576437	FAIL	0.729745	FAIL	0.451157	FAIL	0.576971	2	0	0	-0.0564743	0.12506	1	0	0	-0.0584022	0.851147	2	0	0	-0.0198718
K00702	-0.764178	0.0967443	-0.348431	-2.71441	-1.26506	-0.272496	-0.948939	-0.918979	-1.36136	0.0689334	-0.703018	-0.160557	0.411435	-2.5855	-0.384425	-1.84762	-0.209019	-0.360095	0.0225814	FAIL	0.226336	FAIL	0.48247	FAIL	5.28564	2	0	0.622699	0.332896	1.62642	1	0	0.339808	0.0243291	0.774951	2	0	0	-0.0174811
K00703	1.16182	0.681707	0.329641	0.607519	0.319902	1.04943	0.788026	-0.918979	1.05368	0.975824	1.61891	0.95492	0.652443	0.221852	0.490044	0.959739	0.375944	-0.360095	0.423744	FAIL	0.631159	FAIL	0.542383	FAIL	0.9231	2	0	0	-0.0100019	0.242692	1	0	0	-0.0492494	0.64406	2	0	0	-0.0462951
K00705	-0.278751	-0.318293	-1.0854	-0.714409	-0.265061	0.142542	0.273453	0.303413	-0.138968	-0.931067	-0.439984	-0.160557	0.536966	-0.000540553	0.35254	-0.847616	-0.472053	0.487902	0.305995	FAIL	0.0930682	FAIL	0.0551753	FAIL	1.30913	2	0	0.23633	0.024345	3.32859	1	0	0.44253	0.091693	3.72435	2	0	0.529881	0.214553
K00756	-1.50114	-0.903256	-0.0853968	-0.392481	-0.265061	-0.857458	-0.533902	-0.503942	0.375605	-0.609139	-1.02495	-0.74552	-0.463034	-1.5855	-0.162033	-0.525688	-0.472053	-0.360095	0.808784	FAIL	0.44368	FAIL	0.345698	FAIL	0.216022	2	0	0	-0.101925	0.627422	1	0	0	-0.0242193	1.16201	2	0	0.219608	0.0210631
K00757	-0.0861062	0.266669	0.329641	0.0929456	0.149977	-0.0501033	0.788026	0.95549	0.375605	0.238858	-1.02495	0.0618352	-0.463034	0.414497	0.0306122	-0.0402614	-0.209019	0.487902	0.132251	FAIL	0.285608	FAIL	0.332069	FAIL	2.40591	2	0	0.453191	0.137288	1.24906	1	0	0.301637	0.0121604	1.21019	2	0	0.216603	0.0205249
K00758	-1.50114	-0.318293	0.136996	-0.714409	0.319902	-1.2725	-2.5339	-0.918979	0.223602	-0.346104	-0.703018	-0.423592	-0.240642	-0.585503	-0.384425	-1.26265	-0.209019	-0.682023	0.35715	FAIL	0.478016	FAIL	0.48893	FAIL	1.12322	2	0	0.180248	0.0151163	0.536336	1	0	0	-0.028441	0.75995	2	0	0	-0.0294491
K00759	0.0838188	0.266669	0.136996	0.870553	-0.265061	-0.0501033	0.788026	0.496058	-0.36136	-1.3461	0.434485	-1.16056	-0.726069	-0.263575	-0.162033	-0.0402614	-0.209019	-0.682023	0.0293765	FAIL	0.884623	FAIL	0.683956	FAIL	4.80151	2	0	0.627204	0.33928	0.0219722	1	0	0	-0.0436439	0.392144	2	0	0	-0.0542504
K00760	-0.764178	-0.581328	-0.348431	0.0929456	-0.850023	-0.272496	0.273453	0.496058	0.0536773	-0.123712	-0.439984	-1.16056	-0.463034	-0.000540553	-0.384425	-0.0402614	-1.20902	-2.68202	0.0831492	FAIL	0.545084	FAIL	0.453021	FAIL	3.08186	2	0	0.521952	0.205672	0.387853	1	0	0	-0.0302378	0.84644	2	0	0	-0.0151706
K00761	0.498856	0.0967443	-0.0853968	-0.714409	-0.265061	0.142542	0.0510606	-1.50394	-0.36136	0.0689334	-0.703018	0.576408	-0.240642	-0.000540553	0.200537	-0.525688	-0.793981	-0.360095	0.296286	FAIL	0.915657	FAIL	0.124934	FAIL	1.34851	2	0	0.279096	0.0354162	0.0116984	1	0	0	-0.0502166	2.48603	2	0	0.468354	0.151014
K00762	0.498856	0.681707	-0.348431	0.285591	-0.265061	-0.272496	0.273453	-0.182014	0.375605	0.238858	0.296982	0.25448	0.952003	0.414497	0.837967	0.322309	0.206019	0.777409	0.416287	FAIL	0.795069	FAIL	0.660252	FAIL	0.943619	2	0	0	-0.00761014	0.0705334	1	0	0	-0.0627279	0.429832	2	0	0	-0.0769591
K00763	-0.764178	-1.31829	0.329641	-0.714409	-0.0426683	-0.0501033	-0.211974	-0.503942	-0.624395	-0.931067	-0.439984	-0.423592	-0.463034	-0.000540553	-0.384425	-0.262654	-1.20902	-1.09706	0.204651	FAIL	0.639627	FAIL	0.483362	FAIL	1.81596	2	0	0.397697	0.0937435	0.230721	1	0	0	-0.0441901	0.772866	2	0	0	-0.0260948
K00764	-0.0861062	-0.318293	0.136996	0.285591	-0.265061	0.142542	0.0510606	0.665983	-0.36136	0.0689334	-0.217592	-0.74552	-2.048	-0.263575	-0.162033	-0.0402614	-0.209019	-0.360095	0.130567	FAIL	0.81071	FAIL	0.669664	FAIL	2.42388	2	0	0.478421	0.160554	0.0599514	1	0	0	-0.0529991	0.414681	2	0	0	-0.0659994
K00765	-0.278751	-0.581328	-0.670359	-0.392481	0.319902	-0.53553	0.0510606	-0.503942	0.223602	-0.346104	-0.0249465	0.576408	-0.0479967	-0.263575	-0.384425	-0.525688	-0.793981	-1.09706	0.353316	FAIL	0.073591	FAIL	0.662115	FAIL	1.13604	2	0	0.173845	0.0143438	3.84286	1	0	0.500794	0.149872	0.426813	2	0	0	-0.0604355
K00767	-0.764178	-0.318293	-0.348431	-0.392481	-0.850023	0.142542	-0.533902	-0.503942	-0.138968	-0.346104	-1.43998	-0.74552	-1.46303	-0.000540553	-1.38443	-0.847616	-0.209019	-0.682023	0.632757	FAIL	0.830282	FAIL	0.785388	FAIL	0.475577	2	0	0	-0.0777374	0.0479888	1	0	0	-0.0705603	0.246507	2	0	0	-0.111693
K00768	-1.50114	-0.318293	-0.0853968	-1.12945	-0.850023	0.142542	-0.948939	-0.503942	-1.94632	-0.931067	-1.02495	-2.74552	-3.048	-0.263575	-1.38443	-0.847616	-0.793981	-0.360095	0.122518	FAIL	0.630526	FAIL	0.760717	FAIL	2.51369	2	0	0.487838	0.169786	0.243601	1	0	0	-0.0424213	0.279824	2	0	0	-0.0807797
K00772	-0.0861062	-0.0959008	0.329641	-0.129447	0.471905	-0.53553	-0.948939	0.0810208	-0.624395	0.653896	-0.703018	-0.160557	0.121928	-0.263575	-0.384425	0.152384	0.0133735	-0.0970604	0.0433392	FAIL	0.121385	FAIL	0.637965	FAIL	4.12367	2	0	0.568582	0.260744	2.7788	1	0	0.421771	0.0742418	0.466735	2	0	0	-0.0445137
K00784	-0.764178	-0.318293	-1.0854	-0.392481	-0.528095	-0.0501033	-0.211974	-0.503942	-0.36136	0.0689334	-0.703018	-0.74552	-0.0479967	-1.00054	-0.162033	-0.847616	-0.472053	-1.68202	0.518661	FAIL	0.0713904	FAIL	0.121065	FAIL	0.693768	2	0	0	-0.0273909	3.91129	1	0	0.482503	0.1302	2.53064	2	0	0.452759	0.136908
K00789	-0.278751	-0.318293	-1.0854	-0.392481	0.471905	0.46447	0.273453	0.496058	0.0536773	0.390861	0.560016	-0.160557	0.121928	-0.000540553	0.200537	0.322309	-1.79398	-1.09706	0.894341	FAIL	0.439164	FAIL	0.518948	FAIL	0.112714	2	0	0	-0.124514	0.64028	1	0	0	-0.02524	0.693151	2	0	0	-0.0430604
K00790	-0.0861062	0.797184	0.329641	0.745022	0.319902	-0.0501033	-0.211974	-0.182014	-0.36136	-0.123712	-0.0249465	-0.160557	0.411435	0.736425	0.200537	0.152384	0.0133735	-0.360095	0.499524	FAIL	0.0867255	FAIL	0.508907	FAIL	0.735841	2	0	0	-0.028741	3.4804	1	0	0.487015	0.134936	0.714981	2	0	0	-0.0310106
K00794	-0.764178	0.0967443	-1.0854	-1.12945	-0.850023	-0.0501033	-0.533902	-0.503942	-0.36136	0.0689334	-0.217592	0.0618352	-0.726069	-0.263575	-0.64746	-0.262654	-0.472053	0.125332	0.165715	FAIL	0.593196	FAIL	0.500936	FAIL	2.09576	2	0	0.435227	0.122035	0.301201	1	0	0	-0.0389128	0.732673	2	0	0	-0.0297723
K00795	-1.08611	-0.903256	-0.348431	-0.714409	-0.528095	-0.53553	0.0510606	-0.503942	-0.624395	-0.609139	-0.703018	-0.160557	-1.048	0.873929	-0.64746	-0.262654	0.206019	-0.682023	0.145548	FAIL	0.444159	FAIL	0.394253	FAIL	2.27276	2	0	0.4479	0.132681	0.62607	1	0	0	-0.0194905	1.00684	2	0	0	0.0007127
K00796	-1.08611	-1.31829	0.329641	-1.12945	-0.265061	-1.85746	-0.948939	-0.918979	-0.624395	-0.346104	-1.43998	0.0618352	-0.463034	-0.000540553	-1.96939	-1.26265	0.0133735	-0.682023	0.0284316	FAIL	0.385496	FAIL	0.318401	FAIL	4.86053	2	0	0.604861	0.308177	0.81116	1	0	0	-0.00753733	1.26087	2	0	0.218284	0.0208248
K00799	-0.0861062	0.418672	0.499566	0.0929456	-0.528095	-0.0501033	0.273453	-0.918979	0.513109	0.0689334	-0.439984	0.25448	0.121928	0.873929	0.200537	0.152384	0.375944	-1.09706	0.754668	FAIL	0.212555	FAIL	0.848495	FAIL	0.288185	2	0	0	-0.0972226	1.73351	1	0	0.388396	0.0500928	0.166561	2	0	0	-0.113834
K00800	0.614334	0.904099	0.329641	0.98603	0.850416	0.727504	-0.533902	0.0810208	0.861032	1.1564	1.22298	1.34194	0.652443	-0.000540553	0.837967	1.15238	1.29348	0.487902	0.0155505	FAIL	0.0520625	FAIL	0.0501322	FAIL	6.00956	2	0	0.579821	0.275022	4.64925	1	0	0.451921	0.100171	3.88094	2	0	0.47593	0.158162
K00806	-1.08611	0.266669	0.136996	-0.392481	-0.850023	0.142542	0.273453	0.303413	-0.36136	0.238858	-0.439984	-1.16056	-1.46303	0.414497	-0.162033	-0.525688	0.375944	0.487902	0.0612445	FAIL	0.635866	FAIL	0.108612	FAIL	3.55667	2	0	0.522999	0.206833	0.235991	1	0	0	-0.0309039	2.68637	2	0	0.45221	0.136426
K00812	0.235822	1.00363	1.03008	0.98603	-0.265061	0.727504	0.788026	0.496058	0.375605	0.390861	0.782408	-0.423592	0.652443	0.873929	1.27854	0.474312	0.906458	-0.360095	0.058005	FAIL	0.00588029	FAIL	0.208613	FAIL	3.64363	2	0	0.472997	0.155372	11.1604	1	0	0.61475	0.298574	1.79102	2	0	0.304485	0.0464899
K00817	-0.501144	-0.318293	0.136996	0.285591	-1.85002	-0.0501033	-1.5339	-0.182014	0.513109	-1.3461	-0.439984	-0.74552	-0.0479967	-0.263575	0.200537	0.322309	0.527947	-0.360095	0.276841	FAIL	0.081266	FAIL	0.468477	FAIL	1.43212	2	0	0.30132	0.0429905	3.62236	1	0	0.48274	0.130445	0.808267	2	0	0	-0.019075
K00820	-1.50114	-0.318293	-0.0853968	0.285591	-0.0426683	-0.53553	0.0510606	-0.918979	-0.36136	-0.931067	-1.02495	-0.160557	-0.240642	-0.585503	-0.64746	-0.0402614	-0.472053	-0.360095	0.369459	FAIL	0.339155	FAIL	0.574418	FAIL	1.0831	2	0	0.130438	0.0101847	0.990972	1	0	0	-0.000553248	0.580819	2	0	0	-0.051374
K00821	-0.764178	0.556176	0.651569	0.455516	0.957332	1.04943	1.05106	1.08102	0.513109	0.390861	0.782408	0.424405	-0.240642	0.873929	0.615575	0.322309	0.66545	0.777409	0.120086	FAIL	0.516445	FAIL	0.430564	FAIL	2.54219	2	0	0.477301	0.159476	0.446942	1	0	0	-0.0285955	0.904703	2	0	0	-0.00985449
K00826	1.16182	0.904099	0.914603	0.98603	1.3199	1.60197	1.63602	1.1965	2.00787	1.5925	0.782408	1.95492	0.652443	0.873929	0.615575	1.05927	1.11291	1.5659	0.757505	FAIL	0.131476	FAIL	0.949388	FAIL	0.284253	2	0	0	-0.0936042	2.62022	1	0	0.458103	0.105945	0.0521632	2	0	0	-0.123957
K00831	1.16182	1.18421	0.499566	1.09295	1.05687	0.949897	0.92553	0.665983	0.63864	1.31686	0.975053	1.50241	0.858894	1.11494	1.03061	0.737346	1.01337	1.22487	0.122433	FAIL	0.579852	FAIL	0.565172	FAIL	2.51467	2	0	0.481257	0.163304	0.323759	1	0	0	-0.0364543	0.598641	2	0	0	-0.0432723
K00845	1.43746	1.34467	1.65157	1.87055	1.60941	0.949897	1.71403	1.74399	1.44599	1.6539	1.83303	1.16137	1.65244	1.87393	1.73105	1.73735	1.52795	1.01842	0.0673009	FAIL	0.799985	FAIL	0.583416	FAIL	3.40765	2	0	0.552218	0.240645	0.0671085	1	0	0	-0.0466213	0.563792	2	0	0	-0.043599
K00847	0.820784	-1.31829	-0.0853968	0.0929456	0.471905	0.601973	-0.211974	0.496058	0.223602	0.0689334	0.782408	0.424405	-0.240642	-0.263575	0.731052	0.322309	0.375944	0.317977	0.707492	FAIL	0.29701	FAIL	0.58381	FAIL	0.356201	2	0	0	-0.0856847	1.18865	1	0	0.303295	0.0125542	0.563055	2	0	0	-0.058154
K00848	0.820784	1.34467	0.136996	-0.129447	0.734939	0.949897	0.0510606	0.0810208	1.05368	0.876288	0.881944	1.16137	0.952003	0.414497	1.03061	0.322309	0.527947	0.639905	4.49e-05	PASS	0.854465	FAIL	0.308885	FAIL	25.8256	2	0.380009	0.869656	0.749094	0.0351252	1	0	0	-0.0145572	1.29768	2	0	0.113693	0.0089824
K00849	1.00136	0.556176	0.651569	0.98603	1.14998	0.601973	0.92553	0.95549	0.960568	0.876288	1.36737	0.839443	1.03947	0.999459	1.20054	0.959739	1.20602	1.31798	0.657745	FAIL	0.132969	FAIL	0.177871	FAIL	0.433911	2	0	0	-0.0581575	2.59804	1	0	0.43137	0.0820877	2.00081	2	0	0.410457	0.102818
K00850	2.49886	2.00363	1.65157	1.74502	2.00796	2.00052	1.92553	1.58352	2.05368	2.23886	2.26046	2.00937	2.27393	1.4145	1.7855	2.32231	1.90646	1.12533	0.175223	FAIL	0.483826	FAIL	0.758063	FAIL	2.02084	2	0	0.431715	0.119182	0.522016	1	0	0	-0.0279022	0.283482	2	0	0	-0.0836533
K00852	0.0838188	-0.581328	0.136996	0.285591	-0.265061	0.842981	-0.211974	-0.503942	-0.36136	0.528365	-0.0249465	-0.160557	0.121928	0.584422	0.200537	-0.525688	0.375944	0.90294	0.772088	FAIL	0.540924	FAIL	0.665969	FAIL	0.264313	2	0	0	-0.106885	0.396067	1	0	0	-0.0438717	0.4206	2	0	0	-0.0841791
K00854	1.16182	1.00363	-1.0854	0.607519	0.850416	1.31247	-0.948939	-0.182014	1.14114	-0.123712	0.782408	0.424405	0.759358	0.221852	0.35254	0.152384	0.0133735	0.125332	0.0301586	FAIL	0.81503	FAIL	0.411648	FAIL	4.75431	2	0	0.61333	0.319802	0.0571894	1	0	0	-0.0401555	0.956599	2	0	0	-0.00369704
K00857	-0.0861062	0.556176	0.136996	-0.714409	-0.528095	0.142542	-0.211974	-0.503942	-0.946323	-0.123712	-0.703018	1.06184	-0.0479967	-0.000540553	0.35254	-0.525688	0.375944	0.487902	0.404941	FAIL	0.489395	FAIL	0.308191	FAIL	0.975672	2	0	0	-0.00285197	0.508572	1	0	0	-0.0288046	1.30042	2	0	0.278455	0.0352177
K00858	-1.50114	-0.318293	-0.670359	-0.392481	-1.26506	-1.2725	-0.211974	-0.918979	0.0536773	-0.609139	-1.43998	-0.74552	-1.46303	-0.000540553	-0.64746	-0.525688	0.0133735	-0.682023	0.343129	FAIL	0.724166	FAIL	0.559979	FAIL	1.17092	2	0	0.223532	0.0217876	0.130528	1	0	0	-0.0554158	0.6088	2	0	0	-0.0498662
K00859	0.498856	0.0967443	0.136996	0.0929456	0.957332	-1.2725	-0.533902	-0.182014	0.223602	0.528365	0.560016	-0.160557	0.121928	0.414497	0.200537	0.474312	-0.793981	0.125332	0.811458	FAIL	0.335103	FAIL	0.292705	FAIL	0.212602	2	0	0	-0.0974475	1.00841	1	0	0.131572	0.000520649	1.36342	2	0	0.306546	0.0449762
K00863	0.0838188	-1.31829	-0.0853968	0.285591	0.850416	-0.0501033	-0.533902	-0.182014	0.223602	0.238858	-0.217592	-0.423592	-1.46303	-0.263575	-1.38443	-1.26265	-0.209019	-0.360095	0.635667	FAIL	0.134529	FAIL	0.567652	FAIL	0.470627	2	0	0	-0.0633824	2.57521	1	0	0.445461	0.0943008	0.593826	2	0	0	-0.0486315
K00864	0.498856	0.0967443	-0.348431	1.09295	0.850416	0.601973	1.05106	1.30341	0.223602	0.238858	0.881944	0.424405	0.759358	0.999459	0.0306122	0.474312	0.375944	0.487902	0.26851	FAIL	0.0585521	FAIL	0.426372	FAIL	1.47007	2	0	0.305232	0.0444696	4.36903	1	0	0.509228	0.159359	0.91597	2	0	0	-0.00794947
K00873	0.235822	0.266669	0.329641	0.0929456	1.05687	-0.0501033	-0.533902	-0.182014	-0.946323	0.0689334	-0.0249465	-0.423592	-0.0479967	-0.000540553	0.35254	0.474312	-0.209019	0.317977	0.878438	FAIL	0.357721	FAIL	0.206434	FAIL	0.13102	2	0	0	-0.103535	0.914782	1	0	0	-0.00507669	1.80466	2	0	0.400763	0.0958724
K00874	0.498856	-0.0959008	0.136996	-0.392481	0.850416	0.46447	-0.211974	0.0810208	0.861032	1.06893	0.434485	0.95492	0.273931	-0.000540553	0.490044	0.152384	0.790981	0.639905	0.00169893	PASS	0.336584	FAIL	0.514644	FAIL	11.3696	2	0.0851652	0.76478	0.558313	1.002	1	0	0	5.39e-05	0.702448	2	0	0	-0.0160207
K00876	0.721249	0.681707	-0.670359	0.745022	0.319902	-0.272496	1.16654	0.496058	-0.138968	-0.346104	0.782408	-0.160557	0.273931	0.221852	0.615575	0.152384	0.527947	0.317977	0.900333	FAIL	0.379901	FAIL	0.629528	FAIL	0.105914	2	0	0	-0.12768	0.83111	1	0	0	-0.0120591	0.4811	2	0	0	-0.0741014
K00882	-0.278751	-2.90326	-0.670359	-1.71441	-0.850023	-1.85746	-0.948939	-2.50394	-1.36136	-1.93107	-1.43998	-1.16056	-0.0479967	-2.5855	-2.96939	-0.525688	-1.20902	-1.68202	0.0448521	FAIL	0.731184	FAIL	0.0551748	FAIL	4.06594	2	0	0.535817	0.221333	0.123672	1	0	0	-0.0316315	3.72436	2	0	0.513729	0.196675
K00891	0.0838188	0.556176	-0.348431	-0.129447	0.957332	0.842981	0.466098	-0.182014	0.223602	-0.123712	-0.217592	0.839443	-0.0479967	0.221852	1.27854	0.852823	0.206019	0.487902	0.3141	FAIL	0.908435	FAIL	0.0474988	FAIL	1.27735	2	0	0.237729	0.0246436	0.0137981	1	0	0	-0.0438139	3.97021	2	0	0.571103	0.263914
K00895	-0.0861062	0.266669	-0.0853968	-0.129447	-0.265061	-0.53553	0.273453	-0.503942	-0.36136	-0.123712	-0.0249465	-0.160557	-0.0479967	-0.263575	0.200537	-0.262654	0.206019	0.125332	0.787955	FAIL	0.534651	FAIL	0.857038	FAIL	0.243111	2	0	0	-0.114616	0.408686	1	0	0	-0.0447712	0.156273	2	0	0	-0.127765
K00925	1.77187	1.48906	1.32964	0.98603	1.67354	1.04943	0.0510606	0.665983	1.86103	1.5925	1.83303	1.16137	1.85889	1.11494	1.49004	1.90727	1.45395	1.12533	0.0532874	FAIL	0.267889	FAIL	0.0915447	FAIL	3.78094	2	0	0.523722	0.207637	1.34987	1	0	0.305365	0.0130614	2.93742	2	0	0.462401	0.144656
K00927	3.04318	2.82466	1.9146	2.32998	2.8224	2.18694	1.85842	2.40295	2.75412	3.02313	3.22298	2.53988	3.10175	2.4145	2.49004	2.70697	2.25041	2.71029	0.0504126	FAIL	0.535916	FAIL	0.464138	FAIL	3.87176	2	0	0.570868	0.263618	0.406119	1	0	0	-0.0272581	0.818834	2	0	0	-0.0166304
K00928	-0.501144	-0.0959008	0.499566	-0.714409	-0.265061	0.142542	0.0510606	-0.182014	-0.624395	-0.123712	0.434485	-0.423592	0.273931	0.221852	0.200537	0.611815	0.0133735	0.125332	0.530348	FAIL	0.267626	FAIL	0.692175	FAIL	0.668956	2	0	0	-0.0428586	1.35144	1	0	0.335858	0.0227493	0.37943	2	0	0	-0.080342
K00930	0.820784	0.0967443	0.329641	1.19248	0.609408	0.842981	0.273453	1.1965	0.861032	0.528365	-0.0249465	0.424405	0.536966	-0.000540553	0.490044	0.959739	1.20602	0.487902	0.619774	FAIL	0.418798	FAIL	0.829825	FAIL	0.49799	2	0	0	-0.0713287	0.701041	1	0	0	-0.021239	0.18947	2	0	0	-0.115165
K00937	0.614334	-0.318293	-1.0854	-0.129447	-1.26506	-0.0501033	0.466098	-0.918979	0.223602	-0.346104	-0.439984	-0.160557	-0.726069	-0.585503	-0.384425	0.152384	-0.209019	-0.360095	0.910198	FAIL	0.792499	FAIL	0.975545	FAIL	0.094835	2	0	0	-0.147042	0.072361	1	0	0	-0.0753464	0.0248104	2	0	0	-0.158417
K00939	1.08382	0.904099	-0.0853968	0.98603	0.319902	0.842981	-0.533902	0.665983	1.05368	0.653896	1.29698	0.95492	1.41143	0.221852	1.20054	0.852823	0.0133735	0.639905	0.127013	FAIL	0.622465	FAIL	0.592938	FAIL	2.46272	2	0	0.477944	0.160096	0.255381	1	0	0	-0.0407496	0.546106	2	0	0	-0.0496791
K00940	-0.764178	0.266669	-0.0853968	-0.714409	-0.850023	-0.272496	0.0510606	0.0810208	-0.946323	-0.609139	-0.217592	-0.160557	-0.240642	-0.585503	-0.384425	-0.262654	0.206019	-0.682023	0.760194	FAIL	0.229167	FAIL	0.258387	FAIL	0.280543	2	0	0	-0.0836447	1.60548	1	0	0.363041	0.0351971	1.51806	2	0	0.341109	0.0602306
K00942	-0.278751	-0.581328	-0.670359	0.0929456	-1.26506	-1.2725	-1.5339	-0.503942	-0.946323	-1.93107	-0.0249465	-1.16056	-3.048	-1.5855	-0.969388	-0.262654	0.0133735	-1.68202	0.530723	FAIL	0.92094	FAIL	0.242586	FAIL	0.66817	2	0	0	-0.0401204	0.0102735	1	0	0	-0.0598322	1.59755	2	0	0.363603	0.0722477
K00943	-0.0861062	-1.31829	-0.0853968	-0.392481	-0.850023	-0.0501033	-0.211974	0.0810208	-0.138968	-0.931067	-0.439984	0.0618352	-1.048	-0.000540553	-0.384425	-1.26265	-0.209019	-0.0970604	0.767135	FAIL	0.0664605	FAIL	0.947355	FAIL	0.271036	2	0	0	-0.0871704	4.07432	1	0	0.529996	0.183815	0.0543255	2	0	0	-0.113085
K00945	1.66878	1.18421	0.651569	1.45552	1.05687	0.842981	0.92553	1.40295	1.14114	1.76937	2.36737	1.06184	1.53697	1.32139	1.35254	1.90727	1.29348	1.5659	0.842708	FAIL	0.780963	FAIL	0.238834	FAIL	0.173598	2	0	0	-0.105525	0.0808752	1	0	0	-0.0586824	1.61732	2	0	0.374733	0.0788261
K00948	0.235822	0.681707	1.23653	1.09295	0.957332	0.46447	0.466098	0.665983	0.375605	-0.123712	0.782408	0.424405	0.536966	1.22185	0.35254	0.852823	0.527947	0.777409	0.0413279	FAIL	0.829388	FAIL	0.342375	FAIL	4.20416	2	0	0.584455	0.281018	0.0485047	1	0	0	-0.0417251	1.17355	2	0	0.181087	0.0152211
K00949	-0.0861062	-0.581328	0.329641	-0.714409	-0.528095	-1.2725	-0.533902	-0.503942	-0.946323	-0.346104	-0.703018	-0.160557	0.121928	0.414497	0.200537	-0.525688	-0.793981	-1.09706	0.217929	FAIL	0.791839	FAIL	0.663292	FAIL	1.73449	2	0	0.391619	0.0896181	0.0728342	1	0	0	-0.0565633	0.424912	2	0	0	-0.0701684
K00950	-0.278751	-0.0959008	1.137	0.455516	0.471905	0.601973	-0.211974	-0.503942	0.63864	0.238858	0.434485	0.424405	1.12193	0.221852	0.0306122	0.737346	0.0133735	-0.360095	0.880244	FAIL	0.096412	FAIL	0.179887	FAIL	0.128921	2	0	0	-0.0894194	3.25357	1	0	0.468167	0.115669	1.98579	2	0	0.408232	0.101195
K00951	-0.764178	0.418672	0.499566	-0.714409	-0.0426683	0.142542	0.273453	0.303413	0.754117	0.0689334	0.434485	0.0618352	-0.726069	-0.000540553	0.35254	-0.0402614	0.527947	0.317977	0.116262	FAIL	0.660555	FAIL	0.585312	FAIL	2.58839	2	0	0.489772	0.171718	0.202727	1	0	0	-0.0430959	0.560244	2	0	0	-0.0475412
K00954	-1.50114	-0.581328	-1.0854	-1.71441	-0.850023	-0.53553	-0.533902	-0.918979	-1.36136	-2.93107	-1.02495	-1.74552	-0.0479967	-2.5855	-0.969388	-0.525688	-1.79398	-2.68202	0.832073	FAIL	0.436618	FAIL	0.503385	FAIL	0.18668	2	0	0	-0.112373	0.647624	1	0	0	-0.0243431	0.727204	2	0	0	-0.037691
K00958	-0.0861062	-0.0959008	0.136996	-0.129447	0.734939	-0.272496	-0.948939	-0.503942	-1.36136	0.238858	-0.0249465	-0.74552	-0.463034	-0.585503	-0.162033	0.322309	-0.472053	-0.682023	0.545542	FAIL	0.117154	FAIL	0.201932	FAIL	0.637632	2	0	0	-0.036617	2.85025	1	0	0.444547	0.0934834	1.8334	2	0	0.383355	0.0842144
K00962	1.16182	1.09674	0.789072	0.745022	-0.265061	0.949897	0.273453	0.665983	0.63864	0.653896	1.49862	0.95492	1.19993	0.414497	1.03061	0.737346	1.01337	1.12533	0.169534	FAIL	0.309272	FAIL	0.623049	FAIL	2.06508	2	0	0.428707	0.116773	1.12721	1	0	0.273363	0.00697353	0.492285	2	0	0	-0.0556646
K00965	1.00136	0.266669	0.499566	0.0929456	0.734939	0.46447	0.0510606	-0.503942	1.14114	0.390861	0.560016	0.576408	0.121928	0.221852	-0.384425	-0.847616	-0.472053	0.639905	0.113405	FAIL	0.0401372	FAIL	0.30934	FAIL	2.62408	2	0	0.443868	0.129235	5.29382	1	0	0.519139	0.170839	1.29589	2	0	0.232491	0.0235456
K00969	0.498856	-0.0959008	0.651569	0.285591	0.149977	0.46447	0.0510606	0.0810208	0.754117	0.238858	0.675493	0.839443	0.652443	1.11494	0.837967	1.15238	0.790981	0.90294	0.966337	FAIL	0.959484	FAIL	0.391663	FAIL	0.0343411	2	0	0	-0.136969	0.00269069	1	0	0	-0.0707289	1.01454	2	0	0	0.0020621
K00973	0.373325	0.797184	0.136996	0.870553	0.319902	-0.53553	-0.211974	0.303413	1.14114	0.528365	1.06252	0.839443	0.411435	0.584422	1.03061	1.15238	0.206019	0.777409	0.566685	FAIL	0.769359	FAIL	0.183182	FAIL	0.595701	2	0	0	-0.0469987	0.0899611	1	0	0	-0.0528948	1.96167	2	0	0.422362	0.111791
K00974	-1.50114	-0.581328	0.136996	-0.714409	-1.26506	-0.272496	-0.211974	0.496058	-1.94632	-1.93107	-3.02495	-0.423592	-0.0479967	-0.263575	0.0306122	-0.847616	-0.472053	-0.360095	0.197787	FAIL	0.273202	FAIL	0.125159	FAIL	1.86053	2	0	0.373713	0.0782058	1.3187	1	0	0.31081	0.014482	2.48349	2	0	0.452292	0.134821
K00975	2.64181	1.95473	1.23653	1.37305	2.05687	2.00052	1.27345	1.1965	2.57724	2.27839	3.08358	1.57641	2.47557	1.22185	1.61557	1.90727	1.84987	1.5659	0.0142597	FAIL	0.791987	FAIL	0.263946	FAIL	6.18427	2	0	0.653798	0.37808	0.0727281	1	0	0	-0.0338122	1.49144	2	0	0.280453	0.0358401
K00980	-0.0861062	-0.318293	-0.0853968	-0.129447	-0.265061	-0.272496	-0.211974	0.0810208	-0.946323	-0.346104	-0.217592	-1.16056	-2.048	0.414497	-0.162033	0.152384	-0.793981	-0.682023	0.0360527	FAIL	0.655284	FAIL	0.284861	FAIL	4.43907	2	0	0.589798	0.288013	0.209569	1	0	0	-0.0330982	1.39683	2	0	0.271846	0.0332336
K00983	-1.50114	-2.90326	-1.67036	0.0929456	-1.85002	-0.53553	-0.533902	-0.182014	0.0536773	-0.609139	-0.217592	-0.423592	-0.240642	-1.00054	-0.384425	-0.262654	0.206019	-0.682023	0.916773	FAIL	0.993114	FAIL	0.132785	FAIL	0.0875275	2	0	0	-0.107504	7.77e-05	1	0	0	-0.0589032	2.40027	2	0	0.482966	0.164974
K00991	1.16182	0.418672	0.499566	0.98603	1.23744	0.842981	0.92553	0.817986	1.2236	1.23886	0.881944	1.25448	0.273931	0.221852	0.615575	-0.0402614	1.90646	0.777409	0.0938737	FAIL	0.368506	FAIL	0.880578	FAIL	2.90008	2	0	0.517473	0.200744	0.873156	1	0	0	-0.00670056	0.128534	2	0	0	-0.0920706
K00997	-0.764178	-1.90326	-1.0854	-0.129447	-0.850023	-1.85746	-1.5339	-0.503942	0.0536773	-0.346104	-0.217592	-1.16056	-0.726069	-1.00054	-0.384425	-1.84762	-0.472053	-0.682023	0.672261	FAIL	0.406464	FAIL	0.102311	FAIL	0.410545	2	0	0	-0.0616974	0.740181	1	0	0	-0.0135974	2.77332	2	0	0.503329	0.185611
K01006	2.91389	2.34467	1.72196	1.92945	2.57624	2.46447	2.16654	2.01962	2.54553	2.92691	2.90579	2.53988	2.83465	2.45889	2.24007	2.32231	2.16021	2.12533	0.0217712	FAIL	0.318585	FAIL	0.851655	FAIL	5.35458	2	0	0.642327	0.361114	1.0828	1	0	0.237557	0.00343313	0.162742	2	0	0	-0.0694318
K01012	-1.50114	-1.31829	0.136996	-0.392481	-0.265061	-0.0501033	-0.211974	-0.182014	0.223602	-0.123712	-1.02495	-0.423592	-0.463034	0.221852	-0.64746	0.322309	0.0133735	0.317977	0.313043	FAIL	0.887798	FAIL	0.264407	FAIL	1.28144	2	0	0.267719	0.0320504	0.0207705	1	0	0	-0.0557579	1.48926	2	0	0.331735	0.0557179
K01023	-0.764178	-1.31829	-1.67036	-2.71441	-0.850023	-0.857458	-1.5339	-2.50394	-0.624395	-0.931067	0.144979	-0.423592	-1.048	-1.5855	-0.969388	-2.84762	-0.793981	-1.68202	0.00132646	PASS	0.163976	FAIL	0.887376	FAIL	12.101	2	0.103229	0.774081	0.574566	2.19792	1	0	0.354734	0.0310011	0.120684	2	0	0	-0.0455117
K01044	-0.278751	-0.0959008	-1.0854	-0.129447	-0.850023	-1.2725	-0.211974	-0.503942	-0.138968	-0.609139	-0.439984	-0.160557	-0.726069	0.584422	-0.162033	-0.525688	0.206019	-1.09706	0.762048	FAIL	0.565221	FAIL	0.54475	FAIL	0.277994	2	0	0	-0.101804	0.349765	1	0	0	-0.0458421	0.63924	2	0	0	-0.0508677
K01051	0.0838188	0.0967443	-2.67036	-1.71441	0.149977	-0.272496	-2.5339	-2.50394	0.375605	0.238858	-0.0249465	0.0618352	-0.0479967	-2.5855	0.35254	-2.84762	-0.209019	0.317977	5.12e-09	PASS	0.757119	FAIL	0.691335	FAIL	138.539	2	0.86095	0.973632	0.948743	0.100123	1	0	0	-0.00310367	0.380722	2	0	0	-0.00427178
K01056	-1.08611	-0.581328	-0.348431	-1.12945	0.319902	-0.0501033	-0.948939	-2.50394	-0.36136	0.653896	-0.217592	-0.74552	-0.463034	-0.585503	-1.96939	-0.525688	-1.20902	0.125332	0.403932	FAIL	0.910413	FAIL	0.329491	FAIL	0.97857	2	0	0	-0.00261187	0.0132054	1	0	0	-0.0601357	1.21956	2	0	0.247161	0.0267601
K01057	0.820784	1.26667	1.4171	1.53352	1.14998	0.46447	1.37299	1.30341	0.63864	0.653896	1.43449	0.713912	1.12193	1.4145	0.937503	2.10658	1.11291	1.01842	0.00995784	FAIL	0.582588	FAIL	0.459947	FAIL	6.93571	2	0	0.685225	0.426282	0.319044	1	0	0	-0.0244519	0.829151	2	0	0	-0.0122698
K01067	-0.278751	0.418672	0.789072	0.0929456	-0.0426683	-0.0501033	0.466098	0.496058	-0.138968	0.238858	-0.0249465	0.25448	-0.0479967	-0.263575	0.200537	0.322309	0.206019	0.639905	0.406647	FAIL	0.457579	FAIL	0.922948	FAIL	0.970784	2	0	0	-0.0039771	0.589167	1	0	0	-0.0279627	0.0807204	2	0	0	-0.125139
K01069	-1.08611	-0.581328	0.329641	-0.129447	-0.850023	-1.2725	-0.533902	-0.182014	-0.946323	-0.609139	-1.43998	-0.423592	-1.048	-0.585503	-1.38443	-1.26265	-1.20902	-1.68202	0.027942	FAIL	0.777138	FAIL	0.707419	FAIL	4.89202	2	0	0.631015	0.344724	0.0838119	1	0	0	-0.0405743	0.356311	2	0	0	-0.0570129
K01077	0.498856	0.266669	-0.0853968	0.607519	0.957332	1.23	0.273453	0.303413	0.513109	0.769373	0.560016	1.16137	0.536966	-0.585503	0.731052	0.152384	1.20602	0.639905	0.0133361	FAIL	0.50572	FAIL	0.818352	FAIL	6.32101	2	0	0.679296	0.417001	0.470667	1	0	0	-0.0207416	0.203849	2	0	0	-0.0623933
K01081	0.721249	0.556176	-0.348431	0.455516	0.609408	0.949897	0.0510606	0.0810208	0.63864	0.876288	0.296982	0.0618352	0.273931	0.736425	0.0306122	-0.262654	0.66545	0.777409	0.121779	FAIL	0.63258	FAIL	0.548361	FAIL	2.52229	2	0	0.48211	0.164136	0.240657	1	0	0	-0.0409369	0.631933	2	0	0	-0.0396857
K01091	-1.50114	-1.31829	0.136996	-0.392481	-0.265061	-0.272496	-0.948939	0.0810208	0.0536773	-1.93107	-1.02495	-1.16056	-0.0479967	-1.00054	-0.64746	0.152384	-0.793981	-1.09706	0.275996	FAIL	0.532713	FAIL	0.65721	FAIL	1.43591	2	0	0.327933	0.0539691	0.412641	1	0	0	-0.0363599	0.434782	2	0	0	-0.0699786
K01092	-2.08611	-1.31829	0.136996	0.0929456	-0.528095	-1.2725	-1.5339	0.0810208	-1.36136	-0.931067	-0.703018	-0.74552	-1.46303	-0.585503	-1.38443	-0.525688	0.206019	0.125332	0.286641	FAIL	0.766813	FAIL	0.265185	FAIL	1.38916	2	0	0.30301	0.0436238	0.0920254	1	0	0	-0.0508911	1.4856	2	0	0.328955	0.0544345
K01104	-0.278751	0.0967443	1.03008	0.745022	-0.850023	0.46447	0.0510606	0.496058	0.375605	-0.346104	0.296982	-0.160557	0.121928	0.873929	-0.64746	-0.262654	0.0133735	-0.360095	0.0523606	FAIL	0.704189	FAIL	0.659011	FAIL	3.80958	2	0	0.57772	0.272324	0.151215	1	0	0	-0.0411351	0.431848	2	0	0	-0.0550693
K01119	0.0838188	-0.318293	0.136996	0.285591	0.850416	0.142542	0.273453	0.496058	-0.138968	0.653896	0.675493	-0.74552	0.121928	0.873929	-0.384425	0.322309	0.0133735	-0.682023	0.222631	FAIL	0.734538	FAIL	0.668593	FAIL	1.70703	2	0	0.386733	0.0863951	0.120469	1	0	0	-0.0537371	0.416394	2	0	0	-0.0713137
K01126	-1.50114	-1.31829	0.136996	0.285591	0.149977	0.46447	-0.211974	0.0810208	-0.36136	0.528365	-0.217592	0.0618352	-0.463034	-0.263575	0.0306122	0.152384	-0.472053	-0.0970604	0.6172	FAIL	0.511493	FAIL	0.835615	FAIL	0.502499	2	0	0	-0.0719588	0.457784	1	0	0	-0.0392132	0.182302	2	0	0	-0.118272
K01138	-2.08611	-1.90326	-1.0854	-1.12945	-2.85002	-1.2725	-0.948939	-1.50394	-1.36136	-1.3461	-1.02495	-0.74552	-3.048	-0.000540553	-1.96939	-1.26265	0.206019	-1.68202	0.409524	FAIL	0.873217	FAIL	0.638128	FAIL	0.962598	2	0	0	-0.00502553	0.0265748	1	0	0	-0.0653977	0.466461	2	0	0	-0.0716897
K01151	-0.278751	0.266669	-0.670359	-1.71441	-0.528095	-0.272496	-0.211974	-0.182014	0.223602	0.238858	-1.02495	-0.160557	0.273931	-0.000540553	0.35254	-0.262654	-0.472053	0.487902	0.243429	FAIL	0.791171	FAIL	0.169686	FAIL	1.59316	2	0	0.343028	0.0611903	0.0733151	1	0	0	-0.0477984	2.06387	2	0	0.419709	0.109749
K01153	0.373325	-0.0959008	0.499566	0.285591	0.471905	0.842981	0.788026	-0.503942	0.960568	0.528365	0.975053	0.95492	-0.726069	-0.000540553	-0.162033	0.852823	0.790981	0.317977	0.885804	FAIL	0.515461	FAIL	0.253019	FAIL	0.122493	2	0	0	-0.111197	0.44908	1	0	0	-0.0349061	1.54442	2	0	0.357806	0.0689881
K01154	0.0838188	0.0967443	0.329641	0.455516	0.319902	0.142542	-0.211974	0.496058	0.63864	0.653896	-0.703018	-0.160557	-0.726069	0.736425	-0.384425	0.474312	0.206019	-1.09706	0.195383	FAIL	0.622646	FAIL	0.826552	FAIL	1.87657	2	0	0.415992	0.106929	0.255112	1	0	0	-0.0454329	0.193548	2	0	0	-0.0983757
K01176	1.00136	1.48906	1.32964	0.745022	1.90486	1.53486	1.78803	1.66598	2.05368	1.6539	0.782408	1.77804	0.952003	0.873929	0.490044	1.05927	1.29348	1.84154	0.809516	FAIL	0.165155	FAIL	0.966199	FAIL	0.215084	2	0	0	-0.106909	2.18464	1	0	0.429679	0.0806768	0.0344844	2	0	0	-0.131508
K01179	2.00136	2.22603	1.78907	2.09295	2.67354	2.39047	2.55356	2.45025	2.41123	2.5925	2.01945	2.74633	1.952	1.4145	2.1599	1.73735	2.45395	2.52743	0.195237	FAIL	0.383071	FAIL	0.88726	FAIL	1.87755	2	0	0.41256	0.104368	0.819753	1	0	0	-0.0107185	0.120818	2	0	0	-0.104562
K01181	1.37333	1.41867	1.137	0.98603	1.73494	1.7275	1.05106	0.95549	2.00787	1.92691	1.29698	2.00937	1.27393	0.873929	1.27854	0.611815	1.20602	1.71029	0.00328415	PASS	0.269851	FAIL	0.845698	FAIL	9.56255	2	0.049272	0.743696	0.522055	1.33826	1	0	0.293144	0.0103118	0.169955	2	0	0	-0.0506074
K01183	0.498856	-0.0959008	1.137	1.37305	0.850416	0.142542	1.27345	1.40295	0.375605	1.1564	0.434485	1.06184	0.652443	1.22185	0.0306122	0.322309	0.375944	0.639905	0.00150527	PASS	0.0669737	FAIL	0.562651	FAIL	11.7235	2	0.0536479	0.746491	0.526813	4.05668	1	0	0.422824	0.0750829	0.60356	2	0	0	-0.0194759
K01186	0.498856	0.418672	0.914603	1.28559	1.05687	-0.0501033	0.788026	1.08102	-0.138968	0.528365	0.675493	0.95492	-0.240642	0.736425	-0.64746	0.737346	0.375944	1.01842	0.0339609	FAIL	0.0778838	FAIL	0.249095	FAIL	4.54358	2	0	0.562949	0.253732	3.71627	1	0	0.448727	0.097247	1.5641	2	0	0.294138	0.0403914
K01187	1.08382	1.00363	1.137	1.92945	1.67354	1.60197	1.78803	1.49606	1.80856	1.52837	1.88194	1.6468	1.34432	0.999459	1.42293	1.85282	1.29348	1.31798	0.852387	FAIL	0.687348	FAIL	0.401961	FAIL	0.16186	2	0	0	-0.115907	0.170039	1	0	0	-0.0573879	0.984264	2	0	0	-0.00217612
K01190	2.40575	2.52301	2.65157	2.77744	2.73494	2.75725	3.08081	2.70551	2.80856	2.82382	2.92925	2.42441	2.53697	2.22185	2.5852	2.40031	2.37594	2.52743	0.627984	FAIL	0.704209	FAIL	0.799988	FAIL	0.483753	2	0	0	-0.0760673	0.151193	1	0	0	-0.0625345	0.22736	2	0	0	-0.113846
K01191	-0.764178	-1.90326	-0.0853968	0.745022	0.850416	-0.0501033	0.273453	0.817986	-0.138968	0.653896	-0.217592	0.424405	-0.240642	0.221852	-0.384425	0.152384	0.375944	0.125332	0.0975883	FAIL	0.383419	FAIL	0.530153	FAIL	2.8427	2	0	0.503445	0.185731	0.818515	1	0	0	-0.0091462	0.669363	2	0	0	-0.0333259
K01193	-0.278751	-0.0959008	0.329641	-0.129447	-0.0426683	-0.0501033	0.788026	-0.503942	0.223602	-0.123712	0.144979	0.424405	-0.0479967	-0.263575	0.200537	-0.0402614	0.0133735	-0.360095	0.982584	FAIL	0.961514	FAIL	0.946108	FAIL	0.0175951	2	0	0	-0.161727	0.00242768	1	0	0	-0.082112	0.0556547	2	0	0	-0.155462
K01195	-0.501144	-0.903256	-0.670359	-0.714409	-0.0426683	0.312467	-0.533902	-0.503942	-1.36136	0.0689334	-0.703018	-0.423592	-0.463034	-0.585503	-0.64746	-0.847616	0.0133735	-1.09706	0.049074	FAIL	0.206883	FAIL	0.135497	FAIL	3.91614	2	0	0.535774	0.221284	1.78028	1	0	0.351807	0.0296047	2.37201	2	0	0.412213	0.104111
K01197	0.235822	1.00363	1.49957	1.37305	0.609408	0.312467	1.78803	1.49606	-0.36136	-0.609139	0.881944	0.713912	-0.463034	1.11494	-0.162033	0.737346	0.66545	1.12533	0.00932791	FAIL	0.188795	FAIL	0.721326	FAIL	7.07737	2	0	0.682826	0.422516	1.94133	1	0	0.358224	0.0327221	0.33572	2	0	0	-0.0461826
K01198	-0.501144	-0.0959008	0.136996	-0.129447	-1.26506	0.312467	-0.211974	-0.503942	0.513109	0.653896	-2.02495	0.713912	-1.048	-0.263575	-0.384425	-0.525688	0.206019	-0.0970604	0.981208	FAIL	0.427795	FAIL	0.938306	FAIL	0.0190009	2	0	0	-0.152808	0.673622	1	0	0	-0.0254195	0.0640179	2	0	0	-0.145795
K01200	0.0838188	-0.318293	-1.0854	-1.71441	0.319902	-0.0501033	-0.948939	-0.503942	-0.36136	-0.609139	-1.02495	0.576408	-0.726069	-0.263575	0.200537	-1.84762	-0.472053	0.125332	0.00133754	PASS	0.00999777	FAIL	0.0105094	FAIL	12.0759	2	0	0.651514	0.374675	9.33095	1	0	0.492604	0.140909	6.82001	2	0	0.513918	0.196879
K01206	0.0838188	0.556176	0.789072	1.09295	0.319902	1.14254	1.16654	0.817986	0.861032	0.390861	0.296982	0.25448	-0.240642	0.736425	-0.162033	1.23985	0.906458	-0.0970604	0.0399637	FAIL	0.497791	FAIL	0.998262	FAIL	4.26141	2	0	0.606482	0.310387	0.488799	1	0	0	-0.0243254	0.00173936	2	0	0	-0.0950042
K01207	-0.0861062	-0.318293	0.136996	0.285591	-0.265061	-0.53553	0.0510606	-0.182014	0.0536773	0.390861	0.434485	-0.160557	0.273931	-1.5855	-0.162033	0.322309	-1.20902	0.125332	0.927678	FAIL	0.727386	FAIL	0.120215	FAIL	0.0755419	2	0	0	-0.106506	0.127356	1	0	0	-0.0502682	2.54066	2	0	0.495484	0.177498
K01209	1.30621	1.26667	1.137	1.09295	1.4719	1.53486	1.27345	1.08102	1.80856	1.87629	0.296982	2.06184	0.952003	0.736425	1.11808	1.15238	1.45395	1.31798	0.227624	FAIL	0.900809	FAIL	0.755176	FAIL	1.67859	2	0	0.384733	0.0850988	0.016206	1	0	0	-0.0616863	0.287479	2	0	0	-0.0893535
K01218	0.614334	1.26667	0.789072	0.455516	1.23744	0.842981	1.05106	1.08102	0.960568	1.23886	0.881944	1.50241	0.652443	-0.000540553	1.03061	0.611815	0.790981	1.12533	0.194365	FAIL	0.619437	FAIL	0.79653	FAIL	1.88342	2	0	0.416277	0.107144	0.259896	1	0	0	-0.0448807	0.231858	2	0	0	-0.0931619
K01219	-0.501144	-1.31829	-0.348431	-0.714409	-0.0426683	0.312467	-0.211974	-0.503942	0.513109	0.238858	0.144979	0.713912	-1.46303	-0.585503	-0.969388	-1.26265	0.206019	0.317977	0.382884	FAIL	0.0753625	FAIL	0.62625	FAIL	1.04109	2	0	0.00584086	0.00436112	3.78956	1	0	0.499125	0.148025	0.486742	2	0	0	-0.0544709
K01223	0.498856	-1.31829	0.329641	-0.392481	-0.528095	-0.857458	0.0510606	0.303413	-0.946323	-0.346104	-0.703018	-0.423592	-0.726069	-0.585503	-0.64746	-0.262654	0.206019	0.125332	0.0865402	FAIL	0.383551	FAIL	0.751314	FAIL	3.02156	2	0	0.523963	0.207906	0.818048	1	0	0	-0.00935637	0.292855	2	0	0	-0.0727259
K01224	1.23582	1.18421	-0.348431	-0.392481	1.05687	1.14254	0.466098	0.0810208	1.37561	1.6539	1.56002	1.50241	1.12193	-0.585503	0.937503	-0.525688	1.29348	1.40544	4.91e-07	PASS	0.103502	FAIL	0.252856	FAIL	61.5533	2	0.623355	0.926275	0.857078	3.10459	1	0	0.312306	0.0148943	1.54523	2	0	0.092764	0.00771725
K01227	0.0838188	0.266669	-0.0853968	0.607519	0.149977	0.312467	0.273453	0.496058	0.375605	0.390861	0.675493	0.713912	0.273931	-0.000540553	-0.162033	-0.262654	0.66545	0.639905	0.444444	FAIL	0.287905	FAIL	0.308473	FAIL	0.868286	2	0	0	-0.0149915	1.23662	1	0	0.306966	0.0134661	1.29931	2	0	0.274668	0.0340671
K01236	-0.501144	-1.90326	-0.670359	0.455516	0.471905	0.142542	0.0510606	0.496058	0.754117	-0.609139	1.06252	-0.423592	-0.240642	-1.5855	0.0306122	0.737346	0.206019	-0.360095	0.957442	FAIL	0.613809	FAIL	0.282678	FAIL	0.0436477	2	0	0	-0.126098	0.268424	1	0	0	-0.0482304	1.40632	2	0	0.327062	0.0535748
K01243	-0.0861062	0.681707	0.789072	0.455516	0.149977	0.142542	0.466098	0.496058	0.754117	0.390861	-0.439984	0.25448	0.411435	0.584422	0.0306122	0.152384	0.206019	1.01842	0.493556	FAIL	0.969754	FAIL	0.66933	FAIL	0.749347	2	0	0	-0.0349814	0.00149884	1	0	0	-0.069676	0.415216	2	0	0	-0.0816133
K01258	-1.08611	-0.0959008	0.329641	0.870553	0.319902	0.142542	0.0510606	0.95549	-0.624395	-0.123712	-1.02495	-0.423592	-1.46303	0.736425	-0.64746	0.152384	-0.209019	-0.360095	0.0103739	FAIL	0.85803	FAIL	0.505949	FAIL	6.84776	2	0	0.687856	0.430426	0.033405	1	0	0	-0.0355733	0.72151	2	0	0	-0.0204983
K01262	0.373325	1.00363	0.789072	0.745022	0.319902	1.04943	1.37299	1.08102	-0.138968	0.769373	-0.0249465	0.0618352	0.652443	0.221852	0.615575	0.959739	0.527947	0.639905	0.109764	FAIL	0.040152	FAIL	0.153775	FAIL	2.67111	2	0	0.437192	0.12365	5.29288	1	0	0.508755	0.158821	2.19729	2	0	0.390075	0.0885907
K01265	-0.278751	-0.318293	-0.348431	-0.392481	0.149977	-0.272496	-0.533902	0.0810208	-0.624395	-0.931067	-2.02495	-0.423592	-0.463034	0.736425	0.200537	0.152384	0.0133735	-0.0970604	0.372666	FAIL	0.787294	FAIL	0.203893	FAIL	1.07291	2	0	0.0994544	0.00816262	0.0761387	1	0	0	-0.0517177	1.82079	2	0	0.394998	0.091896
K01267	0.235822	1.00363	0.136996	0.455516	0.471905	0.312467	0.92553	0.496058	-1.94632	0.876288	-0.217592	-0.160557	0.121928	0.414497	0.35254	0.322309	-1.20902	0.487902	0.495942	FAIL	0.591254	FAIL	0.1885	FAIL	0.743925	2	0	0	-0.0290337	0.304415	1	0	0	-0.0394326	1.92378	2	0	0.41306	0.104738
K01270	0.614334	0.904099	1.137	1.37305	1.14998	0.727504	0.92553	1.40295	0.223602	1.1564	0.975053	1.16137	1.03947	0.873929	0.731052	1.23985	0.906458	1.01842	0.068227	FAIL	0.45468	FAIL	0.889369	FAIL	3.38624	2	0	0.554515	0.243416	0.596984	1	0	0	-0.0205555	0.118396	2	0	0	-0.0899309
K01271	0.913894	0.681707	1.137	0.98603	0.149977	0.46447	1.05106	1.08102	-0.138968	0.528365	-0.439984	0.713912	0.759358	0.414497	0.35254	0.474312	0.790981	-0.0970604	0.00301158	PASS	0.0621048	FAIL	0.109113	FAIL	9.78891	2	0	0.685666	0.426975	4.23104	1	0	0.42702	0.0784837	2.67971	2	0	0.379226	0.0816024
K01273	-1.08611	-0.581328	-0.348431	-0.129447	-0.528095	-0.0501033	0.788026	-0.182014	-0.624395	-0.609139	-1.02495	-0.423592	-0.726069	0.221852	-0.162033	-0.0402614	0.206019	0.317977	0.111335	FAIL	0.958646	FAIL	0.330197	FAIL	2.65059	2	0	0.485281	0.167251	0.00280327	1	0	0	-0.0505218	1.21698	2	0	0.224583	0.0219863
K01278	-1.50114	-0.318293	0.329641	-0.129447	-1.85002	-0.0501033	0.273453	0.0810208	-0.946323	-0.609139	-1.02495	-0.423592	-0.726069	-0.000540553	0.0306122	-0.262654	-0.472053	0.125332	0.00710865	FAIL	0.122745	FAIL	0.281061	FAIL	7.68317	2	0	0.671974	0.40566	2.7565	1	0	0.393274	0.0533085	1.41341	2	0	0.239803	0.0250933
K01284	-0.764178	0.418672	-0.670359	-0.129447	-0.528095	-0.53553	0.273453	0.0810208	-1.36136	-0.123712	-1.02495	0.424405	-0.240642	-1.00054	0.0306122	-1.26265	-0.793981	0.317977	0.945534	FAIL	0.918928	FAIL	0.312763	FAIL	0.0562675	2	0	0	-0.1285	0.0108052	1	0	0	-0.0673454	1.28252	2	0	0.288545	0.0384691
K01338	0.498856	0.418672	0.789072	-0.129447	0.319902	-0.0501033	0.466098	0.496058	-0.138968	0.238858	0.782408	-0.74552	0.536966	-0.000540553	-0.162033	0.322309	-0.209019	-0.0970604	0.667566	FAIL	0.929805	FAIL	0.870735	FAIL	0.418038	2	0	0	-0.0886853	0.00809241	1	0	0	-0.0755784	0.140027	2	0	0	-0.131051
K01358	0.373325	0.266669	0.914603	0.0929456	-0.265061	0.142542	0.0510606	0.496058	0.513109	0.390861	0.434485	0.576408	0.121928	-0.000540553	0.35254	0.737346	-0.472053	0.777409	0.296967	FAIL	0.781528	FAIL	0.182681	FAIL	1.3457	2	0	0.283994	0.0369686	0.0804462	1	0	0	-0.0491675	1.96531	2	0	0.411015	0.103228
K01361	0.235822	-0.581328	-0.670359	-0.714409	0.609408	0.601973	-0.211974	-0.918979	0.63864	0.528365	-0.217592	1.25448	-0.0479967	-0.585503	-0.969388	-1.26265	0.906458	0.487902	0.00323003	PASS	0.13703	FAIL	0.798285	FAIL	9.60571	2	0.0328013	0.732477	0.503113	2.53927	1	0	0.380291	0.044995	0.229572	2	0	0	-0.0450413
K01372	0.0838188	0.418672	1.03008	0.745022	0.957332	0.142542	0.466098	0.0810208	-0.624395	-0.346104	-0.439984	0.576408	0.121928	-0.000540553	0.35254	0.959739	0.0133735	0.317977	0.0451505	FAIL	0.159981	FAIL	0.00658619	FAIL	4.05482	2	0	0.478347	0.160483	2.24388	1	0	0.358126	0.0326732	7.85837	2	0	0.641772	0.360301
K01387	-0.0861062	-1.90326	-1.67036	-0.714409	-0.265061	-0.857458	-0.533902	-0.182014	0.375605	-0.346104	-0.439984	-0.74552	-1.048	-1.00054	-0.384425	-1.84762	0.206019	-1.68202	0.307503	FAIL	0.186816	FAIL	0.596492	FAIL	1.30314	2	0	0.27564	0.0343589	1.96016	1	0	0.394913	0.0544136	0.53959	2	0	0	-0.0521841
K01399	-0.501144	0.266669	-1.0854	-0.714409	-1.26506	-0.53553	-0.533902	-0.503942	-0.946323	-0.346104	-3.02495	-0.160557	0.121928	-0.585503	-0.384425	-0.847616	-0.209019	-0.0970604	0.591602	FAIL	0.209894	FAIL	0.218777	FAIL	0.548567	2	0	0	-0.0493063	1.75525	1	0	0.373983	0.0412447	1.72949	2	0	0.376121	0.0796763
K01409	0.235822	0.418672	0.789072	-0.129447	0.609408	0.142542	0.466098	0.817986	0.63864	0.238858	0.434485	0.25448	0.273931	1.4145	-0.162033	0.474312	0.66545	1.01842	0.401283	FAIL	0.0515079	FAIL	0.294932	FAIL	0.986228	2	0	0	-0.00128978	4.67513	1	0	0.520201	0.17209	1.35412	2	0	0.271608	0.0331642
K01414	-0.764178	0.418672	-0.670359	-0.129447	-0.528095	-0.53553	0.273453	0.0810208	-0.946323	-0.123712	-1.02495	0.424405	-0.240642	-1.00054	0.200537	-1.26265	-0.472053	0.317977	0.82939	FAIL	0.889155	FAIL	0.328732	FAIL	0.190012	2	0	0	-0.109126	0.0202674	1	0	0	-0.0659977	1.22234	2	0	0.260018	0.0299543
K01424	-0.764178	-0.318293	-0.0853968	-0.129447	-0.0426683	-0.272496	0.273453	-0.182014	-0.138968	0.238858	-0.217592	-1.74552	-0.240642	-0.000540553	-0.969388	-0.262654	-1.20902	-1.09706	0.21107	FAIL	0.777333	FAIL	0.584973	FAIL	1.77583	2	0	0.396027	0.0925975	0.0836605	1	0	0	-0.0546837	0.560878	2	0	0	-0.0524103
K01425	-1.50114	0.0967443	-1.67036	-0.714409	-0.265061	-0.857458	-1.5339	-1.50394	-2.94632	-1.93107	-1.02495	-0.160557	-0.0479967	-1.00054	0.0306122	-1.84762	-0.209019	-0.360095	0.35478	FAIL	0.39259	FAIL	0.344741	FAIL	1.13113	2	0	0.180034	0.0150897	0.78649	1	0	0	-0.0122852	1.16532	2	0	0.207715	0.0190252
K01439	0.235822	-0.0959008	-0.0853968	0.607519	-0.0426683	-0.0501033	-0.211974	0.665983	-0.946323	-0.931067	-0.0249465	-0.160557	-1.048	0.736425	0.200537	0.152384	-0.793981	-0.682023	0.00597303	FAIL	0.290952	FAIL	0.00898123	FAIL	8.08593	2	0	0.6165	0.324206	1.22034	1	0	0.262642	0.00504068	7.16018	2	0	0.585093	0.28185
K01442	-0.0861062	0.266669	0.499566	0.285591	-0.0426683	0.142542	0.466098	0.496058	-2.94632	-0.123712	-0.217592	0.25448	0.121928	-1.00054	-0.384425	-0.525688	-0.209019	0.777409	0.676186	FAIL	0.548594	FAIL	0.666159	FAIL	0.404328	2	0	0	-0.0849125	0.381017	1	0	0	-0.0441177	0.420295	2	0	0	-0.0826364
K01443	0.721249	0.418672	1.32964	0.745022	1.14998	0.46447	1.27345	1.30341	0.63864	0.769373	0.675493	0.25448	0.411435	0.999459	-0.162033	1.40031	0.66545	0.317977	0.00248043	PASS	0.335506	FAIL	0.726901	FAIL	10.3079	2	0.0693682	0.755985	0.543087	1.00667	1	0	0.0642691	0.000194455	0.327596	2	0	0	-0.0392329
K01447	-2.08611	-1.31829	-1.0854	0.0929456	0.319902	-0.53553	-0.533902	-0.503942	-0.946323	-1.3461	-1.43998	-0.74552	-0.0479967	0.221852	-0.384425	-0.0402614	-0.793981	-1.09706	0.274522	FAIL	0.648795	FAIL	0.824888	FAIL	1.44255	2	0	0.334719	0.0571235	0.218183	1	0	0	-0.0504575	0.195629	2	0	0	-0.103826
K01448	1.08382	1.34467	1.32964	1.28559	1.60941	1.9499	1.98966	1.49606	1.51311	1.52837	0.881944	1.89834	1.27393	1.4145	0.937503	1.61182	1.79098	1.4879	0.629587	FAIL	0.83376	FAIL	0.705657	FAIL	0.480999	2	0	0	-0.0756235	0.0460099	1	0	0	-0.0695028	0.358954	2	0	0	-0.0934067
K01462	-0.764178	-1.31829	-0.670359	-0.714409	-2.85002	-1.2725	-0.211974	-0.503942	-1.36136	-1.93107	-1.43998	-2.74552	-0.726069	-1.00054	0.0306122	-1.26265	-1.79398	-2.68202	0.074542	FAIL	0.233327	FAIL	0.324056	FAIL	3.24878	2	0	0.516268	0.19943	1.57534	1	0	0.342645	0.0255114	1.2396	2	0	0.220626	0.0212486
K01465	-0.501144	-0.581328	-0.0853968	-0.714409	0.319902	-0.0501033	-0.948939	-0.503942	-0.946323	-0.123712	-1.02495	0.0618352	-1.46303	-0.000540553	-0.384425	-0.847616	0.375944	-0.0970604	0.578764	FAIL	0.921991	FAIL	0.54385	FAIL	0.572556	2	0	0	-0.0592141	0.0100012	1	0	0	-0.0685725	0.641069	2	0	0	-0.0497228
K01478	-1.50114	-0.581328	0.136996	-0.129447	0.149977	-0.857458	-0.948939	-0.918979	-0.36136	-0.609139	-1.02495	-0.423592	-0.463034	-0.263575	-1.96939	0.152384	-0.793981	-0.0970604	0.312838	FAIL	0.904281	FAIL	0.109834	FAIL	1.28223	2	0	0.253694	0.0283369	0.0150852	1	0	0	-0.0494437	2.67019	2	0	0.485726	0.16769
K01489	0.614334	0.681707	0.914603	1.19248	0.471905	0.312467	0.788026	0.0810208	0.0536773	0.653896	-0.439984	1.16137	0.273931	1.50196	1.27854	0.959739	0.790981	1.22487	0.465874	FAIL	0.491873	FAIL	0.575784	FAIL	0.814593	2	0	0	-0.0242548	0.502673	1	0	0	-0.0325299	0.578213	2	0	0	-0.0551778
K01491	-0.764178	-0.318293	-0.0853968	-0.392481	0.149977	0.601973	-0.211974	-0.503942	-0.36136	-0.123712	0.144979	-0.160557	0.858894	0.221852	0.0306122	-0.847616	0.0133735	-1.09706	0.573973	FAIL	0.277445	FAIL	0.285129	FAIL	0.581668	2	0	0	-0.0485048	1.2944	1	0	0.31966	0.0170675	1.39567	2	0	0.30885	0.0458776
K01497	-0.501144	-0.318293	-1.0854	0.285591	-0.265061	-0.857458	-0.948939	-0.182014	0.223602	-1.93107	-1.43998	0.25448	-0.726069	0.221852	-0.64746	-0.0402614	-0.793981	-0.682023	0.535681	FAIL	0.302317	FAIL	0.29631	FAIL	0.657842	2	0	0	-0.0398457	1.16163	1	0	0.288488	0.00941135	1.34841	2	0	0.294656	0.0405739
K01515	-1.08611	-0.903256	-0.348431	-0.714409	-0.528095	0.142542	-1.5339	-0.503942	-0.624395	-0.931067	-1.02495	-0.423592	-1.048	-1.00054	-0.969388	0.152384	0.206019	-1.68202	0.767235	FAIL	0.105564	FAIL	0.600926	FAIL	0.2709	2	0	0	-0.0874827	3.06359	1	0	0.476287	0.123802	0.531523	2	0	0	-0.0562112
K01524	-0.501144	-1.90326	-0.348431	-0.392481	-0.0426683	-0.857458	0.273453	0.303413	-0.138968	-0.346104	-0.0249465	-0.74552	-0.726069	-1.00054	-0.384425	-1.26265	0.0133735	-0.0970604	0.81717	FAIL	0.0846768	FAIL	0.273619	FAIL	0.205344	2	0	0	-0.0843749	3.53236	1	0	0.486546	0.13444	1.44664	2	0	0.312709	0.047423
K01537	0.373325	0.266669	-0.0853968	0.870553	0.149977	-0.0501033	0.0510606	0.0810208	1.05368	0.238858	0.434485	0.576408	0.273931	0.414497	0.837967	0.152384	0.375944	0.125332	0.641129	FAIL	0.806692	FAIL	0.744855	FAIL	0.461405	2	0	0	-0.0792679	0.0625819	1	0	0	-0.0689824	0.301917	2	0	0	-0.102741
K01571	1.00136	1.00363	1.23653	0.98603	0.850416	0.727504	1.27345	1.40295	0.375605	0.390861	1.43449	0.713912	1.12193	0.999459	0.490044	1.15238	0.906458	0.639905	0.0983259	FAIL	0.620586	FAIL	0.989938	FAIL	2.83161	2	0	0.520597	0.204174	0.258176	1	0	0	-0.0413465	0.0101216	2	0	0	-0.110344
K01579	-3.08611	-0.903256	-0.348431	-1.12945	-1.85002	-0.0501033	0.466098	0.0810208	-0.36136	-2.93107	-2.02495	-0.423592	-2.048	-0.263575	-1.96939	-0.525688	-1.20902	-0.360095	0.0231136	FAIL	0.396205	FAIL	0.782489	FAIL	5.24191	2	0	0.639566	0.357082	0.774183	1	0	0	-0.0095046	0.250358	2	0	0	-0.0631046
K01585	0.373325	0.266669	-0.348431	-0.129447	-0.528095	0.312467	0.636023	0.303413	0.861032	-0.609139	-1.02495	0.0618352	0.411435	-0.585503	0.615575	0.152384	0.0133735	0.317977	0.685294	FAIL	0.912219	FAIL	0.679429	FAIL	0.390062	2	0	0	-0.0897546	0.0126759	1	0	0	-0.0726441	0.399222	2	0	0	-0.0884066
K01586	0.0838188	-1.31829	-0.670359	-1.12945	-0.265061	-1.2725	-0.211974	-0.182014	0.223602	-1.3461	-1.43998	-1.16056	-1.048	-0.263575	0.35254	-0.847616	-1.20902	-0.682023	0.730862	FAIL	0.0915738	FAIL	0.608642	FAIL	0.321867	2	0	0	-0.0795827	3.36319	1	0	0.490519	0.138667	0.517648	2	0	0	-0.0566067
K01588	1.16182	0.266669	0.651569	0.0929456	0.149977	1.04943	0.788026	0.303413	1.3016	0.876288	0.560016	-0.160557	0.273931	0.414497	0.0306122	0.474312	0.66545	0.317977	0.876185	FAIL	0.819013	FAIL	0.64552	FAIL	0.133644	2	0	0	-0.130967	0.0547046	1	0	0	-0.0714503	0.454059	2	0	0	-0.08253
K01591	0.373325	0.904099	0.651569	0.455516	-0.528095	0.142542	-0.948939	0.496058	0.0536773	0.390861	0.144979	-0.160557	0.536966	0.736425	0.837967	0.852823	0.0133735	0.487902	0.47762	FAIL	0.065046	FAIL	0.952036	FAIL	0.78637	2	0	0	-0.0240098	4.12382	1	0	0.523114	0.175542	0.0493546	2	0	0	-0.106842
K01596	0.235822	0.556176	-0.0853968	-1.12945	-0.0426683	0.142542	0.0510606	0.0810208	0.375605	0.238858	0.434485	0.0618352	0.952003	-0.585503	0.0306122	-1.26265	0.66545	0.125332	0.0032075	PASS	0.693657	FAIL	0.0450342	FAIL	9.62392	2	0	0.691589	0.436334	0.162835	1	0	0	-0.0211785	4.05914	2	0	0.472338	0.15478
K01610	2.74678	2.48906	2.68719	2.49504	2.10417	1.9499	1.71403	2.49606	2.44599	2.62352	2.95233	2.11246	2.9964	1.93806	2.27854	2.23985	2.11291	1.84154	0.709914	FAIL	0.380011	FAIL	0.423174	FAIL	0.352581	2	0	0	-0.0841613	0.830715	1	0	0	-0.0110031	0.924654	2	0	0	-0.00979467
K01619	-0.0861062	0.797184	0.499566	0.607519	0.850416	0.601973	0.466098	0.817986	0.63864	0.653896	-0.0249465	1.16137	0.411435	0.999459	0.615575	0.152384	0.66545	0.777409	0.979737	FAIL	0.701793	FAIL	0.438522	FAIL	0.0205057	2	0	0	-0.140307	0.153814	1	0	0	-0.0606057	0.883659	2	0	0	-0.0166652
K01624	2.79654	2.3062	1.9735	2.19248	2.70457	2.46447	1.92553	2.40295	2.88657	2.76937	2.52964	2.29887	2.56671	2.27248	2.11807	2.28167	2.29348	2.44726	0.0255744	FAIL	0.194634	FAIL	0.497734	FAIL	5.05394	2	0	0.612223	0.31827	1.88723	1	0	0.362335	0.0348275	0.739873	2	0	0	-0.0204222
K01625	1.30621	-0.318293	0.499566	-0.129447	1.05687	0.601973	0.0510606	-1.50394	0.63864	1.1564	0.675493	0.0618352	0.652443	-0.585503	0.731052	0.322309	1.20602	0.317977	0.00871692	FAIL	0.242197	FAIL	0.209392	FAIL	7.22586	2	0	0.664898	0.394823	1.51337	1	0	0.317084	0.0162782	1.78618	2	0	0.318569	0.0498569
K01626	-2.08611	-0.903256	-1.0854	-2.71441	-0.850023	-1.2725	-1.5339	-2.50394	-1.94632	-0.609139	-0.0249465	-0.74552	-0.726069	-0.585503	-0.64746	-0.525688	-0.472053	-1.09706	0.417808	FAIL	0.488332	FAIL	0.801881	FAIL	0.939397	2	0	0	-0.00816772	0.511117	1	0	0	-0.0329442	0.224908	2	0	0	-0.104462
K01628	1.00136	1.26667	0.329641	0.745022	0.850416	0.601973	-0.211974	1.08102	1.69753	1.1564	1.06252	1.6468	1.41143	0.221852	0.615575	0.611815	1.11291	0.90294	0.0226644	FAIL	0.821151	FAIL	0.448265	FAIL	5.27874	2	0	0.635898	0.351756	0.0533948	1	0	0	-0.0389103	0.858494	2	0	0	-0.0116332
K01629	-1.50114	0.0967443	-0.670359	-1.12945	-1.26506	-0.272496	-0.948939	0.303413	0.0536773	-0.931067	-1.43998	-0.160557	-0.463034	-1.5855	-0.384425	-1.26265	-0.472053	-0.682023	0.431717	FAIL	0.514052	FAIL	0.51896	FAIL	0.901625	2	0	0	-0.0125786	0.452156	1	0	0	-0.0350247	0.693126	2	0	0	-0.0392381
K01639	-0.278751	0.418672	1.65157	1.45552	1.05687	0.142542	1.78803	1.1965	0.223602	1.06893	0.975053	0.424405	-0.0479967	1.22185	-0.64746	1.67595	0.906458	0.317977	0.00183488	PASS	0.885971	FAIL	0.333791	FAIL	11.1481	2	0.0791589	0.761516	0.552645	0.0214578	1	0	0	-0.0266447	1.20397	2	0	0.141728	0.0111079
K01647	0.498856	0.266669	0.136996	0.285591	0.471905	-0.0501033	0.466098	0.303413	0.63864	0.0689334	1.06252	0.424405	-0.0479967	-0.000540553	0.490044	-0.525688	0.0133735	0.125332	0.23689	FAIL	0.0219452	FAIL	0.896443	FAIL	1.6277	2	0	0.33245	0.056052	6.92086	1	0	0.591159	0.264361	0.110323	2	0	0	-0.0794465
K01649	-2.08611	-0.581328	-1.0854	-0.392481	-1.26506	-0.857458	-0.533902	0.0810208	-0.36136	-0.609139	-0.439984	0.25448	-0.463034	-0.263575	0.0306122	-0.847616	0.206019	-1.68202	0.903808	FAIL	0.552835	FAIL	0.260512	FAIL	0.101996	2	0	0	-0.115184	0.372869	1	0	0	-0.0402201	1.50781	2	0	0.350677	0.0651352
K01652	0.614334	0.904099	-0.670359	0.285591	0.850416	1.14254	-1.5339	-0.182014	0.375605	0.653896	0.560016	0.25448	0.273931	0.999459	0.35254	0.852823	0.66545	0.317977	0.198882	FAIL	0.438294	FAIL	0.805169	FAIL	1.8533	2	0	0.408843	0.101639	0.64278	1	0	0	-0.0212749	0.220664	2	0	0	-0.0928294
K01653	-0.278751	-0.903256	-0.670359	-0.714409	-0.850023	-0.272496	-1.5339	-0.503942	0.0536773	-0.931067	-0.439984	-0.74552	-1.46303	-1.00054	-0.64746	-0.847616	-1.79398	-0.682023	0.0669096	FAIL	0.169112	FAIL	0.0847763	FAIL	3.4168	2	0	0.496459	0.178495	2.14091	1	0	0.375504	0.0421315	3.05258	2	0	0.468978	0.151596
K01662	-1.08611	-0.318293	-0.348431	-0.129447	-0.0426683	-0.272496	0.466098	-0.182014	-0.36136	-0.609139	-2.02495	-0.160557	-0.726069	-0.263575	-0.64746	0.322309	-0.209019	-0.0970604	0.188121	FAIL	0.732934	FAIL	0.683084	FAIL	1.92644	2	0	0.420742	0.110541	0.121994	1	0	0	-0.0523811	0.393503	2	0	0	-0.0723662
K01667	-0.501144	-0.0959008	-1.0854	-0.392481	-0.265061	-0.857458	-0.211974	-0.182014	-1.36136	-0.931067	-0.0249465	-1.16056	-0.463034	-1.00054	-0.162033	-0.262654	0.0133735	-0.360095	0.967215	FAIL	0.703133	FAIL	0.826303	FAIL	0.0334276	2	0	0	-0.15334	0.152357	1	0	0	-0.0672362	0.193859	2	0	0	-0.127888
K01673	0.235822	0.418672	-1.67036	0.0929456	-0.0426683	-1.2725	-0.211974	0.0810208	0.223602	0.528365	-0.0249465	0.424405	-0.726069	-0.263575	-0.64746	0.152384	-0.209019	-0.0970604	0.621307	FAIL	0.190768	FAIL	0.953691	FAIL	0.495315	2	0	0	-0.0672525	1.92281	1	0	0.405002	0.0614854	0.0476035	2	0	0	-0.126913
K01676	-1.08611	-0.318293	-0.0853968	-0.714409	-0.850023	-0.53553	0.0510606	0.0810208	-1.36136	-0.609139	-0.217592	-0.74552	-0.0479967	-1.00054	0.35254	-0.847616	0.0133735	-0.682023	0.871578	FAIL	0.14332	FAIL	0.185435	FAIL	0.139036	2	0	0	-0.0924702	2.45243	1	0	0.426426	0.0779979	1.94547	2	0	0.408715	0.101546
K01677	-1.08611	0.0967443	0.136996	-0.392481	0.149977	0.142542	0.788026	0.496058	-0.36136	-0.123712	0.434485	-0.160557	0.536966	-1.00054	0.490044	0.152384	0.375944	0.125332	0.805377	FAIL	0.393846	FAIL	0.495821	FAIL	0.220396	2	0	0	-0.105986	0.782197	1	0	0	-0.0148051	0.744199	2	0	0	-0.0347759
K01678	-0.764178	0.0967443	0.329641	-0.392481	-0.0426683	-0.0501033	0.636023	0.303413	-0.36136	-0.123712	0.144979	0.0618352	0.759358	-0.000540553	1.11808	-0.262654	0.375944	-0.682023	0.967904	FAIL	0.20759	FAIL	0.103452	FAIL	0.0327112	2	0	0	-0.0999573	1.77436	1	0	0.371833	0.0400103	2.75712	2	0	0.499453	0.181577
K01681	-0.278751	-0.318293	0.329641	-0.129447	-0.0426683	-0.272496	-0.948939	-1.50394	0.375605	-0.931067	0.296982	-0.423592	-0.726069	0.221852	0.0306122	0.152384	-0.472053	-0.360095	0.247623	FAIL	0.861416	FAIL	0.0423208	FAIL	1.57157	2	0	0.315668	0.0486389	0.0318121	1	0	0	-0.0411948	4.16387	2	0	0.575301	0.269234
K01685	-0.278751	-0.903256	-0.670359	-1.12945	-0.265061	0.142542	-0.533902	-1.50394	-0.138968	-0.609139	-1.43998	-0.74552	-0.0479967	-0.000540553	-0.384425	-0.262654	-0.472053	-1.68202	0.56157	FAIL	0.363138	FAIL	0.496139	FAIL	0.605676	2	0	0	-0.0505805	0.893643	1	0	0	-0.00682126	0.743479	2	0	0	-0.0329043
K01686	-0.0861062	0.266669	-0.0853968	-1.71441	-1.26506	-0.53553	0.0510606	-0.182014	-0.36136	-0.609139	0.296982	-0.423592	-0.240642	-0.585503	-0.384425	-1.26265	-0.209019	-0.0970604	0.260533	FAIL	0.340093	FAIL	0.249051	FAIL	1.50771	2	0	0.325955	0.0530771	0.986979	1	0	0	-0.000680601	1.56432	2	0	0.338602	0.0589954
K01687	0.498856	0.418672	-0.348431	-1.12945	-0.0426683	0.46447	-0.533902	-0.182014	-0.36136	0.528365	0.434485	-0.160557	0.652443	0.584422	0.35254	-0.525688	0.206019	0.317977	0.0194299	FAIL	0.969004	FAIL	0.079694	FAIL	5.57194	2	0	0.606648	0.310613	0.0015742	1	0	0	-0.0339161	3.14633	2	0	0.462716	0.14582
K01689	1.55775	1.41867	1.9146	1.45552	2.05687	2.00052	1.05106	1.49606	0.960568	1.6539	1.22298	1.6468	1.59586	1.58442	1.49004	1.32231	1.72958	1.4879	0.192491	FAIL	0.203518	FAIL	0.29164	FAIL	1.89617	2	0	0.389381	0.0881318	1.80882	1	0	0.371412	0.0397709	1.3679	2	0	0.281531	0.0361801
K01696	-0.278751	0.0967443	-0.0853968	0.0929456	0.149977	-0.272496	0.466098	-0.182014	-0.138968	-0.123712	0.434485	-0.160557	-0.463034	-1.5855	0.490044	-0.847616	0.790981	-0.360095	0.477755	FAIL	0.607598	FAIL	0.998361	FAIL	0.786049	2	0	0	-0.0308878	0.278043	1	0	0	-0.052114	0.00164079	2	0	0	-0.144132
K01703	-0.501144	-0.318293	-2.67036	-0.392481	-1.26506	-0.272496	-0.948939	-2.50394	-0.36136	-0.346104	-0.439984	-1.16056	-0.726069	-1.5855	0.0306122	-0.847616	-0.209019	-0.682023	0.0228885	FAIL	0.190972	FAIL	0.943488	FAIL	5.26026	2	0	0.63392	0.34695	1.92091	1	0	0.367332	0.0374988	0.0584547	2	0	0	-0.0766783
K01704	-0.764178	-1.31829	-1.0854	-1.12945	-2.85002	-1.2725	-0.948939	-1.50394	-1.94632	-1.3461	-1.43998	-0.74552	-1.048	-1.5855	0.0306122	-1.26265	-1.20902	-2.68202	0.887106	FAIL	0.10907	FAIL	0.380535	FAIL	0.120995	2	0	0	-0.101415	2.99612	1	0	0.467641	0.115151	1.04832	2	0	0.0449901	0.00557458
K01709	-1.08611	-1.90326	-0.0853968	-0.714409	-0.850023	-0.53553	-0.948939	-0.182014	-0.624395	-1.93107	-0.217592	0.424405	-0.240642	-0.000540553	-0.64746	0.322309	-0.472053	-1.68202	0.310308	FAIL	0.741871	FAIL	0.773669	FAIL	1.29209	2	0	0.291635	0.0383776	0.11363	1	0	0	-0.0582289	0.262178	2	0	0	-0.0969405
K01710	-0.278751	0.0967443	0.329641	-0.129447	0.149977	-0.272496	0.788026	-0.182014	0.63864	-0.609139	0.675493	0.0618352	0.536966	0.221852	0.0306122	0.474312	-0.472053	-1.68202	0.597091	FAIL	0.887222	FAIL	0.954788	FAIL	0.538496	2	0	0	-0.0699733	0.0209859	1	0	0	-0.0742191	0.0464449	2	0	0	-0.144578
K01714	1.77187	1.62031	2.37403	2.49504	2.43538	2.14254	2.67555	2.30341	2.14114	2.62352	2.06252	2.20868	1.41143	1.99946	1.35254	2.64424	2.41547	1.63991	0.0646556	FAIL	0.924651	FAIL	0.648523	FAIL	3.47073	2	0	0.559064	0.248954	0.00932849	1	0	0	-0.0499106	0.449069	2	0	0	-0.0555124
K01715	1.00136	-0.581328	0.136996	0.745022	0.957332	-0.272496	1.05106	0.0810208	0.513109	0.975824	1.06252	0.0618352	-0.240642	0.736425	-0.162033	0.611815	-0.209019	0.639905	0.40946	FAIL	0.021352	FAIL	0.22873	FAIL	0.96278	2	0	0	-0.00306721	6.99917	1	0	0.578859	0.24719	1.67239	2	0	0.331073	0.0554104
K01719	-0.278751	-0.903256	-0.0853968	-1.71441	0.319902	-0.272496	-0.211974	0.303413	0.0536773	-0.123712	-0.439984	-0.74552	-0.240642	-0.585503	-0.64746	-1.84762	-0.793981	0.317977	0.418648	FAIL	0.0407667	FAIL	0.396873	FAIL	0.937076	2	0	0	-0.00595683	5.25432	1	0	0.544167	0.201372	0.999107	2	0	0	-8.45e-05
K01728	-0.764178	-0.318293	-2.67036	-2.71441	-0.265061	-0.53553	-2.5339	-2.50394	0.223602	0.653896	0.144979	-0.160557	-0.240642	-2.5855	-0.64746	-2.84762	-0.793981	-0.682023	2.06e-07	PASS	0.564781	FAIL	0.352805	FAIL	72.0841	2	0.719854	0.946071	0.895298	0.350568	1	0	0	-0.00408977	1.13776	2	0	0	0.00173512
K01733	-0.0861062	-0.0959008	0.136996	-1.71441	-1.85002	-0.0501033	-0.211974	-0.182014	-0.138968	-0.123712	0.560016	0.0618352	-0.240642	-0.585503	-0.64746	-0.525688	0.206019	-0.0970604	0.503678	FAIL	0.847489	FAIL	0.35603	FAIL	0.726551	2	0	0	-0.0347333	0.0386216	1	0	0	-0.0610569	1.12695	2	0	0.188056	0.0161248
K01736	-0.764178	-0.318293	-0.348431	-0.392481	-0.265061	-0.53553	-0.948939	-0.918979	-0.36136	-0.609139	-2.02495	0.576408	-1.048	-0.000540553	-0.64746	-1.26265	0.0133735	0.125332	0.691297	FAIL	0.842681	FAIL	0.700465	FAIL	0.380781	2	0	0	-0.0914904	0.0411322	1	0	0	-0.070837	0.366784	2	0	0	-0.0935584
K01738	0.498856	0.904099	0.499566	0.455516	-0.265061	0.46447	0.273453	0.665983	0.754117	1.06893	-0.0249465	0.424405	-0.0479967	0.221852	0.615575	1.05927	0.527947	0.125332	0.764978	FAIL	0.102792	FAIL	0.974875	FAIL	0.273979	2	0	0	-0.0923815	3.11893	1	0	0.486896	0.13481	0.0255005	2	0	0	-0.123999
K01740	1.08382	0.681707	0.329641	0.455516	0.609408	1.46447	1.27345	1.1965	1.63864	0.238858	0.560016	1.57641	0.121928	-0.000540553	0.35254	-0.0402614	1.29348	-0.0970604	0.708083	FAIL	0.286611	FAIL	0.556898	FAIL	0.355317	2	0	0	-0.0849161	1.24362	1	0	0.316301	0.0160443	0.614881	2	0	0	-0.0507269
K01745	-2.08611	-1.31829	-0.670359	-0.129447	-1.85002	-0.857458	0.466098	-0.182014	-0.624395	-0.931067	-3.02495	-0.74552	-1.048	-0.263575	-0.64746	-0.262654	-1.79398	-0.682023	0.0225828	FAIL	0.662643	FAIL	0.553951	FAIL	5.28552	2	0	0.639469	0.35694	0.200055	1	0	0	-0.0333136	0.620731	2	0	0	-0.0315892
K01752	-2.08611	-0.903256	0.136996	-0.714409	-0.528095	-0.857458	-1.5339	-0.918979	-0.624395	-0.931067	-3.02495	-1.16056	-1.048	-0.585503	-0.64746	0.152384	-1.79398	-1.09706	0.219869	FAIL	0.121573	FAIL	0.516278	FAIL	1.72308	2	0	0.36614	0.0737098	2.7757	1	0	0.441183	0.0905061	0.698908	2	0	0	-0.0306929
K01754	0.373325	-0.581328	-0.348431	-0.392481	-0.528095	-0.0501033	-0.948939	-0.503942	-1.36136	-0.346104	-0.439984	-1.16056	-0.240642	-0.585503	0.35254	-0.525688	0.206019	-0.682023	0.58442	FAIL	0.0609248	FAIL	0.609553	FAIL	0.561912	2	0	0	-0.0475364	4.27579	1	0	0.524945	0.177726	0.516023	2	0	0	-0.0525158
K01756	0.614334	0.556176	0.651569	0.455516	0.850416	0.949897	1.05106	0.817986	0.960568	0.528365	0.675493	0.576408	0.536966	0.584422	0.837967	0.474312	0.790981	1.01842	0.185838	FAIL	0.091571	FAIL	0.505421	FAIL	1.94259	2	0	0.393822	0.091099	3.36326	1	0	0.466674	0.114201	0.722678	2	0	0	-0.0268024
K01758	-0.278751	0.0967443	0.499566	0.607519	0.471905	0.142542	0.0510606	-0.503942	-0.138968	0.0689334	-0.439984	-0.423592	0.121928	-1.00054	0.200537	0.959739	0.206019	0.487902	0.938928	FAIL	0.0105638	FAIL	0.0588858	FAIL	0.0633481	2	0	0	-0.0656923	9.15077	1	0	0.606093	0.285828	3.61943	2	0	0.501513	0.183715
K01759	0.498856	0.266669	-0.348431	-0.129447	0.609408	0.46447	-0.211974	0.817986	0.0536773	0.0689334	0.296982	-0.423592	0.273931	-0.263575	0.731052	0.322309	0.0133735	0.317977	0.380535	FAIL	0.98441	FAIL	0.594105	FAIL	1.04832	2	0	0.064958	0.00636374	0.00039808	1	0	0	-0.0658284	0.543962	2	0	0	-0.0600645
K01760	-1.08611	-0.318293	-0.670359	-0.129447	-0.0426683	0.142542	-0.211974	0.303413	-1.36136	-0.609139	-0.703018	-1.16056	-0.0479967	-1.00054	-1.38443	-0.847616	-1.20902	-1.09706	0.552579	FAIL	0.611062	FAIL	0.526669	FAIL	0.62347	2	0	0	-0.0506327	0.272653	1	0	0	-0.0489039	0.676696	2	0	0	-0.0434754
K01768	-0.501144	0.266669	-0.0853968	-0.129447	-0.528095	-1.2725	-0.211974	0.303413	-1.94632	-0.609139	-0.217592	0.424405	-0.463034	-0.263575	0.200537	-1.26265	-0.472053	-0.0970604	0.82683	FAIL	0.785224	FAIL	0.454932	FAIL	0.193201	2	0	0	-0.114057	0.0776701	1	0	0	-0.0651945	0.841638	2	0	0	-0.0223875
K01770	-0.278751	-0.581328	-0.670359	-0.129447	-0.265061	-0.53553	0.0510606	0.303413	-0.138968	0.390861	-0.217592	-0.423592	-1.048	-0.585503	-0.384425	-0.847616	0.790981	-0.360095	0.681765	FAIL	0.590099	FAIL	0.307376	FAIL	0.395564	2	0	0	-0.0769749	0.306339	1	0	0	-0.0441688	1.30364	2	0	0.289139	0.038669
K01775	-0.0861062	-0.318293	0.329641	-0.714409	-0.850023	0.46447	0.273453	0.0810208	0.0536773	-0.931067	-0.217592	0.0618352	-0.463034	-1.00054	0.0306122	-0.0402614	-0.472053	-0.360095	0.336401	FAIL	0.971872	FAIL	0.562651	FAIL	1.19463	2	0	0.239174	0.024956	0.00129624	1	0	0	-0.064029	0.603558	2	0	0	-0.0508335
K01776	0.498856	0.418672	0.789072	0.607519	0.319902	0.601973	1.05106	-0.503942	0.375605	-0.346104	0.296982	0.576408	0.536966	-0.000540553	1.35254	1.23985	0.375944	0.487902	0.58852	FAIL	0.221687	FAIL	0.203157	FAIL	0.55427	2	0	0	-0.0483933	1.66156	1	0	0.364394	0.0359132	1.82551	2	0	0.391631	0.0896265
K01783	0.373325	-0.318293	-0.670359	-1.71441	-0.850023	-0.857458	1.05106	0.817986	-0.36136	-0.931067	-0.0249465	-0.423592	-0.726069	0.221852	0.200537	0.152384	0.66545	-0.682023	0.65885	FAIL	0.146742	FAIL	0.131551	FAIL	0.432111	2	0	0	-0.0565117	2.40718	1	0	0.416386	0.0700155	2.41334	2	0	0.456844	0.140645
K01784	2.00136	1.48906	1.78907	1.19248	1.3979	1.46447	1.78803	1.40295	1.14114	1.5925	1.83303	1.95492	1.41143	1.66242	1.27854	1.67595	1.59834	1.4879	0.384864	FAIL	0.301083	FAIL	0.78632	FAIL	1.03504	2	0	0.00938707	0.00445588	1.16785	1	0	0.294901	0.010672	0.245273	2	0	0	-0.0959695
K01785	0.721249	1.18421	1.137	0.745022	0.957332	1.7275	0.788026	1.1965	1.69753	1.31686	1.06252	1.50241	0.952003	0.221852	0.937503	0.474312	1.37594	1.01842	0.0939563	FAIL	0.679543	FAIL	0.951819	FAIL	2.89878	2	0	0.525918	0.210089	0.179208	1	0	0	-0.045408	0.0495839	2	0	0	-0.105158
K01788	-0.501144	-1.90326	-1.67036	0.285591	-1.26506	-1.85746	-0.533902	0.0810208	-1.36136	-0.931067	-0.703018	-1.74552	-0.0479967	-0.000540553	-1.96939	0.152384	-1.79398	0.125332	0.0745412	FAIL	0.227167	FAIL	0.213633	FAIL	3.2488	2	0	0.507747	0.190268	1.62024	1	0	0.344344	0.0262388	1.7602	2	0	0.349126	0.0643198
K01790	-0.501144	-0.318293	0.651569	0.455516	-0.528095	-0.0501033	-0.211974	-0.182014	-0.138968	-0.346104	-0.217592	0.0618352	-0.463034	-0.000540553	0.0306122	0.474312	-1.20902	-0.360095	0.0020175	PASS	0.257347	FAIL	0.0180035	FAIL	10.8791	2	0	0.683698	0.423883	1.41428	1	0	0.285586	0.00888784	5.71993	2	0	0.519092	0.202518
K01802	1.37333	1.68171	1.72196	1.45552	0.609408	1.04943	1.05106	1.30341	1.44599	0.876288	1.49862	1.25448	1.27393	1.73643	1.55417	1.85282	1.20602	-0.0970604	0.294929	FAIL	0.231717	FAIL	0.719235	FAIL	1.35414	2	0	0.297888	0.0417301	1.58691	1	0	0.36186	0.0345797	0.338786	2	0	0	-0.0779147
K01803	3.16182	2.97939	2.18762	2.53352	2.95733	2.352	2.22099	2.66598	2.86103	3.11333	3.35009	2.77804	3.19993	2.54378	2.67447	2.79624	2.56357	2.87257	0.0339654	FAIL	0.414946	FAIL	0.445308	FAIL	4.54334	2	0	0.599669	0.301153	0.713066	1	0	0	-0.0121934	0.866064	2	0	0	-0.0113833
K01804	1.08382	1.00363	-1.0854	-0.392481	1.79383	1.53486	-0.948939	0.0810208	1.69753	1.46125	-1.02495	1.42441	0.759358	-0.263575	0.615575	-0.525688	0.906458	1.22487	0.00255309	PASS	0.796725	FAIL	0.572303	FAIL	10.2296	2	0.0741203	0.758703	0.547777	0.0693693	1	0	0	-0.0276166	0.584866	2	0	0	-0.0246383
K01805	0.235822	0.418672	-0.348431	-0.392481	0.609408	0.601973	0.0510606	0.496058	-0.36136	0.238858	-0.0249465	0.95492	0.273931	-0.263575	0.0306122	-0.525688	0.375944	0.777409	0.0282907	FAIL	0.242586	FAIL	0.206052	FAIL	4.86952	2	0	0.589852	0.288083	1.51073	1	0	0.32562	0.0190116	1.80707	2	0	0.340817	0.0600861
K01808	1.37333	1.00363	1.4171	1.37305	1.73494	1.39047	1.85842	1.58352	1.80856	0.653896	1.14498	1.42441	1.70689	1.22185	1.55417	1.32231	1.45395	1.63991	0.931243	FAIL	0.1934	FAIL	0.989226	FAIL	0.0716593	2	0	0	-0.132021	1.89848	1	0	0.408286	0.0638874	0.0108424	2	0	0	-0.14067
K01809	-0.764178	-0.0959008	0.136996	-0.129447	-0.0426683	0.142542	0.273453	-0.503942	-0.138968	-0.346104	-0.703018	-0.423592	-0.240642	-0.000540553	0.490044	0.322309	-0.209019	0.639905	0.190097	FAIL	0.307843	FAIL	0.973999	FAIL	1.91265	2	0	0.416476	0.107293	1.13419	1	0	0.279559	0.00788788	0.0264032	2	0	0	-0.114458
K01810	2.27145	2.00363	1.32964	1.67791	1.90486	1.89743	1.16654	0.95549	2.00787	2.35434	2.06252	1.83944	2.08129	0.999459	1.49004	1.47431	1.59834	1.5659	0.000761638	PASS	0.316222	FAIL	0.19279	FAIL	13.8545	2	0.105521	0.775211	0.57655	1.09389	1	0	0.212007	0.00210552	1.89412	2	0	0.293314	0.0401029
K01811	0.0838188	-0.0959008	-0.0853968	-0.392481	0.957332	0.142542	0.273453	0.496058	0.960568	0.769373	-0.439984	1.16137	0.121928	-0.263575	0.837967	0.152384	0.527947	1.22487	0.199656	FAIL	0.294203	FAIL	0.999097	FAIL	1.84821	2	0	0.407094	0.100371	1.20322	1	0	0.301051	0.0120241	0.000903288	2	0	0	-0.118226
K01812	1.55775	1.34467	1.137	0.98603	1.60941	1.53486	1.27345	1.40295	1.91166	1.92691	1.92925	1.77804	1.12193	1.11494	1.7855	1.40031	1.59834	1.84154	0.00499869	FAIL	0.116973	FAIL	0.557054	FAIL	8.51026	2	0	0.702474	0.45375	2.85339	1	0	0.397217	0.0559884	0.614572	2	0	0	-0.0232866
K01813	0.373325	0.418672	-0.348431	-0.714409	0.319902	0.142542	-0.211974	-0.503942	0.223602	0.528365	0.434485	0.839443	0.273931	-0.585503	0.0306122	0.152384	0.0133735	0.487902	0.000712377	PASS	0.456065	FAIL	0.462793	FAIL	14.077	2	0.156407	0.79796	0.616964	0.593241	1	0	0	-0.00959528	0.822131	2	0	0	-0.0083917
K01814	0.373325	0.556176	0.329641	-0.129447	-0.0426683	-0.272496	-0.533902	0.0810208	0.513109	-0.609139	-0.703018	0.576408	0.536966	0.414497	0.200537	0.152384	-0.209019	-0.0970604	0.962074	FAIL	0.98953	FAIL	0.45039	FAIL	0.0387887	2	0	0	-0.139468	0.000179531	1	0	0	-0.0725352	0.853089	2	0	0	-0.0213162
K01815	-0.0861062	-0.318293	-0.670359	0.455516	1.14998	0.601973	0.0510606	0.665983	1.05368	0.653896	-0.0249465	0.839443	-0.726069	-1.00054	0.200537	-0.847616	0.0133735	0.777409	0.262699	FAIL	0.173425	FAIL	0.876291	FAIL	1.49736	2	0	0.343514	0.0573109	2.09471	1	0	0.407178	0.0630724	0.133521	2	0	0	-0.0998451
K01818	0.913894	0.0967443	1.03008	1.37305	0.609408	0.312467	1.27345	1.1965	0.0536773	0.0689334	0.560016	0.424405	-0.0479967	1.11494	0.0306122	0.852823	0.0133735	0.125332	5.25e-06	PASS	0.0108496	FAIL	0.0599699	FAIL	39.5094	2	0.319638	0.8531	0.718035	9.06407	1	0	0.422945	0.0751802	3.59023	2	0	0.312035	0.0482967
K01835	1.95829	2.05094	1.65157	1.53352	1.4719	0.949897	1.16654	1.49606	1.44599	1.6539	2.46691	1.57641	2.12193	0.736425	1.9375	1.23985	1.20602	1.63991	0.209791	FAIL	0.836897	FAIL	0.557791	FAIL	1.78371	2	0	0.396745	0.0930887	0.0442617	1	0	0	-0.0567611	0.613114	2	0	0	-0.0459541
K01838	-0.764178	-0.903256	-0.670359	-1.12945	-1.26506	-1.85746	-0.533902	-0.918979	-0.138968	-1.93107	-2.02495	0.25448	-0.463034	-1.00054	-1.96939	-1.26265	-0.793981	-1.68202	0.283927	FAIL	0.327605	FAIL	0.940366	FAIL	1.40088	2	0	0.319408	0.0502142	1.04151	1	0	0.223156	0.00259989	0.0618023	2	0	0	-0.117518
K01840	2.08382	2.38215	2.08453	1.74502	1.67354	1.60197	1.55356	1.81799	1.75412	1.76937	2.61891	1.89834	2.23741	1.4145	2.27854	1.5447	1.37594	1.96183	0.166062	FAIL	0.872112	FAIL	0.761415	FAIL	2.09294	2	0	0.445168	0.130339	0.0270449	1	0	0	-0.0580154	0.278864	2	0	0	-0.0859998
K01847	0.721249	0.904099	-0.0853968	0.607519	0.850416	0.46447	0.273453	0.303413	0.0536773	0.653896	0.881944	0.95492	0.759358	0.221852	1.03061	-0.0402614	1.01337	0.639905	0.00704325	FAIL	0.737683	FAIL	0.479791	FAIL	7.70426	2	0.00114415	0.706929	0.460956	0.117508	1	0	0	-0.0303382	0.781242	2	0	0	-0.0150409
K01849	0.614334	0.418672	-0.670359	0.455516	0.319902	0.142542	0.0510606	0.0810208	-0.138968	0.390861	0.675493	0.0618352	0.652443	-0.263575	0.937503	-0.262654	0.527947	0.317977	0.0461706	FAIL	0.579638	FAIL	0.685579	FAIL	4.01745	2	0	0.587883	0.285496	0.324129	1	0	0	-0.0319738	0.38962	2	0	0	-0.0577512
K01854	-2.08611	-0.318293	-1.0854	-1.71441	-0.528095	-0.857458	-0.533902	-1.50394	0.223602	-0.609139	-0.703018	-1.74552	-2.048	-1.5855	0.0306122	0.152384	-1.79398	-1.09706	0.0904304	FAIL	0.676911	FAIL	0.914545	FAIL	2.95569	2	0	0.529461	0.214043	0.182364	1	0	0	-0.0447438	0.0899968	2	0	0	-0.0995969
K01858	0.235822	0.418672	-0.0853968	-0.129447	-0.528095	-0.53553	-0.211974	-0.182014	-0.624395	-0.123712	0.296982	0.576408	0.411435	0.221852	0.200537	-0.525688	0.0133735	0.639905	0.58643	FAIL	0.687193	FAIL	0.930499	FAIL	0.558158	2	0	0	-0.0657921	0.170218	1	0	0	-0.0617789	0.0724682	2	0	0	-0.138113
K01866	-0.0861062	0.0967443	-1.0854	-0.129447	-0.528095	-0.272496	0.0510606	-0.182014	-0.36136	0.390861	-0.217592	-0.160557	0.273931	0.414497	0.731052	-0.0402614	0.527947	-0.0970604	0.547006	FAIL	0.297146	FAIL	0.0364582	FAIL	0.634669	2	0	0	-0.0313635	1.18795	1	0	0.280696	0.00806779	4.41962	2	0	0.594002	0.293574
K01867	-1.08611	-1.90326	-1.67036	-0.714409	-0.265061	-0.857458	0.273453	-0.182014	-1.36136	-0.609139	-0.217592	-1.74552	-1.46303	-0.585503	-0.384425	0.322309	0.0133735	-1.09706	0.425447	FAIL	0.754005	FAIL	0.602655	FAIL	0.918476	2	0	0	-0.0108724	0.102804	1	0	0	-0.0598269	0.528395	2	0	0	-0.0628951
K01868	0.820784	0.797184	0.651569	0.98603	-0.0426683	0.842981	0.636023	0.817986	0.754117	0.238858	0.881944	0.424405	0.652443	0.414497	0.731052	0.737346	0.206019	1.01842	0.0173887	FAIL	0.908986	FAIL	0.616289	FAIL	5.788	2	0	0.661261	0.389303	0.0136315	1	0	0	-0.0400998	0.5041	2	0	0	-0.0403206
K01869	-0.0861062	-0.0959008	0.136996	-1.12945	-0.0426683	0.312467	-0.533902	0.496058	0.375605	0.528365	-0.0249465	0.95492	-0.463034	0.584422	0.200537	-0.525688	-0.472053	-0.0970604	0.620369	FAIL	0.17489	FAIL	0.469764	FAIL	0.49695	2	0	0	-0.0603049	2.07935	1	0	0.409377	0.0646953	0.805154	2	0	0	-0.0233579
K01870	0.235822	0.681707	0.789072	0.285591	0.149977	0.949897	0.466098	0.665983	0.861032	0.390861	0.560016	0.713912	0.273931	0.736425	1.35254	0.322309	0.375944	0.639905	0.0125989	FAIL	0.701365	FAIL	0.253731	FAIL	6.43833	2	0	0.659667	0.386895	0.154282	1	0	0	-0.0300831	1.54089	2	0	0.288577	0.0384798
K01872	1.08382	0.797184	0.651569	0.98603	0.957332	1.46447	0.636023	1.49606	1.37561	-0.123712	0.881944	1.06184	1.34432	0.736425	1.49004	1.40031	0.66545	1.40544	0.306316	FAIL	0.614623	FAIL	0.602908	FAIL	1.30785	2	0	0.28902	0.038629	0.267181	1	0	0	-0.0459772	0.527939	2	0	0	-0.0592343
K01873	0.721249	-0.0959008	0.789072	0.0929456	-0.0426683	0.312467	0.636023	0.817986	0.63864	0.390861	-1.02495	0.25448	-0.0479967	0.999459	0.0306122	0.322309	0.0133735	0.777409	0.209286	FAIL	0.357595	FAIL	0.806099	FAIL	1.78684	2	0	0.396562	0.0929634	0.915282	1	0	0	-0.00500464	0.219467	2	0	0	-0.0922185
K01874	0.498856	-0.318293	0.651569	-0.129447	0.850416	1.04943	0.788026	0.665983	0.223602	0.769373	0.434485	0.0618352	0.858894	0.736425	0.731052	0.322309	0.206019	0.125332	0.757228	FAIL	0.888951	FAIL	0.322409	FAIL	0.284636	2	0	0	-0.0948688	0.0203427	1	0	0	-0.0649592	1.24575	2	0	0.269622	0.0325906
K01875	0.373325	0.266669	-0.0853968	0.285591	-0.265061	0.312467	0.273453	0.496058	0.375605	-1.3461	0.296982	-1.16056	-0.240642	0.221852	0.615575	0.322309	-0.209019	-0.360095	0.0273541	FAIL	0.869244	FAIL	0.569815	FAIL	4.93069	2	0	0.628255	0.340777	0.0282842	1	0	0	-0.0421222	0.58965	2	0	0	-0.035576
K01876	1.43746	0.797184	1.57757	1.28559	1.73494	1.31247	1.05106	1.08102	1.44599	1.23886	1.36737	1.50241	1.03947	0.873929	0.837967	0.737346	1.20602	1.31798	0.177883	FAIL	0.0928068	FAIL	0.0702002	FAIL	2.00071	2	0	0.371581	0.0769201	3.3346	1	0	0.440291	0.0897248	3.34175	2	0	0.497924	0.179999
K01880	-0.501144	0.0967443	-1.0854	0.285591	-0.0426683	-0.857458	0.0510606	0.0810208	0.0536773	-0.346104	-1.02495	-1.16056	0.121928	0.584422	0.200537	-0.0402614	-1.20902	-1.68202	0.320946	FAIL	0.77231	FAIL	0.298012	FAIL	1.25124	2	0	0.256688	0.0290912	0.0876004	1	0	0	-0.0528226	1.3414	2	0	0.291663	0.0395301
K01881	0.235822	-0.318293	-0.0853968	0.0929456	0.149977	0.312467	-0.533902	0.496058	0.375605	-0.609139	0.434485	-0.74552	0.858894	-0.000540553	-0.64746	0.322309	0.0133735	0.125332	0.965936	FAIL	0.776362	FAIL	0.38381	FAIL	0.0347585	2	0	0	-0.135659	0.0844143	1	0	0	-0.0643399	1.03826	2	0	0.0394095	0.00537684
K01883	0.0838188	-0.0959008	-1.0854	-0.129447	-0.850023	-0.857458	-0.211974	0.0810208	-0.138968	0.0689334	0.434485	-0.160557	-0.463034	0.584422	0.490044	-0.525688	-0.472053	0.777409	0.349031	FAIL	0.0979857	FAIL	0.408978	FAIL	1.15057	2	0	0.183161	0.0154837	3.21936	1	0	0.466584	0.114113	0.964148	2	0	0	-0.00368682
K01885	-0.278751	-0.318293	0.651569	0.745022	-0.528095	0.46447	0.273453	0.303413	-0.624395	0.238858	-0.703018	0.0618352	-0.240642	0.584422	0.731052	-0.0402614	-0.472053	-0.0970604	0.0305567	FAIL	0.106513	FAIL	0.223423	FAIL	4.73083	2	0	0.573805	0.267332	3.04505	1	0	0.420546	0.0732687	1.70247	2	0	0.319692	0.0503353
K01886	-0.0861062	0.904099	-0.670359	-1.12945	-0.265061	0.142542	0.0510606	0.0810208	0.513109	0.0689334	0.675493	-1.16056	0.536966	-0.585503	1.11808	0.322309	-0.209019	0.90294	0.00705136	FAIL	0.656187	FAIL	0.262879	FAIL	7.70164	2	0	0.692605	0.437949	0.208387	1	0	0	-0.0258658	1.4965	2	0	0.269116	0.032446
K01887	0.498856	0.418672	0.789072	0.870553	-0.850023	0.727504	0.788026	1.1965	0.513109	-0.123712	0.144979	-0.160557	0.273931	0.414497	0.937503	0.737346	0.0133735	0.487902	0.00392866	PASS	0.308124	FAIL	0.740621	FAIL	9.10465	2	0.0362358	0.734915	0.507207	1.13281	1	0	0.252352	0.00415589	0.307906	2	0	0	-0.0433128
K01889	-0.278751	-0.581328	0.329641	-0.392481	-1.26506	0.46447	0.0510606	-0.182014	0.223602	-1.93107	-0.439984	-0.423592	-0.0479967	0.221852	0.490044	0.152384	0.527947	0.639905	0.198269	FAIL	0.875107	FAIL	0.965397	FAIL	1.85734	2	0	0.418002	0.108448	0.0257811	1	0	0	-0.0616161	0.0353198	2	0	0	-0.122026
K01890	0.820784	0.797184	1.03008	0.98603	0.957332	1.6661	1.27345	0.817986	1.3016	0.528365	0.881944	0.95492	1.47557	1.22185	1.27854	1.47431	1.11291	0.125332	0.763139	FAIL	0.251888	FAIL	0.62103	FAIL	0.276496	2	0	0	-0.0965081	1.44906	1	0	0.352539	0.0299501	0.495798	2	0	0	-0.0672554
K01892	0.0838188	0.266669	0.329641	0.0929456	-0.0426683	0.142542	0.0510606	0.817986	0.63864	-0.931067	-0.0249465	0.576408	0.121928	0.584422	0.35254	0.152384	-0.472053	0.639905	0.0689889	FAIL	0.0452608	FAIL	0.497535	FAIL	3.36889	2	0	0.505536	0.187929	4.99201	1	0	0.508339	0.158347	0.740321	2	0	0	-0.0206009
K01893	-0.278751	0.0967443	0.136996	0.870553	0.149977	0.46447	0.273453	0.665983	0.0536773	-0.346104	-0.217592	-0.423592	0.121928	0.221852	0.731052	0.322309	0.0133735	0.639905	0.0345496	FAIL	0.359852	FAIL	0.842521	FAIL	4.51342	2	0	0.610123	0.315375	0.906412	1	0	0	-0.00420037	0.173827	2	0	0	-0.0741597
K01897	0.235822	0.681707	0.136996	0.455516	-0.265061	0.312467	0.0510606	-0.182014	-0.138968	0.769373	0.144979	0.0618352	0.952003	-0.263575	0.731052	-0.262654	-1.79398	0.639905	0.514492	FAIL	0.567751	FAIL	0.877042	FAIL	0.702778	2	0	0	-0.0424118	0.34517	1	0	0	-0.0467201	0.132645	2	0	0	-0.123766
K01912	-0.764178	-0.318293	-1.67036	-0.714409	-0.528095	-0.272496	-1.5339	-1.50394	-0.36136	-0.931067	-1.02495	-1.74552	-0.463034	-1.00054	-0.384425	0.152384	-0.793981	-0.360095	0.159002	FAIL	0.13754	FAIL	0.809822	FAIL	2.15175	2	0	0.432195	0.11957	2.53205	1	0	0.428287	0.0795253	0.214693	2	0	0	-0.0815271
K01915	1.95829	2.05094	1.9735	1.74502	1.60941	2.50009	1.63602	1.81799	1.91166	1.5925	1.72994	2.06184	1.47557	1.73643	1.61557	1.05927	1.84987	1.84154	0.290494	FAIL	0.733107	FAIL	0.391518	FAIL	1.37273	2	0	0.304311	0.0441173	0.121829	1	0	0	-0.0519713	1.01497	2	0	0	0.00177204
K01921	0.498856	0.418672	0.329641	0.0929456	0.609408	-0.272496	0.466098	-2.50394	0.754117	-0.609139	0.881944	-0.160557	0.121928	-0.000540553	0.731052	0.611815	0.375944	0.317977	0.37021	FAIL	0.774384	FAIL	0.227605	FAIL	1.0807	2	0	0.11646	0.00916853	0.0859617	1	0	0	-0.0519199	1.6787	2	0	0.371887	0.0771041
K01923	0.0838188	-0.581328	-0.348431	0.0929456	0.149977	0.601973	0.0510606	0.303413	0.861032	-0.123712	-0.0249465	0.25448	0.652443	0.221852	0.731052	-0.262654	0.206019	0.317977	0.426535	FAIL	0.473896	FAIL	0.635019	FAIL	0.91553	2	0	0	-0.0110266	0.546674	1	0	0	-0.0295882	0.471727	2	0	0	-0.0689598
K01924	-0.501144	-0.581328	-0.670359	-0.714409	-0.0426683	-0.857458	0.273453	-2.50394	-1.36136	-0.931067	-0.439984	-0.423592	-1.048	-0.585503	0.35254	-1.26265	-0.209019	-1.09706	0.646837	FAIL	0.805071	FAIL	0.488036	FAIL	0.451867	2	0	0	-0.0756493	0.0636604	1	0	0	-0.0646134	0.762012	2	0	0	-0.0328454
K01925	0.0838188	-1.31829	-0.0853968	-0.714409	-1.26506	-0.857458	-0.533902	-0.503942	-0.946323	-0.123712	-1.43998	-0.423592	-0.240642	0.221852	-0.162033	-0.847616	-0.472053	0.125332	0.454721	FAIL	0.953319	FAIL	0.710807	FAIL	0.842169	2	0	0	-0.0219356	0.00357297	1	0	0	-0.0692424	0.351251	2	0	0	-0.090164
K01928	0.373325	0.0967443	0.651569	0.745022	-0.528095	0.949897	0.92553	0.303413	0.375605	-0.346104	0.434485	0.576408	0.652443	0.736425	0.0306122	0.737346	0.206019	0.317977	0.113332	FAIL	0.904585	FAIL	0.987296	FAIL	2.625	2	0	0.505569	0.187964	0.014989	1	0	0	-0.056968	0.0127988	2	0	0	-0.114189
K01929	0.235822	-0.581328	0.136996	0.0929456	-0.0426683	0.842981	-0.533902	0.665983	0.63864	0.390861	0.560016	-0.160557	-0.463034	0.873929	0.200537	0.737346	0.66545	0.317977	0.696739	FAIL	0.813865	FAIL	0.67351	FAIL	0.372448	2	0	0	-0.092152	0.0579274	1	0	0	-0.0691686	0.408562	2	0	0	-0.0868488
K01933	0.0838188	-0.318293	-0.0853968	0.285591	0.149977	0.727504	0.636023	-0.182014	1.05368	0.390861	0.296982	0.576408	-0.0479967	0.221852	0.490044	-0.525688	-0.472053	0.317977	0.300842	FAIL	0.15735	FAIL	0.9867	FAIL	1.32985	2	0	0.291231	0.0388936	2.27493	1	0	0.422813	0.0751663	0.0134046	2	0	0	-0.116334
K01937	0.235822	-1.31829	-0.670359	-0.714409	-1.85002	-0.53553	-0.211974	-0.503942	-0.138968	-1.93107	-0.439984	-0.74552	-0.463034	-1.00054	0.0306122	-0.847616	-0.209019	-0.360095	0.638448	FAIL	0.567404	FAIL	0.961188	FAIL	0.465921	2	0	0	-0.0799695	0.345797	1	0	0	-0.048978	0.0397158	2	0	0	-0.143787
K01938	1.49886	0.904099	1.32964	0.98603	1.05687	1.14254	1.16654	1.30341	1.2236	1.31686	1.29698	0.839443	1.27393	1.22185	0.490044	1.05927	0.906458	0.777409	0.351647	FAIL	0.384235	FAIL	0.630892	FAIL	1.14167	2	0	0.198833	0.017647	0.81562	1	0	0	-0.0114832	0.478762	2	0	0	-0.0649255
K01939	0.373325	0.556176	0.651569	-0.129447	0.319902	0.312467	0.273453	0.496058	0.861032	0.653896	-1.43998	0.25448	0.121928	-0.585503	0.731052	0.322309	0.375944	-0.0970604	0.806551	FAIL	0.216856	FAIL	0.558106	FAIL	0.218886	2	0	0	-0.101695	1.69913	1	0	0.381133	0.0455105	0.612492	2	0	0	-0.0504506
K01940	-0.278751	-0.903256	-0.670359	0.285591	-0.850023	-0.0501033	-0.948939	-0.918979	-0.36136	-0.123712	-0.217592	-0.423592	0.121928	-0.263575	-0.162033	-0.847616	-0.793981	-0.360095	0.649818	FAIL	0.422189	FAIL	0.730065	FAIL	0.446925	2	0	0	-0.077731	0.690597	1	0	0	-0.0217422	0.323017	2	0	0	-0.0951454
K01945	1.08382	-0.0959008	-0.348431	-0.392481	0.149977	0.949897	0.273453	-0.182014	0.63864	0.0689334	0.782408	0.576408	0.759358	-0.000540553	0.937503	-0.262654	0.527947	0.487902	0.00580425	FAIL	0.297818	FAIL	0.735344	FAIL	8.15338	2	0.010947	0.71551	0.474959	1.1845	1	0	0.266849	0.00612503	0.315429	2	0	0	-0.0454531
K01950	0.721249	0.681707	-1.0854	-0.392481	0.609408	0.46447	-0.211974	0.496058	0.375605	-0.123712	0.296982	0.0618352	0.536966	0.584422	0.200537	0.322309	0.375944	0.125332	0.178749	FAIL	0.25409	FAIL	0.231888	FAIL	1.99424	2	0	0.400815	0.0959086	1.43491	1	0	0.331175	0.0209764	1.65487	2	0	0.346917	0.0631717
K01951	-0.0861062	0.0967443	0.499566	-0.129447	-1.26506	0.949897	0.636023	0.303413	-0.624395	0.238858	-0.0249465	-0.160557	-0.0479967	0.414497	0.35254	0.152384	0.0133735	0.317977	0.105907	FAIL	0.158077	FAIL	0.157707	FAIL	2.72296	2	0	0.459766	0.143353	2.26628	1	0	0.392331	0.0526784	2.16287	2	0	0.402017	0.0967528
K01952	1.00136	0.418672	0.499566	0.607519	-0.265061	0.727504	1.16654	0.665983	1.05368	0.528365	1.14498	1.25448	0.952003	1.4145	1.11808	0.852823	0.790981	1.22487	0.608824	FAIL	0.238673	FAIL	0.495348	FAIL	0.517323	2	0	0	-0.0600987	1.53762	1	0	0.359703	0.0334697	0.745272	2	0	0	-0.0317165
K01953	-0.278751	0.266669	-0.0853968	0.745022	0.850416	0.142542	1.16654	0.496058	-0.138968	-0.123712	-0.0249465	0.95492	-0.240642	0.736425	-0.384425	0.852823	0.0133735	-0.0970604	0.0346117	FAIL	0.17515	FAIL	0.337855	FAIL	4.51027	2	0	0.58025	0.275574	2.07665	1	0	0.375725	0.042261	1.18946	2	0	0.178276	0.0148733
K01955	0.913894	1.00363	1.32964	0.745022	-0.0426683	1.14254	1.4661	1.08102	1.57724	0.390861	0.675493	0.839443	0.858894	0.736425	0.837967	1.47431	0.66545	0.90294	0.0723254	FAIL	0.85603	FAIL	0.937551	FAIL	3.29543	2	0	0.555642	0.244782	0.0343644	1	0	0	-0.0514871	0.0648322	2	0	0	-0.0997252
K01958	-0.278751	-0.318293	-0.0853968	0.285591	0.609408	-0.272496	0.273453	-0.182014	-0.624395	0.0689334	0.296982	-0.160557	-0.240642	0.221852	-0.384425	0.152384	0.206019	-0.0970604	0.183257	FAIL	0.638007	FAIL	0.859603	FAIL	1.96113	2	0	0.428706	0.116772	0.232982	1	0	0	-0.0465942	0.153209	2	0	0	-0.102881
K01960	0.820784	0.556176	0.914603	0.98603	0.734939	0.601973	1.27345	1.08102	0.223602	0.390861	1.29698	-0.160557	1.03947	0.999459	0.490044	1.05927	0.790981	0.317977	0.0744966	FAIL	0.877361	FAIL	0.593519	FAIL	3.24972	2	0	0.542751	0.229395	0.0248507	1	0	0	-0.0497161	0.545037	2	0	0	-0.0463908
K01962	-0.764178	-0.903256	0.329641	-1.12945	-0.265061	-0.53553	-0.211974	-0.503942	0.0536773	-0.609139	-1.02495	0.424405	-1.048	-0.263575	0.200537	-0.847616	-0.793981	-1.09706	0.935408	FAIL	0.47761	FAIL	0.388967	FAIL	0.0671454	2	0	0	-0.126773	0.537348	1	0	0	-0.0314368	1.02262	2	0	0	0.00307405
K01963	-0.764178	-0.903256	0.329641	-1.12945	-0.265061	-0.53553	-0.211974	-0.503942	0.0536773	-0.609139	-1.02495	0.424405	-1.048	-0.263575	0.200537	-0.847616	-0.793981	-1.09706	0.935408	FAIL	0.47761	FAIL	0.388967	FAIL	0.0671454	2	0	0	-0.126773	0.537348	1	0	0	-0.0314368	1.02262	2	0	0	0.00307405
K01965	0.373325	0.681707	-0.670359	-0.714409	0.149977	-0.53553	-1.5339	-0.503942	0.375605	0.876288	0.144979	0.0618352	-0.0479967	-1.5855	0.200537	-0.847616	0.375944	-0.0970604	0.000371741	PASS	0.297926	FAIL	0.61165	FAIL	16.3758	2	0.211538	0.818886	0.654844	1.18394	1	0	0.244293	0.00391697	0.512295	2	0	0	-0.0207711
K01966	0.373325	0.681707	-0.0853968	-0.129447	-0.265061	0.312467	0.0510606	0.0810208	-0.624395	0.238858	-0.0249465	0.25448	0.273931	-0.000540553	0.490044	0.152384	0.375944	0.125332	0.355735	FAIL	0.0381174	FAIL	0.0543945	FAIL	1.12793	2	0	0.120016	0.0094147	5.42573	1	0	0.512301	0.162851	3.74747	2	0	0.518797	0.202194
K01972	0.235822	-0.318293	0.499566	0.607519	0.149977	-0.0501033	-0.533902	0.0810208	-0.138968	-0.346104	-0.439984	-0.74552	0.121928	0.414497	0.35254	-1.84762	-0.209019	-0.0970604	0.998873	FAIL	0.968059	FAIL	0.841671	FAIL	0.00112743	2	0	0	-0.161713	0.00167164	1	0	0	-0.0808124	0.174866	2	0	0	-0.133585
K01989	0.235822	-0.903256	-0.348431	-0.714409	0.609408	1.14254	-0.211974	-0.918979	0.375605	0.653896	-1.43998	0.0618352	-2.048	-1.00054	-0.969388	-1.26265	-0.793981	-0.682023	0.584444	FAIL	0.55119	FAIL	0.405231	FAIL	0.561866	2	0	0	-0.0567184	0.376015	1	0	0	-0.0403889	0.974839	2	0	0	-0.00325716
K01990	3.10372	2.38215	2.78907	2.67791	2.98287	2.89743	2.82365	2.13991	2.83504	2.76937	3.01945	2.71391	2.65244	2.77205	2.98481	2.32231	3.1833	2.44726	0.218851	FAIL	0.887666	FAIL	0.969615	FAIL	1.72906	2	0	0.397815	0.0938249	0.0208197	1	0	0	-0.0630071	0.0309352	2	0	0	-0.124712
K01992	2.30621	1.85163	2.08453	2.04048	1.60941	1.53486	2.10995	1.95549	2.09807	1.6539	1.92925	2.25448	2.08129	2.05835	1.83797	1.67595	2.01337	2.17596	0.772195	FAIL	0.0982115	FAIL	0.674955	FAIL	0.264168	2	0	0	-0.0888933	3.21451	1	0	0.485904	0.133764	0.406274	2	0	0	-0.071726
K01999	1.30621	0.556176	1.23653	1.09295	1.95733	2.23	1.85842	1.95549	1.91166	1.87629	1.36737	1.42441	0.858894	1.11494	0.837967	1.47431	1.59834	0.125332	0.61453	FAIL	0.639212	FAIL	0.822103	FAIL	0.507199	2	0	0	-0.0722374	0.231298	1	0	0	-0.0563401	0.199122	2	0	0	-0.117397
K02003	1.86809	1.79718	1.72196	1.67791	2.00796	2.00052	1.78803	1.66598	1.96057	1.6539	1.22298	1.50241	1.952	2.16938	2.5852	1.47431	2.01337	1.40544	0.856786	FAIL	0.317553	FAIL	0.0747447	FAIL	0.156575	2	0	0	-0.0848091	1.08762	1	0	0.250256	0.00440546	3.24459	2	0	0.53959	0.225701
K02004	2.40575	2.48906	2.137	2.49504	2.3199	2.39047	2.42029	2.66598	2.3016	2.19822	1.97505	2.61203	2.23741	2.66242	2.31601	2.36184	2.59834	1.96183	0.107476	FAIL	0.888807	FAIL	0.0315068	FAIL	2.70161	2	0	0.441337	0.127099	0.0203957	1	0	0	-0.0365851	4.67621	2	0	0.579485	0.27459
K02005	0.235822	0.266669	0.789072	0.455516	-0.850023	-0.53553	-0.211974	0.0810208	-0.138968	-1.93107	-0.439984	0.424405	0.121928	-0.263575	1.03061	0.152384	-0.472053	-0.0970604	0.292274	FAIL	0.67735	FAIL	0.185907	FAIL	1.36523	2	0	0.291053	0.0388613	0.181836	1	0	0	-0.0435275	1.9421	2	0	0.406914	0.100242
K02006	0.0838188	-0.318293	-0.0853968	0.285591	-0.0426683	0.46447	-0.211974	-0.503942	-0.36136	-0.123712	-0.703018	-0.74552	-0.726069	0.221852	0.200537	-0.0402614	0.375944	0.125332	0.833312	FAIL	0.236336	FAIL	0.761241	FAIL	0.185146	2	0	0	-0.11253	1.55396	1	0	0.368698	0.0382505	0.279102	2	0	0	-0.0995546
K02012	-0.0861062	-0.318293	-1.67036	0.455516	0.734939	0.142542	-1.5339	0.0810208	0.375605	1.06893	0.144979	-1.74552	0.273931	-1.00054	-0.64746	0.152384	-0.209019	-0.682023	0.494596	FAIL	0.435148	FAIL	0.621899	FAIL	0.746982	2	0	0	-0.0334361	0.651898	1	0	0	-0.0230007	0.494285	2	0	0	-0.0668298
K02013	-0.501144	0.0967443	-1.0854	-0.392481	-1.26506	-0.53553	-0.533902	-0.918979	-1.36136	-0.609139	-1.43998	-1.74552	-0.726069	-1.00054	-0.969388	-0.847616	-0.209019	-0.0970604	0.909916	FAIL	0.117733	FAIL	0.562452	FAIL	0.0951495	2	0	0	-0.111445	2.8403	1	0	0.465783	0.113329	0.603948	2	0	0	-0.0487794
K02014	-0.0861062	0.0967443	0.789072	0.607519	0.734939	0.46447	1.16654	0.95549	-0.138968	0.769373	0.144979	0.95492	-0.0479967	-0.000540553	0.0306122	0.322309	0.906458	0.90294	0.367943	FAIL	0.735978	FAIL	0.963181	FAIL	1.08796	2	0	0.154128	0.0122416	0.119108	1	0	0	-0.0612996	0.0376314	2	0	0	-0.133939
K02016	-0.501144	0.0967443	0.651569	0.455516	-0.0426683	0.727504	1.05106	0.496058	-0.36136	-0.931067	-0.439984	0.25448	-0.240642	0.584422	0.35254	0.611815	0.206019	-0.360095	0.00234769	PASS	0.397427	FAIL	0.0432702	FAIL	10.458	2	0	0.700791	0.451039	0.770062	1	0	0	-0.00548269	4.12635	2	0	0.46628	0.149091
K02021	-0.764178	-0.903256	-1.0854	-1.12945	-0.265061	-2.85746	-1.5339	-1.50394	-0.946323	0.0689334	-1.43998	-0.74552	-1.46303	-1.00054	-0.969388	-0.525688	-0.793981	-0.682023	0.214936	FAIL	0.770052	FAIL	0.403379	FAIL	1.75234	2	0	0.385687	0.0857155	0.0894036	1	0	0	-0.0518728	0.980166	2	0	0	-0.00225968
K02025	0.0838188	0.0967443	-0.0853968	0.745022	1.05687	1.04943	0.636023	0.496058	1.44599	0.975824	0.560016	1.42441	0.411435	0.221852	1.03061	0.611815	0.790981	0.777409	0.317411	FAIL	0.598035	FAIL	0.948931	FAIL	1.26464	2	0	0.279225	0.0354562	0.293283	1	0	0	-0.0473421	0.0526489	2	0	0	-0.126924
K02026	1.66878	1.18421	0.499566	2.14357	2.14998	0.949897	1.71403	1.49606	2.09807	1.1564	1.49862	2.00937	1.65244	1.58442	1.55417	1.61182	1.66545	1.63991	0.589919	FAIL	0.0766305	FAIL	0.76629	FAIL	0.551677	2	0	0	-0.0515312	3.75233	1	0	0.508191	0.15818	0.272188	2	0	0	-0.0836563
K02027	3.38963	3.09674	3.37403	3.55238	3.93134	3.44632	3.73288	3.64581	3.84809	3.69829	3.49862	3.25448	3.08129	3.29714	2.45688	3.15238	3.08866	3.15087	0.566972	FAIL	0.0808817	FAIL	0.721801	FAIL	0.595144	2	0	0	-0.0462874	3.63279	1	0	0.501363	0.150504	0.335025	2	0	0	-0.076027
K02028	0.614334	0.418672	1.137	-0.129447	0.471905	-1.2725	0.636023	0.0810208	0.513109	0.975824	0.296982	-0.423592	-0.463034	1.11494	0.35254	0.959739	0.66545	-0.360095	0.296676	FAIL	0.918472	FAIL	0.813067	FAIL	1.3469	2	0	0.308828	0.0458689	0.0109276	1	0	0	-0.0653896	0.210552	2	0	0	-0.104384
K02029	1.61433	0.797184	1.49957	1.37305	2.3199	2.18694	2.05106	2.13991	2.00787	1.82382	0.881944	1.89834	0.759358	1.22185	0.0306122	0.852823	1.84987	0.90294	0.3224	FAIL	0.183295	FAIL	0.917686	FAIL	1.24579	2	0	0.258309	0.029508	1.99432	1	0	0.402495	0.0596867	0.0865176	2	0	0	-0.109669
K02030	1.77187	1.00363	1.8532	1.92945	2.43538	2.46447	2.10995	2.45025	2.3016	2.06893	1.06252	2.20868	0.759358	1.22185	0.490044	0.959739	2.11291	1.31798	0.528055	FAIL	0.291844	FAIL	0.951977	FAIL	0.673772	2	0	0	-0.0444999	1.21562	1	0	0.311627	0.0147058	0.0494171	2	0	0	-0.129666
K02031	0.373325	1.18421	0.329641	0.455516	0.957332	0.46447	0.466098	0.0810208	0.960568	0.653896	0.881944	0.713912	1.12193	0.999459	0.35254	0.737346	-0.472053	1.12533	0.450135	FAIL	0.385632	FAIL	0.824227	FAIL	0.853737	2	0	0	-0.019618	0.810681	1	0	0	-0.0126965	0.196457	2	0	0	-0.107778
K02032	1.37333	1.79718	1.137	1.28559	1.05687	0.949897	1.55356	0.95549	1.51311	1.1564	1.29698	1.57641	1.65244	1.87393	0.937503	1.32231	0.906458	1.63991	0.92507	FAIL	0.268938	FAIL	0.919519	FAIL	0.0783933	2	0	0	-0.134842	1.34365	1	0	0.335763	0.0251399	0.0844937	2	0	0	-0.13395
K02033	-0.501144	-0.903256	0.329641	0.0929456	-0.265061	0.46447	-0.533902	0.817986	-0.138968	-0.609139	0.144979	-1.74552	0.121928	-1.00054	-1.38443	0.611815	-0.209019	-0.360095	0.331395	FAIL	0.476182	FAIL	0.307988	FAIL	1.21263	2	0	0.23567	0.0242056	0.540918	1	0	0	-0.0261308	1.30122	2	0	0.275415	0.0342912
K02034	0.235822	0.556176	0.136996	0.285591	0.149977	-0.53553	-0.211974	0.665983	-0.36136	0.238858	0.144979	0.576408	-0.726069	0.584422	-0.384425	-0.0402614	0.527947	-0.0970604	0.375203	FAIL	0.399583	FAIL	0.843878	FAIL	1.06491	2	0	0.106505	0.00852054	0.762839	1	0	0	-0.0155648	0.172171	2	0	0	-0.10866
K02035	2.89117	2.14114	2.8532	2.95802	3.3398	3.25107	2.98966	3.01962	3.42872	3.29775	2.75641	2.83944	2.56671	2.96909	2.11807	2.70697	2.66545	2.63991	0.574778	FAIL	0.172751	FAIL	0.773852	FAIL	0.580132	2	0	0	-0.0531951	2.10184	1	0	0.41611	0.0697985	0.26193	2	0	0	-0.0935097
K02049	0.0838188	-0.581328	0.329641	0.607519	-0.528095	-0.857458	0.466098	0.0810208	-0.36136	-0.123712	-0.439984	-1.16056	-0.463034	0.873929	0.200537	-0.0402614	-0.209019	-0.360095	0.00757907	FAIL	0.905615	FAIL	0.637397	FAIL	7.53782	2	0.00498674	0.710375	0.466559	0.0146655	1	0	0	-0.0351583	0.467696	2	0	0	-0.0379868
K02050	0.235822	-0.581328	-0.348431	0.0929456	-0.265061	0.142542	0.0510606	0.496058	-0.624395	-0.123712	-0.217592	-0.74552	-0.463034	-0.585503	0.490044	-0.847616	-0.209019	-0.360095	0.948478	FAIL	0.928974	FAIL	0.337014	FAIL	0.0531303	2	0	0	-0.130608	0.00828559	1	0	0	-0.0683968	1.19244	2	0	0.246239	0.0265451
K02051	-0.0861062	-0.903256	0.789072	0.455516	0.734939	0.727504	0.92553	1.08102	-0.946323	0.390861	-0.217592	-0.74552	-0.240642	0.584422	-0.969388	-0.525688	-0.209019	-0.0970604	0.0619625	FAIL	0.529136	FAIL	0.595749	FAIL	3.53813	2	0	0.557204	0.246682	0.420014	1	0	0	-0.0281845	0.540948	2	0	0	-0.0446154
K02056	1.00136	1.26667	1.32964	0.285591	1.23744	0.142542	1.27345	1.08102	1.2236	0.769373	1.22298	0.95492	1.27393	1.66242	1.11808	1.40031	0.527947	0.90294	0.637249	FAIL	0.193748	FAIL	0.96653	FAIL	0.467946	2	0	0	-0.0714192	1.8953	1	0	0.40306	0.0600893	0.03414	2	0	0	-0.12965
K02058	1.86809	0.904099	1.137	1.53352	2.14998	1.84298	1.4661	1.74399	2.14114	1.87629	1.78241	1.57641	1.27393	1.11494	0.731052	0.959739	0.527947	1.71029	0.644989	FAIL	0.0239732	FAIL	0.595852	FAIL	0.454945	2	0	0	-0.0527584	6.67092	1	0	0.598241	0.274457	0.540759	2	0	0	-0.044452
K02073	0.820784	-0.318293	0.651569	0.745022	0.957332	1.89743	1.27345	1.30341	1.3016	1.06893	0.296982	1.16137	-0.726069	-0.000540553	-0.64746	0.152384	0.527947	-0.360095	0.771134	FAIL	0.353818	FAIL	0.830112	FAIL	0.265604	2	0	0	-0.106128	0.930313	1	0	0	-0.00503531	0.189113	2	0	0	-0.117182
K02078	0.498856	1.18421	0.789072	0.607519	1.14998	0.727504	1.27345	1.40295	1.14114	0.0689334	0.782408	0.576408	0.858894	0.999459	0.837967	-0.262654	0.527947	1.12533	0.258687	FAIL	0.0321464	FAIL	0.193448	FAIL	1.51661	2	0	0.298245	0.0418597	5.87047	1	0	0.540946	0.197321	1.88964	2	0	0.363319	0.0720856
K02086	-0.278751	-1.31829	-0.0853968	-1.71441	0.149977	-0.53553	0.0510606	-2.50394	-0.624395	-0.346104	-1.43998	-0.160557	-0.726069	-0.263575	-2.96939	-0.525688	-0.793981	-0.682023	0.236929	FAIL	0.392476	FAIL	0.693473	FAIL	1.62749	2	0	0.367862	0.0747152	0.786883	1	0	0	-0.012688	0.377439	2	0	0	-0.0741288
K02103	-3.08611	-1.90326	-0.670359	-1.71441	-1.26506	-1.2725	-0.533902	-1.50394	-1.94632	0.0689334	-1.43998	-1.74552	-2.048	-1.5855	-1.96939	-0.847616	-1.79398	-1.68202	0.363201	FAIL	0.403521	FAIL	0.605365	FAIL	1.1033	2	0	0.160803	0.0129095	0.749797	1	0	0	-0.0156343	0.523516	2	0	0	-0.0595478
K02109	-0.278751	-0.0959008	-0.670359	-0.714409	-0.850023	-0.53553	-2.5339	-1.50394	-0.946323	-1.93107	0.144979	-1.74552	0.121928	-1.00054	-0.384425	-0.525688	-0.472053	-1.09706	0.269992	FAIL	0.13771	FAIL	0.520709	FAIL	1.46322	2	0	0.316982	0.0491872	2.52966	1	0	0.430325	0.0812142	0.689373	2	0	0	-0.0329843
K02111	1.30621	1.48906	0.136996	0.607519	1.23744	1.23	0.636023	0.95549	1.3016	1.06893	0.881944	0.95492	1.12193	0.414497	1.35254	1.23985	0.906458	1.5659	0.0106323	FAIL	0.9395	FAIL	0.796063	FAIL	6.7952	2	0	0.696861	0.444735	0.00600687	1	0	0	-0.0381405	0.232468	2	0	0	-0.058902
K02112	1.43746	0.418672	0.651569	0.607519	1.23744	0.842981	0.788026	0.817986	1.37561	1.06893	1.36737	0.713912	1.59586	1.22185	1.11808	0.322309	1.01337	1.22487	0.04489	FAIL	0.0521617	FAIL	0.159083	FAIL	4.06452	2	0	0.526548	0.210795	4.64466	1	0	0.477804	0.12535	2.15105	2	0	0.375305	0.0791761
K02113	-0.0861062	-0.318293	-0.348431	-0.129447	-0.850023	-0.857458	-0.948939	-0.182014	0.0536773	-0.609139	-1.02495	-1.74552	-0.0479967	-0.000540553	-0.969388	-0.262654	-1.20902	-0.682023	0.361331	FAIL	0.758305	FAIL	0.776047	FAIL	1.10941	2	0	0.177258	0.0147497	0.0991115	1	0	0	-0.0607236	0.258976	2	0	0	-0.0998961
K02115	-0.501144	-1.31829	-1.0854	-1.71441	-0.850023	-0.272496	-1.5339	-0.503942	-0.138968	-1.3461	0.144979	-0.160557	-1.46303	-0.000540553	-0.384425	0.152384	-0.793981	-0.360095	0.381743	FAIL	0.114826	FAIL	0.770495	FAIL	1.0446	2	0	0.0308962	0.00509287	2.89095	1	0	0.460237	0.107973	0.26647	2	0	0	-0.0837694
K02117	0.0838188	-0.0959008	-0.670359	0.0929456	0.319902	0.312467	-1.5339	-0.503942	0.223602	0.0689334	0.782408	-0.74552	0.121928	-0.585503	-0.969388	0.152384	0.375944	-0.360095	0.179696	FAIL	0.455265	FAIL	0.173641	FAIL	1.98721	2	0	0.400487	0.0956792	0.595401	1	0	0	-0.0196067	2.03297	2	0	0.406737	0.100114
K02121	-1.08611	-0.318293	-0.670359	-1.12945	-1.26506	-0.0501033	-0.948939	0.0810208	-0.624395	0.238858	-1.02495	-1.74552	0.121928	-1.5855	-0.64746	-0.525688	-1.20902	-1.68202	0.952411	FAIL	0.0362698	FAIL	0.303412	FAIL	0.0489572	2	0	0	-0.0937415	5.55393	1	0	0.562001	0.224433	1.31946	2	0	0.265705	0.0314884
K02160	-0.764178	-0.318293	-0.348431	-0.714409	-0.850023	0.142542	-0.533902	-0.182014	-0.946323	-1.93107	-0.703018	0.25448	-0.726069	-0.585503	-0.64746	-0.847616	-0.209019	-0.682023	0.782706	FAIL	0.776058	FAIL	0.232838	FAIL	0.250069	2	0	0	-0.0944253	0.0846512	1	0	0	-0.0576267	1.64966	2	0	0.379542	0.0818
K02188	-0.501144	-1.31829	-0.670359	-0.392481	-0.850023	0.142542	-0.948939	-0.918979	-1.36136	-0.931067	-1.43998	-1.74552	-2.048	-0.585503	-0.64746	-1.26265	-0.793981	-0.682023	0.541729	FAIL	0.643841	FAIL	0.484942	FAIL	0.645396	2	0	0	-0.0471107	0.224904	1	0	0	-0.0514875	0.769183	2	0	0	-0.030665
K02190	-0.0861062	-0.318293	-1.0854	-0.392481	-0.850023	-1.2725	-0.211974	0.303413	-0.138968	-0.609139	-2.02495	-1.16056	-0.240642	-0.000540553	-0.64746	-0.525688	-0.793981	-0.682023	0.276001	FAIL	0.661219	FAIL	0.307133	FAIL	1.43589	2	0	0.317251	0.0493004	0.201875	1	0	0	-0.0451356	1.30461	2	0	0.275949	0.034452
K02204	0.0838188	-0.0959008	0.789072	0.0929456	-0.850023	-0.0501033	0.92553	0.0810208	-1.36136	-0.609139	0.296982	-0.160557	-0.463034	0.584422	-0.64746	-0.262654	-0.209019	-0.360095	0.0412521	FAIL	0.752772	FAIL	0.665402	FAIL	4.20728	2	0	0.599025	0.300287	0.103876	1	0	0	-0.0419505	0.421512	2	0	0	-0.0541618
K02217	-1.08611	-0.581328	-0.670359	-0.714409	-1.85002	-0.272496	-0.533902	-0.503942	-1.36136	-0.346104	-0.217592	-1.16056	-0.726069	-1.00054	0.0306122	-0.847616	-0.209019	-1.68202	0.630895	FAIL	0.0135726	FAIL	0.112842	FAIL	0.478758	2	0	0	-0.0392311	8.35292	1	0	0.599805	0.276707	2.63123	2	0	0.436128	0.122774
K02224	-1.08611	0.0967443	0.136996	-1.12945	-0.0426683	0.46447	-0.533902	0.0810208	-0.946323	-0.931067	-0.439984	-1.74552	-3.048	0.414497	-0.162033	-0.525688	0.206019	0.125332	0.15063	FAIL	0.847992	FAIL	0.553096	FAIL	2.22557	2	0	0.454242	0.138214	0.0383638	1	0	0	-0.0542244	0.622437	2	0	0	-0.0425798
K02232	0.0838188	-0.318293	-0.670359	-0.714409	-0.528095	0.142542	-0.533902	0.303413	0.223602	-0.931067	0.560016	-0.423592	0.121928	0.221852	0.0306122	0.474312	0.527947	-0.0970604	0.586676	FAIL	0.599533	FAIL	0.637227	FAIL	0.557699	2	0	0	-0.0616781	0.290862	1	0	0	-0.049444	0.467983	2	0	0	-0.074189
K02283	-1.50114	-0.903256	0.499566	-1.12945	-0.0426683	-0.272496	-0.533902	-1.50394	0.513109	-0.931067	-2.02495	-2.74552	-0.463034	-1.00054	-0.969388	-1.26265	-0.793981	-0.682023	0.781592	FAIL	0.404342	FAIL	0.807504	FAIL	0.251552	2	0	0	-0.109378	0.747103	1	0	0	-0.0184791	0.217662	2	0	0	-0.114331
K02304	-1.50114	-0.318293	-0.348431	-0.714409	-0.528095	-0.53553	-0.211974	-0.182014	-0.624395	-0.609139	-1.02495	-0.160557	-1.048	-0.263575	0.0306122	-0.847616	0.0133735	-0.360095	0.657628	FAIL	0.789363	FAIL	0.250295	FAIL	0.434102	2	0	0	-0.0704778	0.0746248	1	0	0	-0.0576238	1.55804	2	0	0.358729	0.0694994
K02313	0.0838188	-0.318293	0.329641	0.745022	-0.528095	0.312467	0.273453	0.817986	0.513109	0.238858	0.782408	-1.16056	0.121928	-0.000540553	0.0306122	0.152384	0.206019	-1.09706	0.241049	FAIL	0.375185	FAIL	0.429697	FAIL	1.6056	2	0	0.355578	0.0677655	0.848278	1	0	0	-0.00848864	0.907021	2	0	0	-0.0104041
K02314	-0.501144	-0.318293	-1.67036	-0.714409	0.149977	-0.53553	-0.211974	-0.918979	-0.138968	-0.931067	-1.02495	-0.74552	-0.726069	-1.00054	-0.384425	-1.84762	-0.793981	-0.682023	0.0789593	FAIL	0.125529	FAIL	0.182917	FAIL	3.16046	2	0	0.491162	0.173115	2.71175	1	0	0.414526	0.0685802	1.96359	2	0	0.372068	0.077211
K02315	-0.764178	-0.581328	0.499566	-0.129447	0.149977	-0.0501033	-0.211974	-0.182014	-0.624395	-0.931067	-0.703018	0.0618352	-0.463034	-0.263575	-0.64746	-0.0402614	-0.472053	-1.68202	0.0374727	FAIL	0.409004	FAIL	0.100072	FAIL	4.37207	2	0	0.559082	0.248975	0.731968	1	0	0	-0.00989499	2.80575	2	0	0.448648	0.133326
K02316	-0.278751	0.556176	0.651569	0.745022	-0.0426683	0.312467	-0.211974	0.303413	-0.36136	-0.346104	-0.703018	0.25448	0.273931	-0.263575	-0.162033	0.322309	0.206019	-0.682023	0.0704169	FAIL	0.00307201	PASS	0.105918	FAIL	3.33695	2	0	0.437342	0.123774	13.642	1	0	0.638599	0.334785	2.72281	2	0	0.394041	0.0912471
K02335	-0.278751	-0.581328	0.329641	-1.12945	-0.0426683	-0.53553	0.273453	-0.182014	-0.36136	0.390861	0.434485	-1.74552	-0.240642	-0.263575	-0.162033	0.152384	-1.20902	-0.682023	0.611809	FAIL	0.961656	FAIL	0.729507	FAIL	0.512014	2	0	0	-0.0713739	0.00240977	1	0	0	-0.0729548	0.323822	2	0	0	-0.0988991
K02338	0.0838188	-0.0959008	1.03008	0.870553	0.850416	-0.0501033	0.636023	0.817986	0.375605	-0.346104	-0.0249465	0.25448	0.121928	-0.000540553	0.200537	0.322309	-0.209019	-0.682023	0.0273849	FAIL	0.775542	FAIL	0.187086	FAIL	4.92864	2	0	0.602099	0.30443	0.085054	1	0	0	-0.0354496	1.93374	2	0	0.363791	0.0723551
K02340	-0.501144	-1.90326	-0.670359	0.285591	0.149977	-0.0501033	-0.948939	-2.50394	-0.624395	-0.931067	-0.703018	0.25448	-1.048	0.221852	-0.969388	-0.262654	-0.793981	-1.68202	0.516696	FAIL	0.998536	FAIL	0.180144	FAIL	0.698003	2	0	0	-0.0347847	3.51e-06	1	0	0	-0.0575909	1.98389	2	0	0.424337	0.113327
K02341	0.0838188	-0.318293	0.499566	-0.129447	-0.528095	0.46447	0.466098	0.0810208	-0.138968	-0.123712	-0.0249465	-0.74552	-0.726069	0.414497	-0.64746	-0.262654	-0.793981	0.317977	0.0396769	FAIL	0.258494	FAIL	0.95726	FAIL	4.27373	2	0	0.596604	0.297042	1.4071	1	0	0.324008	0.0184692	0.0438399	2	0	0	-0.0867571
K02342	-1.08611	-0.581328	-0.348431	-1.12945	-1.26506	0.601973	0.0510606	-1.50394	-0.624395	-0.346104	-0.439984	-0.74552	0.121928	-0.263575	-1.38443	-0.525688	-0.209019	-0.682023	0.952336	FAIL	0.280382	FAIL	0.333482	FAIL	0.0490369	2	0	0	-0.120481	1.27788	1	0	0.321353	0.0176028	1.20509	2	0	0.243792	0.025983
K02346	0.373325	-1.31829	-1.0854	0.0929456	-0.850023	-0.53553	-1.5339	-0.918979	-0.36136	-0.346104	-0.703018	-0.160557	-1.048	-0.585503	0.937503	-0.847616	-0.793981	-0.682023	0.555674	FAIL	0.86368	FAIL	0.431817	FAIL	0.617306	2	0	0	-0.0507953	0.03077	1	0	0	-0.0643233	0.90136	2	0	0	-0.0130925
K02355	2.97998	2.26667	2.4171	2.49504	2.50753	2.42794	1.78803	1.88838	2.63864	2.42649	2.99742	2.29887	2.92928	2.32139	2.45688	2.57865	2.25041	2.17596	0.18552	FAIL	0.608567	FAIL	0.124414	FAIL	1.94486	2	0	0.391215	0.0893478	0.276527	1	0	0	-0.0342066	2.49193	2	0	0.457467	0.14108
K02356	0.235822	0.266669	-0.348431	-0.714409	-1.26506	0.312467	0.0510606	0.0810208	-2.94632	-0.931067	0.296982	-0.423592	0.536966	-0.263575	0.0306122	-1.84762	-0.472053	0.125332	0.938686	FAIL	0.814405	FAIL	0.221367	FAIL	0.0636086	2	0	0	-0.119946	0.0575851	1	0	0	-0.060359	1.71435	2	0	0.39442	0.0915036
K02357	1.82078	1.9041	1.9146	1.74502	1.95733	1.7864	1.63602	1.88838	2.05368	1.97582	2.06252	1.83944	1.85889	2.05835	1.42293	1.95974	1.79098	1.96183	0.994603	FAIL	0.178664	FAIL	0.137586	FAIL	0.00541411	2	0	0	-0.106074	2.04053	1	0	0.396487	0.0554867	2.35069	2	0	0.460771	0.144052
K02358	2.93626	2.76917	2.49957	2.14357	2.90486	2.6661	2.4661	2.45025	2.54553	2.87629	3.01945	2.34194	3.08129	2.80681	2.52247	2.64424	2.41547	2.67553	0.243084	FAIL	0.642367	FAIL	0.775812	FAIL	1.59495	2	0	0.367786	0.0746707	0.226928	1	0	0	-0.0485128	0.259291	2	0	0	-0.0929639
K02372	-0.764178	0.0967443	-0.670359	-0.392481	-0.265061	0.601973	0.466098	-0.918979	0.223602	-0.123712	-2.02495	0.424405	-1.048	-1.00054	0.35254	-0.525688	-0.209019	-0.0970604	0.665443	FAIL	0.499611	FAIL	0.286942	FAIL	0.421445	2	0	0	-0.0718558	0.484593	1	0	0	-0.0320065	1.38786	2	0	0.31454	0.048172
K02387	-0.501144	-0.318293	0.136996	-0.129447	-0.528095	-0.53553	0.273453	-0.503942	0.223602	-0.609139	-0.0249465	-0.160557	-1.048	-0.000540553	-0.162033	-0.262654	-0.472053	-0.682023	0.0622305	FAIL	0.280283	FAIL	0.704675	FAIL	3.53127	2	0	0.551986	0.240366	1.27843	1	0	0.305997	0.0132198	0.36043	2	0	0	-0.0607326
K02388	-0.764178	-0.581328	0.499566	-0.129447	0.471905	0.142542	0.273453	0.303413	0.0536773	-0.609139	-0.0249465	0.424405	-0.0479967	0.873929	-0.384425	-0.525688	0.375944	-0.360095	0.345648	FAIL	0.228357	FAIL	0.717553	FAIL	1.16219	2	0	0.210723	0.0195191	1.61143	1	0	0.366034	0.0367928	0.34126	2	0	0	-0.0792787
K02389	-1.50114	0.418672	0.136996	0.0929456	-0.850023	-0.272496	-0.948939	-0.182014	-1.36136	-0.123712	-0.703018	-0.423592	-1.048	-1.00054	-0.969388	-0.525688	-0.209019	-1.09706	0.560929	FAIL	0.0219834	FAIL	0.862835	FAIL	0.606934	2	0	0	-0.0384822	6.9159	1	0	0.608664	0.289591	0.14936	2	0	0	-0.0832798
K02390	0.498856	-0.0959008	-0.670359	0.285591	0.850416	0.601973	-0.533902	-0.182014	0.861032	0.876288	1.06252	0.839443	-0.240642	-0.000540553	0.200537	-0.847616	0.375944	0.317977	0.0065192	FAIL	0.0966244	FAIL	0.782764	FAIL	7.882	2	0	0.691865	0.436774	3.24892	1	0	0.418126	0.0713649	0.249992	2	0	0	-0.0476
K02395	-1.50114	-0.581328	-0.348431	0.0929456	-0.0426683	-0.272496	0.636023	-0.503942	0.0536773	0.390861	-0.217592	0.0618352	-0.463034	-0.000540553	-1.38443	0.152384	-0.793981	-0.0970604	0.375009	FAIL	0.514968	FAIL	0.422571	FAIL	1.06552	2	0	0.0973488	0.00797429	0.450156	1	0	0	-0.0334581	0.9263	2	0	0	-0.00896929
K02397	0.498856	0.266669	0.136996	-1.12945	-0.850023	0.142542	-0.211974	0.665983	0.754117	0.528365	0.296982	0.424405	0.273931	0.584422	0.35254	0.737346	-0.793981	0.317977	0.633701	FAIL	0.467557	FAIL	0.849239	FAIL	0.473968	2	0	0	-0.0760045	0.562884	1	0	0	-0.0315787	0.16566	2	0	0	-0.120551
K02406	4.39771	4.47178	3.65157	4.04048	4.45376	3.40933	3.39684	3.60458	4.14114	4.67626	4.34138	4.24317	4.4677	3.64332	4.49822	3.62812	4.23944	4.09934	0.002901	PASS	0.558312	FAIL	0.703002	FAIL	9.88767	2	0.0671661	0.754703	0.540879	0.362527	1	0	0	-0.0193975	0.36295	2	0	0	-0.0387692
K02407	1.00136	1.00363	0.914603	0.607519	0.609408	1.39047	1.16654	0.817986	1.75412	1.1564	1.29698	0.424405	0.273931	0.999459	0.490044	1.15238	1.01337	1.22487	0.117721	FAIL	0.390711	FAIL	0.343636	FAIL	2.57056	2	0	0.472546	0.154945	0.792958	1	0	0	-0.010213	1.16916	2	0	0.192179	0.0166886
K02409	0.721249	-0.903256	-2.67036	-0.392481	-0.0426683	0.312467	-1.5339	0.0810208	-0.138968	-0.346104	0.144979	-1.16056	-0.0479967	-0.585503	0.0306122	-1.26265	-1.20902	-0.682023	0.181075	FAIL	0.350004	FAIL	0.693152	FAIL	1.97703	2	0	0.420918	0.110677	0.945729	1	0	0	-0.00307388	0.377931	2	0	0	-0.0704668
K02410	-0.0861062	-0.903256	-0.348431	0.285591	-0.0426683	-1.85746	-1.5339	-0.503942	-0.36136	-0.346104	-0.217592	-1.16056	-0.463034	-1.00054	-0.162033	-0.525688	-1.20902	-1.68202	0.670877	FAIL	0.702359	FAIL	0.295664	FAIL	0.412747	2	0	0	-0.0749006	0.153198	1	0	0	-0.0540022	1.35108	2	0	0.306036	0.0447788
K02414	0.0838188	0.418672	0.136996	0.607519	-0.265061	-0.272496	0.0510606	0.0810208	-0.624395	-0.346104	-1.02495	0.576408	0.536966	0.414497	0.731052	0.152384	0.375944	-0.360095	0.163723	FAIL	0.0587267	FAIL	0.115541	FAIL	2.11209	2	0	0.386546	0.086273	4.36202	1	0	0.482702	0.130408	2.59729	2	0	0.437511	0.123913
K02417	-1.08611	-1.31829	-0.348431	-0.714409	-0.850023	-0.0501033	-0.211974	-1.50394	0.223602	0.0689334	0.434485	-0.74552	-1.048	-0.263575	-0.64746	0.152384	-1.20902	-1.09706	0.510813	FAIL	0.995779	FAIL	0.459282	FAIL	0.7108	2	0	0	-0.0383473	2.92e-05	1	0	0	-0.0662969	0.830797	2	0	0	-0.0224359
K02422	-1.08611	-1.31829	-0.0853968	0.285591	-0.850023	-0.0501033	-0.533902	-0.182014	0.375605	-0.609139	-2.02495	0.0618352	-2.048	-0.585503	-1.96939	-0.0402614	-0.472053	-1.68202	0.167087	FAIL	0.954075	FAIL	0.630611	FAIL	2.08464	2	0	0.440774	0.126628	0.00345806	1	0	0	-0.0581711	0.479243	2	0	0	-0.0607962
K02428	0.235822	0.797184	0.499566	1.28559	-0.0426683	0.312467	1.16654	0.665983	0.0536773	-0.609139	-0.0249465	0.95492	0.121928	0.584422	1.03061	1.05927	0.527947	1.01842	0.081426	FAIL	0.839674	FAIL	0.411809	FAIL	3.11362	2	0	0.52535	0.209453	0.0427442	1	0	0	-0.0474305	0.956145	2	0	0	-0.00434587
K02433	0.721249	-0.0959008	0.136996	-0.714409	-0.265061	-0.0501033	0.466098	0.496058	-0.946323	-0.346104	-0.439984	-0.160557	0.273931	-0.263575	-0.64746	-0.262654	-0.793981	-0.0970604	0.387068	FAIL	0.317898	FAIL	0.350129	FAIL	1.02835	2	0	0	0.00325183	1.08601	1	0	0.255964	0.00493262	1.14683	2	0	0.192717	0.0168414
K02437	-0.0861062	-0.318293	-0.670359	-0.392481	-0.0426683	-0.0501033	-0.211974	-0.182014	-1.36136	-0.123712	-1.02495	-0.423592	-0.240642	-0.585503	0.35254	-0.525688	0.206019	0.125332	0.357286	FAIL	0.237508	FAIL	0.136778	FAIL	1.12277	2	0	0.151306	0.0119718	1.54574	1	0	0.345198	0.0266096	2.35889	2	0	0.447709	0.132516
K02469	0.614334	0.556176	0.789072	1.09295	-1.26506	0.949897	0.636023	0.496058	0.754117	0.390861	0.560016	0.424405	-0.463034	0.736425	-0.384425	0.474312	0.66545	0.487902	0.190363	FAIL	0.803065	FAIL	0.740602	FAIL	1.91081	2	0	0.420535	0.110384	0.0650088	1	0	0	-0.0566576	0.307933	2	0	0	-0.0838742
K02470	0.373325	0.418672	-0.0853968	0.285591	-0.528095	0.142542	-0.211974	0.0810208	-0.36136	-0.609139	-0.217592	0.0618352	0.121928	-0.263575	0.0306122	-0.262654	0.206019	0.487902	0.701141	FAIL	0.596438	FAIL	0.783115	FAIL	0.365761	2	0	0	-0.0937775	0.295881	1	0	0	-0.0520549	0.249525	2	0	0	-0.110964
K02476	-1.50114	-1.90326	-0.0853968	0.0929456	-0.265061	-1.2725	0.466098	0.303413	-0.138968	-1.3461	-0.703018	-0.74552	-1.46303	-1.00054	-1.96939	-0.262654	-0.472053	-1.68202	0.0119064	FAIL	0.200394	FAIL	0.453736	FAIL	6.55609	2	0	0.66042	0.388031	1.83588	1	0	0.350916	0.0291884	0.844642	2	0	0	-0.01085
K02477	-0.764178	-1.31829	-1.67036	0.745022	-0.850023	-1.85746	-0.533902	0.0810208	-0.624395	-2.93107	-3.02495	-1.16056	-0.463034	-0.000540553	-0.64746	-0.847616	-1.20902	-0.360095	0.228248	FAIL	0.490838	FAIL	0.82972	FAIL	1.67509	2	0	0.381711	0.0831673	0.505131	1	0	0	-0.0304825	0.189601	2	0	0	-0.0998365
K02487	-0.0861062	-0.903256	-0.670359	-0.129447	-0.265061	-2.85746	-2.5339	-0.182014	-0.946323	-0.931067	-0.439984	-1.74552	0.273931	-0.263575	-0.969388	-0.525688	-0.472053	-0.682023	0.484215	FAIL	0.991293	FAIL	0.325345	FAIL	0.770876	2	0	0	-0.0286199	0.00012416	1	0	0	-0.0624473	1.23481	2	0	0.257621	0.0293305
K02493	-3.08611	-0.581328	-0.0853968	-0.392481	-0.528095	-0.272496	0.0510606	-0.182014	-0.624395	-0.609139	-0.217592	-0.74552	-0.463034	0.584422	-0.384425	-0.847616	-1.20902	-0.682023	0.0684269	FAIL	0.836196	FAIL	0.271382	FAIL	3.38167	2	0	0.534038	0.21929	0.0446494	1	0	0	-0.0439815	1.45683	2	0	0.298802	0.0420623
K02499	-1.50114	-0.581328	-1.0854	0.285591	-1.85002	-1.2725	-0.211974	0.0810208	-1.36136	-1.93107	-2.02495	-0.74552	-2.048	-0.263575	-1.38443	-1.26265	-0.793981	-0.360095	0.0358929	FAIL	0.510473	FAIL	0.626745	FAIL	4.4468	2	0	0.605302	0.308778	0.460041	1	0	0	-0.0241859	0.485887	2	0	0	-0.0460563
K02502	-0.278751	-0.581328	-0.670359	-0.392481	0.149977	-0.857458	-0.533902	-0.918979	0.223602	-0.346104	-0.217592	0.576408	-0.0479967	-0.263575	-0.64746	-0.525688	-1.20902	-1.09706	0.316619	FAIL	0.141692	FAIL	0.384917	FAIL	1.26767	2	0	0.252567	0.0280583	2.47445	1	0	0.425544	0.0772793	1.03488	2	0	0	0.0036563
K02503	-0.764178	-0.318293	-0.0853968	-0.714409	-0.265061	-0.272496	-0.533902	0.665983	0.0536773	-0.346104	-0.217592	-0.160557	-0.240642	-0.263575	-0.162033	-0.525688	-0.209019	-0.682023	0.906283	FAIL	0.646885	FAIL	0.416469	FAIL	0.099215	2	0	0	-0.125936	0.22076	1	0	0	-0.0544717	0.943111	2	0	0	-0.00795349
K02519	0.721249	1.09674	0.136996	0.0929456	0.471905	0.46447	0.92553	0.303413	1.05368	0.653896	0.782408	0.424405	0.858894	0.873929	0.937503	0.852823	0.0133735	0.639905	0.237905	FAIL	0.458482	FAIL	0.626786	FAIL	1.62226	2	0	0.366751	0.0740662	0.58675	1	0	0	-0.0245939	0.485817	2	0	0	-0.0612017
K02520	-0.0861062	0.266669	-0.348431	-1.12945	-2.85002	-0.53553	-0.533902	-0.182014	-1.94632	-2.93107	0.296982	-1.16056	0.121928	-1.5855	0.0306122	-1.26265	0.206019	-1.68202	0.729896	FAIL	0.40169	FAIL	0.671115	FAIL	0.323261	2	0	0	-0.0951339	0.755837	1	0	0	-0.0171618	0.412368	2	0	0	-0.0826074
K02523	-1.08611	-0.581328	0.136996	-0.714409	-0.528095	-0.272496	0.0510606	-0.182014	-0.36136	-0.123712	-0.439984	-0.160557	-1.048	1.11494	-0.64746	-0.262654	0.375944	-0.682023	0.182152	FAIL	0.688019	FAIL	0.289592	FAIL	1.96915	2	0	0.410391	0.10277	0.169264	1	0	0	-0.0440459	1.37655	2	0	0.292818	0.0399298
K02528	0.721249	0.681707	0.136996	0.285591	0.609408	0.842981	0.273453	0.303413	0.375605	0.769373	1.14498	0.424405	0.411435	0.414497	0.615575	-0.0402614	1.01337	0.90294	0.00393264	PASS	0.649292	FAIL	0.426974	FAIL	9.10209	2	0.0322508	0.732081	0.502449	0.217515	1	0	0	-0.0242628	0.914345	2	0	0	-0.00531188
K02529	0.820784	1.09674	1.23653	1.37305	1.3199	0.842981	1.63602	0.817986	1.14114	0.975824	0.296982	0.576408	1.19993	1.66242	0.937503	1.5447	0.790981	0.777409	0.0349239	FAIL	0.504912	FAIL	0.85532	FAIL	4.49456	2	0	0.614138	0.320921	0.472491	1	0	0	-0.0242218	0.158333	2	0	0	-0.0772942
K02564	0.913894	1.26667	1.4171	1.60752	1.23744	0.46447	1.37299	1.30341	0.754117	0.769373	1.43449	0.713912	1.19993	1.4145	0.937503	2.15238	1.20602	1.01842	0.012141	FAIL	0.521146	FAIL	0.341752	FAIL	6.51533	2	0	0.666009	0.396516	0.436825	1	0	0	-0.0202443	1.17573	2	0	0.158098	0.0126338
K02600	-0.764178	-0.0959008	0.789072	-0.129447	-0.528095	0.46447	0.636023	0.0810208	-0.624395	-0.123712	-0.0249465	-0.423592	-0.0479967	-0.000540553	0.35254	0.152384	0.375944	0.125332	0.0690411	FAIL	0.0426712	FAIL	0.325544	FAIL	3.36771	2	0	0.497693	0.179762	5.13913	1	0	0.507263	0.157126	1.23408	2	0	0.199668	0.0177716
K02601	0.614334	0.266669	0.329641	0.455516	-0.265061	-0.272496	-0.533902	0.0810208	-0.138968	-0.346104	-0.0249465	-0.160557	0.273931	0.873929	0.35254	-0.0402614	0.206019	0.125332	0.797034	FAIL	0.717964	FAIL	0.947225	FAIL	0.231202	2	0	0	-0.120994	0.136763	1	0	0	-0.0679281	0.054464	2	0	0	-0.148808
K02647	-0.0861062	-0.581328	-0.670359	-0.129447	0.734939	0.312467	-0.211974	-0.918979	0.375605	-0.123712	0.434485	0.25448	-0.240642	-0.585503	-0.162033	0.474312	0.375944	-0.360095	0.17261	FAIL	0.83901	FAIL	0.254982	FAIL	2.04094	2	0	0.418022	0.108463	0.0431045	1	0	0	-0.0498528	1.53471	2	0	0.331728	0.055715
K02652	-2.08611	-0.318293	-1.0854	-1.71441	-1.85002	-0.272496	-1.5339	-2.50394	-2.94632	-2.93107	-1.02495	-1.16056	-1.46303	-1.5855	0.0306122	-1.84762	-1.20902	-0.0970604	0.082324	FAIL	0.256004	FAIL	0.360619	FAIL	3.09697	2	0	0.509403	0.192029	1.42274	1	0	0.326625	0.0193562	1.11175	2	0	0.131064	0.0102334
K02669	-0.0861062	0.266669	-2.67036	-0.392481	-1.26506	-0.53553	-0.533902	-1.50394	-0.624395	-0.931067	-0.0249465	-0.423592	-0.463034	-1.5855	0.0306122	-1.26265	-0.472053	-1.09706	0.0560419	FAIL	0.800975	FAIL	0.613832	FAIL	3.69912	2	0	0.570827	0.263566	0.0664294	1	0	0	-0.0455811	0.508432	2	0	0	-0.0480011
K02755	-0.0861062	0.0967443	0.136996	0.0929456	0.149977	-0.857458	-0.211974	-0.503942	-0.36136	-0.346104	0.881944	0.0618352	-0.726069	-0.585503	-0.384425	0.611815	-0.793981	-0.0970604	0.597181	FAIL	0.392341	FAIL	0.014971	FAIL	0.538331	2	0	0	-0.0354644	0.787345	1	0	0	-0.00816785	6.08581	2	0	0.662171	0.390681
K02756	-0.0861062	0.0967443	0.136996	0.0929456	0.149977	-0.857458	-0.211974	-0.503942	-0.36136	-0.346104	0.881944	0.0618352	-0.726069	-0.585503	-0.384425	0.474312	-0.793981	-0.0970604	0.627273	FAIL	0.338597	FAIL	0.0160646	FAIL	0.484977	2	0	0	-0.039843	0.993358	1	0	0	-0.0002569	5.94464	2	0	0.656765	0.382525
K02757	-0.0861062	0.0967443	0.136996	0.0929456	0.149977	-0.857458	-0.211974	-0.503942	-0.36136	-0.346104	0.881944	0.0618352	-0.726069	-0.585503	-0.384425	0.474312	-0.793981	-0.0970604	0.627273	FAIL	0.338597	FAIL	0.0160646	FAIL	0.484977	2	0	0	-0.039843	0.993358	1	0	0	-0.0002569	5.94464	2	0	0.656765	0.382525
K02759	-1.08611	-0.581328	-0.0853968	-0.392481	-0.528095	-1.2725	-0.211974	-1.50394	-0.36136	-0.123712	-1.02495	-0.423592	-0.726069	-0.585503	-0.64746	0.152384	-0.793981	-0.360095	0.54879	FAIL	0.385553	FAIL	0.21476	FAIL	0.631068	2	0	0	-0.041972	0.810961	1	0	0	-0.0107531	1.75341	2	0	0.385682	0.0857121
K02760	-0.501144	-0.581328	-0.670359	-0.392481	-0.850023	-1.2725	-0.533902	-1.50394	-0.138968	0.238858	-0.703018	-0.74552	-0.726069	0.221852	-1.38443	-0.525688	-0.793981	-0.682023	0.654114	FAIL	0.751023	FAIL	0.326673	FAIL	0.439848	2	0	0	-0.0725355	0.105409	1	0	0	-0.0579214	1.2299	2	0	0.239916	0.0297704
K02761	-0.278751	-1.31829	-0.0853968	0.0929456	-0.265061	-0.857458	-0.948939	-0.503942	0.223602	-0.123712	-1.02495	-0.160557	-0.240642	-1.5855	-0.162033	-1.84762	-0.793981	-1.09706	0.389095	FAIL	0.912623	FAIL	0.70137	FAIL	1.02223	2	0	0	0.00300697	0.0125589	1	0	0	-0.0667738	0.365415	2	0	0	-0.0858251
K02768	-1.50114	-1.31829	-0.348431	-0.714409	0.149977	-1.2725	-1.5339	-2.50394	-0.138968	-0.931067	0.144979	-0.74552	-0.240642	-0.585503	-0.64746	-1.26265	-0.209019	-0.0970604	0.184029	FAIL	0.958935	FAIL	0.0575294	FAIL	1.95555	2	0	0.380302	0.082277	0.00276426	1	0	0	-0.0429332	3.65687	2	0	0.542217	0.228768
K02769	-1.50114	-1.31829	-0.348431	-0.714409	0.149977	-1.2725	-1.5339	-2.50394	-0.138968	-0.931067	0.144979	-0.74552	-0.240642	-0.585503	-0.64746	-1.84762	-0.209019	-0.0970604	0.149389	FAIL	0.79928	FAIL	0.116167	FAIL	2.23692	2	0	0.425062	0.113894	0.0675942	1	0	0	-0.0429274	2.58956	2	0	0.463313	0.146364
K02770	-1.08611	-1.31829	-0.348431	-0.714409	0.149977	-1.2725	-1.5339	-2.50394	-0.138968	-0.931067	0.144979	-0.74552	-0.240642	-0.585503	-0.64746	-1.84762	-0.209019	0.125332	0.0935055	FAIL	0.6129	FAIL	0.0859965	FAIL	2.90591	2	0	0.475635	0.157881	0.269818	1	0	0	-0.0302431	3.03104	2	0	0.486287	0.168246
K02793	-1.08611	-1.90326	-0.348431	0.455516	-0.850023	-2.85746	-0.533902	-1.50394	-2.94632	-2.93107	-2.02495	-1.16056	-1.048	-1.5855	-0.969388	-0.0402614	-0.793981	-0.360095	0.0795749	FAIL	0.668249	FAIL	0.21629	FAIL	3.14861	2	0	0.512657	0.195518	0.192987	1	0	0	-0.036718	1.74423	2	0	0.3555	0.0677232
K02794	-0.0861062	-1.90326	0.499566	0.745022	-0.850023	-2.85746	0.0510606	-0.918979	-1.94632	-2.93107	-1.43998	-1.16056	-0.240642	-0.000540553	-0.969388	0.611815	-1.20902	-1.09706	0.00383724	PASS	0.809104	FAIL	0.182135	FAIL	9.16404	2	0.0114513	0.715934	0.475654	0.0609957	1	0	0	-0.0273542	1.96928	2	0	0.333344	0.0564724
K02796	-0.278751	-2.90326	0.914603	0.0929456	0.149977	-1.85746	0.636023	-1.50394	-0.624395	-0.346104	-1.43998	-0.74552	-2.048	-0.585503	-1.38443	-0.0402614	-1.20902	-1.09706	0.0137404	FAIL	0.302838	FAIL	0.0887554	FAIL	6.25984	2	0	0.622359	0.332418	1.15901	1	0	0.256896	0.00502474	2.98364	2	0	0.439261	0.125364
K02798	-2.08611	-1.90326	-1.67036	-2.71441	-1.26506	-2.85746	-2.5339	-2.50394	-1.36136	-1.3461	-0.0249465	-1.74552	-2.048	-2.5855	-1.96939	-2.84762	-2.79398	-0.682023	0.0258748	FAIL	0.0416071	FAIL	0.0573516	FAIL	5.03245	2	0	0.545936	0.233148	5.20271	1	0	0.47401	0.121496	3.66185	2	0	0.47144	0.153903
K02802	-0.0861062	0.0967443	0.136996	-0.392481	-0.0426683	-1.85746	0.0510606	-1.50394	-0.36136	0.390861	0.675493	-0.423592	-0.726069	-0.263575	-1.38443	0.152384	-0.472053	0.125332	0.829602	FAIL	0.429136	FAIL	0.0997668	FAIL	0.189747	2	0	0	-0.0867994	0.669615	1	0	0	-0.0176965	2.81022	2	0	0.511173	0.193922
K02803	-0.0861062	0.0967443	0.136996	0.0929456	-0.0426683	-1.85746	0.0510606	-1.50394	-0.36136	0.390861	0.782408	-0.160557	-0.726069	-0.000540553	-1.38443	0.152384	-0.209019	0.125332	0.696944	FAIL	0.452772	FAIL	0.0790658	FAIL	0.372134	2	0	0	-0.0638618	0.602177	1	0	0	-0.0202318	3.1584	2	0	0.534254	0.219537
K02804	-0.0861062	0.0967443	0.136996	0.0929456	-0.0426683	-1.85746	0.0510606	-1.50394	-0.36136	0.390861	0.675493	-0.160557	-0.726069	-0.000540553	-1.38443	0.152384	-0.209019	0.125332	0.659017	FAIL	0.4701	FAIL	0.0818112	FAIL	0.431839	2	0	0	-0.0578784	0.556335	1	0	0	-0.022598	3.10645	2	0	0.529908	0.214584
K02823	1.00136	0.681707	1.137	1.37305	0.850416	0.601973	0.788026	1.08102	1.2236	0.653896	0.560016	1.16137	1.03947	1.11494	0.35254	0.737346	0.66545	1.22487	0.234421	FAIL	0.126547	FAIL	0.215562	FAIL	1.64103	2	0	0.340037	0.0597	2.69571	1	0	0.427603	0.0789621	1.74859	2	0	0.359121	0.0697175
K02836	0.913894	1.18421	1.32964	1.09295	0.319902	0.142542	0.466098	1.49606	0.754117	1.46125	1.06252	0.713912	0.858894	0.873929	0.837967	0.611815	0.790981	1.22487	0.827023	FAIL	0.780919	FAIL	0.371988	FAIL	0.192961	2	0	0	-0.110425	0.0809086	1	0	0	-0.0628785	1.07505	2	0	0.131523	0.0102693
K02837	-0.278751	-0.903256	-0.670359	-1.71441	-0.0426683	-2.85746	-0.948939	-1.50394	-1.94632	-1.93107	-0.0249465	-0.74552	-0.463034	-1.5855	-0.384425	-1.26265	-1.79398	-1.68202	0.606858	FAIL	0.368603	FAIL	0.45484	FAIL	0.520839	2	0	0	-0.061438	0.872788	1	0	0	-0.00815553	0.841871	2	0	0	-0.0202753
K02838	0.235822	0.556176	-1.0854	0.607519	-0.528095	0.142542	0.0510606	0.303413	0.223602	0.528365	-0.217592	-0.160557	0.273931	0.873929	0.35254	0.611815	0.375944	0.487902	0.882611	FAIL	0.611611	FAIL	0.312289	FAIL	0.12618	2	0	0	-0.115792	0.271804	1	0	0	-0.0482476	1.28437	2	0	0.286179	0.0376822
K02858	-0.764178	-0.903256	-1.0854	-0.392481	-1.26506	-0.53553	-0.948939	-0.182014	-1.36136	-2.93107	-1.02495	-0.74552	-1.46303	-1.00054	0.0306122	-1.26265	-0.793981	-1.68202	0.303249	FAIL	0.885823	FAIL	0.0743027	FAIL	1.32012	2	0	0.261112	0.0302435	0.0215138	1	0	0	-0.0462221	3.25374	2	0	0.528442	0.212926
K02863	1.66878	1.55618	1.03008	0.607519	1.3199	0.949897	1.27345	1.30341	1.05368	1.31686	1.97505	0.839443	1.9964	1.22185	1.67447	1.15238	0.66545	1.01842	0.547956	FAIL	0.702624	FAIL	0.688215	FAIL	0.632751	2	0	0	-0.0517636	0.15291	1	0	0	-0.0596985	0.385534	2	0	0	-0.0866087
K02864	1.55775	1.68171	1.4171	1.60752	1.90486	1.31247	0.466098	1.1965	1.69753	1.82382	1.88194	1.6468	1.65244	0.999459	1.35254	1.05927	1.59834	1.63991	0.0024169	PASS	0.611183	FAIL	0.042291	FAIL	10.3785	2	0	0.702326	0.453511	0.272465	1	0	0	-0.0175904	4.16506	2	0	0.470533	0.153051
K02867	0.373325	-0.318293	0.499566	0.745022	-0.528095	0.142542	0.273453	0.496058	0.375605	0.390861	-0.0249465	0.424405	0.411435	-0.000540553	-0.162033	1.05927	0.0133735	0.125332	0.0492652	FAIL	0.353187	FAIL	0.130597	FAIL	3.90972	2	0	0.540985	0.227327	0.932845	1	0	0	-0.00262332	2.42356	2	0	0.421621	0.111218
K02871	1.49886	1.62031	1.137	0.870553	1.23744	1.53486	0.788026	0.665983	0.861032	1.06893	1.78241	0.576408	1.65244	0.873929	1.55417	0.959739	1.29348	0.90294	0.0549837	FAIL	0.0899565	FAIL	0.876751	FAIL	3.72999	2	0	0.548407	0.236083	3.40143	1	0	0.455863	0.103835	0.132984	2	0	0	-0.0749774
K02874	-1.08611	-0.318293	-1.67036	-1.12945	-2.85002	-2.85746	-1.5339	-0.918979	-2.94632	-1.3461	-1.02495	-2.74552	0.759358	-1.00054	-0.64746	-0.525688	-2.79398	-2.68202	0.596358	FAIL	0.214533	FAIL	0.688145	FAIL	0.539834	2	0	0	-0.0591148	1.71759	1	0	0.382078	0.0460921	0.385642	2	0	0	-0.078923
K02876	0.614334	1.18421	-0.348431	0.285591	0.149977	0.312467	-0.211974	-0.182014	0.63864	0.238858	1.36737	0.424405	1.03947	0.221852	1.03061	0.959739	-0.209019	0.317977	0.0873944	FAIL	0.590173	FAIL	0.774531	FAIL	3.0068	2	0	0.528521	0.213015	0.306217	1	0	0	-0.0368214	0.261015	2	0	0	-0.0784408
K02878	0.614334	0.681707	-0.348431	-1.12945	0.734939	0.312467	0.273453	-0.182014	0.375605	-0.609139	-0.217592	0.25448	0.652443	-0.585503	0.490044	0.152384	-0.472053	-0.360095	0.139566	FAIL	0.566418	FAIL	0.106986	FAIL	2.33082	2	0	0.431099	0.118687	0.347585	1	0	0	-0.0290923	2.70823	2	0	0.469781	0.152346
K02879	1.00136	1.48906	0.651569	0.607519	1.3199	1.14254	0.273453	0.496058	0.375605	1.31686	1.43449	0.95492	1.85889	0.584422	1.35254	1.23985	0.66545	0.90294	0.0567985	FAIL	0.0877847	FAIL	0.849501	FAIL	3.67747	2	0	0.544471	0.231417	3.45412	1	0	0.458221	0.106056	0.165343	2	0	0	-0.0721405
K02881	1.00136	0.904099	1.03008	0.455516	0.850416	0.949897	0.466098	0.817986	0.0536773	1.06893	1.29698	1.06184	1.19993	0.584422	1.11808	0.322309	0.527947	1.31798	0.247854	FAIL	0.938359	FAIL	0.940838	FAIL	1.57039	2	0	0.367853	0.0747098	0.00623605	1	0	0	-0.0650811	0.0612957	2	0	0	-0.122951
K02884	1.00136	1.26667	-0.0853968	-0.714409	-0.850023	0.142542	0.273453	0.0810208	-0.946323	0.0689334	0.881944	-0.160557	1.85889	-0.263575	0.490044	0.611815	-0.209019	-0.0970604	0.753698	FAIL	0.320121	FAIL	0.666563	FAIL	0.289532	2	0	0	-0.0980361	1.07565	1	0	0.25881	0.00521941	0.419646	2	0	0	-0.0800819
K02886	0.614334	0.797184	-0.348431	-1.12945	-0.528095	-1.2725	-0.948939	-1.50394	-1.94632	0.0689334	1.29698	-1.74552	1.80998	-1.5855	0.731052	0.737346	-1.20902	-0.360095	0.571489	FAIL	0.202265	FAIL	0.889026	FAIL	0.586428	2	0	0	-0.05431	1.81961	1	0	0.394015	0.0538151	0.118789	2	0	0	-0.11572
K02887	0.614334	0.797184	0.651569	0.285591	0.471905	0.727504	0.0510606	0.303413	0.0536773	0.653896	0.782408	1.06184	0.858894	-0.000540553	0.837967	0.322309	0.527947	0.317977	0.0209807	FAIL	0.0662729	FAIL	0.274273	FAIL	5.42479	2	0	0.596415	0.296789	4.08081	1	0	0.455314	0.103321	1.44368	2	0	0.259274	0.0297592
K02888	0.498856	0.266669	0.651569	0.285591	-0.265061	-0.857458	-0.948939	-0.918979	-0.946323	0.390861	0.675493	0.25448	0.858894	0.414497	1.03061	-0.262654	-0.793981	-0.0970604	0.799545	FAIL	0.371264	FAIL	0.702138	FAIL	0.227935	2	0	0	-0.109925	0.8628	1	0	0	-0.00976712	0.364253	2	0	0	-0.0905159
K02890	1.43746	1.48906	1.23653	1.87055	1.79383	1.53486	1.71403	1.1965	1.2236	1.46125	1.83303	1.95492	1.70689	1.4145	1.20054	2.05927	1.37594	1.12533	0.419613	FAIL	0.851574	FAIL	0.384963	FAIL	0.934414	2	0	0	-0.00821114	0.0365533	1	0	0	-0.0603102	1.03474	2	0	0.00539133	0.0043493
K02892	0.820784	1.09674	0.914603	0.870553	0.319902	0.46447	-0.211974	0.496058	0.375605	0.876288	1.36737	0.25448	0.858894	0.221852	0.35254	1.05927	0.375944	0.317977	0.880766	FAIL	0.0890251	FAIL	0.186827	FAIL	0.128316	2	0	0	-0.0891675	3.42384	1	0	0.476453	0.123971	1.93557	2	0	0.40052	0.0957023
K02895	-0.501144	0.556176	-0.670359	-0.392481	-1.85002	-1.85746	-0.533902	-0.918979	-1.94632	-1.3461	0.144979	-0.74552	-0.0479967	-0.585503	0.490044	0.152384	-1.20902	-2.68202	0.668	FAIL	0.208433	FAIL	0.598786	FAIL	0.417342	2	0	0	-0.0743526	1.76733	1	0	0.386635	0.0489592	0.535407	2	0	0	-0.0592864
K02897	0.235822	0.556176	-0.0853968	-0.714409	-0.528095	-0.53553	-0.533902	-0.182014	-1.36136	-0.123712	0.144979	-0.160557	0.411435	-0.585503	0.490044	-0.262654	-0.472053	0.125332	0.54692	FAIL	0.357385	FAIL	0.695505	FAIL	0.634843	2	0	0	-0.0489012	0.91611	1	0	0	-0.00561721	0.374331	2	0	0	-0.0837887
K02899	-0.501144	0.0967443	-1.67036	-2.71441	-1.85002	-2.85746	-0.533902	-1.50394	-1.94632	-2.93107	-1.43998	-2.74552	0.121928	-2.5855	0.35254	-0.262654	-1.79398	-2.68202	0.961565	FAIL	0.460929	FAIL	0.675096	FAIL	0.0393211	2	0	0	-0.142629	0.580237	1	0	0	-0.0311605	0.406051	2	0	0	-0.088182
K02902	-0.501144	-0.581328	-0.348431	0.285591	-1.26506	-0.857458	-0.948939	-1.50394	-1.36136	-1.93107	-0.0249465	-1.16056	-0.240642	-1.00054	-0.162033	-0.0402614	-1.20902	-1.68202	0.408019	FAIL	0.098657	FAIL	0.202947	FAIL	0.966871	2	0	0	-0.00318664	3.20498	1	0	0.458211	0.106047	1.82686	2	0	0.37589	0.0795344
K02904	0.820784	1.00363	-0.348431	0.285591	-0.265061	0.46447	-0.948939	0.303413	0.63864	0.876288	1.22298	0.25448	0.759358	0.999459	0.731052	0.474312	0.527947	1.01842	0.098823	FAIL	0.748289	FAIL	0.542586	FAIL	2.82419	2	0	0.508983	0.191581	0.107828	1	0	0	-0.0468491	0.643646	2	0	0	-0.0374253
K02906	1.43746	1.18421	0.789072	-0.129447	-0.0426683	0.142542	0.0510606	-0.503942	0.861032	1.31686	1.92925	0.424405	1.75936	-0.263575	1.49004	1.15238	0.206019	0.487902	0.122437	FAIL	0.245478	FAIL	0.461891	FAIL	2.51463	2	0	0.46747	0.150193	1.49121	1	0	0.33987	0.0243546	0.82435	2	0	0	-0.0174177
K02907	-0.0861062	0.266669	0.136996	-0.392481	-0.528095	-0.53553	-0.211974	-0.918979	-0.624395	-0.609139	-0.217592	-1.16056	0.759358	-0.263575	0.200537	-0.525688	-1.20902	-0.360095	0.720555	FAIL	0.313693	FAIL	0.959436	FAIL	0.33685	2	0	0	-0.095674	1.10589	1	0	0.277944	0.00763875	0.0415529	2	0	0	-0.138277
K02909	0.235822	0.0967443	-0.0853968	-2.71441	-0.850023	-1.2725	-2.5339	-1.50394	-1.36136	-0.609139	-0.439984	-0.423592	0.858894	-0.263575	-0.969388	-0.525688	-0.472053	-0.0970604	0.18231	FAIL	0.701948	FAIL	0.9188	FAIL	1.968	2	0	0.431568	0.119064	0.153646	1	0	0	-0.0520506	0.0852877	2	0	0	-0.112509
K02926	1.55775	1.55618	1.4171	0.98603	1.23744	0.46447	0.92553	0.496058	0.375605	1.5925	1.97505	0.95492	1.80998	1.11494	1.11808	1.67595	1.11291	0.487902	0.430119	FAIL	0.248209	FAIL	0.778266	FAIL	0.905892	2	0	0	-0.0119148	1.47308	1	0	0.352534	0.0299475	0.255998	2	0	0	-0.0941962
K02931	1.43746	1.62031	0.499566	0.98603	1.05687	1.04943	0.636023	0.817986	0.754117	1.06893	1.92925	1.06184	1.952	0.736425	1.03061	1.40031	0.206019	1.01842	0.410982	FAIL	0.866919	FAIL	0.836752	FAIL	0.958476	2	0	0	-0.00580431	0.0293097	1	0	0	-0.0678422	0.180901	2	0	0	-0.114495
K02933	1.16182	1.00363	0.499566	0.870553	0.850416	0.601973	0.273453	0.817986	0.960568	1.1564	1.43449	0.713912	1.9964	0.221852	1.42293	1.23985	1.11291	0.487902	0.117008	FAIL	0.101026	FAIL	0.569456	FAIL	2.57923	2	0	0.463947	0.146944	3.15515	1	0	0.452024	0.100266	0.59034	2	0	0	-0.038118
K02935	2.77187	2.7406	2.57757	2.53352	2.95733	2.53486	1.78803	2.35404	2.57724	2.90182	2.80794	2.50241	2.88274	2.16938	2.42293	2.64424	2.45395	2.74424	0.0130193	FAIL	0.255467	FAIL	0.047847	FAIL	6.37048	2	0	0.609951	0.315139	1.42615	1	0	0.303082	0.0125031	3.95808	2	0	0.491651	0.173579
K02939	0.0838188	0.556176	-0.0853968	-0.392481	-1.26506	0.46447	-0.211974	0.0810208	-0.138968	0.528365	0.881944	-0.423592	0.536966	-0.000540553	0.615575	-0.0402614	0.206019	0.777409	0.0254069	FAIL	0.134934	FAIL	0.0632828	FAIL	5.06605	2	0	0.565138	0.256446	2.56934	1	0	0.387462	0.0494891	3.50467	2	0	0.475728	0.15797
K02945	2.40575	2.09674	2.03008	1.92945	1.95733	1.7275	1.98966	2.13991	2.37561	2.27839	2.78241	1.95492	2.37827	2.11494	2.11807	2.43779	2.01337	2.31798	0.610487	FAIL	0.294953	FAIL	0.0578404	FAIL	0.514361	2	0	0	-0.0451245	1.19931	1	0	0.287664	0.00925984	3.64819	2	0	0.556697	0.246064
K02946	1.23582	0.904099	0.329641	-0.129447	0.471905	0.46447	0.273453	-0.182014	0.0536773	0.769373	0.675493	0.25448	1.34432	-0.000540553	0.937503	0.959739	0.375944	0.125332	0.124225	FAIL	0.110029	FAIL	0.815585	FAIL	2.49408	2	0	0.463587	0.146615	2.97813	1	0	0.448518	0.0970574	0.207352	2	0	0	-0.0777831
K02950	0.0838188	0.556176	-1.67036	-0.392481	-0.528095	-0.272496	-0.948939	-0.503942	-0.36136	-0.609139	0.560016	-0.423592	0.759358	-0.585503	0.0306122	-0.262654	-0.793981	-0.0970604	0.0843206	FAIL	0.950901	FAIL	0.956062	FAIL	3.06071	2	0	0.540067	0.226258	0.00395336	1	0	0	-0.054681	0.0451015	2	0	0	-0.104844
K02952	0.0838188	0.556176	-0.348431	-0.392481	-0.528095	-0.272496	-2.5339	-1.50394	-0.946323	-1.3461	0.434485	-1.74552	1.03947	-0.585503	0.200537	-0.262654	-0.472053	-0.0970604	0.188527	FAIL	0.100026	FAIL	0.629494	FAIL	1.92359	2	0	0.395777	0.0924263	3.176	1	0	0.461183	0.108879	0.481159	2	0	0	-0.0519218
K02956	0.498856	0.556176	0.789072	0.0929456	0.149977	-0.0501033	0.273453	-0.182014	-0.36136	0.238858	0.296982	-0.74552	0.858894	0.414497	0.0306122	0.474312	0.0133735	-0.0970604	0.599152	FAIL	0.144723	FAIL	0.936668	FAIL	0.534741	2	0	0	-0.059516	2.43372	1	0	0.442539	0.0917006	0.065784	2	0	0	-0.119505
K02959	0.0838188	-0.0959008	0.329641	-0.714409	-0.528095	-0.272496	0.273453	-0.503942	-0.138968	-0.346104	-0.0249465	-0.160557	1.03947	-0.585503	0.200537	0.474312	-0.209019	-0.0970604	0.936146	FAIL	0.3257	FAIL	0.818972	FAIL	0.0663484	2	0	0	-0.137414	1.05009	1	0	0.241999	0.00368632	0.203066	2	0	0	-0.117292
K02961	-1.50114	-0.581328	-1.67036	-0.129447	-2.85002	-0.857458	-0.948939	-1.50394	-1.36136	-1.93107	-1.02495	-2.74552	0.121928	-2.5855	0.200537	-0.525688	-1.79398	-1.09706	0.121039	FAIL	0.0236043	FAIL	0.894804	FAIL	2.53094	2	0	0.441903	0.127575	6.71448	1	0	0.572203	0.238096	0.112186	2	0	0	-0.0739822
K02967	1.30621	1.26667	1.23653	0.745022	1.14998	0.727504	0.636023	0.665983	0.0536773	1.23886	0.975053	0.713912	1.75936	0.873929	1.11808	1.05927	1.01337	0.639905	0.110424	FAIL	0.0387533	FAIL	0.829922	FAIL	2.66245	2	0	0.460732	0.144017	5.38332	1	0	0.53494	0.189862	0.18935	2	0	0	-0.0702259
K02968	1.08382	0.904099	0.651569	1.09295	0.609408	0.949897	1.05106	0.303413	1.05368	0.769373	0.434485	0.0618352	-0.0479967	0.736425	0.0306122	0.737346	0.0133735	0.317977	0.395343	FAIL	0.765777	FAIL	0.616092	FAIL	1.00362	2	0	0	0.000478617	0.0928724	1	0	0	-0.0600389	0.504446	2	0	0	-0.0655973
K02982	1.49886	1.62031	0.789072	0.745022	1.23744	0.727504	0.466098	0.95549	1.14114	1.23886	1.67549	0.95492	1.53697	0.736425	1.27854	0.737346	0.527947	1.01842	0.0574797	FAIL	0.749666	FAIL	0.915955	FAIL	3.65826	2	0	0.576882	0.271251	0.106606	1	0	0	-0.0455814	0.0884334	2	0	0	-0.093017
K02986	0.913894	1.34467	0.914603	0.745022	0.319902	0.842981	0.788026	0.817986	-0.36136	0.876288	0.782408	0.25448	2.16146	1.22185	1.11808	1.47431	0.66545	0.639905	0.653541	FAIL	0.0409297	FAIL	0.449765	FAIL	0.44079	2	0	0	-0.0563858	5.24421	1	0	0.554014	0.213974	0.854675	2	0	0	-0.0146532
K02988	1.77187	1.85163	1.23653	1.09295	1.3199	1.46447	0.636023	0.665983	1.37561	1.6539	1.83303	1.42441	1.80998	0.873929	1.61557	1.23985	0.790981	0.90294	0.0227229	FAIL	0.182795	FAIL	0.3608	FAIL	5.27389	2	0	0.612977	0.319313	1.99923	1	0	0.367018	0.0373274	1.11116	2	0	0.102978	0.00830477
K02990	1.08382	0.797184	1.32964	1.09295	0.957332	0.601973	1.27345	1.30341	0.63864	1.31686	1.14498	1.16137	1.03947	1.32139	1.03061	0.852823	0.375944	0.777409	0.0952279	FAIL	0.294766	FAIL	0.860552	FAIL	2.87886	2	0	0.512253	0.195083	1.20028	1	0	0.293568	0.0103978	0.152077	2	0	0	-0.0880403
K02992	1.08382	1.26667	0.914603	0.870553	1.05687	1.04943	0.636023	0.496058	1.05368	0.876288	1.43449	1.06184	1.75936	0.999459	1.03061	1.15238	0.527947	1.40544	0.159511	FAIL	0.867443	FAIL	0.455449	FAIL	2.1474	2	0	0.441763	0.127457	0.029077	1	0	0	-0.0539265	0.840344	2	0	0	-0.017735
K02994	1.61433	1.26667	0.914603	1.19248	1.4719	1.14254	0.0510606	0.496058	0.754117	1.87629	1.56002	0.839443	1.65244	0.873929	1.27854	1.05927	1.01337	1.31798	0.0212923	FAIL	0.129795	FAIL	0.394566	FAIL	5.39674	2	0	0.613715	0.320335	2.64556	1	0	0.402859	0.0599458	1.00591	2	0	0	0.000430692
K02996	1.55775	1.68171	1.137	1.37305	1.3979	1.31247	0.788026	0.817986	0.960568	1.46125	2.06252	1.16137	1.9062	1.32139	1.42293	1.47431	1.11291	0.777409	0.419655	FAIL	0.222838	FAIL	0.864633	FAIL	0.934299	2	0	0	-0.00830831	1.65277	1	0	0.374033	0.0412734	0.147227	2	0	0	-0.107838
K03040	0.721249	0.556176	0.499566	-0.129447	0.149977	0.842981	0.636023	0.303413	-0.138968	0.0689334	0.296982	0.424405	0.759358	-0.000540553	0.490044	0.474312	0.206019	0.317977	0.825206	FAIL	0.42446	FAIL	0.249769	FAIL	0.195231	2	0	0	-0.0993816	0.683677	1	0	0	-0.0195315	1.56069	2	0	0.358261	0.06924
K03043	0.820784	1.18421	1.137	0.285591	0.319902	1.04943	0.92553	0.817986	1.05368	0.238858	0.782408	0.25448	1.03947	0.584422	1.20054	0.474312	0.527947	0.487902	0.0960204	FAIL	0.423722	FAIL	0.386194	FAIL	2.8666	2	0	0.500128	0.182276	0.685918	1	0	0	-0.0153352	1.031	2	0	0	0.00302704
K03046	1.43746	1.34467	1.23653	0.870553	0.609408	0.601973	1.27345	1.08102	0.63864	1.1564	1.29698	1.25448	1.47557	1.32139	1.11808	0.959739	0.375944	1.12533	0.886306	FAIL	0.57799	FAIL	0.89316	FAIL	0.121915	2	0	0	-0.137212	0.326992	1	0	0	-0.0525831	0.11406	2	0	0	-0.13844
K03070	0.235822	0.797184	1.03008	0.285591	0.850416	-0.0501033	0.466098	0.817986	0.513109	0.390861	0.296982	0.839443	0.759358	0.999459	0.490044	0.152384	0.906458	1.5659	0.969921	FAIL	0.342878	FAIL	0.689708	FAIL	0.0306182	2	0	0	-0.140461	0.975213	1	0	0	-0.00179579	0.383229	2	0	0	-0.0893683
K03072	0.614334	0.797184	-0.348431	0.285591	-0.265061	0.142542	-0.211974	-0.182014	-0.36136	-0.346104	-0.217592	0.424405	-0.0479967	-0.585503	0.615575	-0.0402614	0.0133735	0.125332	0.159791	FAIL	0.213595	FAIL	0.0360847	FAIL	2.14503	2	0	0.384832	0.085163	1.72512	1	0	0.34601	0.0269658	4.43752	2	0	0.564514	0.255671
K03074	0.614334	0.556176	-0.348431	0.285591	-0.265061	0.142542	-0.211974	-0.182014	-0.36136	-0.346104	-0.217592	0.424405	-0.0479967	-0.585503	0.615575	-0.262654	0.0133735	0.125332	0.136085	FAIL	0.342771	FAIL	0.0477072	FAIL	2.36597	2	0	0.415524	0.106577	0.97566	1	0	0	-0.000949529	3.96293	2	0	0.544267	0.231177
K03076	-0.764178	-1.31829	-0.670359	-1.12945	-1.26506	-1.2725	-0.948939	-1.50394	-1.94632	-0.931067	-2.02495	-1.16056	-0.0479967	-1.00054	-0.969388	-0.525688	-1.79398	-0.682023	0.355746	FAIL	0.255886	FAIL	0.906782	FAIL	1.12789	2	0	0.187953	0.016111	1.42349	1	0	0.345345	0.0266738	0.0986558	2	0	0	-0.113544
K03077	0.373325	0.266669	-1.67036	-0.392481	0.319902	0.312467	-0.948939	-0.503942	1.14114	0.238858	0.434485	0.95492	0.273931	-1.00054	-0.162033	-0.262654	0.375944	-0.0970604	0.000993902	PASS	0.401562	FAIL	0.744402	FAIL	12.993	2	0.146526	0.793847	0.609596	0.756258	1	0	0	-0.00619461	0.302555	2	0	0	-0.0354506
K03086	-0.501144	-0.0959008	0.136996	-0.129447	0.149977	-0.0501033	0.273453	0.303413	0.223602	0.653896	0.296982	0.0618352	-0.240642	-0.585503	-0.64746	-0.0402614	0.790981	-0.0970604	0.610522	FAIL	0.878141	FAIL	0.161523	FAIL	0.5143	2	0	0	-0.0561051	0.0245329	1	0	0	-0.05634	2.13041	2	0	0.445447	0.130578
K03087	-1.08611	-0.581328	-0.0853968	-0.392481	-0.0426683	-0.857458	-0.211974	-0.182014	-0.624395	-0.609139	-0.439984	-1.16056	-0.726069	-0.585503	-1.96939	-0.525688	0.206019	-1.09706	0.140697	FAIL	0.957895	FAIL	0.386175	FAIL	2.31963	2	0	0.457495	0.141104	0.00290613	1	0	0	-0.0533083	1.03106	2	0	0	0.00332083
K03088	2.49886	2.95473	2.9146	2.60752	2.90486	2.84298	3.10995	2.62534	2.63864	2.95158	2.78241	3.00937	2.88274	2.66242	2.81197	2.43779	2.69787	3.01842	0.603045	FAIL	0.870138	FAIL	0.659136	FAIL	0.527691	2	0	0	-0.0677312	0.0278947	1	0	0	-0.0697021	0.431645	2	0	0	-0.0815046
K03091	1.16182	1.41867	1.72196	0.285591	1.14998	0.842981	1.55356	1.95549	1.37561	0.876288	0.782408	1.42441	1.47557	1.58442	1.03061	0.322309	1.45395	1.40544	0.882983	FAIL	0.123808	FAIL	0.149467	FAIL	0.125748	2	0	0	-0.0898365	2.73927	1	0	0.439876	0.0893621	2.2362	2	0	0.441254	0.12703
K03100	-0.0861062	0.266669	-0.0853968	-0.129447	0.149977	-0.0501033	-0.211974	0.665983	-0.138968	-0.346104	-1.43998	0.713912	-0.0479967	1.32139	0.0306122	0.152384	-0.472053	0.125332	0.286374	FAIL	0.42649	FAIL	0.12059	FAIL	1.3903	2	0	0.287206	0.0380217	0.677541	1	0	0	-0.0157063	2.53622	2	0	0.466887	0.149652
K03150	-0.764178	-1.90326	-1.67036	-0.392481	-0.265061	-0.53553	-0.533902	-0.503942	-0.36136	-1.93107	-0.0249465	0.25448	-0.726069	-1.00054	-1.38443	-0.525688	-0.472053	-0.360095	0.921123	FAIL	0.0294126	FAIL	0.444774	FAIL	0.0827264	2	0	0	-0.0916878	6.10831	1	0	0.584714	0.255305	0.867436	2	0	0	-0.0132507
K03169	-2.08611	-1.31829	-1.67036	-1.71441	-1.26506	0.142542	-0.948939	-2.50394	-0.946323	-1.93107	-1.02495	-0.74552	-3.048	-0.263575	-1.38443	-1.84762	-0.472053	-0.682023	0.307191	FAIL	0.450672	FAIL	0.832915	FAIL	1.30438	2	0	0.29027	0.0390529	0.607934	1	0	0	-0.0251518	0.185637	2	0	0	-0.104486
K03177	-3.08611	-1.90326	-0.0853968	0.285591	-1.85002	-0.53553	-0.533902	-0.503942	-0.946323	-0.609139	-1.43998	0.424405	-0.0479967	0.221852	-0.384425	-0.847616	-1.79398	-0.682023	0.243143	FAIL	0.547648	FAIL	0.809446	FAIL	1.59465	2	0	0.367186	0.0743191	0.382851	1	0	0	-0.0385658	0.215174	2	0	0	-0.0980879
K03210	-1.50114	0.0967443	0.136996	-0.714409	-0.528095	-0.272496	-0.948939	-0.503942	-2.94632	-1.3461	-0.703018	-1.74552	-0.240642	-1.00054	0.0306122	-0.0402614	-1.20902	-0.360095	0.38104	FAIL	0.0479453	FAIL	0.508392	FAIL	1.04676	2	0	0.01423	0.00458973	4.84978	1	0	0.534192	0.188941	0.716115	2	0	0	-0.0278653
K03215	0.614334	0.0967443	0.329641	0.455516	-0.850023	-0.857458	0.466098	0.0810208	0.754117	-0.346104	-1.02495	-0.423592	-0.726069	0.221852	0.35254	0.152384	-0.209019	-0.360095	0.194214	FAIL	0.924944	FAIL	0.890818	FAIL	1.88445	2	0	0.420656	0.110475	0.00925574	1	0	0	-0.0618766	0.116737	2	0	0	-0.110328
K03216	-1.50114	-0.903256	-0.348431	-1.71441	0.319902	-2.85746	-1.5339	-0.918979	-0.624395	-1.3461	-0.703018	-1.74552	-0.726069	-1.00054	-1.96939	-1.26265	-1.20902	-1.68202	0.597623	FAIL	0.365999	FAIL	0.51181	FAIL	0.537526	2	0	0	-0.0601594	0.882666	1	0	0	-0.00763149	0.70862	2	0	0	-0.0379032
K03218	0.820784	1.48906	1.137	0.745022	0.957332	0.842981	0.788026	0.95549	0.513109	0.769373	0.782408	0.95492	0.536966	1.11494	0.837967	1.05927	0.527947	1.31798	0.32373	FAIL	0.817418	FAIL	0.291601	FAIL	1.24082	2	0	0.251852	0.0278829	0.0556924	1	0	0	-0.0546682	1.36806	2	0	0.300308	0.0426154
K03271	-0.764178	-0.903256	-0.670359	-0.129447	-0.850023	-0.0501033	-0.533902	-0.503942	-2.94632	-0.609139	-0.439984	-0.74552	-1.048	-0.263575	-0.384425	-0.0402614	0.375944	-0.682023	0.408915	FAIL	0.164215	FAIL	0.620279	FAIL	0.964325	2	0	0	-0.00416808	2.19522	1	0	0.41614	0.0698223	0.497107	2	0	0	-0.0587557
K03273	-1.08611	-0.318293	-1.67036	-0.392481	-1.26506	-0.53553	-0.948939	-0.503942	-1.94632	-0.931067	-1.02495	-1.74552	-1.46303	-0.263575	-0.384425	-0.0402614	0.206019	-1.68202	0.430285	FAIL	0.0631104	FAIL	0.193132	FAIL	0.905448	2	0	0	-0.00867924	4.1937	1	0	0.497812	0.14658	1.89179	2	0	0.379638	0.0818602
K03292	0.498856	0.418672	0.651569	0.607519	0.850416	0.601973	0.788026	0.95549	1.2236	0.876288	0.975053	0.576408	0.536966	-0.000540553	-0.162033	1.05927	1.11291	0.317977	0.703066	FAIL	0.763613	FAIL	0.170922	FAIL	0.362853	2	0	0	-0.0752746	0.0946567	1	0	0	-0.0534801	2.05412	2	0	0.438265	0.124538
K03296	-2.08611	-0.581328	-0.670359	-2.71441	-2.85002	0.312467	0.0510606	-0.918979	-0.624395	-1.3461	-1.43998	0.0618352	-1.048	-0.000540553	0.490044	-1.26265	-0.209019	-0.682023	0.29315	FAIL	0.700244	FAIL	0.0869747	FAIL	1.36156	2	0	0.286441	0.0345876	0.155509	1	0	0	-0.0403933	3.01403	2	0	0.510002	0.192669
K03308	-0.764178	-1.90326	-1.67036	0.285591	-1.26506	-0.0501033	-0.533902	-0.503942	-0.624395	-0.931067	-1.02495	-0.423592	-0.463034	-0.585503	-1.38443	-0.262654	0.206019	-1.09706	0.420053	FAIL	0.816742	FAIL	0.704124	FAIL	0.933202	2	0	0	-0.00912234	0.0561145	1	0	0	-0.0644509	0.361259	2	0	0	-0.0872297
K03310	-0.764178	-0.903256	0.136996	-0.714409	-0.850023	-0.857458	-0.533902	-0.918979	-0.624395	-0.346104	-0.217592	-0.74552	0.121928	0.221852	-1.96939	-0.525688	-0.793981	-0.682023	0.205589	FAIL	0.705759	FAIL	0.108505	FAIL	1.81	2	0	0.371069	0.0766138	0.149525	1	0	0	-0.0402209	2.6878	2	0	0.47747	0.159639
K03316	-0.278751	-0.581328	0.136996	0.285591	-0.0426683	-0.272496	0.273453	0.817986	0.63864	0.0689334	0.144979	-0.160557	-0.0479967	0.584422	-0.162033	-0.0402614	0.206019	-0.0970604	0.0175154	FAIL	0.0375732	FAIL	0.023415	FAIL	5.77374	2	0	0.553378	0.242042	5.4627	1	0	0.465584	0.113136	5.21766	2	0	0.529257	0.213847
K03324	-0.278751	0.266669	-1.0854	-0.714409	-1.26506	0.46447	0.466098	0.496058	-0.946323	-0.346104	0.144979	-0.74552	-1.46303	0.999459	0.0306122	-0.262654	-1.20902	0.125332	0.00841024	FAIL	0.116851	FAIL	0.0164629	FAIL	7.30505	2	0	0.602995	0.305643	2.8555	1	0	0.380255	0.0449735	5.89597	2	0	0.549459	0.237337
K03332	0.498856	-0.581328	0.329641	0.607519	0.319902	0.727504	0.466098	0.817986	0.375605	0.528365	0.144979	0.0618352	-0.240642	0.221852	-1.38443	-0.0402614	-0.209019	0.317977	0.323916	FAIL	0.135572	FAIL	0.677877	FAIL	1.24012	2	0	0.247815	0.0269137	2.56012	1	0	0.437654	0.0874325	0.401662	2	0	0	-0.0670644
K03339	1.49886	0.797184	1.32964	1.37305	1.90486	1.60197	1.05106	1.49606	1.75412	1.71279	1.36737	1.50241	0.759358	1.32139	0.937503	1.32231	0.906458	1.40544	0.912605	FAIL	0.0802758	FAIL	0.30206	FAIL	0.0921532	2	0	0	-0.0982333	3.64935	1	0	0.494844	0.143336	1.32491	2	0	0.278258	0.035157
K03340	-0.764178	0.418672	-0.0853968	-0.129447	-2.85002	-0.53553	-0.533902	0.303413	-0.946323	-1.3461	-0.439984	-0.160557	-0.463034	-1.00054	0.35254	-0.262654	0.206019	-1.09706	0.35229	FAIL	0.104605	FAIL	0.747141	FAIL	1.1395	2	0	0.183566	0.0155357	3.08253	1	0	0.468463	0.115961	0.298698	2	0	0	-0.0781006
K03386	0.235822	0.266669	-0.0853968	-0.129447	-0.0426683	-0.857458	-1.5339	-0.503942	-0.946323	-0.123712	0.144979	-1.16056	0.536966	-0.585503	0.0306122	0.152384	-0.209019	0.317977	0.578914	FAIL	0.150155	FAIL	0.423543	FAIL	0.572273	2	0	0	-0.0492909	2.36335	1	0	0.427109	0.0785558	0.923648	2	0	0	-0.00879876
K03406	3.54325	3.07402	3.32964	3.9438	3.76469	3.6661	3.19402	3.70551	4.15171	3.75543	4.03034	3.16137	3.58136	3.39178	3.0967	3.57865	3.064	3.0459	0.977412	FAIL	0.587069	FAIL	0.349857	FAIL	0.0228908	2	0	0	-0.133369	0.311424	1	0	0	-0.0469931	1.14775	2	0	0.214546	0.0201674
K03407	1.61433	0.266669	0.651569	0.745022	1.14998	1.23	0.273453	1.08102	1.51311	1.46125	1.78241	0.713912	1.19993	0.999459	0.837967	0.611815	0.66545	0.487902	0.321672	FAIL	0.338643	FAIL	0.688409	FAIL	1.24851	2	0	0.262321	0.0305662	0.993162	1	0	0	-0.00042055	0.385234	2	0	0	-0.0756139
K03408	1.23582	0.556176	0.329641	1.19248	0.850416	1.7275	1.37299	1.58352	1.2236	2.06893	1.78241	1.16137	1.27393	0.873929	0.937503	1.15238	0.790981	1.01842	0.849037	FAIL	0.602527	FAIL	0.436774	FAIL	0.165904	2	0	0	-0.115892	0.286059	1	0	0	-0.0495987	0.888243	2	0	0	-0.0155279
K03410	-0.764178	-0.318293	-0.670359	-0.129447	-0.528095	0.46447	0.0510606	0.303413	-0.36136	-0.609139	-0.703018	-1.16056	-0.240642	-0.000540553	-0.64746	-1.26265	-0.209019	0.317977	0.306661	FAIL	0.675737	FAIL	0.064	FAIL	1.30648	2	0	0.252963	0.0281557	0.183783	1	0	0	-0.037492	3.48683	2	0	0.541954	0.22846
K03412	0.0838188	-0.903256	-0.0853968	-0.129447	0.149977	-0.857458	-0.948939	-1.50394	0.63864	0.0689334	0.782408	-1.16056	0.121928	-0.000540553	-0.64746	-0.847616	-0.209019	-0.682023	0.441739	FAIL	0.735799	FAIL	0.0824735	FAIL	0.875279	2	0	0	-0.0124359	0.119276	1	0	0	-0.0439082	3.09422	2	0	0.524777	0.208814
K03413	0.913894	0.0967443	0.651569	0.455516	0.850416	0.312467	0.273453	0.496058	1.44599	0.769373	0.881944	-0.423592	0.411435	0.736425	0.0306122	-0.262654	0.66545	1.12533	0.563308	FAIL	0.0908053	FAIL	0.0747566	FAIL	0.602275	2	0	0	-0.0344732	3.38126	1	0	0.455183	0.103199	3.24435	2	0	0.511739	0.194531
K03415	0.721249	-0.318293	-0.348431	-0.129447	-0.0426683	1.04943	0.0510606	0.303413	0.375605	1.52837	1.29698	0.424405	0.273931	0.221852	0.35254	-0.262654	0.527947	0.125332	0.118452	FAIL	0.708137	FAIL	0.333169	FAIL	2.56172	2	0	0.476479	0.158688	0.146987	1	0	0	-0.0433379	1.20621	2	0	0.219001	0.0209535
K03416	0.721249	0.418672	0.789072	0.870553	0.471905	0.312467	1.05106	0.95549	0.0536773	0.390861	1.22298	-0.423592	1.03947	0.736425	0.200537	0.959739	0.527947	0.317977	0.101804	FAIL	0.810852	FAIL	0.394155	FAIL	2.78059	2	0	0.49925	0.181366	0.0598594	1	0	0	-0.0478801	1.00713	2	0	0	0.00072596
K03424	-1.08611	0.0967443	0.136996	0.870553	0.319902	-0.53553	-0.211974	0.303413	-0.624395	0.238858	0.144979	-0.74552	-0.240642	-0.585503	-0.969388	-0.525688	0.0133735	0.777409	0.754393	FAIL	0.755357	FAIL	0.273301	FAIL	0.288566	2	0	0	-0.0913564	0.101635	1	0	0	-0.0576802	1.44808	2	0	0.344464	0.0575387
K03427	-2.08611	-0.318293	-0.348431	-0.129447	0.319902	-0.272496	0.466098	0.0810208	-1.36136	-0.609139	-0.439984	0.424405	-0.463034	0.221852	-0.969388	-0.0402614	0.0133735	0.125332	0.351409	FAIL	0.7685	FAIL	0.778043	FAIL	1.14248	2	0	0.208422	0.01914	0.0906548	1	0	0	-0.0610782	0.256296	2	0	0	-0.0999051
K03431	0.235822	0.0967443	-0.348431	-0.392481	-0.850023	0.46447	0.0510606	-0.918979	0.0536773	-1.93107	0.296982	0.25448	-0.726069	0.414497	-0.162033	-0.525688	-0.793981	-0.360095	0.0975359	FAIL	0.131087	FAIL	0.1735	FAIL	2.84349	2	0	0.468578	0.151223	2.62604	1	0	0.412043	0.0666925	2.03405	2	0	0.384306	0.0848238
K03437	-0.0861062	0.681707	0.136996	0.0929456	0.149977	0.312467	0.273453	0.0810208	-0.138968	0.390861	-0.0249465	0.0618352	-0.0479967	0.736425	-0.162033	0.611815	-0.209019	0.125332	0.272677	FAIL	0.617639	FAIL	0.523449	FAIL	1.45092	2	0	0.329213	0.0545526	0.262602	1	0	0	-0.0446057	0.683524	2	0	0	-0.0382876
K03438	-0.0861062	-0.0959008	0.329641	-0.392481	-1.26506	-0.857458	-0.211974	-0.918979	-0.624395	0.390861	-0.439984	0.424405	-0.463034	0.414497	-0.969388	-0.847616	0.375944	0.317977	0.640375	FAIL	0.958085	FAIL	0.540794	FAIL	0.462674	2	0	0	-0.0755582	0.00287994	1	0	0	-0.0701069	0.647311	2	0	0	-0.0495947
K03442	-0.501144	-0.903256	-0.670359	-1.71441	-0.850023	-0.857458	-0.211974	0.496058	-0.36136	-0.346104	-1.02495	-1.16056	-0.463034	-0.263575	-1.38443	-1.26265	-1.79398	0.125332	0.718347	FAIL	0.0253202	FAIL	0.182929	FAIL	0.340092	2	0	0	-0.0570717	6.51839	1	0	0.572595	0.238627	1.96351	2	0	0.381965	0.0833281
K03466	0.0838188	0.418672	-1.0854	-1.71441	-0.528095	0.46447	0.466098	-0.503942	-1.36136	0.390861	-0.217592	-0.423592	0.536966	-0.585503	0.200537	-1.26265	0.0133735	-0.0970604	0.0168074	FAIL	0.551723	FAIL	0.00297006	PASS	5.85499	2	0	0.536407	0.222014	0.374993	1	0	0	-0.0142905	9.82549	2	0	0.670623	0.403581
K03469	-0.764178	0.0967443	-1.67036	-0.714409	-0.850023	-0.857458	0.0510606	-0.503942	-0.36136	-0.346104	-1.43998	-1.16056	-1.048	-1.00054	0.0306122	-0.525688	-1.20902	-1.68202	0.791872	FAIL	0.526232	FAIL	0.109552	FAIL	0.237953	2	0	0	-0.083513	0.426068	1	0	0	-0.0314487	2.6739	2	0	0.501253	0.183444
K03470	-0.278751	0.556176	1.32964	0.455516	0.850416	-0.0501033	0.788026	0.0810208	0.513109	0.528365	-0.439984	0.576408	0.121928	-0.263575	0.490044	0.611815	0.375944	0.317977	0.608091	FAIL	0.264345	FAIL	0.496978	FAIL	0.518633	2	0	0	-0.0605815	1.37113	1	0	0.337393	0.023354	0.74158	2	0	0	-0.0325229
K03474	-0.0861062	-0.318293	-0.0853968	-0.129447	-0.850023	-1.2725	-0.211974	-0.918979	-1.36136	-0.346104	-0.439984	0.0618352	-1.46303	0.414497	0.615575	-0.262654	-0.793981	0.317977	0.617573	FAIL	0.731673	FAIL	0.579072	FAIL	0.501843	2	0	0	-0.0698147	0.123201	1	0	0	-0.0614399	0.571974	2	0	0	-0.0599861
K03483	-2.08611	-1.90326	0.136996	0.455516	-1.26506	-0.272496	-0.533902	-0.503942	-0.624395	-0.609139	-1.43998	0.25448	-0.0479967	-0.000540553	-0.64746	-0.847616	-1.20902	-0.360095	0.272014	FAIL	0.619412	FAIL	0.812054	FAIL	1.45394	2	0	0.337025	0.0582294	0.259934	1	0	0	-0.047466	0.211842	2	0	0	-0.101101
K03496	-0.278751	0.418672	0.499566	0.0929456	0.471905	0.727504	0.0510606	0.303413	0.0536773	0.238858	-0.703018	0.424405	0.759358	0.221852	0.0306122	-0.0402614	0.527947	0.487902	0.637404	FAIL	0.183235	FAIL	0.5709	FAIL	0.467684	2	0	0	-0.0661041	1.9949	1	0	0.405399	0.0617745	0.587559	2	0	0	-0.0512178
K03497	-0.501144	-0.581328	-0.670359	0.285591	-0.265061	-0.272496	-1.5339	0.0810208	-1.94632	-0.346104	-0.439984	-0.423592	-0.0479967	0.414497	-0.969388	0.152384	-0.793981	0.487902	0.630389	FAIL	0.778532	FAIL	0.939292	FAIL	0.479624	2	0	0	-0.0790371	0.082735	1	0	0	-0.0696592	0.0629569	2	0	0	-0.142322
K03499	0.0838188	-0.0959008	0.914603	0.285591	-0.265061	-0.0501033	0.273453	0.303413	-0.946323	0.238858	-0.217592	-1.16056	-0.463034	0.873929	0.35254	0.737346	0.206019	-0.360095	0.0078499	FAIL	0.0633466	FAIL	0.677212	FAIL	7.45883	2	0	0.671442	0.404839	4.18504	1	0	0.451539	0.099819	0.40271	2	0	0	-0.0374381
K03500	0.498856	0.266669	0.651569	0.285591	0.319902	-0.272496	0.466098	0.496058	0.513109	0.238858	-0.0249465	0.713912	-0.463034	-0.585503	-0.64746	-0.525688	1.01337	-0.0970604	0.388474	FAIL	0.445894	FAIL	0.830941	FAIL	1.0241	2	0	0	0.0032041	0.621195	1	0	0	-0.0251772	0.188084	2	0	0	-0.107928
K03502	-0.278751	-1.31829	-1.67036	-1.12945	-2.85002	-1.2725	-0.948939	-1.50394	-0.946323	-0.931067	-2.02495	-1.74552	-1.46303	-2.5855	0.35254	-2.84762	-1.20902	-1.68202	0.462145	FAIL	0.414026	FAIL	0.602403	FAIL	0.823725	2	0	0	-0.0228615	0.715965	1	0	0	-0.0184186	0.528851	2	0	0	-0.0611044
K03521	1.66878	1.41867	0.914603	1.28559	1.54229	0.312467	0.92553	1.08102	1.3016	1.46125	2.14498	1.25448	2.03947	1.4145	1.20054	1.61182	1.66545	1.01842	0.208375	FAIL	0.803193	FAIL	0.270246	FAIL	1.7925	2	0	0.385099	0.0853347	0.0649225	1	0	0	-0.0503433	1.46205	2	0	0.318321	0.0497519
K03522	1.91389	1.62031	1.65157	1.98603	2.00796	1.7864	1.55356	1.95549	2.26313	2.19822	2.29698	1.6468	2.12193	1.93806	1.55417	1.79624	1.52795	2.01842	0.661788	FAIL	0.170867	FAIL	0.0582988	FAIL	0.427342	2	0	0	-0.0514803	2.12193	1	0	0.388915	0.0504292	3.63551	2	0	0.549114	0.236925
K03524	-2.08611	-1.31829	-0.348431	-0.392481	-2.85002	-0.0501033	-1.5339	-0.503942	-0.624395	-1.93107	-0.703018	-1.16056	-0.0479967	0.221852	-1.38443	-0.525688	-0.472053	-1.09706	0.128515	FAIL	0.229446	FAIL	0.283623	FAIL	2.44615	2	0	0.451481	0.135788	1.60344	1	0	0.349053	0.0283301	1.4022	2	0	0.286432	0.0377654
K03527	2.27145	1.95473	1.57757	1.74502	1.73494	1.46447	1.4661	1.95549	2.2236	2.11333	2.67549	1.77804	2.19993	1.93806	1.9375	2.23985	1.72958	2.17596	0.348253	FAIL	0.3252	FAIL	0.121052	FAIL	1.15323	2	0	0.181914	0.0150075	1.05236	1	0	0.222426	0.00256394	2.53079	2	0	0.467184	0.149927
K03530	1.86809	1.79718	1.03008	0.745022	1.3199	1.60197	0.0510606	0.665983	1.51311	1.46125	1.78241	1.42441	1.53697	-0.263575	1.61557	0.322309	1.11291	1.22487	4.93e-05	PASS	0.236719	FAIL	0.177795	FAIL	25.3371	2	0.311037	0.850617	0.713402	1.55127	1	0	0.280771	0.00807984	2.00138	2	0	0.257712	0.0293537
K03531	0.614334	0.266669	0.651569	-1.12945	-0.528095	0.46447	0.273453	-0.503942	-0.624395	0.390861	0.434485	-0.74552	0.652443	0.221852	0.0306122	0.152384	-1.79398	-0.360095	0.835103	FAIL	0.79146	FAIL	0.814124	FAIL	0.182934	2	0	0	-0.127097	0.0731068	1	0	0	-0.0720903	0.209207	2	0	0	-0.12301
K03544	-0.501144	-0.581328	0.136996	-0.392481	-0.850023	0.46447	0.636023	0.0810208	0.223602	-1.3461	-1.02495	-0.74552	-1.048	-0.000540553	0.200537	0.611815	-0.472053	-0.0970604	0.00869044	FAIL	0.942071	FAIL	0.545894	FAIL	7.23257	2	0	0.699698	0.449284	0.00550622	1	0	0	-0.0358447	0.63692	2	0	0	-0.0261731
K03545	1.86809	1.48906	1.57757	1.28559	0.957332	1.23	0.466098	0.95549	1.2236	0.975824	2.26046	1.34194	1.03947	0.584422	1.03061	0.852823	1.20602	1.31798	0.122006	FAIL	0.855664	FAIL	0.0848801	FAIL	2.51964	2	0	0.446109	0.131143	0.0345414	1	0	0	-0.041659	3.05073	2	0	0.494972	0.176976
K03546	-1.08611	-0.581328	-0.0853968	-0.129447	-0.528095	-0.857458	0.273453	-0.918979	0.223602	-0.609139	-0.703018	-0.423592	-0.240642	-0.263575	0.35254	-0.262654	-0.472053	-0.360095	0.430217	FAIL	0.636167	FAIL	0.811115	FAIL	0.905631	2	0	0	-0.0130408	0.235567	1	0	0	-0.0528182	0.21304	2	0	0	-0.108749
K03553	-0.764178	0.0967443	0.136996	-1.71441	-0.528095	-0.857458	-0.948939	0.0810208	-0.138968	-0.931067	-1.02495	-0.423592	-0.726069	-0.585503	0.35254	-0.525688	-0.472053	-0.682023	0.68537	FAIL	0.876002	FAIL	0.511545	FAIL	0.389945	2	0	0	-0.0857801	0.0254096	1	0	0	-0.0685188	0.709199	2	0	0	-0.0408896
K03555	-0.764178	0.556176	0.651569	0.98603	0.471905	0.949897	0.788026	0.303413	1.37561	0.0689334	0.560016	0.576408	0.411435	0.584422	0.200537	0.322309	0.527947	-0.360095	0.413396	FAIL	0.620686	FAIL	0.945277	FAIL	0.951688	2	0	0	-0.00676897	0.258028	1	0	0	-0.0519789	0.0565422	2	0	0	-0.132188
K03561	-0.278751	0.266669	-0.348431	-0.714409	-0.528095	-0.53553	-0.211974	-0.182014	-0.946323	-0.123712	-0.217592	-0.160557	-0.240642	-0.000540553	0.200537	-0.847616	0.527947	-0.682023	0.404571	FAIL	0.327696	FAIL	0.0277602	FAIL	0.976733	2	0	0	-0.00187619	1.0411	1	0	0.199072	0.00165714	4.90387	2	0	0.609704	0.314799
K03565	-0.501144	-0.318293	0.329641	-0.714409	-0.265061	0.142542	0.466098	-0.182014	0.0536773	-0.123712	-0.703018	-0.160557	-1.46303	0.221852	-0.384425	0.152384	0.0133735	0.317977	0.305246	FAIL	0.458317	FAIL	0.951526	FAIL	1.31211	2	0	0.295207	0.0407692	0.587191	1	0	0	-0.0269612	0.049895	2	0	0	-0.124106
K03566	-0.278751	-1.31829	-1.0854	-1.12945	-0.528095	0.142542	-2.5339	-0.918979	0.0536773	-0.931067	-0.439984	-0.160557	-0.0479967	-0.585503	0.200537	-0.847616	-0.472053	-0.0970604	0.0402088	FAIL	0.999888	FAIL	0.723106	FAIL	4.25096	2	0	0.604109	0.307155	2.06e-08	1	0	0	-0.0472408	0.333118	2	0	0	-0.063008
K03569	0.235822	-0.581328	-0.348431	0.0929456	-0.0426683	-0.857458	-0.533902	-0.182014	0.63864	0.0689334	-0.703018	0.424405	0.121928	0.221852	0.0306122	0.852823	0.527947	0.487902	0.403727	FAIL	0.758624	FAIL	0.2412	FAIL	0.979162	2	0	0	-0.00241369	0.0988405	1	0	0	-0.0521904	1.60481	2	0	0.359725	0.0700544
K03574	0.820784	0.556176	1.65157	1.28559	0.850416	1.39047	1.55356	1.49606	1.2236	1.23886	1.36737	1.50241	0.952003	0.999459	1.55417	1.32231	1.01337	1.4879	0.249573	FAIL	0.807255	FAIL	0.760212	FAIL	1.56168	2	0	0.362009	0.0713398	0.0622099	1	0	0	-0.0595551	0.280518	2	0	0	-0.0913826
K03575	0.235822	-0.318293	0.499566	0.745022	0.319902	-0.0501033	0.273453	-0.503942	-0.624395	-0.609139	-0.0249465	0.839443	0.121928	0.221852	-0.162033	-0.0402614	0.375944	0.90294	0.575727	FAIL	0.599343	FAIL	0.263653	FAIL	0.578322	2	0	0	-0.0513195	0.291169	1	0	0	-0.0431334	1.49283	2	0	0.340601	0.0599787
K03581	-1.08611	-0.581328	0.329641	0.0929456	-0.528095	-1.2725	-0.533902	-2.50394	-0.624395	0.0689334	-1.43998	-0.160557	-0.726069	0.414497	-0.162033	-0.262654	-1.20902	-1.68202	0.478197	FAIL	0.200938	FAIL	0.567498	FAIL	0.785005	2	0	0	-0.0259196	1.83112	1	0	0.388407	0.0500997	0.594125	2	0	0	-0.0489319
K03584	-2.08611	-0.581328	0.136996	-0.392481	-0.0426683	-0.857458	-0.211974	-1.50394	0.0536773	-2.93107	-0.703018	-0.74552	-0.0479967	0.221852	-0.162033	0.152384	-1.20902	-0.0970604	0.176678	FAIL	0.833584	FAIL	0.630378	FAIL	2.00979	2	0	0.431022	0.118624	0.0461086	1	0	0	-0.056029	0.479643	2	0	0	-0.0611287
K03585	-0.501144	0.266669	-1.67036	-1.71441	-1.85002	-1.2725	-1.5339	-1.50394	-2.94632	-1.3461	-0.217592	-1.16056	-0.240642	-2.5855	0.490044	-0.847616	-0.793981	-0.682023	0.204887	FAIL	0.134436	FAIL	0.728052	FAIL	1.81446	2	0	0.386712	0.086381	2.57656	1	0	0.424892	0.0836048	0.325928	2	0	0	-0.0714918
K03587	-0.0861062	-0.581328	-0.348431	0.0929456	0.471905	0.142542	0.0510606	0.303413	0.0536773	-0.609139	-1.43998	0.424405	-1.048	-0.000540553	-0.162033	0.322309	0.206019	0.487902	0.610445	FAIL	0.351617	FAIL	0.396615	FAIL	0.514437	2	0	0	-0.0608179	0.939177	1	0	0	-0.0038091	0.999867	2	0	0	-1.66e-05
K03588	-2.08611	-0.0959008	-0.348431	-1.12945	-1.85002	-0.857458	-0.211974	0.817986	-0.624395	-0.609139	-0.217592	-1.74552	-0.726069	-1.5855	-0.969388	-0.525688	-1.79398	-0.682023	0.036244	FAIL	0.679217	FAIL	0.2538	FAIL	4.42986	2	0	0.587043	0.284395	0.179598	1	0	0	-0.0340128	1.54055	2	0	0.306144	0.0448206
K03595	0.820784	0.556176	0.329641	0.455516	0.149977	0.312467	0.0510606	-0.182014	-0.946323	0.528365	0.560016	0.95492	0.121928	0.414497	0.731052	0.474312	0.375944	0.777409	0.669767	FAIL	0.519513	FAIL	0.374055	FAIL	0.414517	2	0	0	-0.0760052	0.440319	1	0	0	-0.0363278	1.06852	2	0	0.112374	0.00889539
K03596	-2.08611	-0.903256	-0.348431	-0.392481	-2.85002	-0.53553	-0.533902	-0.918979	0.0536773	-0.931067	-3.02495	-0.74552	-1.048	-0.585503	-2.96939	-1.84762	-0.793981	-1.68202	0.410696	FAIL	0.551746	FAIL	0.593785	FAIL	0.959284	2	0	0	-0.00529382	0.374949	1	0	0	-0.0406336	0.544549	2	0	0	-0.0592164
K03601	-0.501144	-1.31829	0.136996	-0.129447	-0.265061	-0.272496	-0.211974	0.496058	-0.138968	-0.609139	-0.439984	-0.74552	-1.46303	-0.000540553	-0.162033	-0.262654	0.375944	-0.360095	0.1776	FAIL	0.484	FAIL	0.93654	FAIL	2.00284	2	0	0.433215	0.120395	0.521592	1	0	0	-0.0287175	0.0659228	2	0	0	-0.11214
K03602	-1.50114	-0.903256	-1.67036	-1.71441	-0.850023	-2.85746	-0.948939	-0.503942	-1.94632	-1.3461	-2.02495	-0.160557	-1.048	0.414497	-1.96939	-0.847616	-1.79398	-1.68202	0.036001	FAIL	0.084218	FAIL	0.378189	FAIL	4.44156	2	0	0.567479	0.259364	3.5442	1	0	0.447205	0.0958685	1.05559	2	0	0	0.00418905
K03615	1.16182	0.418672	0.789072	0.455516	-0.265061	0.727504	-0.533902	0.665983	1.05368	0.975824	1.06252	1.06184	1.12193	0.999459	0.837967	0.737346	0.527947	-1.09706	0.776022	FAIL	0.424726	FAIL	0.992527	FAIL	0.25901	2	0	0	-0.112136	0.682871	1	0	0	-0.023996	0.00750597	2	0	0	-0.150197
K03616	0.373325	0.556176	-0.670359	0.0929456	-0.0426683	-0.0501033	0.466098	-0.503942	0.0536773	0.0689334	-0.217592	-0.160557	0.411435	-0.000540553	-0.64746	-0.525688	-0.793981	-0.360095	0.824514	FAIL	0.561525	FAIL	0.667898	FAIL	0.196098	2	0	0	-0.118362	0.356553	1	0	0	-0.0473688	0.417506	2	0	0	-0.0857634
K03621	0.235822	0.0967443	0.789072	0.607519	0.319902	0.601973	-0.211974	0.665983	0.513109	0.238858	-0.0249465	-0.74552	0.536966	-0.000540553	0.490044	1.40031	0.66545	0.317977	0.363448	FAIL	0.0226179	FAIL	0.37548	FAIL	1.10249	2	0	0.111648	0.00884793	6.83501	1	0	0.582235	0.251856	1.06405	2	0	0.0437201	0.00552877
K03624	-0.501144	0.0967443	-0.670359	-0.392481	-1.85002	0.46447	0.273453	0.0810208	-0.36136	0.0689334	-0.217592	-0.74552	-0.0479967	0.221852	0.0306122	0.322309	-0.472053	-0.0970604	0.0426724	FAIL	0.148374	FAIL	0.0391569	FAIL	4.14986	2	0	0.518079	0.201407	2.38606	1	0	0.379168	0.0443135	4.29635	2	0	0.526529	0.210774
K03630	-0.501144	-0.903256	-0.0853968	0.285591	-0.528095	-0.857458	-1.5339	0.0810208	-0.138968	-1.3461	-2.02495	-1.16056	-1.048	-1.00054	-0.969388	-0.847616	-1.20902	-1.09706	0.317997	FAIL	0.717053	FAIL	0.315256	FAIL	1.26241	2	0	0.262067	0.0304981	0.137694	1	0	0	-0.0501099	1.2729	2	0	0.266528	0.0317169
K03631	-0.764178	-1.90326	-0.670359	-1.71441	-1.26506	-1.85746	-0.533902	-1.50394	-0.36136	0.0689334	-0.217592	-0.423592	-2.048	-0.263575	-0.384425	-1.26265	-1.20902	-1.09706	0.992017	FAIL	0.154211	FAIL	0.77589	FAIL	0.00802067	2	0	0	-0.133624	2.31287	1	0	0.438799	0.0884246	0.259186	2	0	0	-0.0997911
K03648	0.0838188	-0.581328	-1.0854	-0.392481	-0.0426683	-0.857458	-0.533902	-0.918979	-0.624395	-1.3461	-3.02495	-1.16056	-3.048	-0.585503	-0.64746	-1.26265	-0.472053	-0.360095	0.891814	FAIL	0.510222	FAIL	0.216317	FAIL	0.115597	2	0	0	-0.109321	0.460598	1	0	0	-0.0333377	1.74408	2	0	0.395114	0.091975
K03650	-0.278751	0.266669	-1.0854	-0.392481	0.471905	-0.857458	-0.211974	-0.182014	-0.946323	-0.609139	-0.0249465	-0.423592	-0.0479967	-1.00054	-0.384425	-0.525688	-0.472053	-0.0970604	0.446835	FAIL	0.478811	FAIL	0.814787	FAIL	0.862149	2	0	0	-0.0187868	0.534359	1	0	0	-0.0317294	0.208365	2	0	0	-0.107886
K03654	-0.278751	-0.581328	-1.0854	-1.71441	-0.850023	-0.857458	-0.533902	0.303413	-1.36136	-0.609139	-1.43998	0.25448	0.121928	-0.585503	-0.969388	-1.84762	-0.472053	-0.682023	0.033189	FAIL	0.141187	FAIL	0.0151328	FAIL	4.58406	2	0	0.517113	0.200351	2.48133	1	0	0.374257	0.0414037	6.06419	2	0	0.586045	0.283091
K03655	1.30621	0.681707	1.23653	1.74502	0.957332	0.842981	1.63602	1.49606	0.754117	0.876288	1.06252	0.713912	0.273931	0.999459	1.27854	1.05927	1.37594	1.5659	0.159445	FAIL	0.50677	FAIL	0.931185	FAIL	2.14797	2	0	0.451485	0.135792	0.468303	1	0	0	-0.0314471	0.0717221	2	0	0	-0.109805
K03656	-0.501144	-1.31829	0.499566	0.455516	-0.528095	-0.0501033	-0.211974	-0.182014	-0.36136	-0.931067	-1.02495	-0.74552	0.411435	-0.585503	-0.384425	-0.262654	-0.209019	0.125332	0.277104	FAIL	0.309736	FAIL	0.453878	FAIL	1.43094	2	0	0.315964	0.048762	1.12495	1	0	0.274049	0.00706937	0.844285	2	0	0	-0.0176194
K03657	1.00136	0.797184	1.49957	1.45552	0.319902	1.53486	1.05106	1.30341	1.2236	1.39086	0.782408	0.424405	1.65244	1.58442	1.42293	1.15238	1.11291	1.12533	0.154574	FAIL	0.0254965	FAIL	0.109884	FAIL	2.19022	2	0	0.383578	0.0843568	6.49915	1	0	0.538989	0.194877	2.66953	2	0	0.430653	0.118328
K03664	-2.08611	-1.90326	-0.670359	-1.12945	0.149977	-0.857458	-0.948939	-2.50394	-0.946323	-2.93107	-2.02495	-0.74552	-1.048	-1.00054	-1.96939	-0.847616	-2.79398	-1.09706	0.694944	FAIL	0.407693	FAIL	0.150091	FAIL	0.375187	2	0	0	-0.0696266	0.736195	1	0	0	-0.0146987	2.23048	2	0	0.453	0.13712
K03668	-0.764178	0.0967443	-0.348431	-0.714409	-0.265061	-0.272496	-0.211974	0.0810208	-1.36136	-0.609139	-1.43998	-0.160557	-0.463034	-1.00054	-0.64746	-0.847616	0.0133735	0.125332	0.770923	FAIL	0.581276	FAIL	0.338765	FAIL	0.26589	2	0	0	-0.0964312	0.321299	1	0	0	-0.0445764	1.18624	2	0	0.236889	0.0244638
K03671	1.61433	1.62031	1.49957	1.53352	1.05687	1.14254	1.55356	1.58352	0.513109	1.46125	1.56002	0.95492	1.80998	1.32139	1.83797	1.67595	1.11291	1.12533	0.472743	FAIL	0.117206	FAIL	0.624345	FAIL	0.797987	2	0	0	-0.023186	2.84936	1	0	0.458298	0.10613	0.490036	2	0	0	-0.0585311
K03686	0.0838188	-0.0959008	0.136996	-0.129447	-0.0426683	0.601973	-0.211974	0.0810208	0.223602	0.975824	0.434485	0.576408	0.536966	0.221852	0.0306122	0.611815	0.0133735	0.125332	0.49437	FAIL	0.42495	FAIL	0.618175	FAIL	0.747496	2	0	0	-0.0332707	0.682193	1	0	0	-0.0209376	0.500789	2	0	0	-0.0657776
K03687	0.373325	1.26667	1.03008	-0.392481	0.609408	0.46447	0.0510606	-0.503942	-0.36136	0.238858	0.782408	0.0618352	0.273931	0.873929	0.615575	-0.262654	0.527947	1.01842	0.34397	FAIL	0.727533	FAIL	0.861755	FAIL	1.168	2	0	0.228565	0.0227569	0.127213	1	0	0	-0.0591139	0.150644	2	0	0	-0.115054
K03694	-0.501144	0.418672	0.329641	-0.129447	0.609408	-0.857458	0.0510606	0.817986	0.0536773	0.238858	0.144979	-0.423592	0.411435	-1.00054	0.837967	0.474312	0.206019	0.639905	0.929963	FAIL	0.561229	FAIL	0.730104	FAIL	0.0730521	2	0	0	-0.14099	0.3571	1	0	0	-0.048893	0.322961	2	0	0	-0.102979
K03695	-0.501144	0.418672	0.136996	-0.129447	0.319902	-0.53553	0.0510606	0.496058	-0.36136	0.238858	-0.0249465	-0.74552	0.411435	-1.00054	0.837967	0.474312	0.206019	0.487902	0.868771	FAIL	0.163347	FAIL	0.809605	FAIL	0.142338	2	0	0	-0.114971	2.20507	1	0	0.429791	0.0807703	0.21497	2	0	0	-0.105234
K03696	-0.501144	0.266669	-0.348431	-0.392481	0.471905	0.142542	-0.948939	0.0810208	0.513109	-0.346104	-0.0249465	-0.74552	-0.0479967	-0.585503	0.200537	-0.525688	0.0133735	-0.360095	0.0759374	FAIL	0.536865	FAIL	0.975725	FAIL	3.22023	2	0	0.547515	0.235021	0.404199	1	0	0	-0.031534	0.0246249	2	0	0	-0.103248
K03703	-0.501144	-1.31829	-1.67036	-0.392481	-0.850023	-0.53553	-0.533902	-0.182014	-1.36136	-0.609139	-2.02495	-0.74552	-1.048	-0.263575	0.200537	-1.84762	-1.79398	-0.0970604	0.958417	FAIL	0.395816	FAIL	0.145831	FAIL	0.0426229	2	0	0	-0.110038	0.775501	1	0	0	-0.0129016	2.27008	2	0	0.46289	0.145978
K03704	0.373325	-0.0959008	-0.0853968	-0.129447	-1.26506	-0.857458	-1.5339	-0.918979	-0.946323	-0.931067	-0.217592	-1.16056	0.652443	-1.00054	0.35254	-0.0402614	-1.79398	-0.682023	0.779657	FAIL	0.166431	FAIL	0.441819	FAIL	0.254136	2	0	0	-0.0907995	2.17039	1	0	0.417966	0.0712402	0.875072	2	0	0	-0.0152085
K03709	-0.501144	-1.31829	-0.0853968	-0.129447	-0.850023	-0.272496	-0.948939	-0.918979	0.223602	-0.931067	-0.439984	-1.16056	-2.048	0.221852	-0.64746	-0.847616	-0.472053	-0.682023	0.232766	FAIL	0.49058	FAIL	0.594359	FAIL	1.65006	2	0	0.371651	0.0769624	0.505744	1	0	0	-0.0292583	0.543495	2	0	0	-0.0540471
K03723	0.498856	-0.318293	-0.0853968	-0.392481	-0.265061	-0.857458	0.466098	-0.182014	-0.946323	-0.346104	-0.439984	-0.74552	-0.463034	-0.585503	-0.969388	-0.525688	-0.793981	0.125332	0.415918	FAIL	0.181661	FAIL	0.968678	FAIL	0.944643	2	0	0	-0.00693547	2.01045	1	0	0.407485	0.0632973	0.0319072	2	0	0	-0.121288
K03733	0.373325	1.00363	-0.0853968	-0.129447	0.957332	0.142542	0.636023	0.303413	0.375605	0.390861	0.881944	0.839443	1.03947	0.873929	0.731052	0.852823	0.906458	0.777409	0.311049	FAIL	0.483596	FAIL	0.582771	FAIL	1.2892	2	0	0.2798	0.0356353	0.522578	1	0	0	-0.0294143	0.565003	2	0	0	-0.0536009
K03737	3.10372	2.82466	2.65157	2.45552	2.85042	2.89743	2.05106	2.1965	2.54553	2.87629	3.35009	2.57641	3.12193	2.54378	2.70304	2.85282	2.59834	2.52743	0.0606406	FAIL	0.319233	FAIL	0.428232	FAIL	3.57247	2	0	0.54612	0.233366	1.07977	1	0	0.237705	0.00361844	0.910955	2	0	0	-0.00807792
K03742	-0.764178	-0.318293	-0.670359	-0.392481	-0.265061	-0.272496	0.0510606	-1.50394	0.0536773	-0.123712	-1.43998	-1.16056	-0.726069	-0.585503	0.0306122	-0.262654	0.0133735	0.125332	0.70505	FAIL	0.260202	FAIL	0.927019	FAIL	0.359866	2	0	0	-0.0897254	1.39648	1	0	0.347854	0.0277869	0.0762615	2	0	0	-0.129477
K03743	-0.764178	-0.581328	-0.670359	-0.392481	0.149977	-0.272496	0.0510606	-1.50394	0.0536773	-0.123712	-1.43998	-1.16056	-0.463034	-0.585503	-0.162033	-0.262654	0.206019	0.125332	0.808519	FAIL	0.361215	FAIL	0.85135	FAIL	0.216361	2	0	0	-0.114735	0.901093	1	0	0	-0.00724059	0.16311	2	0	0	-0.122531
K03763	0.373325	0.266669	0.914603	0.0929456	0.734939	0.842981	1.16654	-0.182014	0.754117	0.653896	0.296982	1.34194	0.652443	0.414497	0.35254	0.152384	1.01337	0.90294	0.369024	FAIL	0.650517	FAIL	0.970517	FAIL	1.08449	2	0	0.14837	0.0116986	0.215876	1	0	0	-0.0542839	0.0300011	2	0	0	-0.134304
K03768	0.913894	1.18421	1.23653	1.09295	0.471905	0.842981	0.92553	0.665983	1.44599	0.769373	1.22298	0.839443	1.03947	1.32139	1.11808	1.32231	1.20602	-0.360095	0.671789	FAIL	0.241741	FAIL	0.998068	FAIL	0.411295	2	0	0	-0.0820898	1.51648	1	0	0.364575	0.0360097	0.00193422	2	0	0	-0.139172
K03769	-0.764178	0.266669	-0.348431	-0.714409	-1.85002	-1.2725	-0.948939	-1.50394	-1.94632	-0.346104	-0.439984	-0.74552	-0.0479967	-0.585503	0.200537	-0.525688	-1.79398	-0.682023	0.790422	FAIL	0.125437	FAIL	0.896964	FAIL	0.239859	2	0	0	-0.0986402	2.71322	1	0	0.46355	0.111159	0.109731	2	0	0	-0.115526
K03770	-0.501144	0.0967443	-1.0854	-0.714409	-0.265061	-0.857458	-0.533902	-0.182014	-1.36136	-0.609139	-0.439984	-0.423592	-0.240642	-1.00054	0.0306122	-0.525688	-1.20902	-1.09706	0.857627	FAIL	0.698957	FAIL	0.100424	FAIL	0.155568	2	0	0	-0.0934662	0.156925	1	0	0	-0.046658	2.80059	2	0	0.516148	0.199299
K03772	-0.764178	0.904099	-1.0854	-0.392481	-1.26506	-1.2725	-0.948939	-0.182014	-1.36136	-0.931067	-0.217592	-0.423592	0.273931	-0.000540553	0.731052	-1.26265	-1.20902	-0.0970604	0.464551	FAIL	0.749156	FAIL	0.380413	FAIL	0.817822	2	0	0	-0.0230022	0.107058	1	0	0	-0.0563723	1.0487	2	0	0.0598371	0.00614835
K03773	-0.501144	0.904099	0.329641	0.285591	-1.26506	-1.2725	-0.533902	0.303413	-1.94632	-1.3461	0.296982	0.0618352	0.652443	-0.000540553	0.937503	-0.525688	-0.793981	0.317977	0.619676	FAIL	0.54929	FAIL	0.845135	FAIL	0.498161	2	0	0	-0.0731689	0.37967	1	0	0	-0.0452226	0.170641	2	0	0	-0.120922
K03783	0.0838188	1.18421	-0.348431	0.607519	0.471905	-0.0501033	0.466098	0.665983	0.63864	0.975824	0.675493	0.424405	-0.0479967	0.414497	0.490044	0.152384	0.206019	0.317977	0.616342	FAIL	0.577809	FAIL	0.62177	FAIL	0.504006	2	0	0	-0.0692519	0.327309	1	0	0	-0.0469614	0.494509	2	0	0	-0.0705779
K03784	-0.0861062	-0.0959008	0.329641	-0.129447	0.471905	-0.53553	-0.533902	0.0810208	-0.624395	0.653896	-0.703018	-0.160557	-0.0479967	-0.585503	-0.384425	0.152384	-0.209019	-0.0970604	0.0645009	FAIL	0.192595	FAIL	0.556814	FAIL	3.47451	2	0	0.538203	0.22409	1.90588	1	0	0.373591	0.0410179	0.615047	2	0	0	-0.034861
K03785	-0.278751	0.556176	0.499566	-0.129447	-0.0426683	0.312467	0.466098	0.496058	-0.624395	-0.609139	-0.703018	-0.74552	-0.0479967	0.221852	0.0306122	0.152384	0.206019	-0.682023	0.0139238	FAIL	0.0366952	FAIL	0.0115716	FAIL	6.23277	2	0	0.553459	0.242139	5.52373	1	0	0.456746	0.104665	6.61593	2	0	0.567883	0.25987
K03789	0.0838188	-0.581328	-0.0853968	0.285591	0.319902	0.312467	-0.211974	-0.182014	-0.138968	0.238858	-0.217592	0.0618352	0.273931	-0.263575	0.0306122	-0.0402614	0.375944	0.317977	0.0979691	FAIL	0.336675	FAIL	0.502464	FAIL	2.83696	2	0	0.500319	0.182473	1.00161	1	0	0	8e-05	0.729256	2	0	0	-0.0268942
K03790	0.235822	0.681707	0.914603	0.455516	-0.528095	0.727504	1.4661	0.496058	-0.138968	0.528365	-0.703018	0.0618352	0.411435	-0.585503	0.490044	0.322309	0.527947	1.01842	0.678767	FAIL	0.16242	FAIL	0.740037	FAIL	0.400262	2	0	0	-0.076724	2.21565	1	0	0.426133	0.0777583	0.308735	2	0	0	-0.088433
K03797	-0.764178	-0.0959008	0.136996	-0.129447	-0.265061	-1.2725	0.0510606	-0.182014	-1.36136	-0.346104	-1.43998	-0.160557	0.121928	-0.000540553	0.200537	-1.26265	-0.472053	0.125332	0.479027	FAIL	0.735757	FAIL	0.464534	FAIL	0.783043	2	0	0	-0.0283213	0.119316	1	0	0	-0.0574817	0.817863	2	0	0	-0.0237759
K03798	0.820784	1.48906	0.914603	0.870553	0.149977	1.23	0.788026	1.30341	1.14114	0.975824	0.782408	0.839443	1.03947	1.11494	1.27854	1.15238	1.20602	1.01842	0.0909134	FAIL	0.04219	FAIL	0.122375	FAIL	2.94774	2	0	0.454746	0.13866	5.16764	1	0	0.499417	0.148347	2.51535	2	0	0.41725	0.107878
K03832	-1.08611	-0.318293	-0.670359	-1.12945	-1.26506	-0.53553	-1.5339	-1.50394	-1.36136	-0.123712	-0.0249465	-0.423592	-0.0479967	-1.00054	0.35254	-0.847616	-0.472053	-0.360095	0.0284584	FAIL	0.0216695	FAIL	0.815698	FAIL	4.85882	2	0	0.57221	0.265312	6.95694	1	0	0.546858	0.204783	0.207208	2	0	0	-0.054508
K03924	-0.764178	-0.0959008	-0.0853968	-0.714409	-0.0426683	0.142542	-0.211974	0.496058	0.375605	-0.123712	-0.0249465	-0.74552	0.536966	-0.000540553	0.490044	0.474312	0.527947	0.317977	0.422673	FAIL	0.315282	FAIL	0.0881282	FAIL	0.926022	2	0	0	-0.00706604	1.09833	1	0	0.253486	0.00469616	2.99426	2	0	0.507951	0.190484
K03929	-1.50114	-0.0959008	-0.670359	-1.71441	-0.265061	-0.0501033	-1.5339	-2.50394	-0.36136	-0.931067	-0.703018	-1.74552	0.121928	-1.5855	-0.64746	-1.26265	-2.79398	-1.68202	0.163442	FAIL	0.28751	FAIL	0.707922	FAIL	2.11441	2	0	0.435924	0.122607	1.23875	1	0	0.305654	0.0131337	0.355557	2	0	0	-0.0709009
K03977	0.614334	0.556176	0.651569	0.870553	0.319902	0.727504	0.466098	0.0810208	0.223602	0.653896	1.14498	0.713912	-0.0479967	0.221852	0.35254	0.959739	0.790981	0.125332	0.98393	FAIL	0.276326	FAIL	0.234961	FAIL	0.016222	2	0	0	-0.11846	1.30076	1	0	0.322913	0.0181079	1.6381	2	0	0.371441	0.0768361
K04041	-1.08611	-0.581328	-1.67036	-1.71441	-1.85002	-0.857458	-0.533902	-2.50394	-1.94632	-1.3461	-0.0249465	-0.160557	-2.048	-1.00054	-1.38443	-1.84762	-1.20902	0.125332	0.248161	FAIL	0.277733	FAIL	0.979947	FAIL	1.56884	2	0	0.357956	0.0690711	1.29277	1	0	0.321889	0.0177748	0.0202913	2	0	0	-0.118961
K04042	-0.278751	-0.0959008	-0.670359	-0.129447	0.319902	0.142542	-1.5339	-0.182014	-1.36136	-1.3461	-0.0249465	0.0618352	-0.726069	-0.263575	0.0306122	-0.0402614	0.0133735	-0.360095	0.816763	FAIL	0.73203	FAIL	0.114754	FAIL	0.205859	2	0	0	-0.0894868	0.122859	1	0	0	-0.0494198	2.6071	2	0	0.498986	0.181094
K04043	1.55775	1.79718	1.65157	1.28559	1.67354	1.89743	1.4661	1.49606	1.57724	1.39086	2.01945	1.16137	1.75936	1.80681	1.49004	1.95974	1.29348	2.27217	0.101585	FAIL	0.67167	FAIL	0.650441	FAIL	2.78374	2	0	0.508724	0.191306	0.188748	1	0	0	-0.0435034	0.445895	2	0	0	-0.0594278
K04066	0.0838188	-0.318293	0.329641	0.607519	-0.265061	-0.0501033	0.0510606	0.496058	-0.138968	0.0689334	0.296982	0.25448	-1.46303	0.584422	-0.162033	-0.0402614	0.206019	0.777409	0.201203	FAIL	0.165996	FAIL	0.729513	FAIL	1.83813	2	0	0.393101	0.0906125	2.17523	1	0	0.4078	0.0635291	0.323814	2	0	0	-0.0731047
K04069	0.373325	0.418672	0.136996	0.607519	-0.0426683	-0.0501033	0.273453	0.496058	0.63864	-0.123712	-0.217592	-0.423592	-0.240642	-0.263575	0.837967	0.152384	0.375944	0.317977	0.318942	FAIL	0.563209	FAIL	0.959143	FAIL	1.25882	2	0	0.276482	0.0346135	0.353448	1	0	0	-0.0432337	0.0418607	2	0	0	-0.128138
K04070	-2.08611	-0.318293	-1.0854	-0.714409	-1.26506	-0.272496	0.273453	-0.918979	0.0536773	-0.931067	-0.439984	0.25448	-0.726069	-0.263575	-0.64746	-0.847616	-0.472053	-1.68202	0.676551	FAIL	0.983721	FAIL	0.447148	FAIL	0.403751	2	0	0	-0.0820679	0.000434038	1	0	0	-0.0687903	0.861346	2	0	0	-0.0190844
K04072	1.16182	1.09674	0.789072	0.0929456	0.471905	1.46447	0.466098	0.665983	0.861032	0.876288	1.14498	0.576408	0.858894	-0.000540553	0.615575	0.737346	0.66545	0.487902	0.0832306	FAIL	0.369115	FAIL	0.917531	FAIL	3.08038	2	0	0.531727	0.21665	0.870859	1	0	0	-0.00672433	0.0866895	2	0	0	-0.0951117
K04075	0.373325	1.00363	0.789072	0.455516	1.05687	0.46447	0.466098	0.95549	1.51311	0.238858	-0.217592	1.42441	0.273931	0.414497	1.03061	0.611815	0.375944	0.487902	0.919662	FAIL	0.539689	FAIL	0.256062	FAIL	0.0843369	2	0	0	-0.117197	0.398529	1	0	0	-0.0384917	1.5294	2	0	0.355565	0.0677587
K04077	2.89117	2.76917	2.18762	2.19248	2.67354	2.14254	1.92553	2.1965	2.26313	2.5925	3.04114	2.00937	2.952	1.99946	2.55417	1.85282	1.96091	2.60338	0.0603011	FAIL	0.797854	FAIL	0.903016	FAIL	3.58143	2	0	0.572452	0.265617	0.068582	1	0	0	-0.0479193	0.102887	2	0	0	-0.0923088
K04078	0.721249	1.48906	0.136996	0.607519	-0.0426683	-0.272496	-0.211974	-0.182014	-0.946323	0.238858	1.83303	0.0618352	1.80998	-0.263575	1.35254	1.05927	0.0133735	-0.0970604	0.742147	FAIL	0.148806	FAIL	0.927355	FAIL	0.305743	2	0	0	-0.0916886	2.38052	1	0	0.441927	0.0911608	0.0758951	2	0	0	-0.122044
K04079	0.498856	0.797184	0.136996	-0.392481	-0.265061	1.31247	0.466098	0.496058	0.960568	1.1564	1.43449	1.06184	1.19993	0.414497	0.837967	0.959739	0.527947	1.31798	0.0368335	FAIL	0.937793	FAIL	0.264591	FAIL	4.40185	2	0	0.588289	0.286028	0.00635134	1	0	0	-0.041773	1.4884	2	0	0.296037	0.0410644
K04092	-0.764178	-0.581328	-0.0853968	-0.129447	-0.850023	-0.53553	-0.533902	-0.918979	-1.94632	-0.931067	-2.02495	-0.160557	-0.726069	-0.000540553	0.490044	-0.847616	-0.209019	-1.09706	0.179562	FAIL	0.0338773	FAIL	0.0303757	FAIL	1.9882	2	0	0.347288	0.0633635	5.73201	1	0	0.502445	0.151709	4.74147	2	0	0.551602	0.239904
K04096	-0.0861062	0.904099	0.651569	0.745022	0.149977	1.14254	0.788026	0.95549	0.63864	0.653896	1.06252	0.576408	0.952003	-0.000540553	0.200537	0.737346	0.527947	0.125332	0.588008	FAIL	0.182249	FAIL	0.650025	FAIL	0.555221	2	0	0	-0.0555688	2.00462	1	0	0.40703	0.0627565	0.446583	2	0	0	-0.0691416
K04486	0.373325	-0.318293	-0.670359	0.607519	0.319902	0.601973	0.466098	0.665983	-0.138968	0.238858	-0.703018	-0.423592	-1.048	0.584422	0.615575	0.474312	0.527947	0.639905	0.589086	FAIL	0.771328	FAIL	0.513233	FAIL	0.55322	2	0	0	-0.0611782	0.0883816	1	0	0	-0.0624146	0.705515	2	0	0	-0.0403243
K04487	0.373325	0.418672	0.914603	0.745022	0.957332	0.949897	0.0510606	0.817986	0.754117	0.390861	0.296982	0.25448	0.536966	0.414497	0.490044	0.852823	0.375944	0.777409	0.60029	FAIL	0.421783	FAIL	0.288605	FAIL	0.532676	2	0	0	-0.0565813	0.691841	1	0	0	-0.0186552	1.38075	2	0	0.309411	0.0460995
K04488	1.49886	1.41867	1.49957	0.98603	1.85042	0.601973	0.636023	0.95549	1.05368	1.92691	1.43449	1.16137	1.53697	0.221852	1.11808	0.611815	1.20602	0.777409	0.0207668	FAIL	0.429041	FAIL	0.541886	FAIL	5.44431	2	0	0.639997	0.35771	0.6699	1	0	0	-0.0132844	0.645075	2	0	0	-0.0285669
K04516	-0.501144	-0.318293	-0.0853968	-0.129447	-0.850023	-0.53553	0.0510606	-0.918979	-1.36136	-0.931067	-1.02495	-0.160557	-0.463034	-0.000540553	0.731052	-0.847616	-0.209019	-1.09706	0.561505	FAIL	0.134532	FAIL	0.07009	FAIL	0.605803	2	0	0	-0.0350784	2.57517	1	0	0.41648	0.0700849	3.3442	2	0	0.524589	0.208603
K04518	-0.501144	-0.581328	-0.348431	-0.129447	-0.528095	-0.53553	-0.211974	-0.918979	-1.36136	-0.931067	-1.02495	0.25448	-0.463034	-0.000540553	0.0306122	-0.525688	-0.472053	-0.0970604	0.62549	FAIL	0.81408	FAIL	0.277876	FAIL	0.488055	2	0	0	-0.0644406	0.0577911	1	0	0	-0.0592998	1.4275	2	0	0.324341	0.0538112
K04525	-0.501144	-0.0959008	0.136996	0.285591	-0.0426683	-0.0501033	0.0510606	0.303413	-0.138968	-0.346104	-0.439984	0.0618352	-0.240642	0.221852	0.0306122	-0.262654	0.0133735	0.125332	0.099438	FAIL	0.86224	FAIL	0.636101	FAIL	2.81507	2	0	0.51232	0.195155	0.0314307	1	0	0	-0.0520698	0.46989	2	0	0	-0.056997
K04564	-0.764178	-0.318293	-0.0853968	-0.392481	-1.26506	0.142542	0.0510606	0.0810208	-1.94632	-0.609139	-0.439984	-0.423592	-1.048	-0.585503	-0.384425	-0.525688	-0.209019	-0.0970604	0.311764	FAIL	0.388379	FAIL	0.410778	FAIL	1.28641	2	0	0.271478	0.0331262	0.801053	1	0	0	-0.0115052	0.959052	2	0	0	-0.00473611
K04567	0.373325	1.09674	1.23653	1.09295	0.471905	0.727504	1.4661	0.303413	0.223602	0.975824	1.49862	0.0618352	1.65244	0.584422	0.937503	0.959739	0.0133735	0.777409	0.471722	FAIL	0.19954	FAIL	0.71196	FAIL	0.800438	2	0	0	-0.0247238	1.84336	1	0	0.391675	0.0522422	0.349536	2	0	0	-0.0805862
K04720	-0.501144	0.266669	-0.348431	-0.392481	-1.26506	-0.272496	-0.211974	-0.503942	0.223602	-0.931067	-0.703018	-0.423592	-1.048	-0.000540553	-0.162033	-0.847616	-0.209019	0.317977	0.0400357	FAIL	0.615241	FAIL	0.773812	FAIL	4.25833	2	0	0.603146	0.305848	0.266238	1	0	0	-0.0344378	0.261985	2	0	0	-0.0692749
K04752	-0.501144	-1.31829	-0.348431	0.285591	-0.265061	-0.272496	0.273453	-0.503942	-0.946323	-1.93107	-3.02495	-0.74552	-1.048	-0.585503	-1.38443	-0.0402614	-0.793981	-0.360095	0.0655149	FAIL	0.950679	FAIL	0.333353	FAIL	3.44992	2	0	0.543163	0.229878	0.00398926	1	0	0	-0.0467283	1.20555	2	0	0.209321	0.0192871
K04758	-0.278751	-0.0959008	1.137	0.607519	0.850416	0.46447	0.273453	0.817986	0.513109	0.390861	-0.0249465	0.424405	-0.0479967	0.584422	0.0306122	-0.0402614	0.906458	0.487902	0.441596	FAIL	0.876576	FAIL	0.854175	FAIL	0.875649	2	0	0	-0.0176436	0.0251728	1	0	0	-0.0691569	0.159708	2	0	0	-0.119225
K04759	-0.501144	-1.90326	0.329641	0.455516	0.149977	0.727504	0.273453	0.817986	0.861032	0.0689334	0.434485	-0.423592	0.121928	0.584422	0.0306122	0.737346	0.206019	-0.0970604	0.236397	FAIL	0.625801	FAIL	0.296359	FAIL	1.63034	2	0	0.358261	0.0692398	0.250463	1	0	0	-0.0411662	1.34821	2	0	0.287888	0.0382491
K04763	0.0838188	0.681707	0.499566	-0.392481	0.734939	0.46447	0.636023	0.303413	-0.138968	0.528365	0.675493	1.06184	0.652443	0.873929	0.490044	0.959739	0.906458	0.777409	0.721792	FAIL	0.906902	FAIL	0.738416	FAIL	0.335039	2	0	0	-0.0999459	0.0142661	1	0	0	-0.0740795	0.311041	2	0	0	-0.103553
K04765	-1.50114	-0.581328	-1.0854	0.285591	-1.85002	-1.2725	-0.211974	0.0810208	-1.36136	-1.93107	-2.02495	-0.74552	-2.048	-0.585503	-1.38443	-1.84762	-0.793981	-0.360095	0.112477	FAIL	0.495348	FAIL	0.618138	FAIL	2.63589	2	0	0.492364	0.174328	0.494492	1	0	0	-0.0269346	0.500853	2	0	0	-0.0531913
K04771	0.373325	0.797184	1.03008	0.285591	0.734939	0.46447	1.63602	1.88838	0.0536773	-0.609139	0.782408	0.424405	0.652443	1.22185	1.03061	1.05927	0.375944	0.639905	0.010687	FAIL	0.151894	FAIL	0.12002	FAIL	6.78425	2	0	0.635101	0.350604	2.34149	1	0	0.372963	0.0406563	2.54297	2	0	0.39738	0.0935247
K05349	2.16182	1.85163	0.914603	1.87055	2.19437	2.46447	1.55356	1.74399	2.57724	1.76937	2.14498	2.11246	1.85889	1.32139	1.88859	1.61182	1.45395	1.96183	0.0097474	FAIL	0.131372	FAIL	0.527377	FAIL	6.98185	2	0	0.668056	0.399644	2.62178	1	0	0.39456	0.054175	0.675201	2	0	0	-0.0216997
K05350	-0.501144	-1.31829	-1.0854	-2.71441	-0.850023	-0.272496	0.0510606	-0.503942	0.223602	-0.123712	-0.439984	-0.423592	-0.240642	-1.5855	-1.38443	-0.0402614	-1.20902	-0.360095	0.577354	FAIL	0.236673	FAIL	0.596324	FAIL	0.57523	2	0	0	-0.0538302	1.5516	1	0	0.362571	0.0349513	0.539896	2	0	0	-0.058308
K05365	-0.764178	-0.318293	-0.348431	-0.129447	-1.26506	-0.857458	-2.5339	-0.182014	-0.36136	-0.609139	-0.0249465	-0.423592	-1.048	-0.585503	-0.969388	-0.847616	-0.472053	-0.360095	0.644325	FAIL	0.728708	FAIL	0.301523	FAIL	0.456053	2	0	0	-0.0693264	0.126066	1	0	0	-0.0556917	1.32709	2	0	0.29777	0.0416873
K05366	-0.0861062	0.0967443	-0.0853968	0.0929456	-1.26506	-0.857458	-0.948939	0.496058	0.0536773	-0.346104	-0.0249465	-0.423592	-0.463034	-0.000540553	-0.162033	-0.262654	0.206019	-0.0970604	0.561133	FAIL	0.79969	FAIL	0.480273	FAIL	0.606533	2	0	0	-0.0530258	0.0673116	1	0	0	-0.0628471	0.780107	2	0	0	-0.0296339
K05515	-0.764178	-1.31829	-1.0854	-1.71441	-1.85002	-0.857458	-0.533902	-1.50394	0.0536773	-1.93107	-1.43998	-0.160557	-1.46303	-0.585503	-0.64746	-1.84762	-1.79398	-0.360095	0.235632	FAIL	0.0424366	FAIL	0.790139	FAIL	1.63447	2	0	0.342066	0.0607078	5.15298	1	0	0.542034	0.198685	0.240232	2	0	0	-0.0726968
K05540	-2.08611	-0.903256	-1.67036	-0.714409	-1.26506	-0.272496	-0.533902	-0.918979	-0.624395	-1.93107	-1.02495	-1.16056	0.121928	-0.000540553	-0.969388	-1.26265	0.0133735	-0.682023	0.686203	FAIL	0.788858	FAIL	0.107265	FAIL	0.38865	2	0	0	-0.0669562	0.0749927	1	0	0	-0.0506543	2.70445	2	0	0.504344	0.186674
K05592	0.721249	-0.581328	0.329641	0.0929456	0.149977	-0.272496	0.466098	0.303413	-0.138968	0.528365	-0.439984	0.25448	-0.240642	0.873929	0.490044	-0.0402614	0.0133735	0.125332	0.0884537	FAIL	0.208521	FAIL	0.548152	FAIL	2.98874	2	0	0.506799	0.189324	1.7666	1	0	0.364355	0.0364893	0.632355	2	0	0	-0.0349991
K05606	-0.0861062	-0.581328	-1.67036	-1.12945	-1.26506	-1.2725	-0.533902	-0.918979	-0.624395	-0.123712	-0.0249465	-1.74552	-0.0479967	-1.00054	0.0306122	-0.847616	-0.209019	-0.682023	0.222684	FAIL	0.639289	FAIL	0.097763	FAIL	1.70672	2	0	0.352832	0.0662817	0.231192	1	0	0	-0.0360524	2.84007	2	0	0.490626	0.172575
K05772	-0.0861062	0.0967443	-0.670359	-0.129447	-0.850023	-0.857458	-0.211974	-0.918979	-0.138968	-0.123712	-0.703018	-0.74552	-0.463034	-0.263575	0.0306122	-0.262654	-0.472053	0.125332	0.613575	FAIL	0.579055	FAIL	0.895264	FAIL	0.508886	2	0	0	-0.0724025	0.325139	1	0	0	-0.0497456	0.111663	2	0	0	-0.130963
K05795	0.498856	-1.31829	-1.0854	0.455516	0.734939	-0.0501033	0.636023	1.08102	0.754117	1.31686	-0.0249465	1.50241	-1.048	-0.585503	-0.64746	-0.847616	0.206019	0.487902	0.3045	FAIL	0.0309851	FAIL	0.936387	FAIL	1.3151	2	0	0.261695	0.0303987	5.96845	1	0	0.573359	0.239665	0.0660882	2	0	0	-0.0900989
K05799	-1.08611	-0.903256	0.329641	-0.714409	-0.528095	-0.53553	-0.211974	-0.503942	-0.624395	-0.609139	-1.43998	-0.423592	-0.240642	-1.00054	-1.38443	-1.84762	-0.209019	-1.68202	0.236383	FAIL	0.582735	FAIL	0.706687	FAIL	1.63042	2	0	0.372344	0.0773788	0.318792	1	0	0	-0.0418061	0.357408	2	0	0	-0.0788725
K05808	0.913894	0.797184	0.914603	0.607519	0.850416	0.312467	0.466098	0.817986	0.375605	0.390861	1.29698	0.713912	1.12193	0.736425	0.731052	0.852823	0.206019	0.487902	0.940212	FAIL	0.606857	FAIL	0.61754	FAIL	0.0619682	2	0	0	-0.139932	0.279205	1	0	0	-0.0537628	0.501901	2	0	0	-0.0743046
K05809	-0.501144	0.0967443	-1.0854	-1.71441	-1.26506	-0.53553	-0.948939	-0.503942	-1.36136	-0.931067	-0.0249465	-0.423592	0.121928	-0.585503	0.0306122	-1.26265	0.0133735	-0.360095	0.0727839	FAIL	0.727843	FAIL	0.0933116	FAIL	3.28564	2	0	0.50414	0.18646	0.126909	1	0	0	-0.0356128	2.90899	2	0	0.473378	0.155733
K05810	-0.764178	-0.903256	-0.670359	-0.392481	-0.850023	-0.857458	-0.533902	-2.50394	-0.138968	-0.609139	-1.43998	-1.16056	-1.048	-0.263575	-0.162033	-0.262654	0.206019	-0.360095	0.946361	FAIL	0.261923	FAIL	0.694053	FAIL	0.0553849	2	0	0	-0.13258	1.38589	1	0	0.346269	0.0270802	0.37655	2	0	0	-0.0875032
K05832	0.373325	-0.318293	-0.0853968	-0.129447	0.734939	1.23	0.0510606	-0.503942	0.63864	0.653896	-1.02495	0.424405	-1.46303	-0.585503	-0.64746	-0.525688	-0.209019	-0.360095	0.658499	FAIL	0.68884	FAIL	0.345736	FAIL	0.432682	2	0	0	-0.0738818	0.168319	1	0	0	-0.0541549	1.16188	2	0	0.219711	0.0210818
K05878	-0.278751	-1.31829	-0.0853968	0.0929456	0.850416	-0.0501033	-0.533902	-0.182014	-0.138968	0.0689334	-0.439984	-0.74552	-1.46303	-0.585503	-1.38443	-1.26265	-0.472053	-0.360095	0.752956	FAIL	0.226718	FAIL	0.653626	FAIL	0.290565	2	0	0	-0.0940521	1.62357	1	0	0.374138	0.0413345	0.440649	2	0	0	-0.074155
K05879	-0.0861062	-1.31829	0.136996	0.0929456	0.850416	-0.272496	0.0510606	0.0810208	-0.36136	0.238858	-0.703018	-0.74552	-0.240642	-1.00054	-1.38443	-1.26265	-0.209019	-0.682023	0.130015	FAIL	0.535191	FAIL	0.849517	FAIL	2.42983	2	0	0.48043	0.1625	0.407588	1	0	0	-0.0336638	0.165324	2	0	0	-0.0948608
K05919	-0.764178	-0.903256	-0.670359	0.455516	0.471905	-0.53553	0.273453	0.0810208	-1.36136	0.390861	-1.02495	0.25448	-1.46303	-0.585503	-0.969388	-0.262654	-0.472053	-0.682023	0.0753911	FAIL	0.663005	FAIL	0.567724	FAIL	3.23134	2	0	0.538835	0.224824	0.199594	1	0	0	-0.0403234	0.593687	2	0	0	-0.0409391
K05934	-1.08611	-0.318293	-0.0853968	0.285591	0.149977	0.312467	0.0510606	-0.918979	-0.36136	-0.609139	-0.217592	0.0618352	-0.463034	-0.000540553	-0.162033	0.152384	0.527947	-0.360095	0.853168	FAIL	0.263501	FAIL	0.860669	FAIL	0.160919	2	0	0	-0.119852	1.37625	1	0	0.345795	0.0268715	0.151937	2	0	0	-0.121135
K05936	-1.08611	-1.31829	-1.0854	-0.392481	0.149977	-0.0501033	-0.211974	-0.503942	-0.624395	-1.3461	-0.217592	-0.423592	-1.46303	-0.263575	-0.64746	-0.525688	0.206019	-1.68202	0.775425	FAIL	0.523063	FAIL	0.690537	FAIL	0.259812	2	0	0	-0.107928	0.432748	1	0	0	-0.0413561	0.38195	2	0	0	-0.0901193
K05970	0.498856	0.418672	-0.0853968	-0.392481	0.149977	-0.272496	0.0510606	0.496058	-0.624395	0.238858	-0.217592	0.424405	0.121928	-0.585503	0.615575	0.322309	0.206019	-0.0970604	0.268318	FAIL	0.487946	FAIL	0.201275	FAIL	1.47096	2	0	0.317107	0.0492397	0.512043	1	0	0	-0.0255084	1.83766	2	0	0.388542	0.0875784
K05988	-0.501144	-1.31829	-0.348431	-0.714409	-0.528095	-0.0501033	-0.533902	-0.918979	-0.624395	-0.123712	-0.0249465	-0.74552	-0.726069	-1.00054	-1.96939	-0.525688	-0.472053	-0.0970604	0.785369	FAIL	0.525561	FAIL	0.0992513	FAIL	0.246532	2	0	0	-0.0812093	0.427476	1	0	0	-0.0308535	2.81783	2	0	0.513037	0.195927
K05989	0.235822	0.0967443	-0.348431	-1.71441	-0.0426683	0.312467	-0.211974	-0.918979	0.223602	0.238858	-0.439984	0.0618352	-0.0479967	-1.00054	-0.384425	-0.525688	0.206019	0.125332	0.00573991	FAIL	0.912017	FAIL	0.896541	FAIL	8.1797	2	0.0320508	0.731937	0.502208	0.0127347	1	0	0	-0.0345287	0.110212	2	0	0	-0.0622392
K06001	-0.278751	-0.0959008	-0.348431	-0.129447	0.149977	-0.53553	0.0510606	-0.182014	-0.138968	-0.346104	0.296982	-0.423592	-1.048	-1.5855	0.200537	-1.26265	0.206019	-0.360095	0.371022	FAIL	0.714659	FAIL	0.949904	FAIL	1.07812	2	0	0.138695	0.0108502	0.140155	1	0	0	-0.059713	0.0516153	2	0	0	-0.131724
K06023	-0.501144	-1.90326	-0.0853968	-0.714409	0.319902	0.312467	-0.533902	-0.918979	-0.138968	-0.609139	0.296982	-0.423592	-0.240642	-0.000540553	-1.96939	-0.0402614	-0.209019	-0.682023	0.553509	FAIL	0.317616	FAIL	0.286951	FAIL	0.621613	2	0	0	-0.0442398	1.08733	1	0	0.257696	0.00510526	1.38783	2	0	0.307489	0.0453434
K06113	-0.0861062	-0.0959008	-2.67036	-0.714409	-1.26506	0.727504	-0.948939	-0.503942	0.513109	0.390861	-0.703018	0.424405	-0.463034	-0.263575	-0.969388	-1.84762	-0.793981	0.317977	0.0560297	FAIL	0.240222	FAIL	0.360898	FAIL	3.69947	2	0	0.546014	0.233241	1.5269	1	0	0.335893	0.0227628	1.11083	2	0	0.122289	0.00957632
K06131	-1.08611	-1.31829	-0.0853968	-1.71441	-1.26506	-2.85746	0.466098	-0.918979	-1.36136	-2.93107	-1.43998	-1.74552	-1.048	-1.00054	-1.96939	-1.84762	-2.79398	-1.09706	0.101242	FAIL	0.0481736	FAIL	0.980173	FAIL	2.7887	2	0	0.477127	0.15931	4.83812	1	0	0.519208	0.17092	0.0200594	2	0	0	-0.0872779
K06142	-0.278751	1.41867	-0.0853968	0.285591	-0.528095	-0.0501033	-0.533902	0.496058	-0.946323	-0.609139	0.144979	-0.423592	0.952003	0.221852	1.11808	0.474312	-0.209019	0.317977	0.345112	FAIL	0.0793067	FAIL	0.493568	FAIL	1.16404	2	0	0.193131	0.016822	3.67617	1	0	0.489164	0.137219	0.74932	2	0	0	-0.025707
K06147	2.16182	2.48906	2.49957	2.41487	2.3199	2.18694	2.37299	2.08102	2.14114	2.62352	1.78241	2.57641	1.70689	2.32139	1.67447	2.61182	2.45395	2.27217	0.260425	FAIL	0.631535	FAIL	0.629073	FAIL	1.50823	2	0	0.345918	0.0626579	0.242153	1	0	0	-0.0467162	0.481882	2	0	0	-0.0638769
K06148	-0.764178	-0.0959008	-1.0854	0.455516	-1.85002	-0.0501033	-0.533902	-0.182014	-0.138968	-0.609139	-0.703018	0.424405	-0.0479967	0.221852	-1.38443	-0.0402614	0.790981	-0.0970604	0.873049	FAIL	0.626741	FAIL	0.48578	FAIL	0.137311	2	0	0	-0.122731	0.249089	1	0	0	-0.0534145	0.767235	2	0	0	-0.0331145
K06158	-0.501144	0.556176	0.499566	-0.129447	-0.0426683	0.727504	-0.948939	0.0810208	0.63864	0.0689334	0.434485	0.25448	-0.240642	0.414497	-0.384425	-0.262654	0.0133735	0.317977	0.18307	FAIL	0.91871	FAIL	0.799354	FAIL	1.96248	2	0	0.429534	0.117432	0.0108635	1	0	0	-0.0603419	0.228184	2	0	0	-0.0941688
K06168	-0.501144	-0.0959008	-0.0853968	-0.714409	-0.0426683	0.142542	0.273453	0.496058	-0.624395	-0.346104	-0.217592	-0.423592	-0.726069	-0.585503	-0.384425	-0.847616	-0.472053	-0.360095	0.626355	FAIL	0.308256	FAIL	0.115915	FAIL	0.486561	2	0	0	-0.053232	1.13217	1	0	0.272476	0.00685146	2.59267	2	0	0.483119	0.165123
K06177	-2.08611	-0.581328	-0.670359	-0.129447	-0.265061	-0.857458	-0.533902	0.303413	-0.138968	-0.346104	-0.217592	-0.160557	0.273931	0.584422	-0.64746	-0.847616	-0.209019	0.317977	0.743977	FAIL	0.456455	FAIL	0.0748439	FAIL	0.303155	2	0	0	-0.0708046	0.592189	1	0	0	-0.0207183	3.24255	2	0	0.541441	0.22786
K06178	0.0838188	-0.0959008	0.499566	-1.12945	-0.0426683	-0.53553	-0.211974	0.0810208	-0.624395	-0.931067	0.434485	-0.160557	-0.0479967	-0.000540553	0.35254	0.322309	-0.472053	0.125332	0.742386	FAIL	0.436454	FAIL	0.758763	FAIL	0.305405	2	0	0	-0.100492	0.6481	1	0	0	-0.0254558	0.282516	2	0	0	-0.103803
K06179	-1.08611	-0.0959008	0.329641	0.607519	0.471905	-0.53553	0.0510606	0.0810208	0.375605	-0.346104	-0.217592	0.0618352	0.759358	0.999459	-0.162033	-0.847616	0.0133735	0.777409	0.79422	FAIL	0.49534	FAIL	0.426543	FAIL	0.234875	2	0	0	-0.103428	0.494511	1	0	0	-0.0341656	0.915508	2	0	0	-0.0114214
K06180	0.820784	0.797184	1.57757	1.28559	1.23744	0.727504	0.788026	1.30341	1.05368	0.769373	1.43449	1.06184	1.41143	1.80681	1.11808	0.322309	1.37594	1.5659	0.947913	FAIL	0.344283	FAIL	0.436382	FAIL	0.0537313	2	0	0	-0.127398	0.969328	1	0	0	-0.00206473	0.889274	2	0	0	-0.0149073
K06183	0.0838188	-0.0959008	0.499566	-1.12945	-0.528095	-0.53553	-0.211974	0.0810208	-0.624395	-0.931067	0.434485	-0.160557	-0.463034	-0.000540553	0.35254	0.152384	-0.472053	0.125332	0.415086	FAIL	0.394676	FAIL	0.798606	FAIL	0.946963	2	0	0	-0.00701016	0.779369	1	0	0	-0.0145808	0.229155	2	0	0	-0.101885
K06213	-1.50114	-0.581328	0.329641	-0.714409	-0.850023	-2.85746	-0.533902	-0.182014	-0.946323	-0.346104	-2.02495	-1.16056	-0.726069	-0.000540553	-1.96939	-1.26265	-1.20902	-1.68202	0.0188378	FAIL	0.874181	FAIL	0.593203	FAIL	5.63178	2	0	0.655048	0.379951	0.0261687	1	0	0	-0.0399423	0.545619	2	0	0	-0.0372734
K06217	-1.08611	-0.581328	-0.670359	-0.714409	-1.85002	0.312467	0.466098	-0.503942	-0.138968	-0.346104	-2.02495	-1.74552	-0.240642	-1.5855	-1.38443	-0.525688	-1.79398	-0.682023	0.428287	FAIL	0.351745	FAIL	0.640909	FAIL	0.910808	2	0	0	-0.0113738	0.938662	1	0	0	-0.00391089	0.461775	2	0	0	-0.0686344
K06287	-1.50114	-0.903256	-0.670359	-1.71441	-0.850023	-0.53553	-2.5339	-0.918979	0.513109	-0.931067	-1.43998	-2.74552	-0.726069	-0.585503	-0.64746	-0.525688	-1.20902	-1.09706	0.363304	FAIL	0.336687	FAIL	0.702537	FAIL	1.10296	2	0	0.160936	0.0129232	1.00156	1	0	0.0114327	9.8e-05	0.363651	2	0	0	-0.0798691
K06320	-1.08611	-0.903256	-0.670359	0.455516	-1.26506	-1.85746	-1.5339	0.303413	-1.36136	-1.93107	-2.02495	-1.16056	-1.46303	-0.000540553	-1.96939	-0.525688	-0.793981	-1.68202	0.00707496	FAIL	0.952964	FAIL	0.830513	FAIL	7.69401	2	0.0162268	0.719863	0.482123	0.0036277	1	0	0	-0.0358809	0.188616	2	0	0	-0.0584384
K06333	-0.0861062	-0.0959008	0.651569	0.0929456	-1.26506	-0.53553	0.788026	0.303413	-0.36136	-0.123712	-0.217592	0.0618352	-0.726069	-0.000540553	-0.969388	-1.26265	0.0133735	-0.0970604	0.315133	FAIL	0.414349	FAIL	0.592813	FAIL	1.27337	2	0	0.27252	0.0334307	0.714946	1	0	0	-0.0174299	0.546336	2	0	0	-0.0554793
K06334	-0.501144	-0.903256	-0.670359	-0.714409	-0.265061	-1.2725	-0.948939	-1.50394	-1.36136	-0.931067	-1.02495	-0.74552	-0.726069	-1.00054	-1.38443	-0.847616	-0.209019	0.317977	0.261204	FAIL	0.742387	FAIL	0.239902	FAIL	1.50449	2	0	0.330185	0.0549992	0.113158	1	0	0	-0.0483413	1.61165	2	0	0.353576	0.0666816
K06346	-1.08611	-1.31829	-0.348431	-0.714409	-0.265061	-1.2725	0.0510606	-0.182014	-0.138968	-0.931067	-0.0249465	0.424405	-1.048	0.221852	-0.162033	0.474312	-1.20902	-0.360095	0.127786	FAIL	0.0295246	FAIL	0.585705	FAIL	2.45417	2	0	0.433406	0.120551	6.09806	1	0	0.551957	0.211315	0.55951	2	0	0	-0.0365166
K06379	0.614334	0.904099	0.499566	0.455516	0.319902	0.142542	0.788026	1.08102	0.513109	-0.123712	0.434485	0.839443	-0.726069	0.999459	1.27854	0.611815	0.206019	-0.360095	0.0833244	FAIL	0.248393	FAIL	0.0236183	FAIL	3.07868	2	0	0.454486	0.13843	1.47186	1	0	0.315171	0.0157119	5.20151	2	0	0.583517	0.2798
K06382	0.0838188	-1.31829	-0.348431	-1.12945	-2.85002	-1.85746	-0.211974	-0.918979	-0.624395	-1.93107	-0.703018	-2.74552	-1.46303	-0.263575	-1.38443	-1.26265	-0.472053	-1.68202	0.222901	FAIL	0.729311	FAIL	0.484667	FAIL	1.70547	2	0	0.380857	0.0826267	0.125481	1	0	0	-0.0512131	0.769823	2	0	0	-0.026959
K06390	-1.50114	-0.903256	0.329641	-0.129447	-0.850023	-0.53553	-0.533902	-0.503942	-1.36136	-0.931067	-1.43998	-1.16056	-0.463034	0.584422	-1.38443	-0.262654	-0.793981	-0.682023	0.00286996	PASS	0.199884	FAIL	0.801355	FAIL	9.91617	2	0.0497475	0.744003	0.522577	1.84035	1	0	0.340531	0.0246264	0.225589	2	0	0	-0.0453882
K06398	-0.0861062	0.556176	0.136996	-0.392481	-0.850023	0.601973	-0.533902	-0.182014	-0.138968	0.0689334	-0.439984	-0.423592	-0.0479967	-0.585503	-0.64746	-1.26265	-0.472053	0.639905	0.190509	FAIL	0.610443	FAIL	0.820092	FAIL	1.9098	2	0	0.42043	0.110302	0.27361	1	0	0	-0.044033	0.201653	2	0	0	-0.0967898
K06399	-3.08611	-1.90326	0.329641	-1.71441	-0.528095	-0.53553	-0.211974	-0.918979	-1.94632	-0.609139	-1.43998	-0.74552	-1.048	-1.00054	-1.96939	-1.84762	-1.79398	-1.09706	0.530495	FAIL	0.976103	FAIL	0.814571	FAIL	0.668646	2	0	0	-0.0481777	0.000935486	1	0	0	-0.0726302	0.208639	2	0	0	-0.115061
K06400	-0.278751	-1.31829	-0.348431	-1.71441	-0.0426683	0.142542	-0.533902	-0.918979	-1.36136	-0.609139	-0.217592	-1.16056	-0.726069	0.221852	-1.96939	0.322309	0.206019	-0.682023	0.53623	FAIL	0.754235	FAIL	0.892945	FAIL	0.656707	2	0	0	-0.0503191	0.102605	1	0	0	-0.0657691	0.114306	2	0	0	-0.129823
K06405	-0.0861062	0.418672	-0.348431	-0.714409	0.471905	-0.857458	-0.948939	-0.503942	-1.36136	-0.346104	-1.02495	-1.74552	-0.463034	-0.000540553	-0.162033	-0.525688	-1.79398	-0.360095	0.927463	FAIL	0.799349	FAIL	0.387092	FAIL	0.075777	2	0	0	-0.129482	0.0675461	1	0	0	-0.0653178	1.02828	2	0	0	0.00396162
K06409	-0.501144	0.266669	-1.0854	-2.71441	-1.26506	-0.53553	-1.5339	-0.182014	-1.36136	-0.346104	-1.02495	-1.16056	-0.726069	-1.00054	0.200537	-1.26265	-0.793981	-1.09706	0.104551	FAIL	0.367234	FAIL	0.0282482	FAIL	2.74172	2	0	0.437543	0.12394	0.877968	1	0	0	-0.00434186	4.87225	2	0	0.580229	0.275547
K06421	-0.764178	0.0967443	-0.348431	-1.12945	-0.528095	-0.272496	-0.533902	-1.50394	-1.94632	-0.609139	-2.02495	-0.160557	-0.463034	-0.585503	-0.384425	-0.0402614	-0.472053	-0.360095	0.59138	FAIL	0.0530703	FAIL	0.136857	FAIL	0.548977	2	0	0	-0.040239	4.60306	1	0	0.510425	0.160727	2.35808	2	0	0.434161	0.121165
K06438	-0.0861062	-0.903256	-1.67036	-2.71441	-1.85002	-0.857458	-1.5339	-0.503942	-0.946323	-1.3461	-1.02495	-1.16056	-1.048	-0.000540553	-1.38443	-0.262654	-1.79398	-1.68202	0.969876	FAIL	0.330633	FAIL	0.499749	FAIL	0.0306652	2	0	0	-0.13315	1.02802	1	0	0.207444	0.00192416	0.735336	2	0	0	-0.0363549
K06596	-0.0861062	-0.903256	-0.670359	-0.129447	-0.265061	-2.85746	-2.5339	-0.182014	-0.946323	-0.931067	-0.439984	-1.74552	0.273931	-0.263575	-0.969388	-0.525688	-0.472053	-0.682023	0.484215	FAIL	0.991293	FAIL	0.325345	FAIL	0.770876	2	0	0	-0.0286199	0.00012416	1	0	0	-0.0624473	1.23481	2	0	0.257621	0.0293305
K06606	-0.764178	-1.31829	-2.67036	-1.71441	-0.528095	-0.857458	-2.5339	-1.50394	0.0536773	-0.609139	-1.43998	-0.423592	-0.726069	-1.5855	-0.969388	-2.84762	-0.793981	-1.68202	0.000995548	PASS	0.368208	FAIL	0.687934	FAIL	12.9878	2	0.140643	0.791336	0.605111	0.874279	1	0	0	-0.00317302	0.385969	2	0	0	-0.0309946
K06856	-0.501144	0.266669	0.329641	0.0929456	0.319902	-0.272496	0.0510606	0.303413	-0.624395	-0.123712	-0.217592	0.25448	-0.240642	0.221852	0.0306122	-0.262654	0.206019	0.639905	0.749649	FAIL	0.797287	FAIL	0.881041	FAIL	0.295182	2	0	0	-0.109144	0.0689766	1	0	0	-0.0720867	0.127997	2	0	0	-0.135034
K06871	0.0838188	-0.581328	0.136996	-0.129447	0.319902	0.142542	1.05106	0.0810208	-0.138968	-0.609139	-0.703018	-0.160557	-0.726069	0.221852	-0.969388	-0.525688	-0.209019	0.487902	0.239474	FAIL	0.0282194	FAIL	0.845704	FAIL	1.61392	2	0	0.333091	0.056353	6.22051	1	0	0.573313	0.239602	0.169948	2	0	0	-0.0761926
K06878	-0.0861062	-0.581328	0.329641	-0.129447	0.471905	0.601973	0.466098	0.0810208	-0.138968	0.0689334	0.144979	-0.160557	0.273931	0.584422	0.0306122	0.474312	-0.209019	-0.682023	0.221896	FAIL	0.913865	FAIL	0.665765	FAIL	1.71128	2	0	0.388268	0.0873985	0.0122029	1	0	0	-0.0606881	0.420928	2	0	0	-0.0711539
K06881	0.498856	1.00363	0.329641	0.745022	-0.0426683	0.727504	-0.948939	0.496058	0.754117	-0.123712	0.675493	0.424405	0.652443	0.584422	0.490044	0.322309	0.0133735	-0.0970604	0.372786	FAIL	0.383831	FAIL	0.605626	FAIL	1.07253	2	0	0.113366	0.00906134	0.817051	1	0	0	-0.0114285	0.523046	2	0	0	-0.0595887
K06883	-0.278751	-0.318293	-1.0854	0.0929456	-0.265061	0.46447	-0.948939	-0.918979	-0.946323	-0.346104	-0.0249465	0.25448	-0.0479967	-1.5855	-0.64746	-0.262654	0.206019	-0.360095	0.0517782	FAIL	0.127737	FAIL	0.421424	FAIL	3.82788	2	0	0.546477	0.233789	2.67714	1	0	0.415498	0.069327	0.929439	2	0	0	-0.00583345
K06889	0.498856	0.904099	0.651569	0.98603	0.734939	1.04943	1.16654	0.817986	0.63864	0.769373	0.296982	0.424405	0.759358	0.999459	0.0306122	0.737346	-0.472053	0.487902	0.175017	FAIL	0.703929	FAIL	0.625803	FAIL	2.0224	2	0	0.431591	0.119082	0.151495	1	0	0	-0.0494141	0.487515	2	0	0	-0.0596908
K06898	-0.501144	0.0967443	-0.0853968	-0.392481	-1.26506	-0.272496	0.0510606	-0.503942	-0.624395	0.238858	-0.0249465	-1.16056	-0.463034	0.414497	-0.162033	0.152384	-0.793981	-0.360095	0.0477929	FAIL	0.179933	FAIL	0.283724	FAIL	3.95995	2	0	0.550996	0.239177	2.02772	1	0	0.374461	0.041522	1.40176	2	0	0.269179	0.0324642
K06915	-0.764178	-0.581328	0.136996	0.0929456	-0.265061	-0.857458	0.788026	0.0810208	-0.946323	-1.3461	-0.439984	-0.74552	-0.463034	-0.263575	-1.38443	-0.847616	-0.793981	-0.360095	0.017186	FAIL	0.116994	FAIL	0.96586	FAIL	5.81106	2	0	0.643263	0.362486	2.85303	1	0	0.416121	0.0698075	0.0348375	2	0	0	-0.0727195
K06919	-2.08611	-0.903256	-1.0854	-0.129447	-1.26506	-0.53553	0.636023	-0.503942	-0.624395	-0.123712	-0.703018	0.0618352	0.411435	0.414497	-0.384425	-1.26265	-0.472053	0.125332	0.77268	FAIL	0.843497	FAIL	0.0469221	FAIL	0.263512	2	0	0	-0.0716819	0.0407005	1	0	0	-0.046684	3.99053	2	0	0.592111	0.291066
K06925	-0.764178	-0.318293	-0.670359	-0.714409	-0.528095	-0.857458	-0.533902	-0.503942	0.0536773	-0.346104	-1.02495	-0.423592	-0.463034	-2.5855	0.200537	-1.26265	-1.20902	0.125332	0.176512	FAIL	0.845079	FAIL	0.826109	FAIL	2.01104	2	0	0.436308	0.122922	0.0398696	1	0	0	-0.058366	0.194102	2	0	0	-0.0979806
K06926	-1.08611	-0.903256	-0.0853968	-1.71441	-0.528095	-0.0501033	-0.211974	0.496058	-0.624395	-0.931067	-1.43998	-0.423592	-1.048	-0.585503	-0.969388	-0.847616	0.0133735	-0.682023	0.68169	FAIL	0.555055	FAIL	0.274544	FAIL	0.395681	2	0	0	-0.0753285	0.368652	1	0	0	-0.0393488	1.44245	2	0	0.330515	0.0551515
K06941	-2.08611	-0.581328	-1.0854	-0.392481	0.319902	-0.0501033	-0.533902	0.303413	0.513109	-0.123712	-0.0249465	0.0618352	-0.726069	-0.000540553	-0.162033	-0.847616	-0.209019	-0.360095	0.590456	FAIL	0.396952	FAIL	0.480901	FAIL	0.550683	2	0	0	-0.0582383	0.77166	1	0	0	-0.0147982	0.778632	2	0	0	-0.0286927
K06949	-0.0861062	0.266669	0.136996	0.0929456	-0.528095	0.46447	-0.211974	0.665983	-0.946323	-0.346104	-0.439984	-0.160557	-0.240642	0.736425	0.0306122	-0.0402614	-0.472053	0.317977	0.0772827	FAIL	0.732426	FAIL	0.109329	FAIL	3.19329	2	0	0.501616	0.183825	0.12248	1	0	0	-0.0367736	2.67685	2	0	0.456864	0.140541
K06950	-0.278751	0.797184	0.136996	0.0929456	0.734939	0.46447	-0.533902	0.303413	0.63864	0.0689334	-0.0249465	0.576408	-0.0479967	0.584422	0.490044	0.474312	-0.472053	0.777409	0.192475	FAIL	0.659999	FAIL	0.348525	FAIL	1.89628	2	0	0.403711	0.0979504	0.203443	1	0	0	-0.0435263	1.1523	2	0	0.191859	0.016644
K06966	-0.501144	-1.90326	-1.0854	-0.714409	-1.85002	-1.85746	-2.5339	-0.918979	0.375605	-0.609139	-1.43998	-0.74552	-2.048	-1.5855	-1.96939	-0.262654	-1.79398	-2.68202	0.698047	FAIL	0.921361	FAIL	0.224802	FAIL	0.370456	2	0	0	-0.0780093	0.010164	1	0	0	-0.0613273	1.69457	2	0	0.38623	0.0860674
K06969	-0.0861062	1.00363	0.651569	0.607519	1.14998	0.727504	1.85842	1.30341	0.63864	0.653896	0.434485	-0.423592	0.536966	0.414497	1.42293	1.47431	1.29348	1.12533	0.277649	FAIL	0.4248	FAIL	0.395775	FAIL	1.42851	2	0	0.316173	0.0488489	0.682645	1	0	0	-0.0180887	1.00234	2	0	0	0.000266891
K06972	-0.0861062	-0.581328	-0.0853968	0.455516	-0.528095	-0.272496	-0.948939	0.496058	0.63864	0.238858	-0.0249465	0.424405	0.411435	0.414497	-0.64746	0.611815	-0.793981	-0.360095	0.518161	FAIL	0.768537	FAIL	0.352994	FAIL	0.694843	2	0	0	-0.0387389	0.090625	1	0	0	-0.0577214	1.13713	2	0	0.195199	0.0174077
K06997	-1.08611	-0.0959008	0.136996	-0.129447	-0.528095	-0.0501033	0.273453	-0.918979	-0.138968	0.0689334	0.296982	-0.423592	-0.726069	-1.00054	-0.384425	0.322309	0.0133735	-1.09706	0.683735	FAIL	0.0926252	FAIL	0.653812	FAIL	0.392488	2	0	0	-0.0714533	3.33878	1	0	0.489464	0.137539	0.440345	2	0	0	-0.0658246
K07001	-0.278751	-0.318293	-0.348431	-0.392481	-0.850023	-0.53553	0.0510606	-2.50394	0.0536773	-0.609139	-0.703018	-0.423592	-0.0479967	-1.00054	-1.38443	-0.0402614	0.206019	-0.682023	0.598836	FAIL	0.311275	FAIL	0.305012	FAIL	0.535316	2	0	0	-0.0552727	1.1175	1	0	0.273468	0.00698812	1.31305	2	0	0.284817	0.037236
K07007	0.820784	1.26667	1.23653	1.09295	0.319902	0.601973	1.37299	0.665983	0.960568	0.876288	1.22298	1.06184	1.12193	0.873929	1.42293	0.852823	1.20602	1.31798	0.45234	FAIL	0.431512	FAIL	0.535946	FAIL	0.848157	2	0	0	-0.0193758	0.662567	1	0	0	-0.021529	0.657295	2	0	0	-0.0437306
K07010	-0.764178	-2.90326	-1.0854	-1.12945	-0.850023	-0.857458	-0.533902	-0.918979	-1.36136	0.238858	-1.02495	0.0618352	-1.048	-0.585503	-1.38443	-0.262654	-0.793981	-2.68202	0.0287205	FAIL	0.850749	FAIL	0.983878	FAIL	4.84225	2	0	0.636926	0.353245	0.0369662	1	0	0	-0.0442693	0.0162754	2	0	0	-0.0904408
K07011	-0.278751	0.418672	0.499566	-0.392481	0.319902	0.601973	0.273453	-0.503942	0.0536773	-0.123712	0.434485	-0.74552	-0.0479967	0.221852	-0.162033	0.611815	0.375944	0.125332	0.416699	FAIL	0.309935	FAIL	0.894911	FAIL	0.942472	2	0	0	-0.00755302	1.12398	1	0	0.28114	0.00813918	0.112065	2	0	0	-0.11658
K07012	-0.501144	-0.903256	0.136996	-0.714409	-1.26506	-2.85746	0.0510606	-0.918979	-0.946323	-1.3461	0.144979	-1.16056	-0.240642	-1.00054	-0.969388	-0.847616	-0.793981	-0.682023	0.455681	FAIL	0.439794	FAIL	0.214477	FAIL	0.839763	2	0	0	-0.0179757	0.638474	1	0	0	-0.0202783	1.75511	2	0	0.384128	0.0847094
K07025	-0.278751	-0.0959008	0.789072	0.607519	0.471905	-0.272496	0.636023	0.0810208	0.63864	-0.123712	0.560016	0.25448	-0.726069	0.999459	-0.162033	-0.262654	0.206019	-0.360095	0.154864	FAIL	0.137528	FAIL	0.878881	FAIL	2.18766	2	0	0.437516	0.123917	2.53222	1	0	0.428783	0.0799341	0.130504	2	0	0	-0.0907211
K07030	0.235822	-0.903256	0.329641	0.285591	-0.265061	-0.272496	0.636023	0.496058	0.375605	-0.123712	-0.0249465	-0.160557	0.536966	0.414497	-0.384425	0.474312	-1.20902	-1.09706	0.0416321	FAIL	0.402996	FAIL	0.979694	FAIL	4.1917	2	0	0.599886	0.301445	0.751524	1	0	0	-0.0117339	0.0205497	2	0	0	-0.0925056
K07040	-0.0861062	-0.318293	-1.0854	-1.12945	-1.85002	0.46447	-1.5339	-0.918979	0.0536773	-0.931067	-1.02495	-1.16056	-0.240642	-1.00054	-0.969388	-0.262654	-0.472053	-0.682023	0.266704	FAIL	0.216773	FAIL	0.950528	FAIL	1.47847	2	0	0.334673	0.0571016	1.69978	1	0	0.374864	0.0417566	0.0509532	2	0	0	-0.113261
K07042	-0.0861062	-0.318293	-0.0853968	-0.392481	-0.850023	-1.2725	-0.211974	-0.918979	-1.94632	-0.346104	-0.439984	0.0618352	-2.048	0.221852	0.35254	-0.262654	-1.20902	0.125332	0.535435	FAIL	0.625062	FAIL	0.325496	FAIL	0.658353	2	0	0	-0.042608	0.251547	1	0	0	-0.0466711	1.23425	2	0	0.257171	0.0292145
K07043	-0.764178	-0.0959008	-0.670359	0.0929456	-1.85002	-0.53553	-0.533902	-0.182014	-0.624395	-0.609139	-1.02495	-0.423592	-1.048	0.414497	-1.38443	-0.847616	0.206019	-0.682023	0.317743	FAIL	0.750933	FAIL	0.410457	FAIL	1.26338	2	0	0.266911	0.031824	0.105488	1	0	0	-0.054042	0.959959	2	0	0	-0.00483814
K07045	-1.08611	-0.903256	-1.67036	-2.71441	0.149977	-0.857458	-0.948939	-0.182014	-0.946323	-0.931067	-0.217592	-0.423592	-0.463034	-0.263575	-0.64746	-0.262654	0.0133735	-0.682023	0.35991	FAIL	0.182626	FAIL	0.328771	FAIL	1.11408	2	0	0.153892	0.0122189	2.0009	1	0	0.393708	0.0536	1.22219	2	0	0.233717	0.0237977
K07052	-0.0861062	0.556176	1.4171	0.870553	0.149977	0.312467	1.37299	0.95549	0.754117	-0.609139	-0.217592	0.713912	0.273931	0.873929	-0.162033	0.152384	0.375944	0.639905	0.0302152	FAIL	0.347458	FAIL	0.980785	FAIL	4.75096	2	0	0.623101	0.333464	0.956163	1	0	0	-0.0019486	0.0194337	2	0	0	-0.0871733
K07053	-1.08611	0.0967443	1.137	0.285591	-0.0426683	-1.2725	0.0510606	0.496058	0.0536773	-0.123712	0.434485	0.0618352	0.273931	0.414497	-0.384425	-0.525688	0.206019	0.317977	0.307255	FAIL	0.664813	FAIL	0.162274	FAIL	1.30412	2	0	0.267264	0.0319226	0.197301	1	0	0	-0.0421281	2.12412	2	0	0.43022	0.117995
K07056	-1.50114	-0.318293	-0.0853968	-0.714409	-1.26506	-1.2725	-0.948939	-0.918979	-1.36136	-1.3461	-1.43998	-1.74552	-2.048	-0.000540553	-0.64746	0.152384	-0.793981	-1.09706	0.00627542	FAIL	0.118524	FAIL	0.68975	FAIL	7.97046	2	0	0.695206	0.442092	2.82678	1	0	0.400011	0.0579303	0.383163	2	0	0	-0.039122
K07079	0.913894	0.556176	0.789072	0.98603	1.23744	0.312467	1.05106	0.95549	1.05368	1.06893	0.782408	0.839443	0.759358	0.221852	0.0306122	1.05927	0.906458	-0.0970604	0.0580431	FAIL	0.745546	FAIL	0.502356	FAIL	3.64257	2	0	0.562704	0.25343	0.110287	1	0	0	-0.042663	0.729498	2	0	0	-0.025942
K07080	-0.0861062	-0.903256	-0.348431	-0.392481	0.149977	-0.272496	-0.211974	-0.182014	-0.624395	0.238858	-0.439984	-0.423592	-1.048	-0.585503	-0.384425	-0.525688	-0.209019	-1.09706	0.213409	FAIL	0.827554	FAIL	0.604156	FAIL	1.76156	2	0	0.394594	0.0916217	0.0495724	1	0	0	-0.0571717	0.525689	2	0	0	-0.0570631
K07088	-1.08611	-0.318293	-0.670359	-0.714409	-0.850023	-1.2725	-0.211974	0.0810208	-0.36136	-0.346104	-0.439984	-0.423592	-0.0479967	0.221852	-0.64746	-0.0402614	0.0133735	-0.0970604	0.267346	FAIL	0.528487	FAIL	0.0129929	FAIL	1.47548	2	0	0.273825	0.0338159	0.421362	1	0	0	-0.0205762	6.37467	2	0	0.656578	0.382244
K07095	-0.501144	-0.581328	-1.0854	0.870553	-0.528095	-0.53553	0.0510606	0.817986	-0.36136	-0.931067	-0.703018	0.25448	-0.463034	0.414497	0.0306122	-0.0402614	-0.472053	-0.0970604	0.118216	FAIL	0.263738	FAIL	0.654829	FAIL	2.56456	2	0	0.479348	0.16145	1.37481	1	0	0.326574	0.0193389	0.438677	2	0	0	-0.0579243
K07098	-1.50114	-1.90326	-0.670359	-0.392481	-1.85002	-2.85746	0.273453	-0.918979	-0.946323	-0.609139	-1.02495	-1.74552	-0.463034	-0.585503	0.0306122	-0.847616	-0.472053	-0.360095	0.228479	FAIL	0.871985	FAIL	0.068065	FAIL	1.6738	2	0	0.342304	0.0608267	0.0270992	1	0	0	-0.0439141	3.38996	2	0	0.530939	0.215753
K07114	-1.08611	-0.581328	-0.670359	0.285591	-0.850023	-1.2725	0.273453	-0.918979	-0.624395	-0.346104	-0.703018	-0.74552	-1.46303	-1.00054	-1.96939	-0.847616	-0.209019	0.317977	0.593607	FAIL	0.510763	FAIL	0.220555	FAIL	0.544877	2	0	0	-0.053584	0.459397	1	0	0	-0.031824	1.71907	2	0	0.384051	0.0846602
K07126	-0.278751	-0.903256	-0.348431	-0.129447	-0.265061	-0.0501033	0.273453	-0.503942	-1.94632	-0.931067	-0.703018	0.25448	-1.048	-1.00054	-0.64746	0.152384	-0.209019	-1.09706	0.0968517	FAIL	0.580186	FAIL	0.080322	FAIL	2.85387	2	0	0.470036	0.152584	0.32318	1	0	0	-0.027853	3.13438	2	0	0.49369	0.175671
K07133	0.721249	-0.318293	0.136996	-1.12945	0.850416	-1.2725	0.273453	0.95549	-0.36136	-0.931067	0.675493	0.0618352	-0.240642	0.221852	0.0306122	-0.847616	0.206019	0.317977	0.707365	FAIL	0.00497306	FAIL	0.848296	FAIL	0.356392	2	0	0	-0.0518606	11.7743	1	0.0364919	0.699626	0.434086	0.166802	2	0	0	-0.0671373
K07137	-1.50114	-0.903256	-1.0854	-0.392481	-1.85002	-1.2725	-0.211974	-1.50394	-0.624395	-1.3461	-0.439984	-1.74552	-0.0479967	0.221852	0.0306122	-0.262654	-0.472053	-1.09706	0.205918	FAIL	0.248287	FAIL	0.201003	FAIL	1.80792	2	0	0.373055	0.0778072	1.47256	1	0	0.335873	0.022755	1.83942	2	0	0.378005	0.0808412
K07138	0.498856	-1.31829	-0.0853968	0.98603	1.73494	-0.272496	0.466098	0.665983	0.63864	0.975824	0.296982	0.839443	-1.048	0.414497	-0.64746	0.322309	0.206019	-1.09706	0.0690297	FAIL	0.0946922	FAIL	0.556682	FAIL	3.36796	2	0	0.520097	0.203623	3.29175	1	0	0.450139	0.0985348	0.615307	2	0	0	-0.03308
K07173	0.0838188	-2.90326	-1.0854	-1.71441	-0.850023	-2.85746	-0.948939	-0.503942	-0.138968	0.238858	-0.703018	-1.16056	-3.048	-1.00054	-2.96939	-1.26265	-1.20902	-2.68202	0.13398	FAIL	0.0418987	FAIL	0.494354	FAIL	2.38773	2	0	0.430653	0.118328	5.1851	1	0	0.525529	0.178426	0.747532	2	0	0	-0.0215273
K07216	0.373325	0.556176	0.136996	-0.129447	0.471905	0.727504	0.636023	1.1965	1.2236	0.653896	0.675493	0.25448	0.121928	-0.263575	-0.384425	-0.847616	-0.472053	-0.360095	0.713662	FAIL	0.154734	FAIL	0.648488	FAIL	0.34701	2	0	0	-0.0821436	2.30648	1	0	0.431475	0.0821749	0.449127	2	0	0	-0.0692976
K07217	-0.501144	-0.903256	-0.670359	-0.714409	-0.265061	-1.2725	-0.948939	-1.50394	-1.36136	-0.931067	-1.02495	-0.74552	-0.726069	-1.00054	-1.38443	-0.847616	-0.209019	0.317977	0.261204	FAIL	0.742387	FAIL	0.239902	FAIL	1.50449	2	0	0.330185	0.0549992	0.113158	1	0	0	-0.0483413	1.61165	2	0	0.353576	0.0666816
K07251	0.373325	-0.903256	-2.67036	-0.392481	-0.528095	-0.0501033	-2.5339	-0.503942	-0.946323	-1.3461	-0.217592	-0.74552	-1.048	-1.00054	-0.969388	-1.26265	-1.20902	-1.68202	0.311734	FAIL	0.541993	FAIL	0.416524	FAIL	1.28653	2	0	0.274454	0.0340032	0.393945	1	0	0	-0.0359614	0.942958	2	0	0	-0.00676934
K07258	-0.501144	0.266669	0.136996	-0.714409	0.149977	0.727504	0.636023	0.0810208	-0.624395	-0.931067	-0.217592	0.0618352	-0.463034	-0.585503	-0.162033	-1.84762	0.527947	0.487902	0.489685	FAIL	0.495674	FAIL	0.291215	FAIL	0.758212	2	0	0	-0.028871	0.493729	1	0	0	-0.030226	1.36968	2	0	0.304378	0.0441426
K07260	0.373325	0.0967443	-1.67036	0.0929456	-0.0426683	0.142542	-0.211974	-0.503942	0.0536773	0.238858	-0.217592	0.0618352	0.273931	-1.00054	-0.162033	-0.262654	0.0133735	-0.0970604	0.0299709	FAIL	0.853813	FAIL	0.954313	FAIL	4.76551	2	0	0.633078	0.347687	0.0354449	1	0	0	-0.0445309	0.0469466	2	0	0	-0.0879998
K07263	0.235822	0.904099	0.136996	0.455516	0.609408	0.312467	-0.211974	0.817986	-0.36136	0.390861	0.560016	0.839443	0.121928	0.873929	0.490044	0.474312	1.01337	1.22487	0.913383	FAIL	0.89183	FAIL	0.917909	FAIL	0.0912872	2	0	0	-0.14687	0.0192942	1	0	0	-0.0792527	0.0862709	2	0	0	-0.14768
K07271	-0.764178	-0.581328	-0.670359	-1.71441	-0.528095	-0.857458	0.0510606	-0.918979	-1.94632	-0.609139	-0.703018	-0.423592	-0.463034	0.584422	-1.38443	-0.262654	0.527947	0.125332	0.418045	FAIL	0.6167	FAIL	0.357165	FAIL	0.938742	2	0	0	-0.00747608	0.264022	1	0	0	-0.04491	1.12317	2	0	0.179564	0.0150315
K07316	-0.501144	-1.31829	-0.348431	-1.12945	-0.528095	-0.0501033	-0.948939	-0.918979	-1.36136	-1.3461	-1.43998	-0.74552	0.121928	-0.263575	-0.384425	-0.262654	-0.793981	-0.682023	0.663664	FAIL	0.401109	FAIL	0.537293	FAIL	0.42431	2	0	0	-0.077194	0.757759	1	0	0	-0.016241	0.65451	2	0	0	-0.0463266
K07335	1.49886	1.09674	1.65157	2.28559	2.43538	1.60197	2.22099	2.25095	2.00787	2.02313	1.56002	1.6468	1.27393	1.11494	0.937503	1.61182	1.66545	1.4879	0.282679	FAIL	0.286709	FAIL	0.668538	FAIL	1.40632	2	0	0.314407	0.0481172	1.24308	1	0	0.310485	0.0143932	0.416481	2	0	0	-0.0691018
K07343	-1.08611	-0.903256	-0.670359	0.0929456	-0.528095	-0.272496	-0.533902	0.0810208	-0.138968	-1.93107	0.560016	0.25448	-0.463034	-0.263575	-0.162033	0.152384	0.0133735	0.317977	0.293303	FAIL	0.282342	FAIL	0.525422	FAIL	1.36091	2	0	0.297556	0.0416099	1.26699	1	0	0.314061	0.0153906	0.679335	2	0	0	-0.0369696
K07386	-0.501144	0.0967443	-0.0853968	-0.714409	-1.26506	-1.2725	0.0510606	-0.503942	-0.36136	-0.346104	-1.02495	0.0618352	-0.0479967	-0.000540553	0.0306122	-0.525688	-0.793981	0.487902	0.843031	FAIL	0.80768	FAIL	0.784696	FAIL	0.173204	2	0	0	-0.128154	0.0619298	1	0	0	-0.0727007	0.247425	2	0	0	-0.11665
K07391	-1.08611	-0.318293	-1.67036	-2.71441	-0.850023	-2.85746	-1.5339	-2.50394	-2.94632	-1.93107	-1.02495	-1.16056	-0.0479967	-2.5855	-0.162033	-0.525688	-0.793981	-1.68202	0.281914	FAIL	0.313714	FAIL	0.835244	FAIL	1.40966	2	0	0.319595	0.0502942	1.10579	1	0	0.269787	0.0064941	0.18276	2	0	0	-0.100333
K07405	-0.278751	0.418672	-0.348431	-0.392481	-0.528095	-0.53553	-0.948939	0.0810208	-2.94632	0.238858	0.144979	-0.74552	0.121928	-0.263575	0.490044	-0.847616	0.206019	-0.360095	0.746707	FAIL	0.134105	FAIL	0.342123	FAIL	0.299309	2	0	0	-0.0799471	2.58138	1	0	0.440852	0.090216	1.17443	2	0	0.212999	0.0199022
K07407	1.49886	0.681707	1.03008	1.60752	1.67354	1.84298	1.63602	1.58352	2.2236	1.5925	1.61891	2.00937	1.27393	0.999459	1.11808	0.959739	1.66545	1.31798	0.403384	FAIL	0.118747	FAIL	0.758808	FAIL	0.980151	2	0	0	-0.0022883	2.82298	1	0	0.457189	0.105082	0.282453	2	0	0	-0.082723
K07444	-2.08611	-0.903256	-0.670359	-1.71441	-1.85002	-0.53553	-2.5339	-0.918979	-1.36136	-2.93107	-0.703018	-1.16056	-0.726069	-2.5855	-1.38443	0.152384	-1.20902	-1.09706	0.365658	FAIL	0.210157	FAIL	0.353092	FAIL	1.09532	2	0	0.133994	0.0104651	1.75308	1	0	0.374146	0.0413387	1.1368	2	0	0.179457	0.0150183
K07456	-0.501144	-1.90326	0.651569	0.870553	-0.0426683	0.142542	-0.533902	-0.182014	-0.946323	-0.931067	-0.439984	-0.423592	-2.048	0.584422	-0.384425	-0.525688	-0.209019	-0.360095	0.113179	FAIL	0.630246	FAIL	0.423102	FAIL	2.62694	2	0	0.486221	0.16818	0.244005	1	0	0	-0.0390744	0.924851	2	0	0	-0.00776829
K07459	-0.764178	-0.318293	-1.0854	-1.71441	-0.850023	-0.272496	-0.533902	-1.50394	0.375605	-0.609139	-1.02495	0.0618352	-1.048	-0.000540553	-0.162033	-1.26265	-1.79398	-0.0970604	0.0776076	FAIL	0.117796	FAIL	0.513458	FAIL	3.18686	2	0	0.510621	0.193331	2.8392	1	0	0.430425	0.081298	0.705025	2	0	0	-0.0260774
K07461	-0.764178	-0.318293	-0.670359	-1.71441	-0.265061	-0.272496	0.636023	-0.918979	-0.138968	-0.346104	-1.43998	-0.423592	-1.46303	-1.00054	-0.384425	-0.525688	-0.209019	-0.0970604	0.783729	FAIL	0.588185	FAIL	0.581742	FAIL	0.248709	2	0	0	-0.107783	0.309544	1	0	0	-0.0495276	0.566937	2	0	0	-0.0621288
K07473	-1.08611	-0.0959008	-0.0853968	-0.129447	-0.0426683	0.142542	0.273453	0.303413	-0.624395	-0.609139	-0.0249465	0.424405	-0.463034	-1.00054	-0.162033	0.152384	0.206019	0.317977	0.781635	FAIL	0.853564	FAIL	0.956091	FAIL	0.251495	2	0	0	-0.11854	0.0355674	1	0	0	-0.0763683	0.0450702	2	0	0	-0.151232
K07478	-0.278751	0.904099	0.499566	0.607519	0.734939	0.46447	1.4661	0.665983	0.375605	0.769373	-0.439984	0.424405	0.759358	-0.263575	0.731052	0.152384	0.906458	0.125332	0.750325	FAIL	0.157513	FAIL	0.257589	FAIL	0.294236	2	0	0	-0.0788327	2.27299	1	0	0.417781	0.0710956	1.52194	2	0	0.337172	0.0583004
K07497	-1.08611	-0.903256	-0.670359	-0.392481	-0.850023	-2.85746	-0.211974	-1.50394	-2.94632	-1.3461	-0.439984	-1.16056	-0.463034	-0.585503	-0.162033	-0.525688	0.206019	-0.682023	0.412467	FAIL	0.55277	FAIL	0.912157	FAIL	0.954294	2	0	0	-0.00631864	0.372991	1	0	0	-0.043341	0.0926515	2	0	0	-0.125438
K07533	-1.08611	-0.903256	-1.67036	-0.129447	0.319902	-0.857458	-0.948939	-0.503942	-1.94632	-0.609139	-0.217592	-0.74552	-1.048	-0.585503	-1.96939	-0.262654	-2.79398	-0.682023	0.659527	FAIL	0.279995	FAIL	0.573786	FAIL	0.431009	2	0	0	-0.0743482	1.28004	1	0	0.323486	0.0182961	0.582026	2	0	0	-0.0546153
K07566	0.614334	0.0967443	0.651569	0.745022	0.471905	-0.272496	-0.211974	0.303413	0.375605	0.0689334	0.144979	-0.74552	-0.463034	0.873929	0.0306122	0.322309	0.375944	0.317977	0.279657	FAIL	0.755185	FAIL	0.52444	FAIL	1.4196	2	0	0.322323	0.0514723	0.101783	1	0	0	-0.0550924	0.681418	2	0	0	-0.0390807
K07568	-0.764178	-0.903256	-0.0853968	0.285591	-0.265061	0.142542	-0.211974	-0.503942	-1.36136	-0.931067	-0.439984	-0.160557	-0.726069	-0.263575	-0.384425	-0.525688	-0.472053	-0.682023	0.195223	FAIL	0.52161	FAIL	0.24002	FAIL	1.87764	2	0	0.392811	0.090417	0.435835	1	0	0	-0.0290609	1.61103	2	0	0.346486	0.0629499
K07576	-0.501144	-0.903256	-0.348431	0.0929456	-0.265061	-1.2725	0.0510606	-0.503942	0.223602	-0.346104	0.296982	-0.74552	-1.46303	-0.263575	-1.38443	0.322309	0.206019	-0.682023	0.180317	FAIL	0.201151	FAIL	0.0579865	FAIL	1.98261	2	0	0.37395	0.0783496	1.82927	1	0	0.358898	0.0330614	3.64414	2	0	0.526582	0.210833
K07604	0.373325	0.418672	0.914603	1.09295	0.471905	0.142542	0.92553	1.08102	-0.138968	0.528365	-0.0249465	0.25448	-0.240642	0.414497	0.35254	-0.0402614	0.375944	0.777409	0.109027	FAIL	0.731725	FAIL	0.823929	FAIL	2.68086	2	0	0.505633	0.188031	0.123152	1	0	0	-0.0490448	0.196831	2	0	0	-0.0898473
K07605	-0.278751	0.418672	0.789072	1.37305	0.319902	0.46447	1.27345	1.30341	0.0536773	0.653896	-0.217592	0.0618352	-0.463034	0.736425	-0.162033	0.152384	0.375944	0.90294	0.0237294	FAIL	0.789448	FAIL	0.674779	FAIL	5.19275	2	0	0.641776	0.360308	0.0745627	1	0	0	-0.0397641	0.406552	2	0	0	-0.0509985
K07718	0.235822	-1.31829	-1.67036	0.0929456	-0.0426683	-0.53553	-1.5339	0.0810208	0.0536773	0.238858	-2.02495	0.424405	0.411435	-0.585503	-0.64746	-0.0402614	0.0133735	-0.0970604	0.0844979	FAIL	0.991513	FAIL	0.945311	FAIL	3.05754	2	0	0.539635	0.225753	0.000117967	1	0	0	-0.0548535	0.0565058	2	0	0	-0.10352
K07720	-0.501144	-0.0959008	0.651569	-0.392481	-0.850023	0.46447	0.273453	0.303413	-0.138968	0.390861	0.144979	-0.74552	0.536966	0.873929	0.615575	-0.525688	-0.209019	0.317977	0.121944	FAIL	0.308764	FAIL	0.018799	FAIL	2.52036	2	0	0.411084	0.103278	1.12969	1	0	0.259254	0.00440487	5.63578	2	0	0.609784	0.31491
K07729	0.373325	-0.0959008	-2.67036	-0.129447	0.957332	0.46447	-0.211974	-0.503942	0.0536773	0.975824	-0.0249465	0.424405	0.273931	-1.00054	-0.162033	0.152384	1.01337	0.317977	0.0164	FAIL	0.854376	FAIL	0.843328	FAIL	5.90357	2	0	0.671842	0.405455	0.0351686	1	0	0	-0.0398889	0.172842	2	0	0	-0.0683941
K07738	-1.08611	-1.31829	0.651569	-0.129447	-0.850023	-0.272496	0.273453	-0.503942	-1.94632	-0.931067	-2.02495	0.25448	-1.46303	-2.5855	-1.38443	-0.525688	-0.793981	-0.0970604	0.418586	FAIL	0.537452	FAIL	0.398922	FAIL	0.937246	2	0	0	-0.00771711	0.403016	1	0	0	-0.0367065	0.993104	2	0	0	-0.000848036
K07749	0.0838188	0.0967443	0.136996	0.0929456	0.149977	-0.53553	-0.533902	-0.182014	-0.624395	0.0689334	-0.217592	0.0618352	0.121928	-1.5855	0.0306122	-0.0402614	0.375944	0.487902	0.153531	FAIL	0.145413	FAIL	0.19152	FAIL	2.19946	2	0	0.414767	0.10601	2.4246	1	0	0.407017	0.0629541	1.90282	2	0	0.376311	0.079793
K07814	0.498856	-0.581328	0.499566	0.745022	-0.0426683	0.727504	0.788026	0.95549	1.14114	0.390861	0.881944	0.424405	-0.240642	0.999459	0.35254	0.152384	-0.793981	0.639905	0.0493725	FAIL	0.0152096	FAIL	0.841277	FAIL	3.90613	2	0	0.522576	0.206364	8.00209	1	0	0.579889	0.248609	0.175348	2	0	0	-0.0585586
K07816	-0.501144	-1.90326	-0.348431	-0.714409	-0.528095	-0.272496	0.0510606	0.496058	0.375605	-0.931067	-0.439984	-0.423592	-1.048	-2.5855	-0.969388	0.152384	0.375944	0.125332	0.998851	FAIL	0.552663	FAIL	0.358703	FAIL	0.00114934	2	0	0	-0.13672	0.373197	1	0	0	-0.0428976	1.11807	2	0	0.188322	0.0161606
K07979	-0.0861062	-0.0959008	-0.670359	-0.714409	-1.26506	0.142542	-0.948939	-0.182014	0.0536773	-0.931067	-0.439984	-0.74552	-0.463034	-0.585503	-1.96939	-0.262654	0.206019	-0.0970604	0.884861	FAIL	0.863007	FAIL	0.554818	FAIL	0.12358	2	0	0	-0.129684	0.0310779	1	0	0	-0.0716857	0.619007	2	0	0	-0.0563756
K08281	-0.278751	-1.31829	-0.0853968	-0.714409	0.471905	-1.2725	-0.948939	-1.50394	0.223602	-0.346104	-1.43998	-0.423592	-0.726069	-0.263575	-0.162033	0.152384	0.0133735	-1.68202	0.186814	FAIL	0.619061	FAIL	0.438427	FAIL	1.93566	2	0	0.412801	0.104546	0.26046	1	0	0	-0.041316	0.883908	2	0	0	-0.0129715
K08282	-1.50114	-0.903256	-0.670359	-1.12945	-0.850023	-1.2725	-1.5339	-2.50394	-0.138968	0.0689334	-0.217592	-0.74552	-1.46303	-1.00054	-0.969388	0.322309	-0.209019	0.317977	0.300022	FAIL	0.451445	FAIL	0.0193549	FAIL	1.33318	2	0	0.240341	0.0252113	0.605809	1	0	0	-0.014914	5.5794	2	0	0.632265	0.346518
K08301	-1.50114	-1.31829	-1.67036	-1.12945	-0.850023	0.312467	-0.211974	-0.918979	-0.138968	-0.609139	-1.43998	-1.74552	-0.726069	-0.263575	-0.64746	-1.84762	-0.472053	-0.360095	0.356357	FAIL	0.76806	FAIL	0.0314067	FAIL	1.12585	2	0	0.135883	0.0106178	0.0910113	1	0	0	-0.0383435	4.68187	2	0	0.606654	0.310622
K08303	0.235822	0.418672	0.651569	0.870553	0.471905	-0.272496	1.05106	0.665983	0.0536773	-0.609139	-0.0249465	-0.160557	-0.240642	0.414497	0.615575	0.322309	-0.209019	0.487902	0.00575558	FAIL	0.251768	FAIL	0.271883	FAIL	8.17326	2	0	0.693051	0.438659	1.44983	1	0	0.308081	0.0137541	1.45454	2	0	0.251496	0.027796
K08309	-1.50114	-0.0959008	-0.348431	-1.12945	-0.0426683	-0.272496	0.273453	0.0810208	0.0536773	-0.346104	-0.439984	-0.74552	0.121928	-0.585503	-0.384425	-0.0402614	-0.209019	-0.0970604	0.631592	FAIL	0.876838	FAIL	0.158587	FAIL	0.477566	2	0	0	-0.0604291	0.0250651	1	0	0	-0.0563846	2.1553	2	0	0.449001	0.133632
K08372	-0.278751	-0.0959008	-0.348431	-0.714409	-0.850023	-0.53553	0.0510606	1.30341	-0.138968	-0.931067	0.296982	-1.16056	-0.0479967	0.221852	-0.162033	-0.0402614	-1.79398	0.317977	0.0212604	FAIL	0.0703296	FAIL	0.4952	FAIL	5.39959	2	0	0.607395	0.311634	3.9452	1	0	0.456367	0.104308	0.745609	2	0	0	-0.0180192
K08384	-0.278751	-0.903256	-0.670359	-0.129447	0.149977	-0.53553	-0.211974	0.0810208	-0.36136	-0.931067	-2.02495	0.0618352	-1.46303	-0.000540553	-0.384425	0.322309	0.0133735	0.125332	0.293563	FAIL	0.406392	FAIL	0.4308	FAIL	1.35983	2	0	0.297737	0.0416753	0.740413	1	0	0	-0.0150326	0.904071	2	0	0	-0.0111105
K08483	0.614334	0.797184	0.789072	0.745022	0.850416	0.312467	0.0510606	0.496058	0.754117	0.390861	0.560016	0.713912	0.858894	0.221852	-0.162033	0.852823	0.790981	1.01842	0.465272	FAIL	0.933436	FAIL	0.0202433	FAIL	0.816059	2	0	0	-0.014939	0.00727466	1	0	0	-0.0403127	5.49311	2	0	0.644916	0.364914
K08600	-0.501144	-0.0959008	-0.0853968	-0.714409	-0.850023	0.312467	0.0510606	-0.182014	-0.36136	0.0689334	-1.43998	-0.423592	-0.0479967	-0.263575	-0.64746	-0.262654	-1.20902	-1.09706	0.468544	FAIL	0.235782	FAIL	0.172209	FAIL	0.808104	2	0	0	-0.0199246	1.55787	1	0	0.350429	0.0289621	2.04406	2	0	0.417946	0.108405
K08602	-1.50114	-1.90326	-1.0854	-1.12945	-1.85002	-0.272496	-0.948939	-1.50394	0.223602	-1.3461	-0.703018	-1.16056	-1.048	-1.00054	-2.96939	0.152384	-2.79398	-2.68202	0.471239	FAIL	0.763426	FAIL	0.612213	FAIL	0.801599	2	0	0	-0.0269556	0.0948113	1	0	0	-0.0614913	0.511297	2	0	0	-0.0663972
K08604	-0.501144	0.418672	-1.0854	-0.714409	-1.26506	-0.53553	-0.533902	-0.503942	-0.946323	-0.346104	-3.02495	0.0618352	0.121928	-0.263575	-0.384425	-0.847616	-0.209019	-0.0970604	0.609211	FAIL	0.2738	FAIL	0.18408	FAIL	0.516634	2	0	0	-0.0529459	1.31525	1	0	0.320291	0.0172653	1.95518	2	0	0.412909	0.104626
K08676	-0.501144	0.0967443	-0.0853968	-0.129447	-0.0426683	-0.53553	-0.211974	-0.182014	-1.36136	-0.609139	-0.703018	0.0618352	-0.240642	-0.585503	0.35254	-0.262654	-0.472053	0.487902	0.976397	FAIL	0.566039	FAIL	0.371647	FAIL	0.0239341	2	0	0	-0.134182	0.348275	1	0	0	-0.044797	1.07614	2	0	0.134014	0.0104666
K08884	-0.501144	-0.581328	-0.0853968	-1.12945	0.319902	0.312467	0.273453	-0.182014	0.0536773	-0.346104	-0.217592	0.424405	-0.726069	-0.585503	-1.38443	-0.0402614	0.206019	-0.0970604	0.762466	FAIL	0.183388	FAIL	0.945628	FAIL	0.27742	2	0	0	-0.0985746	1.9934	1	0	0.413451	0.0677601	0.0561676	2	0	0	-0.128758
K08941	-0.278751	-0.581328	-0.348431	0.285591	-0.265061	-0.53553	-0.211974	0.0810208	-0.946323	-0.346104	0.144979	-1.16056	-0.0479967	-1.00054	-0.384425	0.474312	-0.209019	-0.682023	0.332796	FAIL	0.17727	FAIL	0.575623	FAIL	1.20756	2	0	0.234	0.0235502	2.05475	1	0	0.402707	0.0598374	0.578521	2	0	0	-0.0478222
K09022	0.721249	0.0967443	0.499566	1.09295	1.3199	0.949897	1.16654	1.1965	0.513109	1.31686	0.434485	0.713912	0.411435	0.584422	0.490044	0.611815	-0.472053	0.777409	0.530337	FAIL	0.251135	FAIL	0.73246	FAIL	0.668979	2	0	0	-0.0429034	1.45393	1	0	0.351406	0.0294169	0.319566	2	0	0	-0.0881904
K09117	-0.764178	-0.903256	-1.0854	-0.392481	-1.26506	0.142542	-2.5339	-1.50394	-0.36136	-0.931067	-0.703018	-2.74552	-1.048	-2.5855	-0.64746	-0.525688	-0.472053	-0.682023	0.0452849	FAIL	0.0115674	FAIL	0.142618	FAIL	4.04983	2	0	0.499629	0.181759	8.85769	1	0	0.569279	0.234145	2.30084	2	0	0.372588	0.0775255
K09157	-1.50114	-0.318293	-0.348431	-0.392481	0.149977	-1.2725	-0.533902	-1.50394	0.223602	-0.123712	-0.439984	-1.16056	-1.048	-1.5855	-0.162033	-0.262654	-0.472053	-0.360095	0.467555	FAIL	0.341719	FAIL	0.179773	FAIL	0.810502	2	0	0	-0.0204043	0.98009	1	0	0	-0.00107191	1.98663	2	0	0.415069	0.106236
K09458	0.614334	0.266669	0.136996	0.0929456	-0.850023	0.46447	0.0510606	0.0810208	0.754117	0.0689334	0.296982	0.0618352	0.273931	0.221852	0.731052	-0.525688	-0.472053	0.317977	0.0845177	FAIL	0.768313	FAIL	0.837858	FAIL	3.05719	2	0	0.536073	0.221629	0.090806	1	0	0	-0.0489755	0.179541	2	0	0	-0.0883913
K09689	-0.764178	-0.318293	0.329641	-0.392481	-0.265061	-0.0501033	0.636023	-0.918979	-0.138968	0.390861	-1.02495	0.0618352	-0.0479967	0.873929	-0.64746	0.474312	-0.472053	-0.0970604	0.270288	FAIL	0.710688	FAIL	0.872067	FAIL	1.46185	2	0	0.34104	0.0601963	0.144293	1	0	0	-0.0557648	0.138463	2	0	0	-0.11229
K09690	-0.764178	-2.90326	-1.67036	-0.392481	-2.85002	-0.857458	-0.948939	0.496058	-0.36136	-0.931067	-1.43998	-0.74552	-0.726069	-1.00054	-1.38443	-0.847616	-0.793981	-1.09706	0.445073	FAIL	0.615793	FAIL	0.334027	FAIL	0.866668	2	0	0	-0.016255	0.265399	1	0	0	-0.0447791	1.20313	2	0	0.238287	0.0247638
K09691	-0.764178	-0.0959008	0.136996	-0.392481	-0.850023	0.142542	0.466098	-0.918979	0.0536773	0.0689334	-1.43998	0.0618352	-0.240642	0.584422	-0.64746	0.322309	-0.472053	-0.0970604	0.42814	FAIL	0.494799	FAIL	0.85938	FAIL	0.911203	2	0	0	-0.0121431	0.495778	1	0	0	-0.0344764	0.153474	2	0	0	-0.115763
K09693	-1.50114	-0.581328	-0.0853968	-1.12945	-1.26506	-0.857458	0.273453	-1.50394	-0.138968	-0.123712	-1.02495	-0.74552	-0.240642	-0.000540553	-1.38443	0.322309	-0.793981	-0.360095	0.4319	FAIL	0.592056	FAIL	0.248099	FAIL	0.901139	2	0	0	-0.0114664	0.303085	1	0	0	-0.0404157	1.56915	2	0	0.352329	0.0660128
K09747	0.235822	0.266669	-0.670359	-0.129447	-0.850023	0.312467	-0.211974	-0.503942	-0.36136	-0.346104	-0.439984	0.25448	-0.0479967	-0.263575	-0.64746	-0.525688	0.206019	-0.0970604	0.420723	FAIL	0.697565	FAIL	0.689105	FAIL	0.93136	2	0	0	-0.00928221	0.158465	1	0	0	-0.0569008	0.384159	2	0	0	-0.0832808
K09749	-0.0861062	0.266669	0.499566	-0.714409	-0.528095	0.142542	0.0510606	-0.503942	0.513109	0.238858	-0.217592	0.576408	-0.0479967	-0.585503	0.0306122	-0.525688	0.206019	0.317977	0.165154	FAIL	0.756861	FAIL	0.907211	FAIL	2.10034	2	0	0.448728	0.133396	0.100344	1	0	0	-0.0545333	0.098175	2	0	0	-0.10933
K09766	-1.08611	-0.581328	-0.348431	-0.714409	-0.850023	0.142542	-0.211974	-0.918979	-1.94632	-0.346104	-0.703018	-0.74552	-0.726069	-0.585503	-1.96939	-0.525688	-0.472053	-1.09706	0.338644	FAIL	0.282167	FAIL	0.7933	FAIL	1.18666	2	0	0.230632	0.0231686	1.26795	1	0	0.318241	0.016629	0.236081	2	0	0	-0.0948177
K09780	-0.0861062	-0.903256	-0.670359	0.285591	-0.265061	-0.857458	-0.533902	-0.182014	-0.138968	-0.609139	-0.703018	-0.423592	-0.240642	-1.00054	-0.969388	-1.26265	-1.20902	0.125332	0.914452	FAIL	0.118445	FAIL	0.428989	FAIL	0.0901003	2	0	0	-0.108153	2.82813	1	0	0.460942	0.108648	0.908922	2	0	0	-0.0108258
K09811	0.0838188	-0.318293	1.03008	-0.714409	-0.528095	-0.857458	0.0510606	-0.503942	-1.94632	-0.609139	-0.439984	-0.74552	-1.46303	0.221852	0.0306122	0.152384	-0.472053	-1.68202	0.0607272	FAIL	0.397314	FAIL	0.170571	FAIL	3.57019	2	0	0.52936	0.213963	0.770443	1	0	0	-0.00955507	2.05689	2	0	0.389157	0.0879836
K09812	0.0838188	-0.318293	1.03008	-0.714409	-0.528095	-0.857458	0.0510606	-0.503942	-1.94632	-0.609139	-0.439984	-0.74552	-1.46303	0.221852	0.200537	0.152384	-0.472053	-1.68202	0.0730202	FAIL	0.372165	FAIL	0.159239	FAIL	3.28063	2	0	0.509651	0.192295	0.859445	1	0	0	-0.00592554	2.14972	2	0	0.402284	0.0969407
K09955	0.0838188	0.681707	-1.0854	0.285591	0.609408	0.601973	-0.948939	-0.182014	0.223602	0.876288	-0.217592	0.25448	0.121928	-0.585503	-1.38443	0.152384	-0.209019	0.639905	0.227979	FAIL	0.954648	FAIL	0.729821	FAIL	1.6766	2	0	0.383891	0.0845574	0.00337226	1	0	0	-0.0622764	0.323369	2	0	0	-0.0845614
K10112	2.40575	2.3062	1.4171	1.37305	1.54229	1.84298	0.636023	1.30341	2.14114	2.42649	2.83303	1.6468	2.62443	1.4145	1.88859	1.85282	1.59834	1.5659	0.0225674	FAIL	0.357444	FAIL	0.485314	FAIL	5.2868	2	0	0.629527	0.342586	0.915879	1	0	0	-0.00336132	0.768318	2	0	0	-0.0185152
K10117	2.12335	0.797184	1.4171	1.28559	2.4719	2.50009	1.4661	1.40295	2.75412	2.4952	1.88194	1.89834	0.858894	1.4145	1.49004	0.852823	1.90646	1.5659	0.155173	FAIL	0.190282	FAIL	0.938114	FAIL	2.18493	2	0	0.44314	0.128618	1.92735	1	0	0.388761	0.0503292	0.0642254	2	0	0	-0.101573
K10118	1.16182	0.681707	1.137	1.37305	1.60941	-0.0501033	1.16654	1.08102	0.754117	1.52837	1.43449	0.713912	0.858894	1.32139	0.490044	1.23985	0.527947	1.12533	0.0941319	FAIL	0.110751	FAIL	0.182854	FAIL	2.89601	2	0	0.471136	0.153617	2.96471	1	0	0.428368	0.0795919	1.96405	2	0	0.373552	0.0781084
K10188	0.498856	0.266669	0.136996	0.285591	0.609408	0.842981	-0.211974	-0.918979	0.960568	0.390861	0.560016	0.25448	-0.0479967	0.221852	-0.64746	0.322309	-0.472053	0.90294	0.17951	FAIL	0.35624	FAIL	0.0722482	FAIL	1.98859	2	0	0.386138	0.0841637	0.920646	1	0	0	-0.00337792	3.29708	2	0	0.512699	0.195563
K10200	0.913894	0.266669	1.137	0.98603	1.05687	-0.857458	1.05106	0.817986	0.0536773	1.1564	1.22298	-0.160557	0.411435	0.999459	-0.64746	0.852823	0.206019	0.90294	0.042625	FAIL	0.1346	FAIL	0.104377	FAIL	4.15174	2	0	0.536586	0.22222	2.57418	1	0	0.396499	0.0554954	2.74414	2	0	0.436372	0.122974
K10206	-0.278751	-0.318293	-0.670359	-0.392481	-0.0426683	-0.0501033	-0.948939	-0.182014	0.375605	-0.609139	-0.439984	-0.423592	-0.463034	-0.000540553	0.200537	-0.0402614	-0.209019	0.90294	0.104208	FAIL	0.38889	FAIL	0.760049	FAIL	2.7465	2	0	0.503002	0.185268	0.799272	1	0	0	-0.0106466	0.280743	2	0	0	-0.0762985
K10297	-0.0861062	-0.0959008	-2.67036	-1.71441	0.149977	-0.53553	-2.5339	-2.50394	0.223602	0.238858	-0.0249465	0.0618352	-0.240642	-1.5855	0.200537	-2.84762	-0.472053	0.487902	4.33e-07	PASS	0.206428	FAIL	0.917379	FAIL	62.9747	2	0.695827	0.941232	0.88594	1.7841	1	0	0.262389	0.00560444	0.0868575	2	0	0	-0.0130535
K10439	3.12335	2.55618	2.82149	3.01351	3.76469	3.18694	3.27345	3.35404	3.54553	3.44397	3.40132	2.89834	2.9964	2.80681	2.11807	2.61182	2.90646	2.80983	0.485355	FAIL	0.0599836	FAIL	0.547483	FAIL	0.768223	2	0	0	-0.0242495	4.31225	1	0	0.521199	0.17327	0.633705	2	0	0	-0.0383232
K10440	-0.764178	0.0967443	-1.0854	-0.129447	-0.265061	-0.0501033	-0.211974	-0.503942	0.375605	0.0689334	0.434485	0.25448	-0.240642	-0.263575	-0.162033	-0.262654	0.66545	-0.360095	0.153216	FAIL	0.906611	FAIL	0.362044	FAIL	2.20227	2	0	0.443647	0.129047	0.0143561	1	0	0	-0.0528976	1.10708	2	0	0.146107	0.0114932
K10441	1.30621	0.681707	0.789072	1.09295	1.3979	0.601973	-0.533902	0.817986	0.63864	0.653896	0.560016	-0.160557	0.536966	1.11494	0.731052	0.959739	0.66545	1.01842	0.994532	FAIL	0.806695	FAIL	0.48685	FAIL	0.00548514	2	0	0	-0.146219	0.0625802	1	0	0	-0.0689124	0.764756	2	0	0	-0.034587
K10540	2.04318	1.48906	1.9146	2.41487	2.98287	2.00052	2.55356	2.62534	2.14114	2.4952	2.49862	1.89834	1.9964	2.16938	1.03061	1.67595	1.90646	1.77741	0.192971	FAIL	0.0518769	FAIL	0.637008	FAIL	1.89289	2	0	0.382273	0.0835243	4.65787	1	0	0.519348	0.171086	0.468354	2	0	0	-0.0497322
K10541	-0.764178	-1.90326	-1.0854	-0.714409	0.319902	-1.85746	-0.211974	-1.50394	0.0536773	-0.346104	-0.0249465	-0.423592	-0.0479967	-0.000540553	-1.96939	-0.525688	-2.79398	-0.682023	0.60682	FAIL	0.0292142	FAIL	0.271332	FAIL	0.520906	2	0	0	-0.0433912	6.12659	1	0	0.567798	0.232156	1.45706	2	0	0.296962	0.041396
K10542	0.235822	-0.318293	-0.0853968	0.455516	-0.0426683	-1.2725	-1.5339	0.496058	0.223602	0.0689334	0.782408	-0.423592	0.121928	-1.00054	-0.384425	0.322309	0.0133735	0.125332	0.775547	FAIL	0.979665	FAIL	0.0254871	FAIL	0.259648	2	0	0	-0.0654008	0.000677301	1	0	0	-0.0441388	5.06024	2	0	0.640656	0.358671
K10543	-1.08611	-1.90326	-1.0854	-1.12945	-0.265061	-1.2725	-0.948939	-0.503942	0.0536773	-0.123712	-1.02495	-0.74552	-2.048	-2.5855	-2.96939	-1.84762	-1.79398	-1.68202	0.626151	FAIL	0.15295	FAIL	0.504292	FAIL	0.486913	2	0	0	-0.0612547	2.32837	1	0	0.428006	0.0792938	0.725185	2	0	0	-0.0328087
K10546	0.614334	-0.318293	-1.67036	-0.714409	0.609408	0.142542	-0.948939	-1.50394	0.63864	0.0689334	0.434485	0.424405	-0.240642	-1.5855	-0.969388	-1.84762	-0.793981	0.487902	4.78e-05	PASS	0.00828671	FAIL	0.178796	FAIL	25.4969	2	0.184339	0.80895	0.636779	9.95846	1	0	0.468942	0.116434	1.99389	2	0	0.243141	0.0258354
K10559	-1.50114	-1.90326	-0.670359	-0.714409	-0.0426683	-1.2725	-0.948939	-0.182014	0.0536773	-0.931067	-0.217592	-0.74552	-1.46303	-2.5855	-1.96939	-1.84762	-1.79398	-1.09706	0.973112	FAIL	0.112123	FAIL	0.261644	FAIL	0.0273183	2	0	0	-0.108082	2.93951	1	0	0.46001	0.107757	1.50239	2	0	0.331963	0.0558243
K10671	-0.278751	-1.31829	-0.0853968	-0.392481	0.319902	-1.85746	-1.5339	-0.182014	-1.36136	-0.931067	-0.217592	-2.74552	-0.463034	-0.263575	-0.969388	-0.262654	-1.79398	-1.68202	0.314818	FAIL	0.972548	FAIL	0.757967	FAIL	1.27458	2	0	0.281991	0.0363261	0.00123466	1	0	0	-0.0660663	0.283615	2	0	0	-0.0947748
K10672	-0.501144	-0.581328	0.789072	0.455516	0.471905	0.312467	0.466098	0.303413	-0.36136	0.0689334	0.296982	-0.74552	0.652443	-0.263575	0.0306122	0.959739	0.66545	-0.0970604	0.13573	FAIL	0.055576	FAIL	0.304609	FAIL	2.36961	2	0	0.426213	0.114798	4.49264	1	0	0.497624	0.146373	1.31466	2	0	0.245501	0.0263741
K10708	0.614334	-0.581328	0.136996	-0.714409	0.609408	0.601973	-0.948939	-1.50394	0.754117	0.653896	-0.0249465	0.25448	-0.240642	-0.000540553	0.200537	-0.525688	0.206019	-0.360095	0.0261232	FAIL	0.881964	FAIL	0.495899	FAIL	5.01489	2	0	0.628481	0.3411	0.0230052	1	0	0	-0.0415021	0.744024	2	0	0	-0.0217474
K10773	-2.08611	-0.318293	0.136996	-1.12945	0.149977	-0.0501033	-2.5339	0.303413	-0.36136	-1.93107	-1.43998	-1.74552	-1.048	-0.585503	-0.969388	-0.525688	-1.20902	-0.682023	0.386002	FAIL	0.615718	FAIL	0.81148	FAIL	1.03158	2	0	0.00275966	0.00428093	0.265513	1	0	0	-0.0497828	0.212574	2	0	0	-0.106742
K10823	0.373325	0.681707	0.329641	0.455516	-0.850023	0.46447	0.466098	-0.182014	0.375605	0.238858	-0.703018	0.576408	0.858894	1.50196	-0.162033	0.152384	0.375944	-0.0970604	0.560787	FAIL	0.437205	FAIL	0.445174	FAIL	0.607212	2	0	0	-0.0503796	0.645923	1	0	0	-0.0227072	0.866407	2	0	0	-0.0171348
K10907	-0.764178	-0.0959008	-0.0853968	-0.129447	-0.265061	0.46447	-1.5339	-0.503942	0.0536773	-1.3461	0.144979	-1.16056	-1.048	-0.585503	0.490044	-0.0402614	0.375944	-1.68202	0.311392	FAIL	0.102825	FAIL	0.552387	FAIL	1.28786	2	0	0.261679	0.0303943	3.11825	1	0	0.464243	0.11183	0.623853	2	0	0	-0.0397163
K10947	-0.501144	0.266669	0.499566	0.455516	0.471905	0.842981	0.0510606	0.95549	-0.946323	-0.346104	0.434485	-1.16056	-0.463034	0.221852	-0.162033	0.152384	-2.79398	-0.360095	0.0558394	FAIL	0.831077	FAIL	0.320395	FAIL	3.70498	2	0	0.556898	0.246309	0.0475327	1	0	0	-0.0433647	1.25332	2	0	0.230126	0.023067
K10953	-0.764178	-0.0959008	-1.0854	-0.392481	-0.0426683	-0.53553	-0.533902	-0.918979	-0.36136	-0.931067	-0.703018	0.0618352	-1.46303	-0.585503	-0.64746	-1.26265	0.375944	-0.360095	0.41579	FAIL	0.40178	FAIL	0.715017	FAIL	0.944999	2	0	0	-0.00717295	0.755537	1	0	0	-0.0159409	0.345004	2	0	0	-0.085422
K11068	-1.50114	-0.903256	-0.0853968	-0.392481	-0.0426683	-0.53553	-0.211974	-0.503942	-0.624395	-0.123712	-0.439984	0.424405	-0.0479967	0.221852	-0.384425	-0.525688	-0.209019	-0.0970604	0.591852	FAIL	0.832953	FAIL	0.654159	FAIL	0.548107	2	0	0	-0.0644538	0.046465	1	0	0	-0.0680017	0.439775	2	0	0	-0.0799052
K11072	-1.50114	-1.31829	-0.0853968	-0.714409	-0.0426683	-0.857458	-0.533902	-0.503942	-0.946323	-1.93107	-0.703018	-0.74552	-1.46303	-0.263575	0.0306122	-2.84762	-1.79398	-1.68202	0.608688	FAIL	0.230312	FAIL	0.277611	FAIL	0.517567	2	0	0	-0.055168	1.59711	1	0	0.361013	0.0341409	1.42868	2	0	0.316586	0.0490215
K11145	-0.764178	-0.0959008	0.136996	-0.392481	-0.0426683	-0.272496	-2.5339	0.303413	-0.36136	-0.609139	0.296982	-2.74552	-1.048	-0.585503	-0.162033	-0.847616	0.0133735	0.777409	0.241549	FAIL	0.547775	FAIL	0.547802	FAIL	1.60298	2	0	0.36238	0.0715504	0.382604	1	0	0	-0.0366305	0.633061	2	0	0	-0.0435415
K11175	0.614334	0.556176	-0.348431	0.745022	-0.528095	0.727504	0.0510606	-0.918979	-0.36136	0.876288	0.881944	0.0618352	-0.463034	0.736425	-0.162033	-0.0402614	0.375944	0.777409	0.616918	FAIL	0.7336	FAIL	0.927484	FAIL	0.502993	2	0	0	-0.0748568	0.121359	1	0	0	-0.0661684	0.0757536	2	0	0	-0.139206
K11189	0.614334	-1.31829	0.651569	0.607519	0.957332	-0.272496	0.466098	0.0810208	-0.946323	0.528365	0.560016	-0.160557	0.121928	0.414497	-0.64746	1.15238	0.375944	-0.682023	0.0038924	PASS	0.96047	FAIL	0.318271	FAIL	9.12801	2	0.026908	0.729052	0.495893	0.00256125	1	0	0	-0.0304271	1.26137	2	0	0.186715	0.0159462
K11206	-0.764178	-0.318293	-0.670359	-0.392481	-0.0426683	-1.2725	0.0510606	-0.918979	-0.36136	0.238858	-0.439984	-0.74552	-0.0479967	-0.263575	0.0306122	-0.262654	-0.209019	-1.09706	0.475409	FAIL	0.379351	FAIL	0.518088	FAIL	0.791619	2	0	0	-0.0263668	0.833097	1	0	0	-0.0105592	0.695002	2	0	0	-0.0385919
K11358	-1.08611	-1.90326	-0.670359	-0.392481	0.149977	-1.2725	0.0510606	-0.503942	0.0536773	-1.93107	-0.0249465	-1.74552	-2.048	0.221852	-0.384425	-0.847616	-0.209019	-0.682023	0.189263	FAIL	0.0622442	FAIL	0.822127	FAIL	1.91845	2	0	0.391856	0.0897764	4.22582	1	0	0.507732	0.157658	0.199093	2	0	0	-0.0782866
K11392	0.235822	0.0967443	0.329641	-0.129447	-0.265061	-0.857458	-0.211974	-0.182014	0.223602	-0.123712	-0.217592	0.424405	-1.048	-0.585503	-0.969388	-1.26265	0.375944	-0.360095	0.612907	FAIL	0.277284	FAIL	0.767462	FAIL	0.510068	2	0	0	-0.0659546	1.29532	1	0	0.328121	0.0198777	0.270591	2	0	0	-0.0981931
K11717	-0.501144	-0.903256	-0.670359	-1.71441	0.319902	-0.53553	0.273453	-0.182014	-0.946323	-0.931067	-0.439984	-1.16056	-1.46303	-0.000540553	0.35254	0.474312	0.0133735	-0.360095	0.735653	FAIL	0.433713	FAIL	0.548823	FAIL	0.314987	2	0	0	-0.0941724	0.656088	1	0	0	-0.0236397	0.631002	2	0	0	-0.0507281
K11751	1.08382	0.418672	0.136996	1.19248	1.85042	1.31247	0.788026	1.1965	1.37561	1.6539	1.29698	1.16137	1.41143	0.584422	0.731052	0.152384	1.29348	0.125332	0.0534741	FAIL	0.578039	FAIL	0.7226	FAIL	3.77524	2	0	0.576028	0.270161	0.326908	1	0	0	-0.0327617	0.333857	2	0	0	-0.0648469
K11753	-0.764178	-0.903256	-0.348431	-1.71441	-0.850023	-0.0501033	-0.948939	-0.918979	-0.624395	-0.931067	-2.02495	-1.16056	-1.048	0.584422	-0.64746	0.152384	-1.20902	-1.09706	0.448608	FAIL	0.691543	FAIL	0.408429	FAIL	0.857619	2	0	0	-0.0180094	0.165229	1	0	0	-0.0527939	0.965705	2	0	0	-0.00433784
K11754	-1.08611	-0.903256	0.136996	0.285591	-0.850023	-0.53553	-0.211974	-0.182014	-0.36136	-1.3461	-1.02495	0.0618352	-0.463034	0.221852	-0.64746	-0.262654	-0.209019	-0.682023	0.0219917	FAIL	0.923626	FAIL	0.941766	FAIL	5.33552	2	0	0.655274	0.380288	0.00958494	1	0	0	-0.0434369	0.0602996	2	0	0	-0.0824254
K11755	-0.764178	-0.318293	-0.348431	-0.129447	-0.0426683	-1.2725	-0.948939	-0.182014	0.223602	-1.93107	-2.02495	-0.160557	-0.240642	0.221852	-0.64746	-0.525688	-1.20902	-0.682023	0.456445	FAIL	0.448297	FAIL	0.491629	FAIL	0.837855	2	0	0	-0.0205277	0.614497	1	0	0	-0.0244025	0.753751	2	0	0	-0.0311753
K11788	0.0838188	-0.581328	-0.0853968	-0.129447	-0.0426683	0.601973	0.636023	-0.182014	0.861032	0.238858	0.296982	0.424405	-0.240642	-0.000540553	0.200537	-0.525688	-0.472053	-0.0970604	0.524014	FAIL	0.1161	FAIL	0.968119	FAIL	0.682323	2	0	0	-0.0389832	2.86855	1	0	0.467129	0.114648	0.0324879	2	0	0	-0.118726
K11991	1.00136	0.681707	0.329641	0.607519	1.54229	-0.857458	1.4661	1.95549	1.75412	1.31686	0.881944	1.57641	-0.0479967	1.11494	0.615575	0.852823	0.66545	0.777409	0.400681	FAIL	0.00582993	FAIL	0.91603	FAIL	0.987977	2	0	0	-0.000948797	11.1915	1	0.020191	0.680567	0.402124	0.0883498	2	0	0	-0.0719418
K12132	1.23582	1.9041	0.914603	1.45552	1.23744	1.04943	1.05106	1.1965	1.14114	1.23886	1.56002	1.42441	1.59586	1.11494	1.42293	1.23985	1.11291	1.4879	0.234342	FAIL	0.661045	FAIL	0.973962	FAIL	1.64146	2	0	0.380762	0.0825668	0.202099	1	0	0	-0.051352	0.0264415	2	0	0	-0.125314
K12257	0.614334	0.797184	-0.348431	0.285591	-0.265061	0.142542	-0.211974	-0.182014	-0.36136	-0.346104	-0.217592	0.424405	-0.0479967	-0.585503	0.615575	-0.0402614	0.0133735	0.125332	0.159791	FAIL	0.213595	FAIL	0.0360847	FAIL	2.14503	2	0	0.384832	0.085163	1.72512	1	0	0.34601	0.0269658	4.43752	2	0	0.564514	0.255671
K12287	-0.501144	-0.0959008	-0.670359	-0.129447	0.471905	-0.857458	-0.211974	-0.503942	0.375605	0.0689334	-0.217592	-0.160557	-0.240642	-0.585503	-0.969388	-0.525688	-0.209019	0.639905	0.284115	FAIL	0.0838842	FAIL	0.0988541	FAIL	1.40006	2	0	0.272204	0.0333381	3.55287	1	0	0.458549	0.106368	2.82373	2	0	0.469384	0.151974
K12296	-0.278751	-0.581328	0.651569	-2.71441	-0.265061	-0.53553	0.273453	0.665983	-0.624395	0.0689334	-0.217592	-0.423592	-0.240642	0.414497	-0.64746	-1.84762	0.375944	-0.0970604	0.707497	FAIL	0.1427	FAIL	0.071536	FAIL	0.356194	2	0	0	-0.05907	2.46078	1	0	0.412469	0.0670142	3.31245	2	0	0.527771	0.21217
K12297	-2.08611	-0.903256	-0.670359	-1.71441	-1.85002	-0.53553	-2.5339	-0.918979	-1.36136	-2.93107	-0.703018	-1.16056	-0.726069	-2.5855	-1.96939	0.152384	-1.20902	-1.09706	0.50781	FAIL	0.296136	FAIL	0.328628	FAIL	0.717397	2	0	0	-0.0331045	1.19317	1	0	0.297905	0.0113142	1.22272	2	0	0.244259	0.0260893
K12308	0.0838188	0.266669	-0.0853968	0.285591	0.149977	0.842981	0.0510606	0.0810208	1.05368	0.0689334	0.675493	0.713912	0.273931	0.221852	-0.64746	-0.0402614	0.527947	0.317977	0.360114	FAIL	0.286391	FAIL	0.487568	FAIL	1.11341	2	0	0.164929	0.0133441	1.24481	1	0	0.310518	0.0144024	0.763093	2	0	0	-0.027875
K12341	-0.764178	0.266669	-0.670359	-0.129447	-1.26506	0.601973	-0.948939	-0.503942	-0.946323	-0.123712	-1.43998	-0.160557	-0.240642	0.221852	-0.384425	0.322309	-0.472053	-0.682023	0.720215	FAIL	0.015177	FAIL	0.236632	FAIL	0.337349	2	0	0	-0.0553558	8.00865	1	0	0.610806	0.292741	1.62908	2	0	0.324776	0.0525516
K12373	1.23582	1.55618	2.49957	2.45552	1.79383	0.842981	2.59538	2.58352	1.3016	1.1564	1.83303	1.71391	0.858894	2.05835	1.35254	2.01036	2.01337	1.84154	0.00152568	PASS	0.190929	FAIL	0.76943	FAIL	11.6837	2	0.092344	0.768565	0.564909	1.92131	1	0	0.339878	0.0243575	0.267915	2	0	0	-0.0387095
K12410	0.498856	-1.31829	-1.0854	-1.12945	-0.0426683	-1.85746	-0.211974	-0.503942	-0.36136	-0.346104	0.434485	-0.423592	-0.240642	-1.00054	-0.384425	-0.262654	0.0133735	0.125332	0.108327	FAIL	0.0261769	FAIL	0.140913	FAIL	2.69017	2	0	0.431305	0.118852	6.42632	1	0	0.535691	0.190788	2.3175	2	0	0.396098	0.0926456
K12452	-0.764178	-1.31829	-1.67036	-0.392481	0.149977	-1.85746	-0.211974	-0.503942	-0.624395	-0.609139	-0.703018	-0.74552	-1.048	-0.000540553	-1.38443	-0.847616	-0.472053	-1.09706	0.0487033	FAIL	0.012197	FAIL	0.538755	FAIL	3.92868	2	0	0.513319	0.196233	8.68872	1	0	0.586347	0.257587	0.651497	2	0	0	-0.023351
K12506	1.16182	0.418672	0.651569	0.98603	1.23744	0.842981	0.92553	0.817986	1.3016	1.23886	0.975053	1.25448	0.273931	0.221852	0.615575	-0.0402614	1.90646	0.90294	0.113641	FAIL	0.332083	FAIL	0.756291	FAIL	2.62109	2	0	0.490182	0.17213	1.02162	1	0	0.180092	0.00114762	0.285934	2	0	0	-0.0758206
K12524	-1.50114	-0.0959008	-0.348431	-1.12945	-0.850023	-0.53553	0.273453	-0.503942	-1.94632	-1.3461	-0.217592	-2.74552	-0.0479967	-0.585503	-0.384425	0.152384	-0.793981	-0.0970604	0.138225	FAIL	0.25622	FAIL	0.418288	FAIL	2.34424	2	0	0.451648	0.134518	1.42138	1	0	0.331466	0.0210835	0.938069	2	0	0	-0.00619739
K12547	-0.501144	-1.31829	0.136996	0.607519	-1.26506	-1.85746	0.273453	0.0810208	-1.36136	-0.931067	-3.02495	-0.423592	-3.048	-0.000540553	-1.38443	-0.262654	-1.79398	-1.09706	0.00129137	PASS	0.394295	FAIL	0.163579	FAIL	12.182	2	0.0668594	0.754523	0.54057	0.780664	1	0	0	-0.00530164	2.11328	2	0	0.324375	0.053819
K12573	-0.278751	-0.581328	-0.348431	0.0929456	-0.265061	-2.85746	0.0510606	0.0810208	-0.946323	-0.931067	-0.217592	-0.423592	0.273931	-0.263575	-0.162033	0.152384	-0.793981	-0.0970604	0.196713	FAIL	0.359512	FAIL	0.595619	FAIL	1.86766	2	0	0.40364	0.0979003	0.90774	1	0	0	-0.00520495	0.541186	2	0	0	-0.051769
K12574	0.820784	-0.581328	-0.0853968	0.98603	-0.528095	-0.857458	0.636023	-0.918979	0.63864	-0.123712	0.782408	-0.423592	0.121928	0.999459	0.0306122	1.05927	0.527947	-0.360095	0.426825	FAIL	0.845381	FAIL	0.269057	FAIL	0.914747	2	0	0	-0.0101466	0.0397123	1	0	0	-0.0571455	1.46753	2	0	0.331577	0.0556445
K12585	-0.278751	-0.581328	-0.348431	0.0929456	-0.265061	-2.85746	0.0510606	0.0810208	-0.946323	-0.931067	-0.217592	-0.423592	0.273931	-0.263575	-0.162033	0.152384	-0.793981	-0.0970604	0.196713	FAIL	0.359512	FAIL	0.595619	FAIL	1.86766	2	0	0.40364	0.0979003	0.90774	1	0	0	-0.00520495	0.541186	2	0	0	-0.051769
K12955	-0.0861062	-1.90326	-1.67036	-1.12945	-0.850023	-1.2725	-0.948939	-1.50394	0.513109	-0.931067	-0.703018	-1.74552	-1.46303	-1.5855	-0.162033	-1.84762	-1.20902	-1.09706	0.229869	FAIL	0.21566	FAIL	0.798023	FAIL	1.66604	2	0	0.369838	0.0761168	1.7086	1	0	0.372674	0.0404904	0.229913	2	0	0	-0.0880074
K12960	-0.278751	-0.903256	-0.348431	0.0929456	-0.0426683	0.142542	-1.5339	0.0810208	0.0536773	0.238858	-1.43998	-1.16056	-0.240642	-0.585503	-0.64746	-0.0402614	-0.472053	-0.360095	0.837068	FAIL	0.239943	FAIL	0.792462	FAIL	0.180512	2	0	0	-0.114101	1.52883	1	0	0.366076	0.0368157	0.237179	2	0	0	-0.106211
K13010	0.235822	0.266669	1.4171	0.455516	0.471905	0.46447	0.788026	0.303413	0.861032	0.528365	-0.0249465	0.95492	0.411435	0.873929	-0.384425	0.474312	0.375944	0.90294	0.322943	FAIL	0.45043	FAIL	0.477136	FAIL	1.24375	2	0	0.257279	0.0292424	0.6086	1	0	0	-0.0234777	0.787516	2	0	0	-0.0254913
K13038	-1.08611	-1.31829	0.329641	0.285591	-2.85002	0.312467	-0.948939	-0.182014	-1.94632	-0.609139	-1.02495	-1.16056	-1.46303	0.221852	-0.384425	-0.0402614	-0.793981	-0.360095	0.0254559	FAIL	0.0790865	FAIL	0.952449	FAIL	5.0625	2	0	0.608863	0.313644	3.68231	1	0	0.455552	0.103544	0.0489171	2	0	0	-0.0734281
K13277	-1.50114	-0.903256	-2.67036	-1.12945	-0.528095	-1.2725	-0.948939	-1.50394	-1.36136	-0.609139	-0.703018	-0.423592	-1.46303	-1.5855	-1.38443	-1.26265	0.527947	-1.68202	0.109979	FAIL	0.979863	FAIL	0.692068	FAIL	2.66828	2	0	0.502149	0.184377	0.000664208	1	0	0	-0.0552228	0.379595	2	0	0	-0.0685666
K13327	-2.08611	-1.31829	0.329641	-0.714409	-1.26506	-1.85746	-1.5339	-0.918979	-0.36136	-2.93107	-1.43998	-0.423592	-1.46303	-0.263575	-1.38443	-1.26265	-1.20902	-0.360095	0.173013	FAIL	0.31991	FAIL	0.358195	FAIL	2.03782	2	0	0.416136	0.107037	1.07663	1	0	0.244739	0.0039515	1.11975	2	0	0.155244	0.0123504
K13328	-1.08611	-1.31829	-1.67036	-0.392481	0.149977	-1.85746	-0.211974	-0.503942	-0.624395	-0.931067	-0.703018	-0.74552	-1.46303	-0.000540553	-1.38443	-1.26265	-0.472053	-1.09706	0.190062	FAIL	0.0108801	FAIL	0.674677	FAIL	1.91289	2	0	0.361512	0.0710582	9.05499	1	0	0.624703	0.313494	0.406712	2	0	0	-0.0461807
K13421	0.373325	0.904099	0.136996	-0.129447	-0.528095	0.142542	-1.5339	0.303413	-0.138968	0.528365	-0.217592	-0.160557	0.411435	0.414497	0.837967	0.611815	0.206019	0.317977	0.580453	FAIL	0.062228	FAIL	0.959838	FAIL	0.569364	2	0	0	-0.0493638	4.22643	1	0	0.530906	0.184923	0.0411312	2	0	0	-0.109915
K13541	-0.764178	-0.0959008	-0.0853968	0.285591	0.319902	0.46447	0.466098	0.0810208	0.0536773	-0.346104	-0.0249465	0.25448	-0.463034	0.221852	0.490044	0.152384	0.790981	-0.0970604	0.641121	FAIL	0.705835	FAIL	0.65594	FAIL	0.461418	2	0	0	-0.0772382	0.149444	1	0	0	-0.0609893	0.436857	2	0	0	-0.0807605
K13626	-2.08611	-2.90326	-0.348431	0.285591	-0.850023	-0.272496	-0.211974	0.496058	0.223602	-1.3461	-0.703018	-1.16056	-3.048	0.414497	-0.64746	-0.262654	-2.79398	-0.682023	0.00427881	PASS	0.0687203	FAIL	0.73862	FAIL	8.89124	2	0	0.70558	0.458769	3.99783	1	0	0.437317	0.0871417	0.310752	2	0	0	-0.0400705
K13640	-0.501144	-1.31829	-0.348431	-1.12945	-0.850023	0.142542	-0.533902	-0.918979	-0.946323	-1.3461	-2.02495	-0.74552	-1.46303	-0.263575	-1.96939	-0.262654	-0.793981	-0.360095	0.385425	FAIL	0.623952	FAIL	0.706469	FAIL	1.03333	2	0	0.00857828	0.00443405	0.253182	1	0	0	-0.0496709	0.357734	2	0	0	-0.0854343
K13653	-1.50114	-0.318293	-0.348431	0.0929456	-0.265061	-0.272496	0.0510606	0.817986	0.0536773	-0.931067	-1.02495	0.713912	0.273931	0.414497	-0.162033	0.152384	-1.20902	0.90294	0.285727	FAIL	0.356397	FAIL	0.95492	FAIL	1.39309	2	0	0.318345	0.0497618	0.920021	1	0	0	-0.00506232	0.0463059	2	0	0	-0.12073
K13713	0.235822	-0.903256	-1.67036	-1.71441	-2.85002	0.142542	-0.533902	-0.503942	-0.624395	-0.123712	0.144979	-0.423592	0.121928	-1.5855	0.200537	-1.84762	-1.20902	-0.682023	0.142547	FAIL	0.959881	FAIL	0.315796	FAIL	2.30153	2	0	0.451665	0.135949	0.00263823	1	0	0	-0.0520888	1.27082	2	0	0.253498	0.0282881
K13788	1.77187	1.18421	1.137	1.53352	1.85042	0.949897	1.27345	1.40295	1.80856	1.6539	1.36737	1.34194	1.75936	1.4145	1.42293	1.61182	1.11291	1.22487	0.259037	FAIL	0.347565	FAIL	0.536519	FAIL	1.51492	2	0	0.339703	0.0595357	0.955722	1	0	0	-0.00255974	0.656108	2	0	0	-0.0397614
K13789	-1.08611	-0.903256	-0.348431	-0.714409	-0.528095	-0.272496	0.273453	-0.182014	-0.624395	-0.346104	-0.439984	-0.160557	-1.048	0.873929	-0.64746	-0.262654	0.206019	-0.682023	0.105765	FAIL	0.339143	FAIL	0.161803	FAIL	2.7249	2	0	0.469405	0.151994	0.991022	1	0	0	-0.000395564	2.12806	2	0	0.405745	0.0994017
K13797	-0.764178	0.418672	-0.348431	-0.392481	-1.26506	-0.53553	-0.211974	0.0810208	-0.946323	-0.931067	-0.439984	-0.74552	-0.0479967	-0.263575	0.35254	-0.847616	-0.793981	-0.0970604	0.0688421	FAIL	0.368561	FAIL	0.11629	FAIL	3.37222	2	0	0.508773	0.191358	0.872946	1	0	0	-0.0051245	2.58805	2	0	0.442529	0.128102
K13799	0.498856	0.418672	-0.0853968	0.870553	-0.0426683	0.601973	-0.533902	-0.182014	0.375605	0.653896	1.06252	0.424405	0.411435	-0.263575	0.35254	0.611815	0.790981	0.487902	0.0411366	FAIL	0.0506633	FAIL	0.0503189	FAIL	4.21206	2	0	0.51248	0.195327	4.7152	1	0	0.465406	0.112962	3.87482	2	0	0.492851	0.17482
K13829	0.498856	0.904099	0.329641	0.455516	1.14998	0.949897	1.05106	0.0810208	0.223602	0.528365	0.144979	1.25448	0.273931	0.414497	1.49004	1.15238	0.790981	0.90294	0.67554	FAIL	0.508235	FAIL	0.0878263	FAIL	0.405348	2	0	0	-0.0617034	0.465022	1	0	0	-0.0277557	2.99941	2	0	0.523568	0.207466
K13832	-1.08611	0.0967443	-0.670359	-1.12945	-0.850023	-0.53553	-0.533902	-0.918979	-0.946323	-0.609139	-0.703018	-1.74552	-1.048	-0.585503	-0.64746	-0.847616	-0.793981	-1.09706	0.132191	FAIL	0.10429	FAIL	0.116436	FAIL	2.40655	2	0	0.422877	0.11219	3.08879	1	0	0.455087	0.0833038	2.58624	2	0	0.440649	0.126523
K13932	1.43746	0.681707	-0.0853968	0.285591	1.14998	1.04943	0.466098	0.303413	1.2236	0.769373	1.14498	0.839443	1.03947	0.414497	0.615575	0.474312	-0.472053	0.639905	0.0608794	FAIL	0.0817353	FAIL	0.482867	FAIL	3.5662	2	0	0.526994	0.211296	3.60971	1	0	0.459676	0.107439	0.774023	2	0	0	-0.0186065
K13933	1.43746	0.556176	-0.0853968	0.285591	1.14998	0.949897	0.466098	0.303413	1.2236	0.769373	1.14498	0.839443	1.03947	0.414497	0.615575	0.474312	-0.472053	0.639905	0.0719559	FAIL	0.0638759	FAIL	0.515503	FAIL	3.30337	2	0	0.50803	0.190568	4.16576	1	0	0.483231	0.130959	0.700585	2	0	0	-0.024772
K13954	0.373325	-0.318293	-0.348431	0.0929456	-0.265061	-0.272496	-0.211974	0.0810208	0.223602	0.390861	-0.217592	-0.160557	-0.726069	0.584422	-0.64746	-0.525688	0.906458	-0.360095	0.420643	FAIL	0.448122	FAIL	0.470079	FAIL	0.931581	2	0	0	-0.00850616	0.614981	1	0	0	-0.0239336	0.804394	2	0	0	-0.0243187
K13963	0.820784	1.26667	0.789072	1.09295	1.14998	1.23	1.16654	1.58352	0.754117	0.975824	0.560016	0.95492	0.858894	0.873929	0.837967	0.322309	0.906458	1.40544	0.935129	FAIL	0.460643	FAIL	0.196034	FAIL	0.0674474	2	0	0	-0.113309	0.580995	1	0	0	-0.0254555	1.8722	2	0	0.414722	0.105976
K13967	-2.08611	-0.581328	-0.670359	-1.12945	-1.85002	-0.857458	-0.948939	0.0810208	-1.36136	-0.123712	-0.439984	-1.74552	0.121928	-1.00054	-0.384425	-0.525688	-0.793981	-2.68202	0.476966	FAIL	0.0144519	FAIL	0.0631443	FAIL	0.78792	2	0	0	-0.014753	8.15863	1	0	0.580164	0.248989	3.50814	2	0	0.492509	0.174475
K13993	-1.50114	-0.581328	-0.0853968	-1.12945	-0.0426683	-0.272496	0.0510606	0.303413	-0.624395	-1.3461	-0.439984	-0.160557	-0.240642	-0.585503	0.731052	-0.525688	-0.472053	-0.0970604	0.467955	FAIL	0.743432	FAIL	0.469979	FAIL	0.809532	2	0	0	-0.024832	0.112203	1	0	0	-0.0578726	0.804634	2	0	0	-0.0254705
K14048	-0.501144	0.0967443	-0.348431	-0.129447	-0.0426683	-0.0501033	-0.533902	-0.918979	-0.946323	0.0689334	-1.02495	0.0618352	-0.0479967	-0.585503	-0.162033	-0.525688	-0.209019	0.317977	0.205091	FAIL	0.0849693	FAIL	0.616387	FAIL	1.81316	2	0	0.377738	0.0806749	3.52485	1	0	0.477703	0.125246	0.503927	2	0	0	-0.0492159
K14138	1.08382	0.418672	0.136996	-0.129447	0.734939	0.312467	0.0510606	0.303413	0.861032	0.390861	1.14498	0.424405	0.759358	-0.585503	0.0306122	-0.0402614	-0.209019	-0.360095	0.114893	FAIL	0.325957	FAIL	0.631661	FAIL	2.60536	2	0	0.485127	0.167098	1.04893	1	0	0.222067	0.00254646	0.477448	2	0	0	-0.0543914
K14155	-0.501144	0.418672	0.329641	-0.129447	-0.265061	-0.0501033	1.05106	0.665983	0.0536773	-0.123712	-0.0249465	0.0618352	-0.240642	0.736425	0.0306122	0.611815	0.375944	0.125332	0.00355368	PASS	0.563682	FAIL	0.0612617	FAIL	9.35931	2	0	0.692541	0.437847	0.35258	1	0	0	-0.0169554	3.55623	2	0	0.449301	0.133891
K14161	-0.278751	-1.31829	-1.67036	-1.12945	-2.85002	-1.2725	-1.5339	-1.50394	-0.946323	-0.931067	-2.02495	-1.74552	-1.46303	-2.5855	0.35254	-2.84762	-1.79398	-1.68202	0.352804	FAIL	0.403758	FAIL	0.696071	FAIL	1.13777	2	0	0.197638	0.0174704	0.749017	1	0	0	-0.0159137	0.373466	2	0	0	-0.0794515
K14170	-0.278751	-0.581328	-0.348431	-0.129447	-0.528095	-0.53553	-0.211974	-0.503942	-1.36136	-0.931067	-1.02495	0.0618352	-0.463034	-0.263575	0.0306122	-0.525688	-0.472053	-0.0970604	0.459091	FAIL	0.870952	FAIL	0.168182	FAIL	0.83127	2	0	0	-0.018914	0.0275426	1	0	0	-0.0545045	2.07584	2	0	0.433465	0.120598
K14447	-0.0861062	-0.0959008	-0.670359	-0.714409	-0.265061	-0.53553	-0.211974	-0.503942	-0.946323	-0.346104	-0.0249465	0.25448	-0.463034	-0.585503	0.0306122	-0.847616	0.375944	-0.0970604	0.0671316	FAIL	0.584108	FAIL	0.501795	FAIL	3.4116	2	0	0.546759	0.234123	0.316446	1	0	0	-0.0331804	0.730751	2	0	0	-0.0261392
K14534	-0.0861062	-0.903256	-2.67036	-0.714409	-0.265061	-0.53553	-2.5339	-1.50394	-2.94632	0.528365	-0.439984	-1.16056	-0.240642	-1.00054	-1.38443	-1.26265	-0.472053	-1.68202	0.0366942	FAIL	0.274086	FAIL	0.809101	FAIL	4.40843	2	0	0.600405	0.302143	1.3136	1	0	0.308636	0.0138995	0.215615	2	0	0	-0.0695325
K14540	-0.764178	-1.31829	0.136996	-0.129447	-1.26506	-0.53553	-2.5339	-1.50394	-0.946323	-1.3461	-0.439984	-1.16056	-0.726069	-1.00054	-2.96939	0.152384	-1.79398	0.125332	0.665545	FAIL	0.747316	FAIL	0.0094182	FAIL	0.421282	2	0	0	-0.0427666	0.108697	1	0	0	-0.0329331	7.05639	2	0	0.698625	0.44756
K14652	-0.764178	-0.903256	-1.0854	-0.392481	-1.26506	-0.53553	-0.948939	-0.182014	-1.36136	-2.93107	-1.02495	-0.74552	-1.46303	-1.00054	0.0306122	-1.26265	-0.793981	-1.68202	0.303249	FAIL	0.885823	FAIL	0.0743027	FAIL	1.32012	2	0	0.261112	0.0302435	0.0215138	1	0	0	-0.0462221	3.25374	2	0	0.528442	0.212926
K14660	-0.764178	-0.0959008	-0.670359	-0.714409	-1.85002	-0.857458	-0.533902	-0.182014	-0.624395	-0.609139	-1.02495	-0.423592	-0.463034	-0.263575	0.0306122	-0.847616	-1.20902	-0.0970604	0.236206	FAIL	0.865951	FAIL	0.346468	FAIL	1.63137	2	0	0.362645	0.0717012	0.0297424	1	0	0	-0.0550932	1.15936	2	0	0.201818	0.0180972
K14742	-0.501144	-0.581328	-0.0853968	-0.714409	-0.850023	-0.0501033	-0.948939	-0.182014	-0.36136	-0.123712	0.144979	-0.423592	-0.726069	0.736425	-0.64746	-0.0402614	0.0133735	-0.682023	0.698854	FAIL	0.956269	FAIL	0.645217	FAIL	0.369229	2	0	0	-0.0924157	0.00313515	1	0	0	-0.0730265	0.454564	2	0	0	-0.0799131
K15011	-1.08611	-2.90326	-0.348431	-0.129447	-0.0426683	-1.85746	-0.948939	-0.918979	-0.946323	-0.931067	-0.439984	-1.16056	-2.048	-0.000540553	-1.96939	0.152384	-1.20902	-0.360095	0.0105678	FAIL	0.027609	FAIL	0.00947024	FAIL	6.80818	2	0	0.56204	0.25261	6.28011	1	0	0.467306	0.114822	7.04441	2	0	0.570286	0.262884
K15023	0.373325	-0.318293	-0.670359	-1.71441	-0.528095	0.142542	-1.5339	-1.50394	0.0536773	-0.346104	-0.0249465	0.0618352	0.273931	-1.5855	-0.384425	-0.847616	-0.209019	-0.360095	7.9e-05	PASS	0.531135	FAIL	0.357414	FAIL	22.9635	2	0.332804	0.856835	0.725017	0.415881	1	0	0	-0.00964089	1.12234	2	0	0	0.00403839
K15024	-0.764178	-0.318293	-0.670359	-0.714409	-0.265061	-0.0501033	-0.533902	-1.50394	0.375605	0.528365	0.144979	-1.16056	-1.048	-0.000540553	0.200537	-0.262654	-0.793981	-2.68202	0.888213	FAIL	0.393647	FAIL	0.862977	FAIL	0.119722	2	0	0	-0.132167	0.782875	1	0	0	-0.0162998	0.149192	2	0	0	-0.127742
K15125	-0.0861062	0.418672	-0.670359	-0.392481	-0.528095	-0.272496	-0.948939	-0.182014	-0.946323	-0.346104	-1.43998	0.0618352	0.411435	-0.000540553	0.0306122	-0.847616	-0.793981	0.317977	0.638071	FAIL	0.579925	FAIL	0.263193	FAIL	0.466557	2	0	0	-0.0656676	0.323631	1	0	0	-0.041631	1.49501	2	0	0.342523	0.0609364
K15256	-0.501144	-0.318293	-0.0853968	0.0929456	0.471905	1.04943	0.273453	0.303413	-0.138968	-0.931067	0.434485	0.0618352	0.536966	-1.5855	-0.64746	-1.84762	0.206019	0.639905	0.412883	FAIL	0.598295	FAIL	0.969385	FAIL	0.953125	2	0	0	-0.00657362	0.292862	1	0	0	-0.0495838	0.0311745	2	0	0	-0.135866
K15460	-1.50114	0.0967443	-2.67036	-1.12945	-0.528095	-0.53553	-0.533902	-0.918979	-0.624395	-0.931067	-3.02495	-1.16056	-1.46303	-1.00054	-1.96939	-1.84762	-1.20902	-0.360095	0.834385	FAIL	0.584484	FAIL	0.292357	FAIL	0.183819	2	0	0	-0.105907	0.315804	1	0	0	-0.0443902	1.36488	2	0	0.312521	0.0473466
K15526	-0.501144	-0.581328	-1.0854	-0.392481	-0.850023	-0.857458	-0.533902	-0.182014	-0.624395	-0.931067	-0.217592	-0.423592	-0.726069	0.414497	0.35254	-0.525688	-0.793981	0.125332	0.226453	FAIL	0.13325	FAIL	0.617585	FAIL	1.6852	2	0	0.363603	0.0722478	2.59391	1	0	0.433678	0.0840319	0.501822	2	0	0	-0.0525284
K15532	-0.501144	-0.318293	-2.67036	-0.392481	-1.26506	-0.53553	-0.948939	0.0810208	-0.624395	-1.93107	-0.703018	-0.74552	-0.0479967	-0.585503	0.200537	-0.847616	-1.79398	-0.0970604	0.259367	FAIL	0.36257	FAIL	0.461956	FAIL	1.51332	2	0	0.337437	0.0584289	0.895838	1	0	0	-0.00592813	0.824189	2	0	0	-0.0200116
K15533	-0.278751	-0.903256	-1.67036	0.285591	-0.528095	-1.2725	-0.948939	0.303413	-1.36136	-0.931067	-0.439984	-0.74552	-3.048	-0.000540553	-2.96939	0.322309	-1.79398	-0.0970604	0.153646	FAIL	0.054306	FAIL	0.44875	FAIL	2.19844	2	0	0.414458	0.105779	4.54784	1	0	0.506773	0.156574	0.857259	2	0	0	-0.0125989
K15580	2.34016	1.55618	2.57757	2.77744	2.79383	2.81497	2.7515	2.58352	2.98441	2.6539	2.06252	2.57641	1.9062	2.62395	1.27854	2.43779	2.20602	2.07286	0.192397	FAIL	0.195378	FAIL	0.701919	FAIL	1.89681	2	0	0.403021	0.0974617	1.88048	1	0	0.384881	0.0478439	0.364585	2	0	0	-0.0690546
K15582	0.235822	-0.903256	0.136996	-0.129447	-0.0426683	-0.857458	-0.533902	-0.182014	-1.36136	-0.609139	-0.439984	-1.16056	-0.463034	-0.585503	-0.969388	-0.847616	-0.209019	-0.360095	0.17672	FAIL	0.828624	FAIL	0.791592	FAIL	2.00946	2	0	0.435221	0.12203	0.0489481	1	0	0	-0.0574844	0.23832	2	0	0	-0.0920765
K15633	1.37333	1.09674	0.499566	0.745022	1.14998	1.53486	0.273453	0.95549	0.861032	1.87629	1.14498	1.16137	0.759358	0.584422	1.42293	0.852823	1.11291	0.90294	0.0124779	FAIL	0.27423	FAIL	0.576424	FAIL	6.45837	2	0	0.667412	0.398661	1.31277	1	0	0.298393	0.0114218	0.576995	2	0	0	-0.0308949
K15770	0.721249	0.266669	-0.670359	-0.392481	0.850416	0.312467	-0.948939	-1.50394	1.37561	1.46125	1.22298	0.839443	0.652443	-0.000540553	0.200537	-0.0402614	0.527947	1.22487	5.56e-05	PASS	0.403276	FAIL	0.0203202	FAIL	24.7087	2	0.201512	0.815303	0.648312	0.750601	1	0	0	-0.0034099	5.48585	2	0	0.435996	0.122665
K15771	1.30621	1.55618	1.23653	1.67791	1.79383	1.7275	1.71403	1.88838	2.18296	1.92691	1.83303	2.11246	1.53697	1.73643	1.88859	1.85282	1.96091	1.4879	0.811979	FAIL	0.574893	FAIL	0.720461	FAIL	0.211938	2	0	0	-0.117356	0.332421	1	0	0	-0.049707	0.336987	2	0	0	-0.0987342
K15792	0.0838188	0.0967443	0.136996	0.455516	0.149977	0.601973	-0.211974	0.665983	0.223602	0.390861	0.560016	0.576408	0.536966	0.736425	0.35254	0.152384	0.527947	0.777409	0.809062	FAIL	0.810344	FAIL	0.474643	FAIL	0.215665	2	0	0	-0.111424	0.0601881	1	0	0	-0.0667556	0.793445	2	0	0	-0.0293435
K15894	-0.278751	-0.318293	0.136996	0.285591	-0.0426683	-0.53553	0.636023	0.817986	0.513109	-0.931067	0.144979	-1.16056	0.273931	-0.263575	0.200537	0.152384	0.0133735	-1.68202	0.218286	FAIL	0.835809	FAIL	0.813111	FAIL	1.73239	2	0	0.395073	0.091947	0.0448641	1	0	0	-0.0599559	0.210496	2	0	0	-0.0991178
K15921	-1.50114	-0.903256	-1.67036	-1.12945	0.149977	0.142542	-0.948939	-0.503942	0.513109	-0.931067	-1.43998	0.25448	-2.048	-1.5855	-1.38443	-1.84762	-0.209019	0.125332	0.259197	FAIL	0.168177	FAIL	0.964308	FAIL	1.51414	2	0	0.339839	0.0596028	2.15112	1	0	0.412083	0.0667228	0.0364548	2	0	0	-0.1117
K15923	0.820784	1.09674	0.651569	0.870553	1.14998	0.601973	1.16654	0.665983	0.861032	0.769373	1.14498	1.50241	0.536966	0.736425	0.615575	-0.0402614	0.527947	0.777409	0.462593	FAIL	0.0286773	FAIL	0.553516	FAIL	0.822624	2	0	0	-0.0168407	6.1768	1	0	0.57779	0.245751	0.621599	2	0	0	-0.0359266
K15986	-0.764178	0.0967443	-0.348431	-0.392481	-0.528095	-0.857458	-1.5339	-0.503942	-1.36136	-1.93107	-0.703018	-1.74552	0.121928	-0.585503	-0.162033	-0.525688	-0.209019	-1.68202	0.867921	FAIL	0.0797843	FAIL	0.695808	FAIL	0.14334	2	0	0	-0.102611	3.6629	1	0	0.509334	0.159481	0.373867	2	0	0	-0.074998
K16087	-0.501144	-0.0959008	0.136996	0.0929456	0.609408	-0.272496	0.0510606	0.0810208	-0.36136	0.390861	0.144979	0.713912	-0.240642	-0.263575	-0.64746	-0.525688	0.66545	0.317977	0.214758	FAIL	0.481251	FAIL	0.71498	FAIL	1.75341	2	0	0.392328	0.0900927	0.528327	1	0	0	-0.0282012	0.345058	2	0	0	-0.0783177
K16139	0.498856	0.418672	0.136996	0.285591	-0.265061	-0.0501033	-0.211974	0.496058	0.754117	0.975824	1.22298	-0.160557	-0.0479967	-0.263575	1.03061	0.474312	-0.472053	0.639905	0.103285	FAIL	0.983882	FAIL	0.430266	FAIL	2.75948	2	0	0.499904	0.182043	0.000425474	1	0	0	-0.05171	0.905498	2	0	0	-0.00977756
K16149	-0.764178	-0.318293	-0.0853968	-0.392481	-1.85002	-0.272496	-0.533902	0.496058	-1.94632	-0.609139	-0.0249465	-0.74552	-0.0479967	0.221852	0.35254	-0.525688	-0.209019	-0.0970604	0.29369	FAIL	0.240059	FAIL	0.208091	FAIL	1.3593	2	0	0.281684	0.0362285	1.52803	1	0	0.345223	0.0266207	1.79427	2	0	0.376788	0.0800875
K16150	-0.764178	-0.318293	-0.348431	-0.714409	-1.85002	-0.53553	-0.533902	-0.182014	-1.36136	-0.931067	-0.217592	-1.16056	-0.463034	-0.000540553	0.0306122	-0.525688	0.0133735	-0.360095	0.161969	FAIL	0.172493	FAIL	0.127437	FAIL	2.12667	2	0	0.402109	0.0968178	2.10457	1	0	0.384271	0.0474597	2.45802	2	0	0.439174	0.125292
K16153	0.373325	0.0967443	0.136996	0.0929456	-0.265061	-0.0501033	-0.533902	-0.182014	-0.36136	-0.123712	-0.0249465	0.95492	-0.240642	-0.000540553	0.200537	-0.525688	0.375944	0.639905	0.333967	FAIL	0.714652	FAIL	0.567568	FAIL	1.20334	2	0	0.243188	0.0258462	0.140162	1	0	0	-0.0546455	0.593989	2	0	0	-0.0516066
K16193	2.08382	2.26667	1.9735	1.60752	1.90486	1.46447	1.37299	1.1965	1.05368	2.19822	2.52964	1.50241	2.56671	1.66242	1.88859	2.40031	1.59834	0.90294	0.546235	FAIL	0.103028	FAIL	0.875527	FAIL	0.636229	2	0	0	-0.0436819	3.11414	1	0	0.479348	0.126934	0.134413	2	0	0	-0.103941
K16212	-1.50114	-0.581328	-0.670359	-0.714409	-0.528095	-0.53553	-0.533902	-0.918979	0.223602	-0.931067	-1.43998	-0.423592	-0.463034	-0.585503	-0.64746	-0.525688	-0.209019	-0.682023	0.967248	FAIL	0.57463	FAIL	0.871498	FAIL	0.0333932	2	0	0	-0.152487	0.332884	1	0	0	-0.0526203	0.13913	2	0	0	-0.135806
K16248	-0.278751	-0.903256	-1.0854	0.0929456	-0.0426683	-1.2725	-0.948939	-0.918979	0.375605	-0.346104	-1.02495	-0.423592	-1.048	-1.00054	-1.96939	-0.525688	-0.793981	-0.0970604	0.477219	FAIL	0.104005	FAIL	0.0382119	FAIL	0.787319	2	0	0	-0.0167823	3.09449	1	0	0.432025	0.0826365	4.33836	2	0	0.570715	0.263424
K16363	-0.764178	0.0967443	-0.670359	-0.392481	-0.528095	0.46447	0.466098	-0.918979	0.223602	-0.346104	-2.02495	0.25448	-1.048	-1.00054	0.35254	-0.525688	-0.209019	-0.0970604	0.653733	FAIL	0.472395	FAIL	0.320842	FAIL	0.440475	2	0	0	-0.0702273	0.550477	1	0	0	-0.0282103	1.25164	2	0	0.266048	0.0315835
K16370	-0.278751	-2.90326	-0.670359	-1.71441	-0.850023	-1.85746	-1.5339	-2.50394	-1.36136	-1.93107	-1.43998	-1.16056	-0.0479967	-2.5855	-2.96939	-0.525688	-1.20902	-1.68202	0.0257836	FAIL	0.871448	FAIL	0.0202531	FAIL	5.03894	2	0	0.555097	0.244122	0.0273291	1	0	0	-0.0293951	5.49219	2	0	0.577089	0.271517
K16784	-0.0861062	-1.31829	-0.0853968	-0.714409	-0.265061	0.312467	0.466098	-1.50394	-1.94632	0.238858	-0.0249465	-1.16056	-0.463034	-0.585503	-0.384425	-0.0402614	-0.209019	-1.09706	0.587606	FAIL	0.273244	FAIL	0.936822	FAIL	0.55597	2	0	0	-0.0609863	1.31846	1	0	0.33357	0.0218696	0.0656185	2	0	0	-0.128335
K16785	-1.08611	-0.903256	0.329641	-1.12945	0.319902	-1.2725	-1.5339	-1.50394	-1.36136	0.0689334	-1.02495	-1.16056	-0.726069	-0.263575	-0.162033	-1.84762	-0.793981	-1.68202	0.448909	FAIL	0.367543	FAIL	0.863809	FAIL	0.856853	2	0	0	-0.0192313	0.876797	1	0	0	-0.00827591	0.148204	2	0	0	-0.114436
K16786	0.373325	0.0967443	0.329641	-0.392481	-0.265061	0.727504	0.788026	-0.503942	-0.36136	0.528365	0.560016	-1.16056	-0.0479967	-0.263575	0.200537	0.474312	0.206019	-0.682023	0.879791	FAIL	0.152999	FAIL	0.764823	FAIL	0.129447	2	0	0	-0.115038	2.32777	1	0	0.437996	0.0877281	0.274192	2	0	0	-0.095911
K16787	0.0838188	0.0967443	0.499566	-0.714409	-0.265061	0.601973	0.466098	-0.918979	-0.624395	0.238858	0.296982	-1.74552	0.121928	-0.000540553	-0.162033	0.322309	0.0133735	-0.682023	0.830791	FAIL	0.121724	FAIL	0.728	FAIL	0.18827	2	0	0	-0.102739	2.77321	1	0	0.46464	0.112216	0.326003	2	0	0	-0.0853066
K16898	-0.764178	-0.903256	-0.0853968	0.607519	-1.85002	-0.857458	-0.948939	-2.50394	-0.946323	-0.346104	-1.02495	-1.16056	-1.46303	0.414497	-1.38443	-0.0402614	0.66545	-1.68202	0.352446	FAIL	0.0775127	FAIL	0.562526	FAIL	1.13897	2	0	0.174893	0.0144671	3.72687	1	0	0.493551	0.141933	0.603803	2	0	0	-0.0412438
K16899	-0.501144	-0.581328	-0.348431	-0.129447	-0.265061	-0.53553	0.273453	-0.182014	0.223602	-0.123712	-0.0249465	-0.423592	-1.048	-0.585503	-1.96939	-0.525688	0.206019	-0.360095	0.588797	FAIL	0.144671	FAIL	0.188502	FAIL	0.553757	2	0	0	-0.0460294	2.43441	1	0	0.421441	0.0739787	1.92377	2	0	0.399923	0.0952858
K17067	0.235822	-0.581328	-0.670359	-0.129447	-0.528095	-1.2725	-0.533902	-0.503942	0.0536773	0.238858	-0.703018	-0.423592	-1.048	-0.585503	-0.969388	-1.26265	0.790981	-1.68202	0.149001	FAIL	0.930134	FAIL	0.821671	FAIL	2.24049	2	0	0.463904	0.146905	0.00801655	1	0	0	-0.0587378	0.199665	2	0	0	-0.0947796
K17213	-0.0861062	-1.90326	-0.670359	-0.714409	-0.265061	0.312467	-0.533902	-0.503942	0.223602	0.238858	-0.217592	-0.423592	-0.0479967	-0.263575	-0.969388	-0.262654	-1.20902	-1.68202	0.613312	FAIL	0.628318	FAIL	0.960546	FAIL	0.50935	2	0	0	-0.0735262	0.246793	1	0	0	-0.0564358	0.0403891	2	0	0	-0.143802
K17318	2.89117	2.41867	2.45892	2.23979	3.14998	2.69713	2.16654	2.30341	3.52941	3.33572	2.67549	2.74633	2.62443	2.27248	1.98481	1.95974	2.49142	2.93269	0.0139525	FAIL	0.100716	FAIL	0.211484	FAIL	6.22857	2	0	0.624568	0.335538	3.16158	1	0	0.415539	0.0693586	1.7733	2	0	0.318022	0.0496254
K17319	0.721249	0.266669	-0.348431	-0.129447	0.609408	0.46447	-1.5339	0.303413	0.375605	-0.346104	0.144979	0.25448	-0.0479967	-0.585503	0.0306122	0.152384	-0.472053	0.639905	0.0501154	FAIL	0.473045	FAIL	0.0650057	FAIL	3.8815	2	0	0.527258	0.211593	0.548828	1	0	0	-0.0165651	3.46221	2	0	0.498705	0.180804
K17320	-0.0861062	-0.581328	-1.0854	-0.392481	0.149977	-0.857458	-0.948939	-0.182014	0.0536773	-0.931067	0.144979	0.25448	-1.048	-0.585503	-0.64746	-1.26265	0.0133735	0.317977	0.0622716	FAIL	0.0021184	PASS	0.428888	FAIL	3.53022	2	0	0.45658	0.140288	15.193	1	0.0162346	0.675318	0.393466	0.909191	2	0	0	-0.00503489
K17624	0.498856	0.797184	0.329641	0.607519	0.850416	0.949897	0.788026	0.0810208	0.63864	0.876288	1.49862	0.576408	0.652443	0.584422	0.490044	0.611815	0.527947	0.639905	0.187864	FAIL	0.806923	FAIL	0.766695	FAIL	1.92825	2	0	0.419386	0.112774	0.0624289	1	0	0	-0.056953	0.271636	2	0	0	-0.0884893
K17686	-0.501144	-0.581328	-0.670359	-0.714409	0.149977	0.142542	-0.948939	0.0810208	-0.36136	-0.346104	-0.0249465	-0.160557	-0.726069	-0.263575	-1.38443	-0.847616	-0.472053	0.125332	0.607064	FAIL	0.0617344	FAIL	0.925966	FAIL	0.520469	2	0	0	-0.0549898	4.24498	1	0	0.531837	0.186057	0.0774133	2	0	0	-0.105797
K17734	-0.0861062	-0.903256	0.136996	0.455516	0.734939	0.46447	0.636023	0.665983	0.960568	0.0689334	1.22298	0.576408	0.273931	-1.00054	0.200537	0.852823	0.375944	0.125332	0.987454	FAIL	0.462189	FAIL	0.237891	FAIL	0.0126391	2	0	0	-0.124613	0.576903	1	0	0	-0.0266991	1.62234	2	0	0.37427	0.0785439
K17758	-0.278751	0.0967443	-1.0854	0.607519	-0.850023	-0.53553	-0.948939	0.0810208	-0.624395	-0.609139	-0.0249465	-0.74552	0.273931	0.221852	-0.162033	-0.0402614	0.206019	0.317977	0.840419	FAIL	0.503367	FAIL	0.548184	FAIL	0.176398	2	0	0	-0.116878	0.475995	1	0	0	-0.037181	0.63229	2	0	0	-0.0521819
K17759	-0.278751	0.0967443	-1.0854	0.607519	-0.850023	-0.53553	-0.948939	0.0810208	-0.624395	-0.346104	-0.0249465	-1.16056	0.273931	0.221852	-0.162033	-0.0402614	0.206019	0.125332	0.822049	FAIL	0.296402	FAIL	0.356556	FAIL	0.19919	2	0	0	-0.101109	1.1918	1	0	0.301412	0.0121079	1.12519	2	0	0.185657	0.0158068
K17828	0.373325	-0.318293	0.499566	0.0929456	-1.26506	-1.2725	-0.533902	-0.182014	-0.946323	-0.346104	-0.703018	-0.160557	-0.726069	-0.263575	-0.969388	-0.262654	-0.209019	0.639905	0.3579	FAIL	0.847802	FAIL	0.373936	FAIL	1.12073	2	0	0.176903	0.0147068	0.0384613	1	0	0	-0.0585672	1.0689	2	0	0.10541	0.00839327
K18118	-0.764178	0.266669	0.329641	-0.129447	-0.528095	-0.0501033	0.273453	0.303413	-0.138968	-0.123712	-0.217592	0.25448	-0.0479967	-0.263575	-0.162033	-0.262654	0.206019	0.125332	0.523084	FAIL	0.476113	FAIL	0.438328	FAIL	0.684301	2	0	0	-0.0402727	0.541091	1	0	0	-0.0292708	0.884166	2	0	0	-0.0147766
K18197	-0.0861062	0.0967443	-2.67036	-2.71441	-0.850023	-1.2725	-2.5339	-2.50394	-0.946323	0.390861	-0.0249465	0.424405	-0.726069	-2.5855	0.0306122	-2.84762	-0.472053	0.125332	5.14e-06	PASS	0.603449	FAIL	0.981131	FAIL	39.6714	2	0.590809	0.919348	0.84375	0.284591	1	0	0	-0.00780457	0.0190792	2	0	0	-0.0214022
K18330	0.913894	-0.318293	-2.67036	-0.714409	0.319902	0.312467	-2.5339	-1.50394	-0.138968	-0.346104	0.144979	-0.423592	0.121928	-0.585503	0.0306122	-1.26265	-0.209019	-0.0970604	0.00167122	PASS	0.687261	FAIL	0.809486	FAIL	11.4172	2	0.119077	0.781685	0.587965	0.17014	1	0	0	-0.0234193	0.215122	2	0	0	-0.0442998
K18331	1.00136	0.681707	-0.0853968	-1.12945	1.05687	1.31247	0.466098	1.08102	0.861032	0.390861	0.675493	0.713912	0.121928	-0.263575	0.837967	0.474312	0.906458	0.317977	0.0663091	FAIL	0.278995	FAIL	0.230431	FAIL	3.43096	2	0	0.523261	0.207124	1.28565	1	0	0.301671	0.0121692	1.66292	2	0	0.333366	0.0564828
K18332	0.614334	0.418672	-0.348431	-0.392481	0.734939	1.31247	-0.533902	0.0810208	1.05368	0.769373	0.881944	0.713912	0.759358	-0.263575	0.490044	0.152384	0.906458	-0.360095	0.00317194	PASS	0.528717	FAIL	0.93782	FAIL	9.65298	2	0.0695388	0.756084	0.543257	0.420884	1	0	0	-0.0181792	0.0645422	2	0	0	-0.0587305
K18650	-0.0861062	-0.903256	-1.67036	-0.714409	-0.265061	-0.0501033	-0.948939	-0.918979	0.223602	0.238858	-0.0249465	0.713912	-1.048	-1.00054	-0.969388	-1.84762	0.375944	0.487902	0.00422187	PASS	0.0496135	FAIL	0.595816	FAIL	8.92453	2	0	0.696395	0.44399	4.76612	1	0	0.457635	0.105503	0.540825	2	0	0	-0.0257264
K18672	-2.08611	0.0967443	-0.348431	-0.392481	-1.85002	-0.272496	0.273453	-0.503942	-0.946323	-0.931067	-0.703018	-0.160557	-1.46303	-1.00054	-0.384425	0.152384	0.0133735	-0.360095	0.107556	FAIL	0.174197	FAIL	0.875135	FAIL	2.70052	2	0	0.490192	0.17214	2.0866	1	0	0.395771	0.0549971	0.134871	2	0	0	-0.0875753
K18707	-0.764178	-0.903256	-0.348431	-0.392481	-1.26506	-0.53553	-1.5339	0.303413	-1.36136	0.0689334	-2.02495	-1.16056	-2.048	-2.5855	-1.38443	-1.26265	-1.79398	-1.09706	0.867665	FAIL	0.432546	FAIL	0.662359	FAIL	0.143642	2	0	0	-0.124113	0.659518	1	0	0	-0.0246733	0.426419	2	0	0	-0.0831299
K18785	-0.501144	-0.0959008	-0.0853968	-0.129447	0.319902	-0.0501033	0.636023	0.817986	0.63864	0.0689334	-0.217592	1.16137	-0.726069	0.414497	-0.64746	0.322309	0.790981	0.317977	0.552903	FAIL	0.0889277	FAIL	0.874226	FAIL	0.622822	2	0	0	-0.0445214	3.42619	1	0	0.494711	0.143191	0.135933	2	0	0	-0.101993
K18827	-0.278751	0.266669	0.329641	-0.129447	-0.850023	-0.53553	-0.211974	-0.182014	-1.94632	-0.609139	-0.439984	-1.16056	-0.0479967	-1.00054	0.0306122	-0.0402614	-1.79398	0.317977	0.344527	FAIL	0.285275	FAIL	0.665803	FAIL	1.16606	2	0	0.214856	0.0202211	1.25088	1	0	0.313654	0.0152743	0.420867	2	0	0	-0.0705197
K18908	0.498856	0.266669	-1.67036	0.0929456	-0.265061	-0.0501033	-0.211974	-1.50394	-0.138968	0.238858	-0.703018	0.0618352	0.273931	-0.585503	0.0306122	-0.525688	-0.472053	-0.0970604	0.058094	FAIL	0.626783	FAIL	0.733611	FAIL	3.64116	2	0	0.569523	0.261927	0.249028	1	0	0	-0.0372373	0.317913	2	0	0	-0.0676433
K19002	-0.501144	-0.318293	0.329641	-0.392481	-0.528095	-0.0501033	0.273453	-0.918979	-0.36136	-0.931067	-1.02495	-0.423592	-2.048	-0.263575	-0.384425	-0.262654	-0.209019	0.487902	0.215295	FAIL	0.686489	FAIL	0.484846	FAIL	1.75019	2	0	0.387934	0.0871796	0.171035	1	0	0	-0.048167	0.769408	2	0	0	-0.0267971
K19221	-0.0861062	-0.0959008	-0.0853968	0.285591	-0.0426683	-0.53553	0.273453	0.303413	-0.36136	-0.609139	0.144979	0.25448	-1.048	0.584422	-0.384425	0.474312	-0.793981	-0.360095	0.0005413	PASS	0.00415931	PASS	0.0341378	FAIL	15.0174	2	0	0.694601	0.441126	12.449	1	0	0.526964	0.18015	4.53445	2	0	0.421635	0.111229
K19510	0.498856	-0.318293	0.136996	-0.714409	0.609408	0.312467	-0.533902	-1.50394	0.513109	0.528365	-0.217592	0.25448	-0.463034	-0.000540553	0.0306122	-0.525688	0.0133735	-0.360095	0.0476087	FAIL	0.900632	FAIL	0.428685	FAIL	3.96637	2	0	0.577887	0.272538	0.0162643	1	0	0	-0.0451908	0.909738	2	0	0	-0.00829288
K19668	-1.50114	-0.581328	0.136996	0.455516	0.149977	-1.2725	0.636023	0.665983	-0.36136	-0.931067	-0.703018	0.0618352	-1.048	-0.000540553	-2.96939	-0.0402614	-0.793981	-1.68202	0.00804491	FAIL	0.180617	FAIL	0.867052	FAIL	7.4039	2	0	0.693811	0.439868	2.02085	1	0	0.362779	0.0350598	0.144365	2	0	0	-0.0587714
K19955	0.498856	-1.31829	-0.670359	0.285591	-0.265061	0.142542	0.273453	0.303413	-0.36136	0.390861	-0.703018	-0.423592	-1.048	-0.263575	0.490044	-0.262654	-0.472053	-0.682023	0.598688	FAIL	0.741276	FAIL	0.536956	FAIL	0.535586	2	0	0	-0.0640758	0.114176	1	0	0	-0.0611092	0.655205	2	0	0	-0.0475719
K19979	-2.08611	-0.581328	-0.670359	-1.12945	-1.85002	-0.857458	-0.948939	0.0810208	-1.36136	-0.123712	-0.439984	-1.74552	0.121928	-1.00054	-0.384425	-0.525688	-0.793981	-2.68202	0.476966	FAIL	0.0144519	FAIL	0.0631443	FAIL	0.78792	2	0	0	-0.014753	8.15863	1	0	0.580164	0.248989	3.50814	2	0	0.492509	0.174475
K20035	-1.08611	-0.0959008	-0.348431	-0.392481	-1.26506	-0.53553	-0.533902	-0.503942	-0.946323	-0.931067	-1.02495	-0.160557	-0.463034	-0.585503	0.200537	-0.847616	-1.20902	-0.682023	0.216083	FAIL	0.171992	FAIL	0.144382	FAIL	1.74547	2	0	0.354637	0.0672547	2.10989	1	0	0.388355	0.0500661	2.28386	2	0	0.427516	0.115827
K20074	0.373325	0.0967443	0.914603	0.607519	0.471905	-0.53553	0.0510606	0.665983	0.0536773	0.528365	0.782408	0.424405	-0.0479967	0.999459	0.615575	0.474312	0.0133735	1.01842	0.348932	FAIL	0.226778	FAIL	0.40018	FAIL	1.15091	2	0	0.189547	0.0168575	1.62313	1	0	0.362291	0.0348043	0.989434	2	0	0	-0.00118025
K20116	-0.0861062	0.266669	0.136996	-0.129447	-0.0426683	-1.2725	0.0510606	-1.50394	-0.138968	0.528365	1.06252	0.0618352	-0.463034	-0.000540553	-0.969388	0.322309	-0.209019	0.317977	0.907122	FAIL	0.561801	FAIL	0.0883203	FAIL	0.0982742	2	0	0	-0.097302	0.356042	1	0	0	-0.0347436	2.991	2	0	0.530135	0.214841
K20117	-0.0861062	0.266669	0.136996	0.0929456	-0.0426683	-1.2725	0.0510606	-1.50394	-0.138968	0.528365	1.06252	0.25448	-0.463034	-0.000540553	-0.969388	0.322309	-0.209019	0.317977	0.902515	FAIL	0.568694	FAIL	0.0757907	FAIL	0.103452	2	0	0	-0.0943895	0.343469	1	0	0	-0.0345601	3.22321	2	0	0.546707	0.234061
K20118	-0.0861062	0.266669	0.136996	0.0929456	-0.0426683	-1.2725	0.0510606	-1.50394	-0.138968	0.528365	1.06252	0.25448	-0.463034	-0.000540553	-0.969388	0.322309	-0.209019	0.317977	0.902515	FAIL	0.568694	FAIL	0.0757907	FAIL	0.103452	2	0	0	-0.0943895	0.343469	1	0	0	-0.0345601	3.22321	2	0	0.546707	0.234061
K20140	0.721249	0.418672	0.651569	0.870553	0.471905	0.312467	1.16654	0.817986	0.0536773	0.390861	1.22298	-0.423592	1.03947	0.736425	0.200537	0.959739	0.527947	0.317977	0.137458	FAIL	0.867617	FAIL	0.3978	FAIL	2.35199	2	0	0.461153	0.144399	0.0289995	1	0	0	-0.0518538	0.996388	2	0	0	-0.000385818
K20276	1.00136	0.681707	0.789072	1.09295	1.85042	-0.272496	0.92553	0.95549	0.754117	1.46125	0.975053	1.16137	0.759358	0.736425	-0.162033	0.474312	1.20602	0.317977	0.00609305	FAIL	0.11796	FAIL	0.472559	FAIL	8.0393	2	0	0.689512	0.43303	2.8364	1	0	0.397935	0.0564839	0.798429	2	0	0	-0.0123999
K20433	-2.08611	-0.581328	-0.670359	-1.12945	-1.85002	-0.857458	-0.948939	0.0810208	-1.36136	-0.123712	-0.439984	-1.74552	0.121928	-1.00054	-0.384425	-0.525688	-0.793981	-2.68202	0.476966	FAIL	0.0144519	FAIL	0.0631443	FAIL	0.78792	2	0	0	-0.014753	8.15863	1	0	0.580164	0.248989	3.50814	2	0	0.492509	0.174475
K20444	1.00136	1.41867	1.137	1.67791	0.850416	0.727504	0.788026	1.30341	1.14114	0.876288	1.43449	1.06184	0.759358	1.22185	1.11808	1.61182	0.790981	1.5659	0.0282396	FAIL	0.809885	FAIL	0.0764774	FAIL	4.87281	2	0	0.579358	0.274426	0.0604864	1	0	0	-0.0332868	3.20935	2	0	0.474243	0.156554
K20510	1.43746	0.556176	-0.0853968	0.285591	1.14998	0.949897	0.466098	0.303413	1.2236	0.876288	1.14498	0.839443	1.03947	0.414497	0.615575	0.474312	-0.472053	0.639905	0.0734731	FAIL	0.0761819	FAIL	0.575057	FAIL	3.27107	2	0	0.510831	0.193556	3.76542	1	0	0.470363	0.117844	0.5796	2	0	0	-0.0358294
K20511	1.43746	0.681707	-0.0853968	0.285591	1.14998	1.04943	0.466098	0.303413	1.2236	0.769373	1.14498	0.839443	1.03947	0.414497	0.615575	0.474312	-0.472053	0.639905	0.0608794	FAIL	0.0817353	FAIL	0.482867	FAIL	3.5662	2	0	0.526994	0.211296	3.60971	1	0	0.459676	0.107439	0.774023	2	0	0	-0.0186065
K20534	0.0838188	-0.903256	-0.0853968	-0.129447	-1.26506	0.142542	0.636023	-0.182014	-0.946323	-0.931067	-1.43998	-0.160557	-0.240642	-0.263575	-1.96939	-1.26265	-0.472053	-0.360095	0.238259	FAIL	0.508575	FAIL	0.751798	FAIL	1.62038	2	0	0.370012	0.0761695	0.464262	1	0	0	-0.0328888	0.292179	2	0	0	-0.0869059
K21010	-0.764178	-0.903256	-0.348431	-1.12945	0.149977	-0.0501033	-1.5339	-1.50394	0.0536773	-0.609139	-2.02495	-1.16056	-2.048	-0.263575	-0.969388	-0.847616	-1.20902	-1.09706	0.955321	FAIL	0.992161	FAIL	0.362612	FAIL	0.0458826	2	0	0	-0.133421	0.000100636	1	0	0	-0.0699117	1.10522	2	0	0.176961	0.0147139
K21071	2.34016	1.95473	1.72196	1.67791	1.73494	1.89743	1.85842	1.49606	1.91166	2.06893	2.18451	1.95492	2.23741	1.4145	1.98481	2.10658	1.96091	1.4879	0.0915035	FAIL	0.253969	FAIL	0.797056	FAIL	2.93809	2	0	0.513125	0.196022	1.43568	1	0	0.334	0.0220329	0.231173	2	0	0	-0.0777606
K21405	-0.278751	-1.31829	-1.0854	-0.392481	-0.850023	0.142542	0.0510606	-1.50394	0.223602	-1.3461	-0.0249465	0.424405	-0.463034	-0.263575	-1.38443	-1.26265	0.0133735	0.317977	0.541755	FAIL	0.0848391	FAIL	0.599587	FAIL	0.645343	2	0	0	-0.0396558	3.52819	1	0	0.493007	0.141344	0.533951	2	0	0	-0.052111
K21449	0.820784	1.26667	1.9735	2.14357	1.54229	1.04943	2.10995	1.88838	1.3016	0.769373	1.06252	1.83944	1.53697	1.87393	0.615575	1.61182	1.45395	1.4879	0.00405059	PASS	0.318694	FAIL	0.805762	FAIL	9.0279	2	0.0372922	0.735654	0.508451	1.08229	1	0	0.223275	0.00260583	0.2199	2	0	0	-0.049408
K21471	0.0838188	0.681707	0.329641	0.98603	0.471905	0.312467	0.0510606	0.665983	0.223602	0.0689334	0.144979	0.424405	-0.240642	0.584422	0.490044	0.611815	0.66545	0.487902	0.280111	FAIL	0.558963	FAIL	0.488712	FAIL	1.41759	2	0	0.310804	0.0499589	0.361311	1	0	0	-0.0382051	0.760451	2	0	0	-0.0286586
K21571	0.614334	1.00363	0.329641	-0.392481	0.471905	0.727504	0.273453	-0.182014	0.375605	0.528365	-0.0249465	1.16137	0.536966	0.221852	0.731052	-0.262654	0.906458	1.31798	0.0118279	FAIL	0.942162	FAIL	0.552766	FAIL	6.56995	2	0	0.682561	0.4221	0.00548882	1	0	0	-0.0376829	0.623097	2	0	0	-0.0285624
K21572	2.64181	3.18421	2.61504	2.23979	2.70457	3.11982	2.82365	2.62534	2.41123	2.79685	2.56002	3.52127	2.85889	2.45889	3.1599	2.05927	3.13676	3.31798	0.0359662	FAIL	0.939685	FAIL	0.19247	FAIL	4.44324	2	0	0.58288	0.278974	0.0059701	1	0	0	-0.0402685	1.89631	2	0	0.364251	0.0726192
K21573	0.0838188	0.797184	-0.0853968	0.0929456	0.149977	0.46447	0.0510606	-0.182014	-0.624395	-0.123712	-0.217592	0.839443	0.273931	-1.00054	0.35254	-0.525688	0.790981	0.90294	0.101389	FAIL	0.35191	FAIL	0.62736	FAIL	2.78658	2	0	0.501229	0.183419	0.937992	1	0	0	-0.00318304	0.484828	2	0	0	-0.0528902
K21577	-0.501144	-0.903256	0.136996	0.870553	0.149977	-0.272496	-0.533902	-0.503942	0.0536773	-0.346104	0.296982	-1.74552	-0.0479967	0.736425	-0.64746	0.322309	-0.472053	-1.68202	0.189652	FAIL	0.438191	FAIL	0.65581	FAIL	1.91574	2	0	0.414177	0.105569	0.643077	1	0	0	-0.0205734	0.43707	2	0	0	-0.064896
K21600	-0.501144	-0.903256	-1.0854	-0.392481	-0.265061	-0.272496	-0.211974	0.0810208	-0.946323	-1.93107	-0.439984	-0.74552	-0.463034	0.414497	-0.969388	-0.525688	-0.472053	0.487902	0.380036	FAIL	0.0502529	FAIL	0.825731	FAIL	1.04986	2	0	0.0338014	0.00518717	4.73495	1	0	0.538516	0.194288	0.194575	2	0	0	-0.0837945
K21636	0.0838188	-0.0959008	-0.348431	0.0929456	0.149977	-0.272496	-0.533902	0.0810208	0.223602	0.0689334	-0.0249465	0.424405	0.121928	0.221852	-0.162033	0.152384	0.375944	0.317977	0.175025	FAIL	0.333527	FAIL	0.345052	FAIL	2.02234	2	0	0.414029	0.105459	1.01528	1	0	0.156629	0.00078815	1.16425	2	0	0.193984	0.0169426
K21903	-0.278751	-1.31829	0.136996	-0.392481	-0.528095	-1.85746	0.788026	0.496058	-0.624395	-0.609139	-0.439984	-0.74552	-1.048	-0.585503	-0.64746	0.322309	0.0133735	0.317977	0.0303088	FAIL	0.110117	FAIL	0.248948	FAIL	4.74541	2	0	0.577027	0.271436	2.97648	1	0	0.418451	0.0716194	1.56484	2	0	0.295675	0.0409351
K22132	-0.278751	-1.31829	-0.348431	-2.71441	0.471905	-0.857458	0.0510606	0.303413	-0.138968	-0.346104	-0.439984	-0.160557	-0.0479967	0.221852	0.200537	-0.847616	-0.209019	-0.682023	0.393614	FAIL	0.0518581	FAIL	0.179643	FAIL	1.00873	2	0	0	0.000771027	4.65875	1	0	0.51112	0.161524	1.9876	2	0	0.387965	0.0871996
K22214	-1.08611	0.0967443	0.136996	-0.392481	-0.850023	-0.272496	0.0510606	0.0810208	-0.36136	-0.346104	-0.439984	0.0618352	-0.240642	-0.585503	-0.162033	-0.525688	0.0133735	0.125332	0.493769	FAIL	0.412678	FAIL	0.454635	FAIL	0.748864	2	0	0	-0.0315841	0.720229	1	0	0	-0.0175927	0.842383	2	0	0	-0.0198227
K22278	-0.501144	0.0967443	0.136996	-0.714409	-0.0426683	-0.272496	-1.5339	-0.503942	-0.624395	-1.3461	-0.703018	-0.423592	-1.048	-1.00054	-0.969388	-0.262654	0.0133735	-0.360095	0.818538	FAIL	0.520916	FAIL	0.129649	FAIL	0.203614	2	0	0	-0.0899255	0.437316	1	0	0	-0.0317683	2.43379	2	0	0.479811	0.161899
K22339	0.820784	0.266669	-0.348431	-1.12945	0.850416	1.04943	0.0510606	0.95549	0.375605	0.238858	0.296982	0.713912	-0.240642	-0.263575	0.35254	0.152384	0.790981	0.317977	0.0743768	FAIL	0.152762	FAIL	0.225492	FAIL	3.2522	2	0	0.503707	0.186006	2.33071	1	0	0.395703	0.0549508	1.69064	2	0	0.334542	0.0570394
K22340	0.913894	-0.318293	-2.67036	-0.714409	0.319902	0.312467	-2.5339	-1.50394	-0.138968	-0.346104	0.144979	-0.423592	0.121928	-0.585503	0.0306122	-1.26265	-0.209019	-0.0970604	0.00167122	PASS	0.687261	FAIL	0.809486	FAIL	11.4172	2	0.119077	0.781685	0.587965	0.17014	1	0	0	-0.0234193	0.215122	2	0	0	-0.0442998
K22373	-0.278751	-0.318293	-1.67036	-1.71441	-0.265061	-1.85746	-0.948939	-2.50394	-0.946323	-0.123712	-1.02495	-1.16056	-0.0479967	-0.585503	-0.969388	-1.84762	-0.472053	-0.0970604	0.0207854	FAIL	0.647737	FAIL	0.504533	FAIL	5.44261	2	0	0.642838	0.361862	0.219608	1	0	0	-0.0317825	0.724649	2	0	0	-0.0224281
K22391	0.235822	0.0967443	-0.670359	-0.714409	-0.265061	-0.53553	-0.948939	-0.182014	-0.138968	0.238858	-0.439984	-0.74552	-0.463034	-0.000540553	0.0306122	-0.262654	0.0133735	-0.682023	0.420696	FAIL	0.589363	FAIL	0.568681	FAIL	0.931436	2	0	0	-0.008931	0.30757	1	0	0	-0.0450974	0.591837	2	0	0	-0.0531666
K22431	-0.0861062	-0.581328	-1.67036	-1.71441	-0.850023	-1.85746	-1.5339	-1.50394	-1.94632	0.0689334	-0.0249465	-2.74552	0.536966	-2.5855	-0.384425	-0.525688	0.375944	-2.68202	0.140141	FAIL	0.0617002	FAIL	0.602878	FAIL	2.32511	2	0	0.433621	0.120726	4.24627	1	0	0.498991	0.147877	0.527993	2	0	0	-0.0430026
K22432	0.373325	0.0967443	0.136996	0.607519	0.319902	-0.272496	0.0510606	0.665983	0.0536773	1.06893	0.296982	0.25448	0.952003	-0.263575	0.490044	0.152384	0.375944	0.125332	0.0867331	FAIL	0.220301	FAIL	0.361563	FAIL	3.01821	2	0	0.501877	0.184093	1.67223	1	0	0.354025	0.030659	1.10865	2	0	0.126821	0.00991082
K22457	-1.08611	0.0967443	-0.670359	-1.12945	-1.85002	-1.2725	0.0510606	-0.918979	-1.36136	-0.609139	-1.02495	-1.74552	-0.726069	-0.585503	-0.162033	-1.26265	-1.79398	-0.682023	0.136032	FAIL	0.457091	FAIL	0.14998	FAIL	2.36651	2	0	0.439358	0.125445	0.590478	1	0	0	-0.018797	2.2315	2	0	0.423985	0.113052
